# Supplementary material for: Somatic sex-specific transcriptome differences in Drosophila revealed by whole transcriptome sequencing
Source: BMC Genomics. 2011 Jul 14;12:364. doi: 10.1186/1471-2164-12-364 (PMC3152543; doi:10.1186/1471-2164-12-364)
Supplement: Additional file 1 — Mapping statistics. Mapping statistics for all technical replicates analyzed in the experiment, including number of reads, percent mapped, sequencing coverage. [file 1471-2164-12-364-S1.XLSX]

## Sheet: Sheet1
Mapping statistics for all technical replicates analyzed in the experiment, including number of reads, percent mapped, sequencing coverage.
	DM indicates Drosophila melanogaster. F, M and T indicate female, male and tra mutant genotypes respectively. Replicate numbers are indicated. Biological replicates are the following pairs 1 and 2, 3 and 4, and 5 and 6.
	DM_F1	DM_F2	DM_F3	DM_F4	DM_F5	DM_F6	DM_M1	DM_M2	DM_M3	DM_M4	DM_M5	DM_M6	DM_T1	DM_T2	DM_T3	DM_T4	DM_T5	DM_T6	Total
SEunmapped_1 (unmapped reads on left end)	308200	378274	350318	355789	331304	232634	350841	360378	435922	251621	429874	256210	362443	229636	290463	301284	165273	173863	5564327
SEunmapped_2 (unmapped reads on right end)	1321299	560999	1352789	533327	1100817	331869	1505760	590662	671747	283791	937034	313022	681272	316102	414659	418602	211334	225504	11770589
Total Mapped reads	9666321	12045161	10718397	10447716	9326623	8223047	10820447	11122106	12422329	8468928	11734086	8425002	11202235	7945168	7411686	7515824	4044125	4161573	165700774
Total Reads for replicate	11295820	12984434	12421504	11336832	10758744	8787550	12677048	12073146	13529998	9004340	13100994	8994234	12245950	8490906	8116808	8235710	4420732	4560940	183035690
Fraction of mapped reads	0.855743	0.927662	0.86289	0.921573	0.866888	0.935761	0.853546	0.921227	0.918132	0.940538	0.895664	0.936711	0.914771	0.935727	0.913128	0.91259	0.914809	0.912438	0.905292
Peunique (paired reads map uniquely)	5734774	8173332	6404610	7051682	5828680	5648932	6780026	7889760	8611726	6051370	8229308	6260410	6993498	5100026	4779794	4901820	2852736	2929966	110222450
SEunique_1 (if not mapped as pair, left end map uniquely)	1082237	636425	1098902	578485	931221	355492	1254817	640632	770879	396535	970764	397977	790416	449914	596124	601842	333502	346115	12232279
SEunique_2 (if not mapped as pair, right end map uniquely)	262991	483799	297306	432275	342694	280965	292418	444113	570170	370853	544319	350698	538582	378075	516538	524416	300211	309895	7240318
Total Unique Mapped (sum of previous three; all reads that map uniquely)	7080002	9293556	7800818	8062442	7102595	6285389	8327261	8974505	9952775	6818758	9744391	7009085	8322496	5928015	5892456	6028078	3486449	3585976	129695047
Fraction of mapped unique reads	0.626781	0.715746	0.628009	0.711172	0.66017	0.715261	0.656877	0.743344	0.735608	0.757275	0.74379	0.779286	0.679612	0.69816	0.725957	0.731944	0.788659	0.786236	0.708578
Total Unique Mapped Actually Assembled (?)	6796181	8869859	7512629	7679223	6698321	6076446	8023351	8572632	9503041	6581318	9275519	6773644	7957181	5732806	5655351	5780353	3346880	3440463	124275198
Fraction (?)	0.601655	0.683115	0.604808	0.677369	0.622593	0.691484	0.632904	0.710058	0.702368	0.730905	0.708001	0.75311	0.649781	0.67517	0.696746	0.701865	0.757087	0.754332	0.678967
Scaling Factor Identified using TMM normalization	0.679618	0.886986	0.751263	0.767922	0.669832	0.607645	0.802335	0.857263	0.950304	0.658132	0.927552	0.677364	0.795718	0.573281	0.565535	0.578035	0.334688	0.344046
Number of Genes Covered >0 Reads	13208	13258	13274	13179	13038	12988	13621	13567	13380	13172	13293	13114	13080	12857	12954	12977	12586	12605
Number of Gene Bases, including introns, >0 Reads	107723794	107691673	107927872	107465143	107007496	106821402	109328076	108984136	108143095	107320564	107941067	107436602	107111915	106101783	106493104	106695026	105209512	105111567
Sum of all Depth within Gene Bases, including introns, >0 Reads	4.71796e+08	4.8252e+08	4.7004e+08	4.80867e+08	4.95233e+08	4.94681e+08	4.72081e+08	4.81456e+08	4.85433e+08	4.87158e+08	4.79986e+08	4.80872e+08	5.07848e+08	5.09442e+08	5.18294e+08	5.1881e+08	5.04214e+08	5.0389e+08
Average Coverage Rate within Genes, including introns, >0 Reads	2.97651	3.9742	3.27185	3.43617	3.1	2.81395	3.4645	3.78711	4.26573	2.98744	4.12458	3.0318	3.77273	2.75258	2.75242	2.81073	1.60398	1.64931	56.5756
Number of Noncoding Bases Covered	78705215	78662990	78835779	78560159	78215861	77999214	79785009	79530653	78949960	78316506	78853330	78510965	78246711	77468412	77710415	77916881	76911212	76749264
Sum of all Depth within Noncoding Bases Covered	1.98694e+08	1.94431e+08	1.96598e+08	1.91587e+08	1.9839e+08	1.98817e+08	1.91633e+08	1.8534e+08	1.85369e+08	1.84767e+08	1.87902e+08	1.87524e+08	1.87843e+08	1.8748e+08	1.8612e+08	1.86477e+08	1.78995e+08	1.78873e+08
Average Coverage Rate within Noncoding Bases	1.71572	2.19236	1.87347	1.87276	1.69899	1.54886	1.9271	1.99779	2.23125	1.55268	2.21029	1.61789	1.91024	1.38739	1.35448	1.3834	0.778918	0.801837	30.0554
Number of Exon Bases Covered	29018579	29028683	29092093	28904984	28791635	28822188	29543067	29453483	29193135	29004058	29087737	28925637	28865204	28633371	28782689	28778145	28298300	28362303
Sum of all Depth within Exon Bases Covered	2.73102e+08	2.88089e+08	2.73442e+08	2.8928e+08	2.96843e+08	2.95864e+08	2.80448e+08	2.96116e+08	3.00064e+08	3.02391e+08	2.92084e+08	2.93348e+08	3.20005e+08	3.21962e+08	3.32175e+08	3.32333e+08	3.25219e+08	3.25018e+08
Average Coverage Rate within Exons	6.39609	8.80271	7.06126	7.68533	6.90599	6.23756	7.61645	8.61866	9.76777	6.86157	9.31401	6.86946	8.82148	6.44614	6.52672	6.67521	3.84641	3.9426	128.395
