# Supplementary material for: Somatic sex-specific transcriptome differences in Drosophila revealed by whole transcriptome sequencing
Source: BMC Genomics. 2011 Jul 14;12:364. doi: 10.1186/1471-2164-12-364 (PMC3152543; doi:10.1186/1471-2164-12-364)
Supplement: Additional file 2 — Genes covered in at least one genotype. 9,473 genes covered in at least one genotype. [file 1471-2164-12-364-S2.XLSX]

## Sheet: Sheet1
9,473 genes covered in at least one genotype.
Gene	Name	Chr	Pos	Annotation	totalbases	F1	F2	F3	F4	F5	F6	M1	M2	M3	M4	M5	M6	T1	T2	T3	T4	T5	T6	FvM.FDR	FvM.FC	FvT.FDR	FvT.FC
FBgn0005391	Yp2	X	9946669	The gene Yolk protein 2 is referred to in FlyBase by the symbol Dmel\Yp2 (CG2979, FBgn0005391). It is a protein_coding_gene from Drosophila melanogaster. Its sequence location is X:9945049..9946669. It has the cytological map location 9A5. Based on sequence similarity, it is predicted to have molecular function</span>: structural molecule activity. It is reported to be involved in the biological …	1621	482.438	618.733	431.116	566.555	689.115	662.093	1.30974	0.618176	7.38421	7.35709	0.633663	0.628839	0.646868	0	0.47841	44.1588	38.1772	1.00496	0	192.399	0	40.8453
FBgn0004045	Yp1	X	9947885	The gene Yolk protein 1 is referred to in FlyBase by the symbol Dmel\Yp1 (CG2985, FBgn0004045). It is a protein_coding_gene from Drosophila melanogaster. Its sequence location is X:9947885..9949531. It has the cytological map location 9A5. Based on sequence similarity, it is predicted to have molecular function</span>: structural molecule activity. Based on sequence similarity, it is predicted to…	1647	1211.04	1453.64	1095.87	1330.1	1861.99	1822.55	1.35801	0.609767	29.0706	27.7549	0.641451	0.631579	0.645738	0.448553	0.429074	67.5895	66.3794	0	0	146.092	0	64.7652
FBgn0004047	Yp3	X	13653578	The gene Yolk protein 3 is referred to in FlyBase by the symbol Dmel\Yp3 (CG11129, FBgn0004047). It is a protein_coding_gene from Drosophila melanogaster. Its sequence location is X:13653578..13655200. It has the cytological map location 12C1. Based on sequence similarity, it is predicted to have molecular function</span>: structural molecule activity. There is experimental evidence that it is in…	1623	702.674	908.971	619.544	838.715	1130.68	1073.17	9.712	11.7187	28.8676	34.251	13.7277	12.4389	12.4681	15.9206	18.223	85.0948	80.3258	14.3526	0	47.6333	0	23.2956
FBgn0040637	CG11458	3L	20898895	This gene is referred to in FlyBase by the symbol Dmel\CG11458 (CG11458, FBgn0040637). It is a protein_coding_gene from Drosophila melanogaster. Its sequence location is 3L:20898895..20899447. It has the cytological map location 77F4. Its molecular function is unknown. The biological processes in which it is involved are not known. One allele is reported. No phenotypic data is available. It has o…	553	3230.63	3249.09	3326.78	3386.28	4754.35	4334.81	1540.72	1744.71	1535.09	1553.87	1351.6	1396.4	1396.51	1409.09	1457.25	2874.51	2831.47	2060.63	0	2.44255	0	1.85228
FBgn0087002	Rfabg	4	1085538	The gene Retinoid- and fatty acid-binding glycoprotein is referred to in FlyBase by the symbol Dmel\Rfabg (CG11064, FBgn0087002). It is a protein_coding_gene from Drosophila melanogaster. Its sequence location is 4:1085538..1096830. It has the cytological map location 102F8. There is experimental evidence that it has the molecular function</span>: retinol binding; lipid transporter activity; rece…	11293	248.536	206.104	286.803	233.193	233.095	234.735	104.337	84.1956	119.64	116.464	96.5437	94.6238	94.6361	399.56	382.899	299.979	291.529	362.688	0	2.34241	1.36406e-114	0.787677
FBgn0030830	CG5172	X	17115475	This gene is referred to in FlyBase by the symbol Dmel\CG5172 (CG5172, FBgn0030830). It is a protein_coding_gene from Drosophila melanogaster. Its sequence location is X:17115475..17116682. It has the cytological map location 15F4. Its molecular function is unknown. The biological processes in which it is involved are not known. 2 alleles are reported. No phenotypic data is available. It has 2 an…	1208	1517.17	2017.64	1598.1	2139.35	2972.91	2595.75	916.21	1311.55	1059.05	1035.4	1033.97	981.392	981.448	889.968	932.526	2290.47	2328.1	1400.7	0	2.02616	5.98535e-194	1.45536
FBgn0002773	Mlc2	3R	26000273	The gene Myosin light chain 2 is referred to in FlyBase by the symbol Dmel\Mlc2 (CG2184, FBgn0002773). It is a protein_coding_gene from Drosophila melanogaster. Its sequence location is 3R:25997160..26000273. It has the cytological map location 99E1. Based on sequence similarity, it is predicted to have molecular function</span>: ATPase activity, coupled. The biological processes in which it is i…	3114	1527.71	1567	1499.7	1533.37	1542	1530.2	1015.73	1049.07	1124.99	1129.55	1079.24	1044.66	1044.67	1214.12	1204.17	1064.73	1048.52	1146.27	0	1.42785	2.28316e-260	1.36854
FBgn0000044	Act57B	2R	16831533	The gene Actin 57B is referred to in FlyBase by the symbol Dmel\Act57B (CG10067, FBgn0000044). It is a protein_coding_gene from Drosophila melanogaster. Its sequence location is 2R:16831533..16833945. It has the cytological map location 57B5. Based on sequence similarity, it is predicted to have molecular function</span>: structural constituent of cytoskeleton. There is experimental evidence that…	2413	1920.31	2171.12	1989.21	2263.61	1987.45	1989.88	1266.07	1427.25	1581.06	1588.73	1410.79	1410.4	1410.39	1698.36	1660.22	1172.69	1179.47	1441.48	0	1.41883	0	1.439
FBgn0019661	roX1	X	3756720	The gene RNA on the X 1 is referred to in FlyBase by the symbol Dmel\roX1 (CR32777, FBgn0019661). It is a non_protein_coding_gene from Drosophila melanogaster. Its sequence location is X:3752929..3756720. It has the cytological map location 3F3. Its molecular function is unknown. It is reported to be involved in the biological process</span>: dosage compensation complex assembly during dosage com…	3792	7.56707	6.49804	11.1103	10.2151	1.88736	1.62575	963.424	780.999	916.226	878.708	996.148	1013.12	1012.7	5.45143	4.14176	0.942521	0.693543	0.526914	0	0.00701139	0	0.037975
FBgn0040813	Nplp2	3L	13349633	The gene Neuropeptide-like precursor 2 is referred to in FlyBase by the symbol Dmel\Nplp2 (CG11051, FBgn0040813). It is a protein_coding_gene from Drosophila melanogaster. Its sequence location is 3L:13349633..13350328. It has the cytological map location 70A6. It is reported to have molecular function</span>: neuropeptide hormone activity. It is reported to be involved in the biological process<…	696	1166.32	1135.95	1174.91	1178.54	1539.48	1550.74	497.224	474.549	561.183	583.883	515.858	499.711	499.934	2340.18	2395.63	2947.56	2904.76	2376.8	3.67336e-299	2.47284	1.38647e-237	0.575272
FBgn0034512	CG18067	2R	16422015	This gene is referred to in FlyBase by the symbol Dmel\CG18067 (CG18067, FBgn0034512). It is a protein_coding_gene from Drosophila melanogaster. Its sequence location is 2R:16422015..16422860. It has the cytological map location 57A5. An electronic pipeline based on InterPro domains suggests that it has the molecular function</span>: 3',5'-cyclic-nucleotide phosphodiesterase activity. An electron…	846	773.372	824.207	933.937	971.986	1408.91	1402.82	485.143	487.416	517.036	522.52	435.189	454.012	454.102	725.938	744.612	831.961	831.27	799.342	7.55896e-234	2.17668	1.57691e-62	1.43946
FBgn0029990	CG2233	X	7931533	This gene is referred to in FlyBase by the symbol Dmel\CG2233 (CG2233, FBgn0029990). It is a protein_coding_gene from Drosophila melanogaster. Its sequence location is X:7929765..7931533. It has the cytological map location 7D3. Its molecular function is unknown. The biological processes in which it is involved are not known. 3 alleles are reported. No phenotypic data is available. It has one ann…	1769	414.712	381.898	398.977	361.943	415.083	437.542	191.383	179.35	166.155	179.856	134.386	140.205	140.274	634.895	613.207	588.789	595.715	561.545	2.8295e-229	2.43122	2.52638e-35	0.768931
FBgn0028396	TotA	3R	16696758	The gene Turandot A is referred to in FlyBase by the symbol Dmel\TotA (CG31509, FBgn0028396). It is a protein_coding_gene from Drosophila melanogaster. Its sequence location is 3R:16696758..16697427. It has the cytological map location 93A2. Its molecular function is unknown. There is experimental evidence that it is involved in the biological process</span>: response to stress. 4 alleles are rep…	670	642.843	536.444	611.668	537.407	645.446	651.038	213.76	182.246	199.287	184.915	149.502	144.493	144.682	1186.86	1173.35	1261.7	1267.66	1068.74	5.31444e-208	3.37445	1.57975e-92	0.593946
FBgn0027660	blot	3L	17414612	The gene bloated tubules is referred to in FlyBase by the symbol Dmel\blot (CG3897, FBgn0027660). It is a protein_coding_gene from Drosophila melanogaster. Its sequence location is 3L:17389124..17414612. It has the cytological map location 74B1-74B2. It is reported to have molecular function</span>: neurotransmitter transporter activity. It is reported to be involved in the biological process</sp…	25489	191.575	174.608	221.789	204.262	164.309	167.843	233.709	218.753	239.778	243.955	247.076	253.315	253.308	163.732	167.404	129.441	133.92	120.873	2.22807e-206	0.782679	7.17681e-64	1.16074
FBgn0026197	noe	3L	17394448	The gene noe is referred to in FlyBase by the symbol Dmel\noe (CG32172, FBgn0026197). It is a protein_coding_gene from Drosophila melanogaster. Its sequence location is 3L:17393447..17394448. It has the cytological map location 74B1. Its molecular function is unknown. The biological processes in which it is involved are not known. One allele is reported. No phenotypic data is available. It has 2 …	1002	4592.33	4155.83	5315.75	4895.97	3909.83	4000.29	5635.05	5260.01	5745.51	5854.61	5936.93	6106.81	6106.66	3963.29	4054.64	3173.24	3301.27	2943.05	3.44841e-204	0.777963	3.63468e-47	1.14136
FBgn0002772	Mlc1	3R	23485921	The gene Myosin alkali light chain 1 is referred to in FlyBase by the symbol Dmel\Mlc1 (CG5596, FBgn0002772). It is a protein_coding_gene from Drosophila melanogaster. Its sequence location is 3R:23483285..23485921. It has the cytological map location 98A14-98A15. Based on sequence similarity, it is predicted to have molecular function</span>: ATPase activity, coupled. There is experimental evide…	2637	517.201	520.899	498.55	495.252	482.795	475.898	265.611	278.966	269.398	269.85	309.493	310.022	310.019	300.42	299.916	237.952	234.908	272.943	5.66135e-200	1.75572	2.97285e-222	1.80574
FBgn0019660	roX2	X	11473089	The gene RNA on the X 2 is referred to in FlyBase by the symbol Dmel\roX2 (CR32665, FBgn0019660). It is a non_protein_coding_gene from Drosophila melanogaster. Its sequence location is X:11473089..11474468. It has the cytological map location 10C7. Its molecular function is unknown. It is reported to be involved in the biological process</span>: dosage compensation complex assembly during dosage …	1380	1.53247	1.48325	1.53015	1.47826	0	0	98.5188	79.7792	83.0303	81.1515	80.6215	75.2532	74.9833	0.601755	0.586645	0	0	1.21688	2.4583e-182	0.0121013	1.18017e-18	0.0779282
FBgn0000253	Cam	2R	8146913	The gene Calmodulin is referred to in FlyBase by the symbol Dmel\Cam (CG8472, FBgn0000253). It is a protein_coding_gene from Drosophila melanogaster. Its sequence location is 2R:8146913..8162130. It has the cytological map location 48F1. There is experimental evidence that it has the molecular function</span>: calmodulin binding; myosin heavy chain binding; myosin VI head/neck binding. There is e…	15218	312.947	288.336	307.496	276.608	279.462	281.788	249.481	223.085	179.721	177.597	255.195	262.715	262.711	213.806	207.226	145.422	144.747	179.136	6.17221e-166	1.29592	0	1.5148
FBgn0000556	Ef1alpha48D	2R	7779597	The gene Elongation factor 1Î±48D is referred to in FlyBase by the symbol Dmel\Ef1Î±48D (CG8280, FBgn0000556). It is a protein_coding_gene from Drosophila melanogaster. Its sequence location is 2R:7779597..7783025. It has the cytological map location 48C5. Based on sequence similarity, it is predicted to have molecular function</span>: translation elongation factor activity. There is experimental…	3429	757.288	741.923	710.653	728.031	834.997	812.409	559.067	557.784	571.845	568.535	509.963	490.084	490.108	1109.43	1087.72	798.01	794.07	903.07	2.35063e-164	1.40771	2.11474e-25	0.884782
FBgn0042201	Nplp3	3L	16311124	The gene Neuropeptide-like precursor 3 is referred to in FlyBase by the symbol Dmel\Nplp3 (CG13061, FBgn0042201). It is a protein_coding_gene from Drosophila melanogaster. Its sequence location is 3L:16311124..16311790. It has the cytological map location 72E1. It is reported to have molecular function</span>: neuropeptide hormone activity. It is reported to be involved in the biological process<…	667	10905.6	10612.8	9837.96	9848.3	12881.1	12950.9	8873.43	8748.14	9248.13	9215.59	9666.26	9631.9	9631.99	13259.4	13017	11009.3	10883.8	10657.2	2.6761e-157	1.21041	1	0.979229
FBgn0031940	CG7214	2L	7744841	This gene is referred to in FlyBase by the symbol Dmel\CG7214 (CG7214, FBgn0031940). It is a protein_coding_gene from Drosophila melanogaster. Its sequence location is 2L:7743677..7744841. It has the cytological map location 28C2. Its molecular function is unknown. There is experimental evidence that it is involved in the biological process</span>: positive regulation of NFAT protein import into …	1165	534.512	539.285	409.711	411.831	585.04	606.878	217.702	207.047	249.738	250.978	242.199	251.791	251.93	826.152	869.123	848.317	843.589	787.463	1.07823e-156	2.17496	1.1735e-59	0.697437
FBgn0034470	Obp56d	2R	15591300	The gene Odorant-binding protein 56d is referred to in FlyBase by the symbol Dmel\Obp56d (CG11218, FBgn0034470). It is a protein_coding_gene from Drosophila melanogaster. Its sequence location is 2R:15590635..15591300. It has the cytological map location 56E2. Based on sequence similarity, it is predicted to have molecular function</span>: odorant binding. Based on sequence similarity, it is pred…	666	698.423	698.42	658.959	707.983	924.492	922.951	319.898	347.143	366.546	361.649	300.719	299.732	299.922	1012.24	1016.76	1262.43	1243.08	1025.25	7.65499e-151	2.3106	7.0601e-20	0.786941
FBgn0022355	Tsf1	X	18281965	The gene Transferrin 1 is referred to in FlyBase by the symbol Dmel\Tsf1 (CG6186, FBgn0022355). It is a protein_coding_gene from Drosophila melanogaster. Its sequence location is X:18281965..18284377. It has the cytological map location 17A9. Based on sequence similarity, it is predicted to have molecular function</span>: iron ion transmembrane transporter activity; ferric iron binding. Based on …	2413	300.726	365.923	319.116	419.139	478.457	456.547	167.624	219.003	253.951	272.346	199.519	201.374	201.432	620.394	649.78	1033.68	1033.21	857.611	3.7107e-150	1.781	0	0.532268
FBgn0002940	ninaE	3R	15713928	The gene neither inactivation nor afterpotential E is referred to in FlyBase by the symbol Dmel\ninaE (CG4550, FBgn0002940). It is a protein_coding_gene from Drosophila melanogaster. Its sequence location is 3R:15711968..15713928. It has the cytological map location 92B4. There is experimental evidence that it has the molecular function</span>: protein binding. There is experimental evidence that…	1961	5281.03	5563.06	5202.15	5377.35	6437.4	6410.74	4444.05	4674.59	4881.23	4923.66	5311.55	5366.82	5366.84	6086.66	6099.39	5880.16	5932.48	5045.54	6.71702e-142	1.15775	1	0.995951
FBgn0001230	Hsp68	3R	19883029	The gene Heat shock protein 68 is referred to in FlyBase by the symbol Dmel\Hsp68 (CG5436, FBgn0001230). It is a protein_coding_gene from Drosophila melanogaster. Its sequence location is 3R:19880802..19883029. It has the cytological map location 95D11. Based on sequence similarity, it is predicted to have molecular function</span>: unfolded protein binding. There is experimental evidence that it…	2228	64.9272	82.0774	8.41331	10.6544	9.14918	9.17153	278.967	327.905	11.1524	10.6085	17.7901	17.7076	17.6395	18.7052	20.8233	11.6802	9.95744	12.7424	6.56278e-135	0.277646	4.8424e-13	2.01417
FBgn0034471	Obp56e	2R	15599850	The gene Odorant-binding protein 56e is referred to in FlyBase by the symbol Dmel\Obp56e (CG8462, FBgn0034471). It is a protein_coding_gene from Drosophila melanogaster. Its sequence location is 2R:15599850..15600461. It has the cytological map location 56E2. Based on sequence similarity, it is predicted to have molecular function</span>: odorant binding. Based on sequence similarity, it is predi…	612	681.859	733.213	687.565	760.408	977.93	1030.86	376.925	385.952	418.426	387.056	343.776	354.169	354.365	1041.69	1015.33	1089.09	1071.32	920.096	6.46524e-127	2.14968	0.0139947	0.887095
FBgn0040653	IM4	2R	16756826	The gene Immune induced molecule 4 is referred to in FlyBase by the symbol Dmel\IM4 (CG15231, FBgn0040653). It is a protein_coding_gene from Drosophila melanogaster. Its sequence location is 2R:16756341..16756826. It has the cytological map location 57B3. Its molecular function is unknown. There is experimental evidence that it is involved in the biological process</span>: defense response. 2 all…	486	549.925	718.474	616.533	831.22	1202.1	1135.23	295.4	393.338	381.337	397.713	341.313	344.342	344.612	984.993	1038.52	1339.23	1382.57	1061.04	9.2764e-125	2.3467	3.37487e-09	0.821574
FBgn0044812	TotC	3R	16698710	The gene Turandot C is referred to in FlyBase by the symbol Dmel\TotC (CG31508, FBgn0044812). It is a protein_coding_gene from Drosophila melanogaster. Its sequence location is 3R:16698710..16699310. It has the cytological map location 93A2. Its molecular function is unknown. Based on sequence similarity, it is predicted to be involved in the biological process</span>: response to stress. 3 allel…	601	303.539	324.534	288.951	294.452	340.373	340.926	79.5094	63.2859	109.455	87.428	62.3148	62.0986	62.3003	460.117	450.156	733.172	749.807	551.655	1.93189e-118	4.07845	6.99726e-32	0.629413
FBgn0031942	CG7203	2L	7753156	This gene is referred to in FlyBase by the symbol Dmel\CG7203 (CG7203, FBgn0031942). It is a protein_coding_gene from Drosophila melanogaster. Its sequence location is 2L:7752168..7753156. It has the cytological map location 28C2. Its molecular function is unknown. The biological processes in which it is involved are not known. 4 alleles are reported. No phenotypic data is available. It has one a…	989	2157.76	2199.69	1868.95	1984.47	2771.08	2725.37	1426.95	1480.55	1854.72	1848.95	1805.9	1704.25	1704.34	3278.39	3196.7	2340.2	2362.84	2160.05	5.01442e-114	1.3543	6.51436e-11	0.911238
FBgn0003360	sesB	X	10680978	The gene stress-sensitive B is referred to in FlyBase by the symbol Dmel\sesB (CG16944, FBgn0003360). It is a protein_coding_gene from Drosophila melanogaster. Its sequence location is X:10675019..10680978. It has the cytological map location 9E10-9F1. There is experimental evidence that it has the molecular function</span>: ATP:ADP antiporter activity. There is experimental evidence that it is i…	5960	705.52	703.668	730.862	716.053	720.02	718.652	565.216	548.961	584.279	586.512	606.133	578.293	578.297	733.685	721.125	587.215	581.075	621.514	1.1979e-110	1.2379	1.91091e-33	1.12343
FBgn0025111	Ant2	X	10680913	The gene Adenine nucleotide translocase 2 is referred to in FlyBase by the symbol Dmel\Ant2 (CG1683, FBgn0025111). It is a protein_coding_gene from Drosophila melanogaster. Its sequence location is X:10672923..10680913. It has the cytological map location 9E9-9F1. Based on sequence similarity, it is predicted to have molecular function</span>: ATP:ADP antiporter activity; transmembrane transporte…	7991	526.738	525.08	545.106	534.316	537.526	536.633	421.82	409.813	436.027	437.94	452.711	431.818	431.821	547.574	538.084	438.085	433.505	463.55	2.17807e-110	1.23754	1.41188e-33	1.12367
FBgn0038294	Mf	3R	11006143	The gene Myofilin is referred to in FlyBase by the symbol Dmel\Mf (CG6803, FBgn0038294). It is a protein_coding_gene from Drosophila melanogaster. Its sequence location is 3R:10996347..11006143. It has the cytological map location 88E2. Its molecular function is unknown. It is reported to be involved in the biological process</span>: muscle thick filament assembly. 4 alleles are reported. No phen…	9797	152.042	137.802	151.664	140.401	122.615	126.233	102.337	91.1266	95.1923	92.7663	94.973	91.7848	91.7783	86.6924	86.9272	59.6391	58.4407	74.1422	1.54994e-102	1.46213	5.21021e-233	1.81538
FBgn0034329	IM1	2R	14271457	The gene Immune induced molecule 1 is referred to in FlyBase by the symbol Dmel\IM1 (CG18108, FBgn0034329). It is a protein_coding_gene from Drosophila melanogaster. Its sequence location is 2R:14271457..14271883. It has the cytological map location 55C4. Its molecular function is unknown. There is experimental evidence that it is involved in the biological process</span>: defense response. One a…	427	510.438	560.465	539.244	582.17	829.947	911.928	269.982	271.893	237.996	252.996	229.8	254.969	255.207	391.331	362.47	740.135	757.205	652.366	8.78461e-101	2.59231	2.58535e-05	1.2455
FBgn0031561	CG16712	2L	3696661	This gene is referred to in FlyBase by the symbol Dmel\CG16712 (CG16712, FBgn0031561). It is a protein_coding_gene from Drosophila melanogaster. Its sequence location is 2L:3696240..3696661. It has the cytological map location 24B3. Based on sequence similarity, it is predicted to have molecular function</span>: serine-type endopeptidase inhibitor activity. The biological processes in which it is…	422	539.458	584.255	626.276	751.247	971.734	973.293	310.259	305.951	344.735	345.293	278.072	284.309	284.476	476.571	481.458	664.187	632.356	513.053	1.76275e-97	2.37944	7.40744e-22	1.45679
FBgn0086687	desat1	3R	8265322	The gene desat1 is referred to in FlyBase by the symbol Dmel\desat1 (CG5887, FBgn0086687). It is a protein_coding_gene from Drosophila melanogaster. Its sequence location is 3R:8265322..8273338. It has the cytological map location 87B10-87B11. Based on sequence similarity, it is predicted to have molecular function</span>: stearoyl-CoA 9-desaturase activity. There is experimental evidence that it…	8017	113.181	98.613	112.98	97.3399	107.636	106.928	76.4463	65.4173	69.7226	70.2206	60.8093	58.4744	58.483	103.515	102.727	115.81	118.286	96.8821	1.52974e-91	1.58737	1	1.06879
FBgn0025583	IM2	2R	14274102	The gene Immune induced molecule 2 is referred to in FlyBase by the symbol Dmel\IM2 (CG18106, FBgn0025583). It is a protein_coding_gene from Drosophila melanogaster. Its sequence location is 2R:14274102..14274535. It has the cytological map location 55C4. Its molecular function is unknown. There is experimental evidence that it is involved in the biological process</span>: defense response. 3 all…	434	759.745	683.99	855.991	763.638	1005.65	1014.29	535.486	514.251	381.088	369.909	298.444	299.751	299.854	568.292	572.628	692.979	685.897	542.497	7.46503e-91	2.11899	4.04967e-31	1.51192
FBgn0004625	norpA	X	4216659	The gene no receptor potential A is referred to in FlyBase by the symbol Dmel\norpA (CG3620, FBgn0004625). It is a protein_coding_gene from Drosophila melanogaster. Its sequence location is X:4216659..4256487. It has the cytological map location 4B6-4C1. It is reported to have molecular function</span>: GTPase activator activity; phosphoinositide phospholipase C activity; phospholipase C activity…	39829	51.2723	50.9851	52.2489	53.2527	45.6719	46.4856	64.5941	66.2398	59.6131	59.5963	66.655	67.3248	67.3192	30.2998	31.1905	32.6901	31.9576	34.2794	2.67249e-87	0.780986	1.09042e-85	1.31695
FBgn0033820	CG4716	2R	9144088	This gene is referred to in FlyBase by the symbol Dmel\CG4716 (CG4716, FBgn0033820). It is a protein_coding_gene from Drosophila melanogaster. Its sequence location is 2R:9144088..9144951. It has the cytological map location 49F13. It is reported to have molecular function</span>: methylenetetrahydrofolate dehydrogenase activity. The biological processes in which it is involved are not known. 2 a…	864	272.041	326.838	298.498	326.752	442.997	455.435	140.84	151.752	178.757	188.167	151.021	154.022	154.159	411.96	419.205	524.778	531.966	386.779	1.05972e-81	2.20055	0.208787	0.873897
FBgn0031925	Cyp4d21	2L	7605600	The gene Cyp4d21 is referred to in FlyBase by the symbol Dmel\Cyp4d21 (CG6730, FBgn0031925). It is a protein_coding_gene from Drosophila melanogaster. Its sequence location is 2L:7605600..7607703. It has the cytological map location 28B4. Based on sequence similarity, it is predicted to have molecular function</span>: electron carrier activity. There is experimental evidence that it is involved i…	2104	2.04864	1.96132	3.51949	2.43398	2.8877	3.37121	23.3041	22.8354	40.2591	42.4164	36.5226	33.5383	33.534	32.1854	26.9684	30.671	31.097	32.5109	3.75322e-81	0.0815702	9.40127e-74	0.0867659
FBgn0038236	Cyp313a1	3R	10346771	The gene Cyp313a1 is referred to in FlyBase by the symbol Dmel\Cyp313a1 (CG3360, FBgn0038236). It is a protein_coding_gene from Drosophila melanogaster. Its sequence location is 3R:10346771..10348786. It has the cytological map location 88C4. Based on sequence similarity, it is predicted to have molecular function</span>: electron carrier activity. It is reported to be involved in the biological …	2016	72.0083	66.7598	87.562	74.5853	82.3847	87.0373	164.414	142.981	186.826	173.549	153.52	159.016	159.046	310.128	286.834	204.577	185.777	185.454	5.70346e-78	0.479786	2.70316e-185	0.353155
FBgn0001114	Glt	2L	8672043	The gene Glutactin is referred to in FlyBase by the symbol Dmel\Glt (CG9280, FBgn0001114). It is a protein_coding_gene from Drosophila melanogaster. Its sequence location is 2L:8672043..8676811. It has the cytological map location 29E3. It is reported to have molecular function</span>: calcium ion binding. The biological processes in which it is involved are not known. 3 alleles are reported. No …	4769	49.9169	53.8287	49.8271	56.6155	67.3097	66.3566	25.7093	26.8629	27.7886	29.9336	21.0043	21.9891	22.0148	105.084	105.868	104.622	106.308	106.379	9.21686e-76	2.2432	2.76943e-48	0.624877
FBgn0041605	cpx	3R	105906	The gene complexin is referred to in FlyBase by the symbol Dmel\cpx (CG32490, FBgn0041605). It is a protein_coding_gene from Drosophila melanogaster. Its sequence location is 3R:105906..128309. It has the cytological map location 82A1-82A3. Based on sequence similarity, it is predicted to have molecular function</span>: neurotransmitter transporter activity. There is experimental evidence that it…	22404	246.308	198.559	253.041	202.357	185.352	181.808	218.522	173.958	167.751	160.36	178.22	174.313	174.309	155.85	151.165	107.258	107.878	122.693	1.30149e-75	1.18106	0	1.54724
FBgn0010381	Drs	3L	3369569	The gene Drosomycin is referred to in FlyBase by the symbol Dmel\Drs (CG10810, FBgn0010381). It is a protein_coding_gene from Drosophila melanogaster. Its sequence location is 3L:3369569..3369944. It has the cytological map location 63D2. Its molecular function is unknown. There is experimental evidence that it is involved in the biological process</span>: defense response to fungus; antifungal h…	376	483.661	530.196	567.186	661.062	998.941	1019.38	279.386	284.824	333.9	363.834	303.975	332.429	332.496	233.383	222.027	456.406	458.552	478.346	2.04019e-74	2.24428	4.0697e-54	1.95324
FBgn0001224	Hsp23	3L	9374984	The gene Heat shock protein 23 is referred to in FlyBase by the symbol Dmel\Hsp23 (CG4463, FBgn0001224). It is a protein_coding_gene from Drosophila melanogaster. Its sequence location is 3L:9374984..9375867. It has the cytological map location 67B3. Based on sequence similarity, it is predicted to have molecular function</span>: actin binding. There is experimental evidence that it is involved i…	884	271.575	278.269	148.398	143.569	99.8196	117.184	844.352	833.253	132.934	118.677	130.628	126.726	126.465	72.1786	67.4749	65.4461	64.3136	57.778	3.43525e-74	0.484235	1.16401e-45	2.33396
FBgn0260008	Ucrh	3LHet	606165	The gene Ubiquinol-cytochrome C reductase complex 11 kDa protein is referred to in FlyBase by the symbol Dmel\Ucrh (CG41623, FBgn0260008). It is a protein_coding_gene from Drosophila melanogaster. Its sequence location is 3LHet:606165..606827. Based on sequence similarity, it is predicted to have molecular function</span>: ubiquinol-cytochrome-c reductase activity. Based on sequence similarity, i…	663	963.222	789.876	1004.71	849.981	840.236	908.896	609.422	461.941	530.49	508.232	573.53	556.486	556.164	224.381	200.067	246.597	226.478	263.37	8.36404e-74	1.65332	5.11751e-284	3.11983
FBgn0030073	CG10962	X	8943020	This gene is referred to in FlyBase by the symbol Dmel\CG10962 (CG10962, FBgn0030073). It is a protein_coding_gene from Drosophila melanogaster. Its sequence location is X:8866940..8943020. It has the cytological map location 8C1-8C4. Based on sequence similarity, it is predicted to have molecular function</span>: oxidoreductase activity, acting on the CH-OH group of donors, NAD or NADP as accept…	76081	32.9364	30.0783	34.2756	30.7552	25.8002	25.7228	27.3937	24.8896	20.8096	20.2172	24.0606	23.8766	23.8759	19.7168	19.7621	17.8277	17.8128	20.2196	1.54877e-73	1.27131	2.25201e-201	1.50626
FBgn0038914	fit	3R	17710176	The gene female-specific independent of transformer is referred to in FlyBase by the symbol Dmel\fit (CG17820, FBgn0038914). It is a protein_coding_gene from Drosophila melanogaster. Its sequence location is 3R:17709646..17710176. It has the cytological map location 93F14. Its molecular function is unknown. The biological processes in which it is involved are not known. One allele is reported. No…	531	88.406	94.7033	94.1508	92.4328	91.5502	78.3826	1.96744	1.88512	1.87527	3.73833	1.908	1.90088	1.94138	18.1815	23.6325	22.9765	33.8639	19.6523	2.75608e-72	40.6496	1.79139e-31	4.4876
FBgn0261619	pAbp	2R	14027583	The gene polyA-binding protein is referred to in FlyBase by the symbol Dmel\pAbp (CG5119, FBgn0261619). It is a protein_coding_gene from Drosophila melanogaster. Its sequence location is 2R:14027583..14033740. It has the cytological map location 55B8-55B9. There is experimental evidence that it has the molecular function</span>: protein binding; mRNA 3'-UTR binding. There is experimental evidence…	6158	411.076	349.281	413.28	354.409	346.877	343.66	320.743	291.741	263.409	259.76	309.415	307.595	307.593	335.669	325.523	232.08	230.518	278.48	5.01419e-71	1.26584	1.10147e-86	1.29752
FBgn0067905	IM14	2R	16757930	The gene Immune induced molecule 14 is referred to in FlyBase by the symbol Dmel\IM14 (CG33990, FBgn0067905). It is a protein_coding_gene from Drosophila melanogaster. Its sequence location is 2R:16757930..16758134. It has the cytological map location 57B3. Its molecular function is unknown. There is experimental evidence that it is involved in the biological process</span>: defense response. No …	205	476.209	676.477	557.672	683.765	1017.25	1206.43	278.548	312.45	247.865	231.995	241.794	231.184	231.566	390.529	417.141	815.587	833.439	710.118	3.56384e-70	2.99112	7.55557e-06	1.35882
FBgn0003659	Sxl	X	6992086	The gene Sex lethal is referred to in FlyBase by the symbol Dmel\Sxl (CG18350, FBgn0003659). It is a protein_coding_gene from Drosophila melanogaster. Its sequence location is X:6969698..6992086. It has the cytological map location 6F3-6F5. There is experimental evidence that it has the molecular function</span>: poly-pyrimidine tract binding; protein binding; growth factor activity; mRNA 5'-UTR …	22389	33.3719	27.6514	33.929	27.6817	23.1196	23.9278	20.4122	17.3002	16.5101	15.3148	18.7005	18.2351	18.2318	14.4737	14.5004	10.6792	10.6281	14.0397	8.96667e-69	1.59366	3.34583e-148	2.05543
FBgn0029933	CG14425	X	6992086	This gene is referred to in FlyBase by the symbol Dmel\CG14425 (CG14425, FBgn0029933). It is a protein_coding_gene from Drosophila melanogaster. Its sequence location is X:6969698..6992086. It has the cytological map location 6F3-6F5. Its molecular function is unknown. The biological processes in which it is involved are not known. One allele is reported. No phenotypic data is available. It has 2…	22389	33.3719	27.6514	33.929	27.6817	23.1196	23.9278	20.4122	17.3002	16.5101	15.3148	18.7005	18.2351	18.2318	14.4737	14.5004	10.6792	10.6281	14.0397	8.96667e-69	1.59366	3.34583e-148	2.05543
FBgn0001225	Hsp26	3L	9370527	The gene Heat shock protein 26 is referred to in FlyBase by the symbol Dmel\Hsp26 (CG4183, FBgn0001225). It is a protein_coding_gene from Drosophila melanogaster. Its sequence location is 3L:9369518..9370527. It has the cytological map location 67B2. There is experimental evidence that it has the molecular function</span>: protein binding. There is experimental evidence that it is involved in the…	1010	144.335	138.749	34.2415	38.641	35.1986	30.2597	429.551	519.211	32.4975	44.0217	42.2308	43.042	42.8334	16.2411	15.2015	13.7612	15.6435	11.1336	4.37655e-68	0.379473	6.53649e-39	3.6705
FBgn0032835	CG16772	2L	19962678	This gene is referred to in FlyBase by the symbol Dmel\CG16772 (CG16772, FBgn0032835). It is a protein_coding_gene from Drosophila melanogaster. Its sequence location is 2L:19962678..19963844. It has the cytological map location 38A8. Its molecular function is unknown. The biological processes in which it is involved are not known. One allele is reported. No phenotypic data is available. It has o…	1167	141.854	151.367	141.598	157.767	203.019	199.006	71.1739	87.4738	58.9055	61.1385	55.4909	56.166	56.2319	137.612	140.368	144.45	146.76	155.622	1.2273e-67	2.54801	0.00044078	1.27344
FBgn0035922	CG6486	3L	8640245	This gene is referred to in FlyBase by the symbol Dmel\CG6486 (CG6486, FBgn0035922). It is a protein_coding_gene from Drosophila melanogaster. Its sequence location is 3L:8640245..8644111. It has the cytological map location 66D9-66D10. Based on sequence similarity, it is predicted to have molecular function</span>: peroxisome matrix targeting signal-2 binding. There is experimental evidence that…	3867	1441.8	1591.87	1411.98	1548.72	1787.02	1793.11	1721.32	1858.59	1824.74	1872.51	1776.09	1794.58	1794.56	1226.22	1237.35	1822.86	1829.81	1467.18	5.30249e-64	0.88262	1	1.02096
FBgn0000121	Arr2	3L	8642036	The gene Arrestin 2 is referred to in FlyBase by the symbol Dmel\Arr2 (CG5962, FBgn0000121). It is a protein_coding_gene from Drosophila melanogaster. Its sequence location is 3L:8640367..8642036. It has the cytological map location 66D9. There is experimental evidence that it has the molecular function</span>: protein binding. There is experimental evidence that it is involved in the biological …	1670	3336.67	3683.01	3267	3583.1	4136.16	4150.25	3983.96	4300.7	4221.73	4334.14	4109.63	4153.05	4153.02	2838.24	2864.02	4218.72	4234.24	3395.07	5.70204e-64	0.882603	1	1.02087
FBgn0066084	RpL41	2R	20791452	The gene Ribosomal protein L41 is referred to in FlyBase by the symbol Dmel\RpL41 (CG30425, FBgn0066084). It is a protein_coding_gene from Drosophila melanogaster. Its sequence location is 2R:20790940..20791452. It has the cytological map location 60E5. It is reported to have molecular function</span>: structural constituent of ribosome. It is reported to be involved in the biological process</sp…	513	1085.12	938.808	1064.59	923.215	1192.4	1287.22	710.811	614.567	718.641	720.661	628.939	632.78	632.625	516.653	495.67	466.663	455.258	404.876	1.71592e-63	1.6122	8.58925e-149	2.18436
FBgn0004169	up	X	13496536	The gene upheld is referred to in FlyBase by the symbol Dmel\up (CG7107, FBgn0004169). It is a protein_coding_gene from Drosophila melanogaster. Its sequence location is X:13487610..13496536. It has the cytological map location 12A7. There is experimental evidence that it has the molecular function</span>: calcium ion binding. There is experimental evidence that it is involved in the biological p…	8927	177.893	199.414	173.884	204.6	196.051	195.464	121.776	137.791	155.254	163.651	151.131	158.544	158.544	121.323	126.651	151.449	158.246	157.87	1.61943e-62	1.2918	2.49033e-70	1.31258
FBgn0039830	CG1746	3R	27045357	This gene is referred to in FlyBase by the symbol Dmel\CG1746 (CG1746, FBgn0039830). It is a protein_coding_gene from Drosophila melanogaster. Its sequence location is 3R:27041864..27045357. It has the cytological map location 100B7. Based on sequence similarity, it is predicted to have molecular function</span>: hydrogen-exporting ATPase activity, phosphorylative mechanism. Based on sequence sim…	3494	904.637	900.588	895.11	884.535	865.568	863.508	687.285	683.759	761.106	749.709	764.449	770.049	770.051	888.342	902.613	637.452	637.455	679.652	4.98733e-61	1.20324	1.20881e-47	1.17681
FBgn0038237	Pde6	3R	10355513	The gene Phosphodiesterase 6 is referred to in FlyBase by the symbol Dmel\Pde6 (CG8279, FBgn0038237). It is a protein_coding_gene from Drosophila melanogaster. Its sequence location is 3R:10339622..10355513. It has the cytological map location 88C3-88C4. There is experimental evidence that it has the molecular function</span>: 3',5'-cyclic-GMP phosphodiesterase activity. There is experimental evi…	15892	19.1927	18.3493	21.4886	18.8563	18.4832	19.4699	31.3846	28.2147	34.4835	31.9308	31.5653	32.2238	32.2258	45.9063	42.9249	33.2516	30.5083	31.6558	7.71471e-61	0.610318	1.11601e-104	0.535126
FBgn0014865	Mtk	2R	11296351	The gene Metchnikowin is referred to in FlyBase by the symbol Dmel\Mtk (CG8175, FBgn0014865). It is a protein_coding_gene from Drosophila melanogaster. Its sequence location is 2R:11296351..11296621. It has the cytological map location 52A1. Its molecular function is unknown. There is experimental evidence that it is involved in the biological process</span>: defense response to fungus; defense r…	271	375.85	394.734	523.06	498.439	873.925	837.939	210.987	214.208	253.721	226.76	197.864	215.763	215.802	149.166	169.956	311.991	332.838	252.451	5.04819e-59	2.65591	2.25605e-51	2.44654
FBgn0001228	Hsp67Bb	3L	9365822	The gene Heat shock gene 67Bb is referred to in FlyBase by the symbol Dmel\Hsp67Bb (CG4456, FBgn0001228). It is a protein_coding_gene from Drosophila melanogaster. Its sequence location is 3L:9365822..9368064. It has the cytological map location 67B2. Its molecular function is unknown. It is reported to be involved in the biological process</span>: response to heat. 3 alleles are reported. No phe…	2243	114.104	105.123	65.0794	60.677	40.6946	40.317	311.939	292.702	53.281	55.6163	47.4239	49.0444	48.8515	3.80381	4.64392	4.02156	3.59384	4.11795	3.86129e-57	0.525916	2.25971e-138	6.17093
FBgn0040606	CG6503	3R	22250827	This gene is referred to in FlyBase by the symbol Dmel\CG6503 (CG6503, FBgn0040606). It is a protein_coding_gene from Drosophila melanogaster. Its sequence location is 3R:22250419..22250827. It has the cytological map location 97B2. Its molecular function is unknown. The biological processes in which it is involved are not known. 2 alleles are reported. No phenotypic data is available. It has 2 a…	409	516.679	584.819	420.128	507.76	665.987	721.532	244.092	244.713	289.91	288.395	276.936	276.043	276.417	1390.99	1401.84	1382.64	1390.68	1056.05	4.97354e-57	2.10908	2.94837e-105	0.495303
FBgn0032400	CG6770	2L	12046100	This gene is referred to in FlyBase by the symbol Dmel\CG6770 (CG6770, FBgn0032400). It is a protein_coding_gene from Drosophila melanogaster. Its sequence location is 2L:12045346..12046100. It has the cytological map location 33B11. Its molecular function is unknown. There is experimental evidence that it is involved in the biological process</span>: response to oxidative stress. 8 alleles are r…	755	1576.47	1554.32	1497.65	1597.06	1831.07	1910.63	1090.21	1149.33	1186.39	1223.44	1409.14	1425.95	1425.89	1067.04	1093.29	1032.04	1069.66	926.582	7.3733e-57	1.33172	1.30832e-111	1.50687
FBgn0001223	Hsp22	3L	9366031	The gene Heat shock protein 22 is referred to in FlyBase by the symbol Dmel\Hsp22 (CG4460, FBgn0001223). It is a protein_coding_gene from Drosophila melanogaster. Its sequence location is 3L:9366031..9368064. It has the cytological map location 67B2. Its molecular function is unknown. There is experimental evidence that it is involved in the biological process</span>: determination of adult lifes…	2034	125.302	114.917	71.2436	66.4091	44.3783	44.459	339.911	320.318	58.266	61.3315	51.7995	53.5881	53.3769	4.19524	5.1218	4.43596	3.96426	4.542	2.99629e-56	0.527227	1.64147e-137	6.17045
FBgn0038930	CG5778	3R	17935903	This gene is referred to in FlyBase by the symbol Dmel\CG5778 (CG5778, FBgn0038930). It is a protein_coding_gene from Drosophila melanogaster. Its sequence location is 3R:17911093..17935903. It has the cytological map location 94A2. Its molecular function is unknown. The biological processes in which it is involved are not known. 4 alleles are reported. No phenotypic data is available. It has 2 a…	24811	10.0796	12.913	9.71952	13.192	19.792	19.252	7.04105	9.72159	8.55393	8.42899	7.37908	7.31429	7.31725	8.0165	8.40986	19.9166	19.6729	14.0127	1.20342e-53	1.75372	1	1.09829
FBgn0260812	inaF-D	X	11622847	The gene inaF-D is referred to in FlyBase by the symbol Dmel\inaF-D (CG42563, FBgn0260812). It is a protein_coding_gene from Drosophila melanogaster. Its sequence location is X:11618701..11622847. It has the cytological map location 10D8. There is experimental evidence that it has the molecular function</span>: calcium channel regulator activity. There is experimental evidence that it is involved…	4147	507.831	432.263	520.261	447.851	456.225	451.595	440.677	391.462	348.137	344.142	364.356	370.708	370.651	201.964	204.385	153.281	152.7	157.673	1.52212e-53	1.24632	0	2.26979
FBgn0040736	IM3	2R	14275625	The gene Immune induced molecule 3 is referred to in FlyBase by the symbol Dmel\IM3 (CG16844, FBgn0040736). It is a protein_coding_gene from Drosophila melanogaster. Its sequence location is 2R:14275625..14275995. It has the cytological map location 55C4. Its molecular function is unknown. There is experimental evidence that it is involved in the biological process</span>: defense response; antib…	371	1089.96	1084.99	1165.15	1061.51	1422.13	1429.9	1035.05	979.256	636.452	590.246	613.511	625.055	625.216	1303.99	1309.08	1152.72	1134.03	1038.93	2.05626e-52	1.61927	1	1.10507
FBgn0259918	inaF-B	X	11626803	The gene inaF-B is referred to in FlyBase by the symbol Dmel\inaF-B (CG42447, FBgn0259918). It is a protein_coding_gene from Drosophila melanogaster. Its sequence location is X:11618701..11626803. It has the cytological map location 10D8-10E1. There is experimental evidence that it has the molecular function</span>: protein binding; calcium channel regulator activity. There is experimental eviden…	8103	271.091	234.529	277.302	244.6	249.113	244.641	236.82	213.561	192.681	189.215	198.829	202.91	202.882	111.357	113.992	88.0348	87.0357	90.19	2.35676e-51	1.23279	0	2.19365
FBgn0038398	sxe2	3R	11911227	The gene sex-specific enzyme 2 is referred to in FlyBase by the symbol Dmel\sxe2 (CG4979, FBgn0038398). It is a protein_coding_gene from Drosophila melanogaster. Its sequence location is 3R:11911227..11912951. It has the cytological map location 89B2-89B3. Based on sequence similarity, it is predicted to have molecular function</span>: phosphatidylserine-specific phospholipase A1 activity. An ele…	1725	17.9142	19.6181	14.8646	13.0753	18.1974	19.3967	42.2883	45.2585	70.4772	71.2693	59.2136	59.6059	59.6172	65.6006	67.0157	71.672	73.2601	53.8354	2.39959e-51	0.296072	2.86732e-64	0.263596
FBgn0053208	Mical	3R	5868543	The gene Molecule interacting with CasL is referred to in FlyBase by the symbol Dmel\Mical (CG33208, FBgn0053208). It is a protein_coding_gene from Drosophila melanogaster. Its sequence location is 3R:5828033..5868543. It has the cytological map location 85F5-85F7. Based on sequence similarity, it is predicted to have molecular function</span>: actin binding. There is experimental evidence that i…	40511	14.1107	15.3813	13.3262	15.5997	14.0759	13.5986	18.47	20.3576	21.939	21.3583	19.2984	19.7581	19.7589	25.9548	25.6338	16.5905	16.9927	33.4685	2.92056e-51	0.710441	3.62782e-106	0.622058
FBgn0030331	CG15221	X	11618373	This gene is referred to in FlyBase by the symbol Dmel\CG15221 (CG15221, FBgn0030331). It is a protein_coding_gene from Drosophila melanogaster. Its sequence location is X:11618373..11630650. It has the cytological map location 10D8-10E1. Based on sequence similarity, it is predicted to have molecular function</span>: secondary active organic cation transmembrane transporter activity. An electron…	12278	179.257	155.198	183.268	161.843	164.652	161.701	156.715	141.349	127.568	125.439	131.549	134.323	134.305	73.8066	75.6223	58.4807	57.821	59.9087	6.99432e-51	1.23132	0	2.18705
FBgn0000592	Est-6	3L	12181935	The gene Esterase 6 is referred to in FlyBase by the symbol Dmel\Est-6 (CG6917, FBgn0000592). It is a protein_coding_gene from Drosophila melanogaster. Its sequence location is 3L:12181935..12183805. It has the cytological map location 69A1. It is reported to have molecular function</span>: carboxylesterase activity. There is experimental evidence that it is involved in the biological process</sp…	1871	161.314	146.001	155.373	160.16	173.212	181.075	72.3011	58.3116	112.909	102.781	99.4459	99.128	99.1421	96.6368	103.993	111.585	110.987	94.339	2.92043e-49	1.79332	2.42729e-31	1.5845
FBgn0032797	CG10186	2L	19517201	This gene is referred to in FlyBase by the symbol Dmel\CG10186 (CG10186, FBgn0032797). It is a protein_coding_gene from Drosophila melanogaster. Its sequence location is 2L:19508953..19517201. It has the cytological map location 37E5. An electronic pipeline based on InterPro domains suggests that it has the molecular function</span>: peptidase inhibitor activity. The biological processes in which…	8249	67.3686	75.9123	66.2197	76.1162	71.2132	71.2074	71.8405	89.5426	109.434	112.102	104.456	110.104	110.104	80.7602	82.9963	112.206	106.999	96.9221	2.92043e-49	0.716405	2.7694e-44	0.725503
FBgn0003861	trp	3R	25746011	The gene transient receptor potential is referred to in FlyBase by the symbol Dmel\trp (CG7875, FBgn0003861). It is a protein_coding_gene from Drosophila melanogaster. Its sequence location is 3R:25740242..25746011. It has the cytological map location 99C6-99C7. There is experimental evidence that it has the molecular function</span>: protein binding. There is experimental evidence that it is inv…	5770	429.398	509.052	444.117	532.429	555.026	567.715	517.942	609.188	598.511	608.231	604.535	613.058	613.057	518.427	532.651	631.742	647.752	599.204	1.77947e-48	0.855347	3.93759e-46	0.857431
FBgn0004117	Tm2	3R	11135915	The gene Tropomyosin 2 is referred to in FlyBase by the symbol Dmel\Tm2 (CG4843, FBgn0004117). It is a protein_coding_gene from Drosophila melanogaster. Its sequence location is 3R:11135915..11140920. It has the cytological map location 88E13. Based on sequence similarity, it is predicted to have molecular function</span>: actin binding. There is experimental evidence that it is involved in the b…	5006	162.987	194.599	149.12	170.993	177.231	171.445	102.165	119.16	127.582	129.483	131.315	134.514	134.512	129.847	129.119	111.352	103.764	119.877	5.24514e-48	1.37913	5.94014e-54	1.40895
FBgn0040734	CG15065	2R	14277463	This gene is referred to in FlyBase by the symbol Dmel\CG15065 (CG15065, FBgn0040734). It is a protein_coding_gene from Drosophila melanogaster. Its sequence location is 2R:14277463..14277752. It has the cytological map location 55C4. Its molecular function is unknown. The biological processes in which it is involved are not known. 2 alleles are reported. No phenotypic data is available. It has o…	290	244.277	301.279	287.363	384.335	506.049	499.859	129.007	124.246	130.558	160.718	118.617	114.754	114.705	96.5439	96.1188	116.233	119.435	124.65	1.52102e-44	2.8579	4.5595e-54	3.32965
FBgn0035281	Cpr62Bc	3L	1842080	The gene Cuticular protein 62Bc is referred to in FlyBase by the symbol Dmel\Cpr62Bc (CG1919, FBgn0035281). It is a protein_coding_gene from Drosophila melanogaster. Its sequence location is 3L:1840278..1842080. It has the cytological map location 62B7. Based on sequence similarity, it is predicted to have molecular function</span>: structural constituent of chitin-based cuticle. The biological p…	1803	190.578	208.986	174.959	189.495	267.335	256.527	113.62	133.781	128.757	131.925	149.187	143.683	143.724	236.695	233.053	174.775	158.989	200.168	5.52702e-44	1.60794	1	1.12243
FBgn0031560	CG16713	2L	3695406	This gene is referred to in FlyBase by the symbol Dmel\CG16713 (CG16713, FBgn0031560). It is a protein_coding_gene from Drosophila melanogaster. Its sequence location is 2L:3695032..3695406. It has the cytological map location 24B2-24B3. Based on sequence similarity, it is predicted to have molecular function</span>: serine-type endopeptidase inhibitor activity. The biological processes in which …	375	228.108	230.202	227.691	253.72	329.354	367.627	132.475	120.095	79.6919	71.2934	80.9584	78.001	78.078	139.334	156.946	144.933	142.269	131.652	1.0011e-43	2.90962	2.67075e-22	2.06338
FBgn0039678	Obp99a	3R	25497382	The gene Odorant-binding protein 99a is referred to in FlyBase by the symbol Dmel\Obp99a (CG18111, FBgn0039678). It is a protein_coding_gene from Drosophila melanogaster. Its sequence location is 3R:25497382..25498056. It has the cytological map location 99B7. Based on sequence similarity, it is predicted to have molecular function</span>: odorant binding. Based on sequence similarity, it is pred…	675	37.9801	48.592	27.1018	43.9107	43.5005	40.5799	0	0	0	0	1.49417	1.49052	1.50289	1.39308	2.82627	7.01358	7.00865	5.65565	6.23742e-43	80.8382	8.38867e-28	9.51433
FBgn0004028	wupA	X	18010855	The gene wings up A is referred to in FlyBase by the symbol Dmel\wupA (CG7178, FBgn0004028). It is a protein_coding_gene from Drosophila melanogaster. Its sequence location is X:17999586..18010855. It has the cytological map location 16F7. It is reported to have molecular function</span>: tropomyosin binding; actin binding. There is experimental evidence that it is involved in the biological proc…	11270	88.9411	87.0867	88.5003	87.5674	82.3217	83.8068	68.405	62.5205	63.5656	67.4519	64.9712	63.6876	63.6799	59.4066	57.5362	37.398	36.4506	39.1514	7.70834e-43	1.32673	1.04469e-153	1.76493
FBgn0259108	futsch	X	1307911	The gene futsch is referred to in FlyBase by the symbol Dmel\futsch (CG34387, FBgn0259108). It is a protein_coding_gene from Drosophila melanogaster. Its sequence location is X:1307911..1345416. It has the cytological map location 2A3. There is experimental evidence that it has the molecular function</span>: protein binding; microtubule binding. There is experimental evidence that it is involved …	37506	32.0154	33.3663	31.5335	32.0662	30.9742	30.7007	38.5652	38.6937	37.776	37.5496	42.9009	43.2727	43.2694	18.7375	18.9675	29.3607	28.7618	34.0101	7.90395e-43	0.798533	0.000122984	1.10138
FBgn0029766	CG15784	X	5324713	This gene is referred to in FlyBase by the symbol Dmel\CG15784 (CG15784, FBgn0029766). It is a protein_coding_gene from Drosophila melanogaster. Its sequence location is X:5324713..5326494. It has the cytological map location 4F10. Its molecular function is unknown. The biological processes in which it is involved are not known. 4 alleles are reported. No phenotypic data is available. It has one …	1782	59.3297	71.4121	49.7723	63.1419	76.7027	75.1221	22.7713	30.8892	25.1605	27.2576	22.1452	23.1991	23.2465	64.0512	61.0639	76.8347	76.7722	73.6451	1.08549e-42	2.61176	1	1.05289
FBgn0001233	Hsp83	3L	3193027	The gene Heat shock protein 83 is referred to in FlyBase by the symbol Dmel\Hsp83 (CG1242, FBgn0001233). It is a protein_coding_gene from Drosophila melanogaster. Its sequence location is 3L:3193027..3197061. It has the cytological map location 63B11. Based on sequence similarity, it is predicted to have molecular function</span>: ATPase activity, coupled. There is experimental evidence that it i…	4035	118.132	128.469	108.465	102.417	117.973	123.19	236.253	246.552	127.904	128.938	126.096	122.185	122.191	236.643	251.455	176.172	177.418	190.144	2.84491e-42	0.707182	1.80018e-97	0.6054
FBgn0002593	RpLP1	2L	419931	The gene Ribosomal protein LP1 is referred to in FlyBase by the symbol Dmel\RpLP1 (CG4087, FBgn0002593). It is a protein_coding_gene from Drosophila melanogaster. Its sequence location is 2L:419931..420706. It has the cytological map location 21C2. Based on sequence similarity, it is predicted to have molecular function</span>: structural constituent of ribosome. Based on sequence similarity, it …	776	687.529	771.36	639.799	793.393	993.118	962.077	455.566	526.228	584.213	624.58	602.099	626.121	626.242	738.891	759.438	1068.85	1109.06	881.081	4.22152e-41	1.41783	1	0.935124
FBgn0030041	CG12116	X	8363040	This gene is referred to in FlyBase by the symbol Dmel\CG12116 (CG12116, FBgn0030041). It is a protein_coding_gene from Drosophila melanogaster. Its sequence location is X:8361476..8363040. It has the cytological map location 7F1. Based on sequence similarity, it is predicted to have molecular function</span>: sepiapterin reductase activity. An electronic pipeline based on InterPro domains sugges…	1565	69.0118	76.1413	69.5583	71.9362	111.254	115.954	32.5754	39.0105	38.8384	41.1756	34.9019	31.5738	31.6072	59.3255	58.4582	74.3438	79.1372	53.3252	6.06161e-41	2.35632	1.84363e-07	1.44262
FBgn0014163	fax	3L	16404939	The gene failed axon connections is referred to in FlyBase by the symbol Dmel\fax (CG4609, FBgn0014163). It is a protein_coding_gene from Drosophila melanogaster. Its sequence location is 3L:16396387..16404939. It has the cytological map location 72E5-72F1. Its molecular function is unknown. There is experimental evidence that it is involved in the biological process</span>: axonogenesis. 22 alle…	8553	113.059	94.7139	111.618	90.5249	99.5901	102.599	77.1418	68.4562	69.0792	67.3209	86.7866	88.1564	88.1553	84.3754	85.9473	56.2774	54.8045	73.6064	8.12739e-41	1.33957	8.09431e-49	1.38121
FBgn0039536	CG18437	3R	23488556	This gene is referred to in FlyBase by the symbol Dmel\CG18437 (CG18437, FBgn0039536). It is a protein_coding_gene from Drosophila melanogaster. Its sequence location is 3R:23488556..23502617. It has the cytological map location 98A15-98B1. Its molecular function is unknown. The biological processes in which it is involved are not known. 3 alleles are reported. No phenotypic data is available. It…	14062	27.1552	31.2415	27.2575	33.663	25.2119	24.7492	29.8012	37.5092	42.5844	44.6162	44.9482	44.5883	44.5835	25.2942	25.5995	33.7344	34.5742	34.5112	1.27381e-40	0.693628	0.000175944	0.85366
FBgn0003721	Tm1	3R	11107254	The gene Tropomyosin 1 is referred to in FlyBase by the symbol Dmel\Tm1 (CG4898, FBgn0003721). It is a protein_coding_gene from Drosophila melanogaster. Its sequence location is 3R:11107254..11133702. It has the cytological map location 88E12-88E13. Based on sequence similarity, it is predicted to have molecular function</span>: actin binding. There is experimental evidence that it is involved in…	26449	37.9463	40.9895	37.6377	41.7976	42.0456	42.9964	28.2513	30.0837	31.9453	33.2384	31.661	32.892	32.8913	27.8256	26.6162	30.8489	31.3902	26.7772	5.87415e-40	1.29426	2.42327e-60	1.38029
FBgn0034328	IM23	2R	14270737	The gene Immune induced molecule 23 is referred to in FlyBase by the symbol Dmel\IM23 (CG15066, FBgn0034328). It is a protein_coding_gene from Drosophila melanogaster. Its sequence location is 2R:14270209..14270737. It has the cytological map location 55C4. Its molecular function is unknown. There is experimental evidence that it is involved in the biological process</span>: defense response; ant…	529	112.1	188.416	141.769	218.472	365.309	298.945	61.1943	111.621	97.9519	97.4479	78.4197	81.9585	82.0883	107.411	121.572	268.435	284.392	192.238	9.90579e-40	2.50668	0.701352	1.25459
FBgn0053223	CG33223	X	8377918	This gene is referred to in FlyBase by the symbol Dmel\CG33223 (CG33223, FBgn0053223). It is a protein_coding_gene from Drosophila melanogaster. Its sequence location is X:8359723..8377918. It has the cytological map location 7F1. Its molecular function is unknown. The biological processes in which it is involved are not known. 2 alleles are reported. No phenotypic data is available. It has one a…	18196	6.11085	6.66168	6.21547	6.35555	9.68021	10.0291	3.02927	3.57522	3.44988	3.65025	3.11311	2.82646	2.82926	5.2086	5.13354	6.54846	6.90834	4.79604	1.30566e-39	2.29344	3.04851e-07	1.4337
FBgn0041182	TepII	2L	7701585	The gene Thiolester containing protein II is referred to in FlyBase by the symbol Dmel\TepII (CG7052, FBgn0041182). It is a protein_coding_gene from Drosophila melanogaster. Its sequence location is 2L:7693800..7701585. It has the cytological map location 28C1. Based on sequence similarity, it is predicted to have molecular function</span>: peptidase inhibitor activity. There is experimental evid…	7786	39.4685	39.3031	39.6699	43.0832	49.5542	48.4636	30.2773	30.3365	29.0499	28.5152	22.7376	20.722	20.7279	42.0013	42.8228	37.8532	35.7672	44.9194	4.52999e-38	1.6057	0.0772744	1.1582
FBgn0036663	CG9674	3L	16800828	This gene is referred to in FlyBase by the symbol Dmel\CG9674 (CG9674, FBgn0036663). It is a protein_coding_gene from Drosophila melanogaster. Its sequence location is 3L:16780915..16800828. It has the cytological map location 73C4-73D1. Based on sequence similarity, it is predicted to have molecular function</span>: glutamate synthase (NADPH) activity. An electronic pipeline based on InterPro do…	19914	38.399	43.6099	37.4777	43.3914	37.0272	36.4264	47.1737	49.6058	54.4368	53.4526	51.4972	50.0145	50.0132	39.5744	38.9742	49.3834	49.4834	51.2208	5.01231e-38	0.77187	8.68597e-13	0.848133
FBgn0032472	CG9928	2L	13142902	This gene is referred to in FlyBase by the symbol Dmel\CG9928 (CG9928, FBgn0032472). It is a protein_coding_gene from Drosophila melanogaster. Its sequence location is 2L:13142481..13142902. It has the cytological map location 34A6. Its molecular function is unknown. The biological processes in which it is involved are not known. One allele is reported. No phenotypic data is available. It has one…	422	283.487	277.55	287.967	298.184	386.267	406.064	137.968	120.963	165.293	173.864	139.023	133.8	133.914	291.602	292.76	194.734	201.303	204.588	3.32364e-37	2.227	1.55699e-08	1.47056
FBgn0028526	CG15293	2L	14109304	This gene is referred to in FlyBase by the symbol Dmel\CG15293 (CG15293, FBgn0028526). It is a protein_coding_gene from Drosophila melanogaster. Its sequence location is 2L:14108057..14109304. It has the cytological map location 34F4. Its molecular function is unknown. The biological processes in which it is involved are not known. 2 alleles are reported. No phenotypic data is available. It has o…	1248	131.632	113.609	128.864	118.061	161.449	157.652	93.0078	68.1674	67.8618	69.0944	49.4782	55.7564	55.8348	225.703	219.363	195.777	178.247	207.886	4.45057e-37	2.01124	2.46881e-08	0.749222
FBgn0261599	RpS29	3R	5603767	The gene Ribosomal protein S29 is referred to in FlyBase by the symbol Dmel\RpS29 (CG8495, FBgn0261599). It is a protein_coding_gene from Drosophila melanogaster. Its sequence location is 3R:5603767..5604800. It has the cytological map location 85E11-85E13. Based on sequence similarity, it is predicted to have molecular function</span>: structural constituent of ribosome. There is experimental ev…	1034	548.89	555.102	583.827	561.844	699.318	720.067	411.084	392.99	465.427	438.037	467.513	466.004	466.024	614.834	592.719	408.692	400.178	385.415	5.22263e-37	1.38924	3.3189e-20	1.27937
FBgn0000313	chp	3R	27036452	The gene chaoptic is referred to in FlyBase by the symbol Dmel\chp (CG1744, FBgn0000313). It is a protein_coding_gene from Drosophila melanogaster. Its sequence location is 3R:27029904..27036452. It has the cytological map location 100B5-100B6. An electronic pipeline based on InterPro domains suggests that it has the molecular function</span>: protein binding. There is experimental evidence that …	6549	290.353	292.213	304.286	307.164	311.624	316.782	391.713	390.776	357.529	351.25	325.852	331.566	331.553	283.853	282.388	242.106	238.474	252.707	5.37957e-37	0.848156	3.19122e-13	1.11731
FBgn0032773	fon	2L	19386202	The gene fondue is referred to in FlyBase by the symbol Dmel\fon (CG15825, FBgn0032773). It is a protein_coding_gene from Drosophila melanogaster. Its sequence location is 2L:19383387..19386202. It has the cytological map location 37D3. Its molecular function is unknown. There is experimental evidence that it is involved in the biological process</span>: hemolymph coagulation; metamorphosis. 5 al…	2816	42.5052	43.7804	41.305	50.1208	62.5563	64.4523	21.7916	27.0111	27.6017	27.1078	20.1232	19.3404	19.372	51.1251	56.0641	90.3244	84.8836	67.1444	7.518e-36	2.13127	0.278749	0.825993
FBgn0014863	Mlp84B	3R	2943453	The gene Muscle LIM protein at 84B is referred to in FlyBase by the symbol Dmel\Mlp84B (CG1019, FBgn0014863). It is a protein_coding_gene from Drosophila melanogaster. Its sequence location is 3R:2939244..2943453. It has the cytological map location 84C1. There is experimental evidence that it has the molecular function</span>: structural constituent of muscle. There is experimental evidence that…	4210	122.569	114.372	132.423	127.272	97.9283	96.8872	76.0289	78.6899	91.1205	88.288	69.6757	71.3615	71.3627	86.6242	85.1201	79.7702	81.7131	82.3303	8.34483e-36	1.45518	2.56587e-30	1.42005
FBgn0031294	ia2	2L	1048053	The gene ia2 is referred to in FlyBase by the symbol Dmel\ia2 (CG31795, FBgn0031294). It is a protein_coding_gene from Drosophila melanogaster. Its sequence location is 2L:1011421..1048053. It has the cytological map location 21E3. Based on sequence similarity, it is predicted to have molecular function</span>: transmembrane receptor protein tyrosine phosphatase activity. It is reported to be inv…	36633	92.0427	89.9032	90.8045	87.2125	75.0099	74.4412	84.9837	82.2917	93.5087	93.4742	111.506	112.961	112.958	55.8599	55.7603	63.587	64.1724	64.5921	1.31465e-34	0.880233	6.40591e-73	1.22182
FBgn0029996	Ubc-E2H	X	7988097	The gene Ubc-E2H is referred to in FlyBase by the symbol Dmel\Ubc-E2H (CG2257, FBgn0029996). It is a protein_coding_gene from Drosophila melanogaster. Its sequence location is X:7982035..7988097. It has the cytological map location 7D6. Based on sequence similarity, it is predicted to have molecular function</span>: ubiquitin-protein ligase activity. An electronic pipeline based on InterPro domai…	6063	86.3368	77.7273	85.1352	75.5746	76.3452	81.6533	64.2392	56.2911	50.2848	50.3432	56.3811	59.3553	59.3507	54.4082	55.6195	40.9884	41.7286	51.3737	1.76427e-33	1.43301	9.96156e-53	1.59085
FBgn0027571	CG3523	2L	3056615	This gene is referred to in FlyBase by the symbol Dmel\CG3523 (CG3523, FBgn0027571). It is a protein_coding_gene from Drosophila melanogaster. Its sequence location is 2L:3056615..3068184. It has the cytological map location 23C5-23D1. Based on sequence similarity, it is predicted to have molecular function</span>: fatty-acid synthase activity. An electronic pipeline based on InterPro domains sug…	11570	53.4694	58.2071	54.1996	57.2769	57.1624	59.0087	38.7145	42.7333	45.2981	47.0311	38.027	38.1643	38.1742	99.2329	98.2409	99.8815	102.875	110.911	2.5832e-33	1.35747	2.30127e-125	0.617722
FBgn0085201	CG34172	2L	2193010	This gene is referred to in FlyBase by the symbol Dmel\CG34172 (CG34172, FBgn0085201). It is a protein_coding_gene from Drosophila melanogaster. Its sequence location is 2L:2192525..2193010. It has the cytological map location 22D1. Its molecular function is unknown. The biological processes in which it is involved are not known. No alleles are reported. It has one annotated transcript and one an…	486	296.29	278.943	271.919	277.857	335.452	346.404	136.94	123.568	155.817	155.002	160.201	153.483	153.475	109.173	116.679	165.919	175.573	140.63	2.98523e-33	2.04163	2.36594e-34	2.09747
FBgn0052672	Atg8a	X	10662368	The gene Autophagy-specific gene 8a is referred to in FlyBase by the symbol Dmel\Atg8a (CG32672, FBgn0052672). It is a protein_coding_gene from Drosophila melanogaster. Its sequence location is X:10658911..10662368. It has the cytological map location 9E6-9E7. Its molecular function is unknown. There is experimental evidence that it is involved in the biological process</span>: regulation of prot…	3458	269.454	221.203	252.705	207.347	245.148	242.912	221.079	175.397	178.93	172.534	176.363	177.539	177.538	256.892	229.332	138.115	136.642	147.375	7.32406e-33	1.30578	3.02126e-35	1.32496
FBgn0030773	CG9676	X	16594203	This gene is referred to in FlyBase by the symbol Dmel\CG9676 (CG9676, FBgn0030773). It is a protein_coding_gene from Drosophila melanogaster. Its sequence location is X:16593184..16594203. It has the cytological map location 15A1. It is reported to have molecular function</span>: serine-type endopeptidase activity. It is reported to be involved in the biological process</span>: proteolysis. 2 al…	1020	87.1974	103.768	83.9325	99.3604	188.504	180.859	30.8209	37.2915	72.3002	70.9645	67.3939	67.1844	67.2492	53.7889	60.1859	136.378	153.034	90.2619	4.44068e-32	2.14947	0.00373401	1.32577
FBgn0034511	CG13422	2R	16413832	This gene is referred to in FlyBase by the symbol Dmel\CG13422 (CG13422, FBgn0034511). It is a protein_coding_gene from Drosophila melanogaster. Its sequence location is 2R:16413832..16414331. It has the cytological map location 57A4. Its molecular function is unknown. Based on sequence similarity, it is predicted to be involved in the biological process</span>: defense response to Gram-negative …	500	120.323	166.432	139.02	153.562	273.204	261.488	66.6098	96.0764	75.7243	89.2408	66.7811	54.4887	54.5486	94.6436	96.1775	156.212	154.182	98.5953	4.92412e-31	2.48157	8.2249e-11	1.70247
FBgn0001128	Gpdh	2L	5943682	The gene Glycerol 3 phosphate dehydrogenase is referred to in FlyBase by the symbol Dmel\Gpdh (CG9042, FBgn0001128). It is a protein_coding_gene from Drosophila melanogaster. Its sequence location is 2L:5943682..5949092. It has the cytological map location 26A3. Based on sequence similarity, it is predicted to have molecular function</span>: glycerol-3-phosphate dehydrogenase (NAD+) activity. The…	5411	189.581	185.558	187.674	178.422	181.377	179.989	139.615	141.87	150.257	150.929	146.535	142.895	142.907	211.285	211.662	211.138	208.192	207.617	8.65677e-31	1.2643	0.0913471	0.924379
FBgn0031692	TpnC25D	2L	5218260	The gene Troponin C at 25D is referred to in FlyBase by the symbol Dmel\TpnC25D (CG6514, FBgn0031692). It is a protein_coding_gene from Drosophila melanogaster. Its sequence location is 2L:5218260..5219059. It has the cytological map location 25D1. Based on sequence similarity, it is predicted to have molecular function</span>: calcium ion binding. The biological processes in which it is involved…	800	821.283	870.079	762.77	833.527	964.653	943.421	578.16	634.296	675.042	686.353	687.702	661.549	661.579	664.829	677.753	791.987	788.983	731.197	2.98505e-30	1.32439	6.772e-12	1.20374
FBgn0011705	rost	2L	8989287	The gene rolling stone is referred to in FlyBase by the symbol Dmel\rost (CG9552, FBgn0011705). It is a protein_coding_gene from Drosophila melanogaster. Its sequence location is 2L:8985932..8989287. It has the cytological map location 29F6-29F7. Its molecular function is unknown. There is experimental evidence that it is involved in the biological process</span>: myoblast fusion. 11 alleles are …	3356	14.6334	14.3864	16.4757	14.6328	15.9932	16.3202	5.85272	4.47332	4.15654	3.24542	3.31859	3.30683	3.30417	4.33849	2.86324	3.63383	3.05724	2.24176	3.17322e-30	3.79584	1.40582e-35	4.75555
FBgn0003149	Prm	3L	8738447	The gene Paramyosin is referred to in FlyBase by the symbol Dmel\Prm (CG5939, FBgn0003149). It is a protein_coding_gene from Drosophila melanogaster. Its sequence location is 3L:8725958..8738447. It has the cytological map location 66D12. Based on sequence similarity, it is predicted to have molecular function</span>: structural constituent of muscle. There is experimental evidence that it is inv…	12490	112.613	117.701	107.988	122.568	100.961	95.0372	80.624	94.5566	98.9994	100.938	82.5146	82.0043	82.0047	101.217	102.654	81.0272	80.1345	105.088	3.55494e-30	1.21724	2.09021e-22	1.18971
FBgn0023541	Cyp4d14	X	2069346	The gene Cyp4d14 is referred to in FlyBase by the symbol Dmel\Cyp4d14 (CG3540, FBgn0023541). It is a protein_coding_gene from Drosophila melanogaster. Its sequence location is X:2067448..2069346. It has the cytological map location 2E1. Based on sequence similarity, it is predicted to have molecular function</span>: electron carrier activity. An electronic pipeline based on InterPro domains sugge…	1899	3.92518	3.78373	4.46275	3.23619	3.73339	2.67762	19.7043	18.974	17.3111	21.9251	21.8295	20.7018	20.6623	8.13157	7.581	5.82411	7.83405	6.44253	6.2113e-30	0.181151	0.00051931	0.386342
FBgn0033912	RpS23	2R	10104132	The gene Ribosomal protein S23 is referred to in FlyBase by the symbol Dmel\RpS23 (CG8415, FBgn0033912). It is a protein_coding_gene from Drosophila melanogaster. Its sequence location is 2R:10102740..10104132. It has the cytological map location 50E4. Based on sequence similarity, it is predicted to have molecular function</span>: structural constituent of ribosome. Based on sequence similarity,…	1393	245.254	291.878	275.244	301.013	353.314	358.254	171.713	200.46	213.15	216.295	231.582	239.515	239.577	315.918	288.963	360.214	360.59	306.047	2.44568e-29	1.43391	1	0.975231
FBgn0250788	beta-Spec	X	17551454	The gene Î² Spectrin is referred to in FlyBase by the symbol Dmel\Î²-Spec (CG5870, FBgn0250788). It is a protein_coding_gene from Drosophila melanogaster. Its sequence location is X:17551454..17563270. It has the cytological map location 16B10-16B12. There is experimental evidence that it has the molecular function</span>: phosphatidylinositol-4,5-bisphosphate binding; microtubule binding. There …	11817	43.7846	52.4683	43.6167	52.6994	47.6545	48.4191	51.4581	62.6755	61.2134	68.2729	67.011	65.9417	65.9455	64.3996	65.193	85.769	84.9046	84.4722	3.73736e-29	0.766499	2.40002e-90	0.640454
FBgn0013948	Eip93F	3R	17774836	The gene Eip93F is referred to in FlyBase by the symbol Dmel\Eip93F (CG18389, FBgn0013948). It is a protein_coding_gene from Drosophila melanogaster. Its sequence location is 3R:17774836..17837910. It has the cytological map location 93F14. It is reported to have molecular function</span>: DNA binding; transcription factor activity. There is experimental evidence that it is involved in the biolog…	63075	24.7129	21.6316	25.006	21.7427	18.0176	18.4654	20.9999	18.2479	15.1802	15.0995	19.1284	18.1398	18.1375	11.5918	11.9263	8.57926	8.69085	12.21	3.76748e-29	1.21331	1.70059e-236	1.82153
FBgn0040007	RpL38	2R	403961	The gene Ribosomal protein L38 is referred to in FlyBase by the symbol Dmel\RpL38 (CG18001, FBgn0040007). It is a protein_coding_gene from Drosophila melanogaster. Its sequence location is 2R:403502..403961. It has the cytological map location 41A2. Based on sequence similarity, it is predicted to have molecular function</span>: structural constituent of ribosome. Based on sequence similarity, it…	460	913.107	714.471	1010.49	682.826	852.095	948.219	780.753	554.827	599.989	566.627	525.545	517.251	517.116	452.058	490.165	410.516	432.707	387.689	4.71511e-28	1.44463	3.46665e-75	1.90362
FBgn0040735	CG16836	2R	14276600	This gene is referred to in FlyBase by the symbol Dmel\CG16836 (CG16836, FBgn0040735). It is a protein_coding_gene from Drosophila melanogaster. Its sequence location is 2R:14276600..14276963. It has the cytological map location 55C4. Its molecular function is unknown. The biological processes in which it is involved are not known. 2 alleles are reported. No phenotypic data is available. It has o…	364	225.957	197.736	257.277	219.306	297.592	306.396	133.812	129.225	95.7916	100.726	97.2809	80.3803	80.3716	100.947	116.599	110.69	105.345	99.0665	6.59555e-28	2.36068	1.10179e-28	2.45386
FBgn0002938	ninaC	2L	7377718	The gene neither inactivation nor afterpotential C is referred to in FlyBase by the symbol Dmel\ninaC (CG5125, FBgn0002938). It is a protein_coding_gene from Drosophila melanogaster. Its sequence location is 2L:7377718..7384344. It has the cytological map location 27F3. There is experimental evidence that it has the molecular function</span>: protein serine/threonine kinase activity; calmodulin b…	6627	611.681	647.098	611.554	657.873	715.403	719.641	769.371	802.258	711.604	723.396	671.65	690.614	690.609	642.443	646.48	652.231	646.606	652.532	3.12489e-27	0.907152	1	1.00823
FBgn0016975	stnB	X	22406483	The gene stoned B is referred to in FlyBase by the symbol Dmel\stnB (CG12473, FBgn0016975). It is a protein_coding_gene from Drosophila melanogaster. Its sequence location is X:22382558..22406483. It has the cytological map location 20F3. There is experimental evidence that it has the molecular function</span>: protein binding. There is experimental evidence that it is involved in the biological …	23926	47.3774	49.0859	45.6946	47.9575	43.5178	44.4372	49.7316	52.7495	56.927	56.5018	59.8536	59.4493	59.4473	43.046	41.9408	47.3125	45.942	51.5593	4.15259e-27	0.829534	1	0.961356
FBgn0016976	stnA	X	22406483	The gene stoned A is referred to in FlyBase by the symbol Dmel\stnA (CG12500, FBgn0016976). It is a protein_coding_gene from Drosophila melanogaster. Its sequence location is X:22382558..22406483. It has the cytological map location 20F3. There is experimental evidence that it has the molecular function</span>: protein binding. There is experimental evidence that it is involved in the biological …	23926	47.3774	49.0859	45.6946	47.9575	43.5178	44.4372	49.7316	52.7495	56.927	56.5018	59.8536	59.4493	59.4473	43.046	41.9408	47.3125	45.942	51.5593	4.15259e-27	0.829534	1	0.961356
FBgn0034967	eIF-5A	2R	19945347	The gene eIF-5A is referred to in FlyBase by the symbol Dmel\eIF-5A (CG3186, FBgn0034967). It is a protein_coding_gene from Drosophila melanogaster. Its sequence location is 2R:19945347..19947002. It has the cytological map location 60B7. Based on sequence similarity, it is predicted to have molecular function</span>: translation regulator activity. There is experimental evidence that it is invol…	1656	337.412	307.533	350.902	304.493	340.046	336.319	277.239	247.193	256.917	240.59	224.154	221.597	221.592	259.962	251.311	236.723	223.476	217.251	2.06728e-26	1.34681	3.22939e-32	1.40161
FBgn0086783	Mhc	2L	16766737	The gene Myosin heavy chain is referred to in FlyBase by the symbol Dmel\Mhc (CG17927, FBgn0086783). It is a protein_coding_gene from Drosophila melanogaster. Its sequence location is 2L:16766737..16788766. It has the cytological map location 36B1. There is experimental evidence that it has the molecular function</span>: protein homodimerization activity; structural constituent of muscle. There i…	22030	252.831	280.447	272.038	312.507	193.788	193.739	205.839	240.379	254.542	260.441	206.543	207.978	207.977	239.801	243.711	156.978	155.955	294.6	2.52732e-26	1.09422	2.40704e-70	1.15883
FBgn0032536	Ance-3	2L	13914725	The gene Ance-3 is referred to in FlyBase by the symbol Dmel\Ance-3 (CG17988, FBgn0032536). It is a protein_coding_gene from Drosophila melanogaster. Its sequence location is 2L:13914725..13955757. It has the cytological map location 34E3-34E5. Based on sequence similarity, it is predicted to have molecular function</span>: peptidyl-dipeptidase activity. An electronic pipeline based on InterPro d…	41033	37.8689	39.4317	33.4746	34.6711	46.7478	46.1324	33.5528	35.0263	34.7963	35.2164	32.4118	31.2995	31.3005	45.8255	45.4724	38.1429	39.8448	38.2514	7.34528e-26	1.17807	1	0.997861
FBgn0250789	alpha-Spec	3L	1795319	The gene Î± Spectrin is referred to in FlyBase by the symbol Dmel\Î±-Spec (CG1977, FBgn0250789). It is a protein_coding_gene from Drosophila melanogaster. Its sequence location is 3L:1779111..1795319. It has the cytological map location 62B4. There is experimental evidence that it has the molecular function</span>: actin binding; microtubule binding. There is experimental evidence that it is invo…	16209	20.9371	25.9644	20.7035	26.8097	24.4936	24.5338	27.128	33.9608	34.2392	33.9976	31.697	32.278	32.2818	37.2845	37.189	50.3545	48.577	51.2217	1.98167e-25	0.742068	1.89067e-113	0.558339
FBgn0015766	Msr-110	3L	5570448	The gene Msr-110 is referred to in FlyBase by the symbol Dmel\Msr-110 (CG10596, FBgn0015766). It is a protein_coding_gene from Drosophila melanogaster. Its sequence location is 3L:5560001..5570448. It has the cytological map location 64D3. Its molecular function is unknown. The biological processes in which it is involved are not known. 3 alleles are reported. No phenotypic data is available. It …	10448	155.662	148.972	148.262	150.158	182.337	179.724	140.323	145.895	143.428	144.758	125.745	122.925	122.931	192.458	195.447	198.271	204.018	187.227	3.65733e-25	1.17257	2.90913e-18	0.877097
FBgn0027348	bgm	2L	14013748	The gene bubblegum is referred to in FlyBase by the symbol Dmel\bgm (CG4501, FBgn0027348). It is a protein_coding_gene from Drosophila melanogaster. Its sequence location is 2L:14013748..14019328. It has the cytological map location 34F1. There is experimental evidence that it has the molecular function</span>: long-chain-fatty-acid-CoA ligase activity. There is experimental evidence that it is i…	5581	8.42891	8.83543	8.41359	8.80077	10.8837	11.8058	2.24605	2.33157	3.75017	3.55358	3.26086	2.89053	2.90669	15.7796	14.4963	19.6956	17.9766	16.0109	3.75473e-25	3.17024	4.4512e-05	0.658122
FBgn0040383	CG5254	X	650221	This gene is referred to in FlyBase by the symbol Dmel\CG5254 (CG5254, FBgn0040383). It is a protein_coding_gene from Drosophila melanogaster. Its sequence location is X:650221..652752. It has the cytological map location 1C4. Based on sequence similarity, it is predicted to have molecular function</span>: transmembrane transporter activity; tricarboxylate secondary active transmembrane transport…	2532	33.8039	46.2028	31.248	37.1826	51.9756	52.8564	17.6769	20.9499	20.4625	22.7088	20.3713	19.9081	19.9535	64.531	71.9095	91.1101	89.544	78.0703	4.18993e-25	2.07466	9.29306e-20	0.610113
FBgn0031558	CG16704	2L	3692588	This gene is referred to in FlyBase by the symbol Dmel\CG16704 (CG16704, FBgn0031558). It is a protein_coding_gene from Drosophila melanogaster. Its sequence location is 2L:3692138..3692588. It has the cytological map location 24B1. Based on sequence similarity, it is predicted to have molecular function</span>: serine-type endopeptidase inhibitor activity. The biological processes in which it is…	451	139.962	139.047	174.58	149.766	186.341	220.255	73.6567	82.1062	72.9103	76.941	53.8759	49.2265	49.3221	135.185	141.108	141.337	158.131	128.462	4.64055e-25	2.47103	0.571471	1.34026
FBgn0259209	Mlp60A	2R	19962536	The gene Muscle LIM protein at 60A is referred to in FlyBase by the symbol Dmel\Mlp60A (CG42309, FBgn0259209). It is a protein_coding_gene from Drosophila melanogaster. Its sequence location is 2R:19962536..19965746. It has the cytological map location 60B8. It is reported to have molecular function</span>: protein binding; zinc ion binding. It is reported to be involved in the biological process…	3211	86.7757	106.142	81.6731	102.557	119.211	120.666	54.4374	60.7819	74.4732	80.2615	75.8998	76.9105	76.915	50.8176	55.7149	95.1408	100.933	69.4628	5.09246e-25	1.4595	2.00938e-16	1.37427
FBgn0038693	unc79	3R	15071852	This gene is referred to in FlyBase by the symbol Dmel\unc79 (CG5237, FBgn0038693). It is a protein_coding_gene from Drosophila melanogaster. Its sequence location is 3R:15056486..15071852. It has the cytological map location 91F12. An electronic pipeline based on InterPro domains suggests that it has the molecular function</span>: protein binding; zinc ion binding. The biological processes in wh…	15367	33.928	36.6036	33.1091	35.5335	27.2244	27.1377	35.7138	40.3158	42.469	44.0512	45.4095	43.8203	43.8149	25.1606	25.5573	32.2664	34.133	33.8047	6.1613e-25	0.768674	1	0.993835
FBgn0015245	Hsp60	X	11002506	The gene Heat shock protein 60 is referred to in FlyBase by the symbol Dmel\Hsp60 (CG12101, FBgn0015245). It is a protein_coding_gene from Drosophila melanogaster. Its sequence location is X:11002506..11006341. It has the cytological map location 10A4. Based on sequence similarity, it is predicted to have molecular function</span>: unfolded protein binding. Based on sequence similarity, it is pre…	3836	33.713	46.5454	32.0017	41.5885	45.6681	46.5333	41.5362	60.2711	69.0932	73.6448	66.6999	71.9983	72.0156	78.3901	76.2998	107.196	104.656	76.4474	2.03972e-24	0.64202	3.96453e-79	0.477763
FBgn0001226	Hsp27	3L	9377165	The gene Heat shock protein 27 is referred to in FlyBase by the symbol Dmel\Hsp27 (CG4466, FBgn0001226). It is a protein_coding_gene from Drosophila melanogaster. Its sequence location is 3L:9377165..9378384. It has the cytological map location 67B3. Its molecular function is unknown. There is experimental evidence that it is involved in the biological process</span>: determination of adult lifes…	1220	32.7594	44.2698	4.59994	4.27702	5.85619	7.52888	114.161	136.978	5.68758	8.86473	10.8658	9.15363	9.07744	4.73774	5.51766	4.55915	6.13234	5.43442	2.68275e-24	0.347523	9.59369e-06	2.80019
FBgn0010217	ATPsyn-beta	4	1052440	The gene ATP synthase-Î² is referred to in FlyBase by the symbol Dmel\ATPsyn-Î² (CG11154, FBgn0010217). It is a protein_coding_gene from Drosophila melanogaster. Its sequence location is 4:1052440..1055175. It has the cytological map location 102F6. Based on sequence similarity, it is predicted to have molecular function</span>: hydrogen-exporting ATPase activity, phosphorylative mechanism. Based…	2736	972.082	984.237	961.799	965.124	935.828	963.318	849.56	831.489	886.025	890.401	821.365	828.279	828.293	1109.68	1093.48	973.166	978.851	1004.76	3.40494e-24	1.13222	1	0.965626
FBgn0261549	rdgA	X	8801101	The gene retinal degeneration A is referred to in FlyBase by the symbol Dmel\rdgA (CG42667, FBgn0261549). It is a protein_coding_gene from Drosophila melanogaster. Its sequence location is X:8801101..8919841. It has the cytological map location 8B8-8C3. Based on sequence similarity, it is predicted to have molecular function</span>: diacylglycerol binding; diacylglycerol kinase activity. There is…	118741	15.7868	15.1476	17.8089	16.5183	10.6715	10.7148	13.3614	12.7277	11.0342	11.3096	12.827	12.8873	12.8869	9.93652	9.74116	9.90269	10.0206	11.5008	4.56725e-24	1.16859	5.73324e-86	1.35412
FBgn0023458	Rbcn-3A	X	6149381	The gene Rabconnectin-3A is referred to in FlyBase by the symbol Dmel\Rbcn-3A (CG3585, FBgn0023458). It is a protein_coding_gene from Drosophila melanogaster. Its sequence location is X:6135308..6149381. It has the cytological map location 5E1-5E3. Its molecular function is unknown. There is experimental evidence that it is involved in the biological process</span>: regulation of Notch signaling …	14074	15.7782	20.8549	15.1487	20.7758	18.7819	17.949	20.0995	26.2411	27.8937	28.0994	26.6594	26.3585	26.3593	22.6664	24.4242	30.5967	30.5046	27.8679	6.25777e-24	0.703491	7.92376e-30	0.67288
FBgn0250819	CG33521	4	1206399	This gene is referred to in FlyBase by the symbol Dmel\CG33521 (CG33521, FBgn0250819). It is a protein_coding_gene from Drosophila melanogaster. Its sequence location is 4:1206399..1213327. It has the cytological map location 102F8. An electronic pipeline based on InterPro domains suggests that it has the molecular function</span>: zinc ion binding. The biological processes in which it is involve…	6929	65.3534	52.6041	63.711	49.4542	47.075	50.8096	47.8	36.5448	40.2635	37.1877	37.0763	35.0657	35.0501	31.2972	29.214	17.3481	16.2444	21.627	1.39983e-23	1.40639	1.29678e-100	2.18202
FBgn0030600	hiw	X	14957440	The gene highwire is referred to in FlyBase by the symbol Dmel\hiw (CG32592, FBgn0030600). It is a protein_coding_gene from Drosophila melanogaster. Its sequence location is X:14904716..14957440. It has the cytological map location 13A5-13A8. There is experimental evidence that it has the molecular function</span>: protein binding. There is experimental evidence that it is involved in the biologi…	52725	4.27102	4.96457	4.66433	5.17774	4.72554	4.48357	5.54154	6.73883	7.31348	7.10575	6.80945	6.7492	6.74895	5.40864	5.45922	6.47725	6.9177	7.17153	1.62489e-23	0.702633	1.08512e-14	0.740816
FBgn0028544	CG16884	2L	13947472	This gene is referred to in FlyBase by the symbol Dmel\CG16884 (CG16884, FBgn0028544). It is a protein_coding_gene from Drosophila melanogaster. Its sequence location is 2L:13944752..13947472. It has the cytological map location 34E4. Its molecular function is unknown. The biological processes in which it is involved are not known. 3 alleles are reported. No phenotypic data is available. It has o…	2721	301.373	294.677	256.744	247.729	339.445	335.901	246.668	246.444	232.888	233.477	236.393	221.554	221.569	352.342	346.644	248.489	268.603	281.963	2.11693e-23	1.25289	1	1.03272
FBgn0003250	Rh4	3L	16856124	The gene Rhodopsin 4 is referred to in FlyBase by the symbol Dmel\Rh4 (CG9668, FBgn0003250). It is a protein_coding_gene from Drosophila melanogaster. Its sequence location is 3L:16845621..16856124. It has the cytological map location 73D2-73D3. There is experimental evidence that it has the molecular function</span>: G-protein coupled photoreceptor activity. There is experimental evidence that i…	10504	67.6335	74.7693	66.7042	73.217	80.8947	80.9307	75.9915	87.1846	95.9948	96.9039	94.1638	95.2021	95.1933	58.8219	61.8834	69.8313	68.0771	60.5492	4.34659e-23	0.814294	1	1.0719
FBgn0026059	Mhcl	3R	11923310	The gene Myosin heavy chain-like is referred to in FlyBase by the symbol Dmel\Mhcl (CG31045, FBgn0026059). It is a protein_coding_gene from Drosophila melanogaster. Its sequence location is 3R:11894245..11923310. It has the cytological map location 89B2-89B3. Based on sequence similarity, it is predicted to have molecular function</span>: ATPase activity, coupled. The biological processes in whic…	29066	14.8615	17.1627	13.9964	16.254	14.8447	14.7994	17.4507	19.7651	21.6307	21.585	19.2423	20.2198	20.2203	19.6295	19.4485	22.3421	23.3562	22.2505	7.67064e-23	0.766669	4.45986e-34	0.722363
FBgn0040582	CG5791	3R	17912855	This gene is referred to in FlyBase by the symbol Dmel\CG5791 (CG5791, FBgn0040582). It is a protein_coding_gene from Drosophila melanogaster. Its sequence location is 3R:17912855..17913383. It has the cytological map location 94A2. Its molecular function is unknown. The biological processes in which it is involved are not known. 2 alleles are reported. No phenotypic data is available. It has one…	529	101.418	133.964	103.209	131.52	197.022	182.039	53.1339	52.9778	77.2447	56.1921	63.0813	59.0793	59.1816	82.0049	101.847	156.438	147.303	129.469	1.45681e-22	2.34767	1	1.25572
FBgn0002563	Lsp1beta	2L	898647	The gene Larval serum protein 1 Î² is referred to in FlyBase by the symbol Dmel\Lsp1Î² (CG4178, FBgn0002563). It is a protein_coding_gene from Drosophila melanogaster. Its sequence location is 2L:898647..901320. It has the cytological map location 21E2. It is reported to have molecular function</span>: nutrient reservoir activity. An electronic pipeline based on InterPro domains suggests that it …	2674	66.2599	76.0077	66.1412	80.6737	73.1014	73.2213	31.5675	35.9335	52.1708	56.7288	41.9887	50.5086	50.5244	81.5255	88.0957	31.2516	33.6902	51.095	1.49434e-22	1.61922	4.42642e-05	1.29515
FBgn0261015	Pif1A	3R	4625666	This gene is referred to in FlyBase by the symbol Dmel\Pif1A (CG42599, FBgn0261015). It is a protein_coding_gene from Drosophila melanogaster. Its sequence location is 3R:4600008..4625666. It has the cytological map location 85B1. An electronic pipeline based on InterPro domains suggests that it has the molecular function</span>: transcription factor activity; sequence-specific DNA binding. An el…	25659	30.467	31.8085	33.5988	37.2607	27.317	28.2315	38.2278	41.7755	40.3457	39.8236	34.6082	35.4382	35.4395	47.6098	46.4366	40.4285	40.3947	55.7136	1.61661e-22	0.819583	4.26144e-72	0.709276
FBgn0034155	unc-104	2R	12660002	The gene unc-104 is referred to in FlyBase by the symbol Dmel\unc-104 (CG8566, FBgn0034155). It is a protein_coding_gene from Drosophila melanogaster. Its sequence location is 2R:12639001..12660002. It has the cytological map location 53D6-53D7. Based on sequence similarity, it is predicted to have molecular function</span>: microtubule motor activity. There is experimental evidence that it is in…	21002	82.9079	76.1598	81.4447	77.1319	67.9994	68.1114	90.2891	84.2072	85.8216	83.0077	91.0129	89.3263	89.3217	62.9496	60.9452	58.567	58.518	66.8712	2.03055e-22	0.866499	3.55761e-15	1.14246
FBgn0052373	CG32373	3L	7643683	This gene is referred to in FlyBase by the symbol Dmel\CG32373 (CG32373, FBgn0052373). It is a protein_coding_gene from Drosophila melanogaster. Its sequence location is 3L:7643683..7752224. It has the cytological map location 66A8-66A12. An electronic pipeline based on InterPro domains suggests that it has the molecular function</span>: calcium ion binding. The biological processes in which it i…	108542	34.1408	33.3506	34.8739	33.4765	30.989	31.7035	40.8654	39.8344	34.0744	34.0768	35.1185	34.7538	34.7527	22.2841	22.1743	23.0379	23.1307	26.6572	2.21271e-22	0.907696	2.52743e-145	1.30583
FBgn0013348	TpnC41C	2R	957715	The gene Troponin C at 41C is referred to in FlyBase by the symbol Dmel\TpnC41C (CG2981, FBgn0013348). It is a protein_coding_gene from Drosophila melanogaster. Its sequence location is 2R:953796..957715. It has the cytological map location 41D1. Based on sequence similarity, it is predicted to have molecular function</span>: calcium ion binding. The biological processes in which it is involved a…	3920	49.9691	44.5111	36.7083	30.3006	44.1767	43.4739	18.0756	15.8314	29.7427	28.3247	27.0835	27.2544	27.2285	12.3146	12.2605	13.0971	13.0856	10.3576	2.50075e-22	1.70279	1.67388e-66	2.82011
FBgn0026077	Gasp	3R	1926609	The gene Gasp is referred to in FlyBase by the symbol Dmel\Gasp (CG10287, FBgn0026077). It is a protein_coding_gene from Drosophila melanogaster. Its sequence location is 3R:1914951..1926609. It has the cytological map location 83D4. Based on sequence similarity, it is predicted to have molecular function</span>: chitin binding; structural constituent of peritrophic membrane. An electronic pipeli…	11659	41.792	37.5161	37.9907	36.2325	43.8661	41.5037	34.6513	30.9897	26.0639	26.4348	29.7535	30.0891	30.0918	40.3323	39.0076	29.8303	30.6107	34.2074	3.28912e-22	1.34227	0.000180741	1.17062
FBgn0034331	CG15067	2R	14273093	This gene is referred to in FlyBase by the symbol Dmel\CG15067 (CG15067, FBgn0034331). It is a protein_coding_gene from Drosophila melanogaster. Its sequence location is 2R:14272417..14273093. It has the cytological map location 55C4. Its molecular function is unknown. The biological processes in which it is involved are not known. One allele is reported. No phenotypic data is available. It has 2…	677	183.52	265.421	181.614	268.913	400.703	350.494	145.982	212.878	179.559	181.551	146.451	148.936	149.042	225.436	218.75	449.192	418.155	291.734	3.80725e-22	1.6257	1	0.941994
FBgn0261788	Ank2	3L	7711439	The gene Ankyrin 2 is referred to in FlyBase by the symbol Dmel\Ank2 (CG42734, FBgn0261788). It is a protein_coding_gene from Drosophila melanogaster. Its sequence location is 3L:7648489..7711439. It has the cytological map location 66A10. Based on sequence similarity, it is predicted to have molecular function</span>: structural constituent of cytoskeleton; cytoskeletal protein binding. There is…	62951	52.1752	51.0296	53.6707	51.8887	46.8679	47.7346	63.545	62.0538	51.7721	51.7186	53.8207	53.0377	53.0353	31.7854	31.4244	32.008	32.5015	39.7946	4.55697e-22	0.903017	9.43147e-180	1.37551
FBgn0052523	CG32523	X	21088923	This gene is referred to in FlyBase by the symbol Dmel\CG32523 (CG32523, FBgn0052523). It is a protein_coding_gene from Drosophila melanogaster. Its sequence location is X:21088923..21089862. It has the cytological map location 19F2. An electronic pipeline based on InterPro domains suggests that it has the molecular function</span>: serine-type endopeptidase activity. Based on sequence similarity…	940	53.7176	74.305	50.2593	70.7683	117.32	111.046	17.8879	23.4275	40.2856	45.3711	38.7177	41.8048	41.8584	35.8243	35.6514	74.9918	80.0096	72.9708	6.36875e-22	2.30086	0.0356364	1.39879
FBgn0261238	Alh	3R	2949907	The gene Alhambra is referred to in FlyBase by the symbol Dmel\Alh (CG1070, FBgn0261238). It is a protein_coding_gene from Drosophila melanogaster. Its sequence location is 3R:2920318..2949907. It has the cytological map location 84B6-84C3. There is experimental evidence that it has the molecular function</span>: transcription factor activity. There is experimental evidence that it is involved in…	29590	20.5034	19.6724	22.0442	21.6333	16.8424	16.9731	14.2943	15.5929	16.6345	16.1114	13.946	14.0367	14.0365	15.2327	15.072	14.0033	14.5311	15.3738	6.36875e-22	1.29854	8.32595e-25	1.33337
FBgn0035253	CG7971	3L	1665060	This gene is referred to in FlyBase by the symbol Dmel\CG7971 (CG7971, FBgn0035253). It is a protein_coding_gene from Drosophila melanogaster. Its sequence location is 3L:1654247..1665060. It has the cytological map location 62A10. Its molecular function is unknown. Based on sequence similarity, it is predicted to be involved in the biological process</span>: RNA splicing. 3 alleles are reported.…	10814	60.0547	63.7919	59.1631	64.4917	54.3252	55.4462	61.5145	69.2292	73.4328	75.5198	82.203	82.4036	82.3996	52.5705	53.8677	67.0551	67.346	66.2989	9.15843e-22	0.80412	1	0.917171
FBgn0000120	Arr1	2L	18078266	The gene Arrestin 1 is referred to in FlyBase by the symbol Dmel\Arr1 (CG5711, FBgn0000120). It is a protein_coding_gene from Drosophila melanogaster. Its sequence location is 2L:18078266..18080423. It has the cytological map location 36E3. Based on sequence similarity, it is predicted to have molecular function</span>: metarhodopsin binding. There is experimental evidence that it is involved in …	2158	1416.85	1514.28	1384.25	1460.59	1648.28	1637.83	1588.48	1715.1	1712.94	1708.94	1650.14	1642.92	1642.91	1263.78	1268.82	1817.6	1779.24	1369.27	9.92968e-22	0.904532	1	0.991299
FBgn0040398	CG14629	X	945570	This gene is referred to in FlyBase by the symbol Dmel\CG14629 (CG14629, FBgn0040398). It is a protein_coding_gene from Drosophila melanogaster. Its sequence location is X:945570..946661. It has the cytological map location 1E1. Its molecular function is unknown. The biological processes in which it is involved are not known. 2 alleles are reported. No phenotypic data is available. It has one ann…	1092	53.9583	63.9692	53.857	69.3073	88.9781	88.1906	21.9984	32.9948	36.5038	39.0518	25.9516	28.6244	28.7248	172.038	158.922	153.57	138.727	149.698	1.44038e-21	2.25934	7.00055e-27	0.52173
FBgn0032638	CG6639	2L	17455917	This gene is referred to in FlyBase by the symbol Dmel\CG6639 (CG6639, FBgn0032638). It is a protein_coding_gene from Drosophila melanogaster. Its sequence location is 2L:17454263..17455917. It has the cytological map location 36C9. An electronic pipeline based on InterPro domains suggests that it has the molecular function</span>: serine-type endopeptidase activity. An electronic pipeline based …	1655	15.578	19.2453	17.4402	22.2359	23.8543	26.331	5.64258	6.65165	3.6098	5.9918	4.28208	4.26699	4.26869	7.03263	5.82159	5.06947	3.90421	7.50091	2.1585e-21	4.09542	1.12402e-17	3.71113
FBgn0035237	CG13917	3L	1593262	This gene is referred to in FlyBase by the symbol Dmel\CG13917 (CG13917, FBgn0035237). It is a protein_coding_gene from Drosophila melanogaster. Its sequence location is 3L:1593262..1599875. It has the cytological map location 62A7. An electronic pipeline based on InterPro domains suggests that it has the molecular function</span>: protein binding. The biological processes in which it is involved…	6614	31.8076	43.4457	30.7909	45.9027	37.2124	37.8862	39.0057	52.5096	54.3833	59.3449	56.574	55.9347	55.9347	45.4571	48.6261	54.3253	54.5641	58.4567	3.16898e-21	0.714537	2.34387e-19	0.715411
FBgn0011695	PebIII	2R	19914056	The gene Ejaculatory bulb protein III is referred to in FlyBase by the symbol Dmel\PebIII (CG11390, FBgn0011695). It is a protein_coding_gene from Drosophila melanogaster. Its sequence location is 2R:19914056..19915040. It has the cytological map location 60B4. Its molecular function is unknown. There is experimental evidence that it is involved in the biological process</span>: response to virus…	985	727.972	898.454	712.648	896.03	1103.21	1094.72	891.62	1116.69	1215.88	1299.05	1011.39	997.869	997.929	1162.35	1195.69	1968.86	1935.85	1468.23	5.31143e-21	0.831691	2.93441e-165	0.622418
FBgn0046874	Pif1B	3R	4618269	The gene PFTAIRE-interacting factor 1B is referred to in FlyBase by the symbol Dmel\Pif1B (CG33720, FBgn0046874). It is a protein_coding_gene from Drosophila melanogaster. Its sequence location is 3R:4600008..4618269. It has the cytological map location 85B1. There is experimental evidence that it has the molecular function</span>: protein binding. The biological processes in which it is involved…	18262	33.7566	35.3604	37.0082	41.433	30.2845	31.6669	42.1632	46.9682	45.885	44.9914	39.6542	40.077	40.0786	50.897	49.3667	46.8181	47.2407	62.6817	6.79384e-21	0.806616	1.17956e-58	0.705223
FBgn0261922	CG10260	X	2519051	This gene is referred to in FlyBase by the symbol Dmel\CG10260 (CG10260, FBgn0261922). It is a protein_coding_gene from Drosophila melanogaster. Its sequence location is X:2519051..2527386. It has the cytological map location 3A8. Based on sequence similarity, it is predicted to have molecular function</span>: 1-phosphatidylinositol 4-kinase activity. It is reported to be involved in the biologic…	8336	18.3278	23.2724	18.801	27.0965	22.8406	21.7848	25.5799	33.1378	34.5438	37.9325	29.97	32.772	32.7722	25.5014	28.6399	37.1804	36.6978	34.6398	7.43544e-21	0.681273	4.37039e-20	0.676059
FBgn0003274	RpLP2	2R	12473599	The gene Ribosomal protein LP2 is referred to in FlyBase by the symbol Dmel\RpLP2 (CG4918, FBgn0003274). It is a protein_coding_gene from Drosophila melanogaster. Its sequence location is 2R:12473599..12474237. It has the cytological map location 53C9. Based on sequence similarity, it is predicted to have molecular function</span>: structural constituent of ribosome. Based on sequence similarity,…	639	683.228	854.743	648.792	787.516	1088.72	1085.73	483.435	576.4	739.108	784.894	680.558	716.195	716.367	968.447	1041.41	1437.23	1502.08	1112.99	1.73315e-20	1.29346	3.80525e-29	0.759565
FBgn0032637	CG5050	2L	17452924	This gene is referred to in FlyBase by the symbol Dmel\CG5050 (CG5050, FBgn0032637). It is a protein_coding_gene from Drosophila melanogaster. Its sequence location is 2L:17452924..17458775. It has the cytological map location 36C9. Its molecular function is unknown. The biological processes in which it is involved are not known. 2 alleles are reported. No phenotypic data is available. It has one…	5852	5.13926	6.32122	6.20055	7.33732	8.12963	8.48735	2.13067	2.90719	1.70197	2.03197	2.07414	1.72397	1.72399	2.4841	2.13973	1.91235	1.58256	2.77292	4.68138e-20	3.31071	1.8552e-18	3.29871
FBgn0000346	comt	X	13153030	The gene comatose is referred to in FlyBase by the symbol Dmel\comt (CG1618, FBgn0000346). It is a protein_coding_gene from Drosophila melanogaster. Its sequence location is X:13153030..13156521. It has the cytological map location 11E8. It is reported to have molecular function</span>: ATPase activity. There is experimental evidence that it is involved in the biological process</span>: Golgi org…	3492	127.32	125.531	120.723	122.125	120.078	113.891	143.75	144.455	168.061	166.607	161.606	156.755	156.743	118.784	117.183	144.987	147.287	123.144	6.45574e-20	0.775226	1	0.902912
FBgn0029810	CG12239	X	5686180	This gene is referred to in FlyBase by the symbol Dmel\CG12239 (CG12239, FBgn0029810). It is a protein_coding_gene from Drosophila melanogaster. Its sequence location is X:5686180..5688576. It has the cytological map location 5C2. Its molecular function is unknown. The biological processes in which it is involved are not known. 5 alleles are reported. No phenotypic data is available. It has one a…	2397	88.1252	91.2332	72.5406	90.0309	107.301	104.517	94.1925	107.729	140.085	143.073	145.127	150.965	150.937	86.6841	82.6867	108.134	110.401	93.0259	1.03048e-19	0.708868	1	0.876363
FBgn0019940	Rh6	3R	11308880	The gene Rhodopsin 6 is referred to in FlyBase by the symbol Dmel\Rh6 (CG5192, FBgn0019940). It is a protein_coding_gene from Drosophila melanogaster. Its sequence location is 3R:11308880..11310421. It has the cytological map location 88F6. There is experimental evidence that it has the molecular function</span>: G-protein coupled photoreceptor activity. There is experimental evidence that it is …	1542	116.379	144.463	120.964	136.635	156.954	165.088	160.511	192.124	192.551	212.758	207.902	221.602	221.566	119.017	136.688	185.824	185.059	129.752	1.70248e-19	0.707805	0.828845	0.859472
FBgn0035978	UGP	3L	9352031	The gene UGP is referred to in FlyBase by the symbol Dmel\UGP (CG4347, FBgn0035978). It is a protein_coding_gene from Drosophila melanogaster. Its sequence location is 3L:9343967..9352031. It has the cytological map location 67B1-67B2. Based on sequence similarity, it is predicted to have molecular function</span>: UTP:glucose-1-phosphate uridylyltransferase activity. An electronic pipeline based…	8065	41.4991	37.9353	38.5402	36.2708	38.0518	36.9837	29.6205	28.7908	28.4152	27.4045	25.3336	23.1279	23.1382	57.3443	54.4746	53.1504	53.5722	52.0525	1.70837e-19	1.40929	7.16269e-12	0.780578
FBgn0024733	Qm	3L	23088569	The gene Qm is referred to in FlyBase by the symbol Dmel\Qm (CG17521, FBgn0024733). It is a protein_coding_gene from Drosophila melanogaster. Its sequence location is 3L:23086736..23088569. It has the cytological map location 80D1. Based on sequence similarity, it is predicted to have molecular function</span>: structural constituent of ribosome. There is experimental evidence that it is involved…	1834	369.899	360.546	403.965	389.233	421.903	440.837	320.108	302.332	367.807	330.191	303.86	299.026	299.017	260.966	256.721	346.549	336.027	304.97	1.9769e-19	1.24076	2.98434e-30	1.32265
FBgn0031701	TotM	2L	5329857	The gene Turandot M is referred to in FlyBase by the symbol Dmel\TotM (CG14027, FBgn0031701). It is a protein_coding_gene from Drosophila melanogaster. Its sequence location is 2L:5329857..5330466. It has the cytological map location 25D6. Its molecular function is unknown. Based on sequence similarity, it is predicted to be involved in the biological process</span>: response to stress. 2 alleles…	610	92.3351	100.779	68.2217	57.1305	63.145	76.5035	23.8959	21.3317	31.0404	42.3032	18.2754	23.1487	23.1975	55.5951	61.7823	61.7017	55.3656	22.9597	2.02007e-19	2.8633	0.00352383	1.63261
FBgn0032136	CG15828	2L	9641350	This gene is referred to in FlyBase by the symbol Dmel\CG15828 (CG15828, FBgn0032136). It is a protein_coding_gene from Drosophila melanogaster. Its sequence location is 2L:9641350..9656029. It has the cytological map location 30C2. Based on sequence similarity, it is predicted to have molecular function</span>: lipid binding. An electronic pipeline based on InterPro domains suggests that it is i…	14680	9.81613	9.86433	10.373	10.8672	11.5202	11.6079	6.79272	7.29495	6.51574	6.61651	5.85756	5.9067	5.91325	15.949	17.268	15.5572	16.058	17.2875	2.68729e-19	1.64294	8.35827e-10	0.727555
FBgn0052667	CG32667	X	11034296	This gene is referred to in FlyBase by the symbol Dmel\CG32667 (CG32667, FBgn0052667). It is a protein_coding_gene from Drosophila melanogaster. Its sequence location is X:11033790..11034296. It has the cytological map location 10A7. Its molecular function is unknown. The biological processes in which it is involved are not known. 2 alleles are reported. No phenotypic data is available. It has on…	507	111.79	121.557	105.384	119.076	153.74	165.94	47.2649	49.3543	58.9595	58.651	59.8311	63.6062	63.796	148.598	172.852	240.88	221.952	202.582	3.69942e-19	2.30252	0.0491113	0.739998
FBgn0027584	CG4757	3R	6986924	This gene is referred to in FlyBase by the symbol Dmel\CG4757 (CG4757, FBgn0027584). It is a protein_coding_gene from Drosophila melanogaster. Its sequence location is 3R:6986924..6988868. It has the cytological map location 86D5. Based on sequence similarity, it is predicted to have molecular function</span>: carboxylesterase activity. The biological processes in which it is involved are not kno…	1945	20.8049	17.4358	13.2565	15.2779	21.8603	27.0842	5.34968	3.60281	7.17403	5.60445	6.75492	5.70156	5.75369	52.7255	49.5136	58.8014	59.241	74.9773	4.76678e-19	3.38485	4.33813e-34	0.384434
FBgn0034860	CG9812	2R	19307207	This gene is referred to in FlyBase by the symbol Dmel\CG9812 (CG9812, FBgn0034860). It is a protein_coding_gene from Drosophila melanogaster. Its sequence location is 2R:19299859..19307207. It has the cytological map location 59D11. Its molecular function is unknown. The biological processes in which it is involved are not known. 3 alleles are reported. No phenotypic data is available. It has 2 …	7349	44.8491	43.7323	43.1847	41.2019	53.1901	52.725	36.4667	33.7751	35.1153	36.8203	30.5555	29.77	29.7752	47.66	46.1497	45.2148	44.9211	36.5417	4.9277e-19	1.37718	1	1.11436
FBgn0043791	CG8147	3R	5320525	This gene is referred to in FlyBase by the symbol Dmel\CG8147 (CG8147, FBgn0043791). It is a protein_coding_gene from Drosophila melanogaster. Its sequence location is 3R:5320525..5322452. It has the cytological map location 85D18. Based on sequence similarity, it is predicted to have molecular function</span>: alkaline phosphatase activity. An electronic pipeline based on InterPro domains sugges…	1928	21.6133	25.0164	15.6072	21.7613	29.9181	27.3452	7.55789	8.30591	9.82116	10.2883	5.78148	7.84469	7.84393	7.00802	5.96344	11.7488	11.2402	4.36153	8.38751e-19	2.84805	9.82752e-18	2.93281
FBgn0030262	Vago	X	10983323	The gene Vago is referred to in FlyBase by the symbol Dmel\Vago (CG2081, FBgn0030262). It is a protein_coding_gene from Drosophila melanogaster. Its sequence location is X:10983323..10984138. It has the cytological map location 10A4. Its molecular function is unknown. The biological processes in which it is involved are not known. 3 alleles are reported. No phenotypic data is available. It has 2 …	816	25.0207	25.2378	24.9721	23.8863	47.0984	52.1107	8.88688	6.13321	8.54918	8.5066	6.20325	4.95013	4.97472	16.5843	16.5137	21.9165	24.2618	17.4596	1.01338e-18	4.58777	0.00548181	1.9499
FBgn0024987	CG3056	X	1264581	This gene is referred to in FlyBase by the symbol Dmel\CG3056 (CG3056, FBgn0024987). It is a protein_coding_gene from Drosophila melanogaster. Its sequence location is X:1264581..1268717. It has the cytological map location 2A1. Based on sequence similarity, it is predicted to have molecular function</span>: mRNA binding. The biological processes in which it is involved are not known. 6 alleles a…	4137	35.0736	38.21	34.7566	41.2659	35.0126	34.5811	43.0015	50.0797	53.7076	55.3415	60.6192	63.3464	63.3254	35.9809	38.1698	34.5438	33.6017	36.9275	1.09337e-18	0.671274	1	0.902496
FBgn0000406	Cyt-b5-r	2L	16790718	The gene Cytochrome b5-related is referred to in FlyBase by the symbol Dmel\Cyt-b5-r (CG13279, FBgn0000406). It is a protein_coding_gene from Drosophila melanogaster. Its sequence location is 2L:16788857..16790718. It has the cytological map location 36B1. It is reported to have molecular function</span>: electron carrier activity. An electronic pipeline based on InterPro domains suggests that it…	1862	60.3394	72.2626	61.9266	84.5666	98.9568	100.744	45.2293	55.3631	49.7658	47.9037	42.9233	48.7253	48.8075	270.15	274.225	312.818	303.985	278.037	1.28313e-18	1.65153	1.03158e-218	0.321767
FBgn0047135	CG32276	3L	3199043	This gene is referred to in FlyBase by the symbol Dmel\CG32276 (CG32276, FBgn0047135). It is a protein_coding_gene from Drosophila melanogaster. Its sequence location is 3L:3197860..3199043. It has the cytological map location 63B11. Its molecular function is unknown. Based on sequence similarity, it is predicted to be involved in the biological process</span>: protein modification process. 2 all…	1184	149.46	120.617	148.307	128.75	151.396	162.756	105.192	81.9975	85.8322	92.92	89.6915	85.1504	85.1673	130.058	131.179	88.3317	93.8474	84.8495	1.46062e-18	1.59266	1.66474e-08	1.40404
FBgn0004516	Gad1	3L	4088744	The gene Glutamic acid decarboxylase 1 is referred to in FlyBase by the symbol Dmel\Gad1 (CG14994, FBgn0004516). It is a protein_coding_gene from Drosophila melanogaster. Its sequence location is 3L:4074069..4088744. It has the cytological map location 64A5. There is experimental evidence that it has the molecular function</span>: glutamate decarboxylase activity. There is experimental evidence t…	14676	68.9433	65.9638	66.6503	60.4881	57.0067	58.1371	73.3508	65.5376	76.4453	74.4202	80.2121	76.9311	76.9244	54.4328	54.6678	49.7079	49.9855	49.0953	1.63609e-18	0.844018	9.10549e-06	1.12656
FBgn0039682	Obp99c	3R	25512504	The gene Odorant-binding protein 99c is referred to in FlyBase by the symbol Dmel\Obp99c (CG7584, FBgn0039682). It is a protein_coding_gene from Drosophila melanogaster. Its sequence location is 3R:25511456..25512504. It has the cytological map location 99B7. Based on sequence similarity, it is predicted to have molecular function</span>: odorant binding. Based on sequence similarity, it is predi…	1049	185.527	278.884	186.193	250.584	346.504	329.678	136.937	205.131	208.973	210.722	171.634	176.832	176.973	680.358	724.44	979.097	990.803	836.647	2.38942e-18	1.42076	5.46515076154069e-314	0.359448
FBgn0040732	CG16926	2R	15388801	This gene is referred to in FlyBase by the symbol Dmel\CG16926 (CG16926, FBgn0040732). It is a protein_coding_gene from Drosophila melanogaster. Its sequence location is 2R:15387799..15388801. It has the cytological map location 56D14. Its molecular function is unknown. The biological processes in which it is involved are not known. 2 alleles are reported. No phenotypic data is available. It has …	1003	72.3236	72.6813	62.7883	60.2315	83.7805	88.952	42.3711	41.9082	32.7793	30.62	29.2621	30.1641	30.1791	49.2637	46.1522	44.8467	41.9527	33.9668	2.60608e-18	2.12818	6.07265e-10	1.78907
FBgn0005666	bt	4	745030	The gene bent is referred to in FlyBase by the symbol Dmel\bt (CG32019, FBgn0005666). It is a protein_coding_gene from Drosophila melanogaster. Its sequence location is 4:745030..796707. It has the cytological map location 102D5-102E1. There is experimental evidence that it has the molecular function</span>: structural constituent of muscle. There is experimental evidence that it is involved in t…	51678	33.6707	30.5336	41.4673	35.7168	16.6818	17.4162	36.0597	30.6001	25.1607	24.1644	17.9481	18.4745	18.4723	18.6626	17.4847	10.5775	10.6954	20.6259	2.19249e-17	1.15143	1.20821e-258	1.81817
FBgn0010198	RpS15Aa	X	13231687	The gene Ribosomal protein S15Aa is referred to in FlyBase by the symbol Dmel\RpS15Aa (CG2033, FBgn0010198). It is a protein_coding_gene from Drosophila melanogaster. Its sequence location is X:13229806..13231687. It has the cytological map location 11E11-11E12. Based on sequence similarity, it is predicted to have molecular function</span>: structural constituent of ribosome. There is experiment…	1882	175.186	175.146	195.692	171.212	221.154	215.053	149.048	138.27	150.357	140.605	147.776	134.99	134.998	160.353	156.096	165.101	172.964	143.737	4.12287e-17	1.33958	3.53798e-07	1.23594
FBgn0052230	CG32230	3L	23332426	This gene is referred to in FlyBase by the symbol Dmel\CG32230 (CG32230, FBgn0052230). It is a protein_coding_gene from Drosophila melanogaster. Its sequence location is 3L:23332426..23334706. It has the cytological map location 80F2. Based on sequence similarity, it is predicted to have molecular function</span>: NADH dehydrogenase activity. Based on sequence similarity, it is predicted to be in…	2281	148.611	129.198	134.897	120.197	150.954	147.647	112.464	100.92	108.769	99.9339	95.3358	89.7262	89.7147	112.893	106.496	74.1137	79.4211	71.9076	5.78125e-17	1.36952	2.31223e-30	1.55553
FBgn0032836	CG10680	2L	19964173	This gene is referred to in FlyBase by the symbol Dmel\CG10680 (CG10680, FBgn0032836). It is a protein_coding_gene from Drosophila melanogaster. Its sequence location is 2L:19964173..19965493. It has the cytological map location 38A8. Its molecular function is unknown. The biological processes in which it is involved are not known. One allele is reported. No phenotypic data is available. It has o…	1321	47.7052	43.579	51.5849	43.4037	61.3062	64.4627	28.2683	26.5173	26.4009	22.5012	23.7375	19.8541	19.9072	86.5828	78.1507	63.75	64.4148	63.9855	5.9575e-17	2.11871	1	0.828155
FBgn0004574	Rop	3L	4139201	The gene Ras opposite is referred to in FlyBase by the symbol Dmel\Rop (CG15811, FBgn0004574). It is a protein_coding_gene from Drosophila melanogaster. Its sequence location is 3L:4136785..4139201. It has the cytological map location 64A7. Based on sequence similarity, it is predicted to have molecular function</span>: SNARE binding. There is experimental evidence that it is involved in the biol…	2417	94.9362	114.658	99.1402	112.955	105.598	103.257	108.015	129.612	165.313	163.218	139.342	145.141	145.151	124.767	128.636	187.51	198.245	154.388	6.73738e-17	0.741257	4.39875e-30	0.671722
FBgn0261794	kcc	2R	19795651	The gene kazachoc is referred to in FlyBase by the symbol Dmel\kcc (CG5594, FBgn0261794). It is a protein_coding_gene from Drosophila melanogaster. Its sequence location is 2R:19795651..19812619. It has the cytological map location 60A9-60A11. Based on sequence similarity, it is predicted to have molecular function</span>: amino acid transmembrane transporter activity; potassium:chloride symporte…	16969	53.2861	51.4254	52.8161	52.3113	48.3474	46.2759	56.5841	57.92	59.7737	60.2755	63.0561	62.5551	62.5537	55.7425	53.3526	55.2986	53.6512	53.1565	6.88656e-17	0.845342	0.0206528	0.912232
FBgn0027560	Tps1	2L	4388321	The gene Trehalose-6-phosphate synthase 1 is referred to in FlyBase by the symbol Dmel\Tps1 (CG4104, FBgn0027560). It is a protein_coding_gene from Drosophila melanogaster. Its sequence location is 2L:4388321..4392788. It has the cytological map location 24E4-24E5. Based on sequence similarity, it is predicted to have molecular function</span>: alpha,alpha-trehalose-phosphate synthase (UDP-formin…	4468	28.964	36.082	30.0915	38.9079	47.3578	44.7147	22.8023	27.1043	24.307	27.0672	20.3807	23.6913	23.7249	119.929	117.922	150.064	154.142	131.601	7.0285e-17	1.55565	4.60841e-244	0.324238
FBgn0086897	sqd	3R	9472026	The gene squid is referred to in FlyBase by the symbol Dmel\sqd (CG16901, FBgn0086897). It is a protein_coding_gene from Drosophila melanogaster. Its sequence location is 3R:9461214..9472026. It has the cytological map location 87F5-87F6. Based on sequence similarity, it is predicted to have molecular function</span>: mRNA binding. There is experimental evidence for 12 unique biological process</…	10813	53.1387	49.0858	56.7708	46.1579	42.4357	42.4123	44.1855	38.135	34.3691	34.2776	38.7217	38.8759	38.8714	33.1872	33.944	27.5761	27.0312	31.7002	1.0337e-16	1.26879	7.96795e-45	1.50799
FBgn0001967	nimC3	2L	14020208	The gene nimrod C3 is referred to in FlyBase by the symbol Dmel\nimC3 (CG16880, FBgn0001967). It is a protein_coding_gene from Drosophila melanogaster. Its sequence location is 2L:14018734..14020208. It has the cytological map location 34F1. Its molecular function is unknown. The biological processes in which it is involved are not known. 7 alleles are reported. No phenotypic data is available. I…	1475	21.007	18.8279	21.676	20.1275	24.7114	29.5403	5.65696	4.75062	8.1079	7.39296	8.90365	6.15378	6.18691	28.2626	24.8438	28.0355	22.8215	23.8425	1.36985e-16	3.31715	1	1.01416
FBgn0003301	rut	X	14719938	The gene rutabaga is referred to in FlyBase by the symbol Dmel\rut (CG9533, FBgn0003301). It is a protein_coding_gene from Drosophila melanogaster. Its sequence location is X:14683284..14719938. It has the cytological map location 12F4. There is experimental evidence that it has the molecular function</span>: calcium- and calmodulin-responsive adenylate cyclase activity. There is experimental evi…	36655	6.40241	7.53152	6.62168	7.53078	5.74858	5.97925	7.65835	8.60106	8.97014	9.08503	9.68385	9.9	9.89756	4.76895	5.1176	6.71268	6.65566	7.07427	1.44845e-16	0.73869	1	0.989745
FBgn0034200	CG11395	2R	13024746	This gene is referred to in FlyBase by the symbol Dmel\CG11395 (CG11395, FBgn0034200). It is a protein_coding_gene from Drosophila melanogaster. Its sequence location is 2R:13024746..13026337. It has the cytological map location 54A1. Its molecular function is unknown. The biological processes in which it is involved are not known. One allele is reported. No phenotypic data is available. It has o…	1592	42.9809	43.8906	48.833	41.16	63.5771	59.2314	27.3899	31.4324	25.6603	24.9001	21.6134	21.5395	21.5972	98.5307	94.4799	92.4101	88.1725	84.1371	1.78298e-16	1.96461	3.31466e-12	0.625195
FBgn0035966	nwk	3L	9131777	The gene nervous wreck is referred to in FlyBase by the symbol Dmel\nwk (CG4684, FBgn0035966). It is a protein_coding_gene from Drosophila melanogaster. Its sequence location is 3L:9131777..9134677. It has the cytological map location 67A1. Based on sequence similarity, it is predicted to have molecular function</span>: SH3/SH2 adaptor activity. There is experimental evidence that it is involved …	2901	57.0307	69.3375	51.4717	72.5883	62.1458	62.248	64.5687	78.662	96.1708	102.506	87.1577	100.068	100.078	76.274	81.2797	113.615	116.765	106.417	2.42963e-16	0.70837	1.74302e-29	0.630559
FBgn0053205	CG33205	3L	9809170	This gene is referred to in FlyBase by the symbol Dmel\CG33205 (CG33205, FBgn0053205). It is a protein_coding_gene from Drosophila melanogaster. Its sequence location is 3L:9809170..9827447. It has the cytological map location 67C9-67C10. An electronic pipeline based on InterPro domains suggests that it has the molecular function</span>: protein binding. There is experimental evidence that it is …	18278	42.5813	40.2716	43.493	40.452	34.5245	34.3042	35.4662	34.0044	33.634	33.4566	28.0559	28.5155	28.5126	29.0038	28.6206	22.1473	21.4097	26.0798	2.97987e-16	1.22002	2.72723e-63	1.51262
FBgn0038181	CG9297	3R	9597320	This gene is referred to in FlyBase by the symbol Dmel\CG9297 (CG9297, FBgn0038181). It is a protein_coding_gene from Drosophila melanogaster. Its sequence location is 3R:9597320..9605037. It has the cytological map location 87F13. Based on sequence similarity, it is predicted to have molecular function</span>: calcium ion binding. Based on sequence similarity, it is predicted to be involved in t…	7718	184.853	175.982	196.366	184.575	143.048	147.49	145.807	140.442	157.886	166.558	138.774	143.677	143.671	159.689	149.662	79.5446	84.4521	141.638	3.01744e-16	1.15582	9.87696e-69	1.36071
FBgn0035917	Zasp66	3L	8617473	The gene Z band alternatively spliced PDZ-motif protein 66 is referred to in FlyBase by the symbol Dmel\Zasp66 (CG6416, FBgn0035917). It is a protein_coding_gene from Drosophila melanogaster. Its sequence location is 3L:8617473..8631773. It has the cytological map location 66D9. An electronic pipeline based on InterPro domains suggests that it has the molecular function</span>: protein binding. T…	14301	22.2144	21.607	21.8054	22.0949	19.0535	19.5102	14.6803	16.7263	14.4912	16.4953	14.64	15.2261	15.2232	13.3927	12.7958	11.6989	12.0187	12.4127	4.30381e-16	1.36881	1.09686e-34	1.62861
FBgn0015288	RpL22	X	659172	The gene Ribosomal protein L22 is referred to in FlyBase by the symbol Dmel\RpL22 (CG7434, FBgn0015288). It is a protein_coding_gene from Drosophila melanogaster. Its sequence location is X:656593..659172. It has the cytological map location 1C4. Based on sequence similarity, it is predicted to have molecular function</span>: structural constituent of ribosome. There is experimental evidence that…	2580	169.135	186.629	163.49	188.681	205.298	211.525	112.87	138.104	151.387	158.661	162.274	159.8	159.821	181.429	188.537	200.595	198.245	182.912	5.08118e-16	1.27365	1	1.01189
FBgn0261822	Bsg	2L	8083422	The gene Basigin is referred to in FlyBase by the symbol Dmel\Bsg (CG31605, FBgn0261822). It is a protein_coding_gene from Drosophila melanogaster. Its sequence location is 2L:8083422..8110561. It has the cytological map location 28E3-28E5. Its molecular function is unknown. There is experimental evidence that it is involved in the biological process</span>: inter-male aggressive behavior; sperma…	27140	23.5702	22.5446	24.6228	22.0063	19.5565	19.5515	19.8647	17.5538	15.4185	14.642	20.0093	18.7942	18.7915	15.1484	15.1929	10.5659	10.9375	13.3978	8.93413e-16	1.24058	1.96752e-61	1.56903
FBgn0000064	Ald	3R	22087313	The gene Aldolase is referred to in FlyBase by the symbol Dmel\Ald (CG6058, FBgn0000064). It is a protein_coding_gene from Drosophila melanogaster. Its sequence location is 3R:22080404..22087313. It has the cytological map location 97A6. There is experimental evidence that it has the molecular function</span>: fructose-bisphosphate aldolase activity. There is experimental evidence that it is invo…	6910	190.861	169.225	175.454	155.853	160.94	156.949	162.077	143.104	140.731	144.864	139.777	137.136	137.144	207.59	207.992	181.963	183.979	194.323	1.29797e-15	1.16318	1.91339e-05	0.90682
FBgn0040733	CG15068	2R	14278114	This gene is referred to in FlyBase by the symbol Dmel\CG15068 (CG15068, FBgn0040733). It is a protein_coding_gene from Drosophila melanogaster. Its sequence location is 2R:14277847..14278114. It has the cytological map location 55C4. Its molecular function is unknown. The biological processes in which it is involved are not known. No alleles are reported. It has one annotated transcript and one …	268	167.75	180.209	155.721	171.91	268.069	260.939	108.252	89.6286	74.3375	81.337	86.8007	82.7685	83.0518	379.978	378.529	254.72	236.773	229.902	1.30147e-15	2.3027	1	0.770719
FBgn0038194	Cyp6d5	3R	9854952	The gene Cyp6d5 is referred to in FlyBase by the symbol Dmel\Cyp6d5 (CG3050, FBgn0038194). It is a protein_coding_gene from Drosophila melanogaster. Its sequence location is 3R:9854952..9857206. It has the cytological map location 88A4. Based on sequence similarity, it is predicted to have molecular function</span>: electron carrier activity. An electronic pipeline based on InterPro domains sugge…	2255	101.211	97.8977	94.472	90.7344	114.064	112.902	76.0033	78.5588	73.7897	71.2002	64.5958	64.8296	64.855	104.227	111.519	112.925	112.831	110.794	1.89298e-15	1.42497	1	0.990488
FBgn0020372	TM4SF	2R	19765982	The gene Transmembrane 4 superfamily is referred to in FlyBase by the symbol Dmel\TM4SF (CG11303, FBgn0020372). It is a protein_coding_gene from Drosophila melanogaster. Its sequence location is 2R:19765982..19768383. It has the cytological map location 60A7. Its molecular function is unknown. The biological processes in which it is involved are not known. 5 alleles are reported. No phenotypic da…	2402	157.995	157.693	140.967	146.041	139.156	142.761	167.035	163.339	192.471	196.822	201.252	209.83	209.806	144.52	140.701	157.359	148.23	138.686	2.19526e-15	0.782325	1	0.941777
FBgn0000117	arm	X	1794673	The gene armadillo is referred to in FlyBase by the symbol Dmel\arm (CG11579, FBgn0000117). It is a protein_coding_gene from Drosophila melanogaster. Its sequence location is X:1785434..1794673. It has the cytological map location 2B14. There is experimental evidence that it has the molecular function</span>: transcription activator activity; protein binding; transcription coactivator activity. T…	9240	32.6702	34.5536	32.9557	34.4208	34.4179	34.6937	40.9422	43.9772	44.6425	47.9486	43.0166	43.6401	43.6418	46.683	46.2809	51.5586	48.8728	44.4891	2.23449e-15	0.771148	5.57583e-23	0.723599
FBgn0259993	CR42491	X	657843	This gene is referred to in FlyBase by the symbol Dmel\CR42491 (CR42491, FBgn0259993). It is a non_protein_coding_gene from Drosophila melanogaster. Its sequence location is X:656648..657843. It has the cytological map location 1C4. Its molecular function is unknown. The biological processes in which it is involved are not known. No alleles are reported. It has one annotated transcript.	1196	257.776	268.689	245.812	262.534	290.446	307.015	170.426	191.637	204.939	202.196	229.129	219.975	219.992	241.054	240.064	204.047	207.022	214.328	2.27086e-15	1.33979	7.5586e-06	1.2305
FBgn0032987	RpL21	2L	22247833	The gene Ribosomal protein L21 is referred to in FlyBase by the symbol Dmel\RpL21 (CG12775, FBgn0032987). It is a protein_coding_gene from Drosophila melanogaster. Its sequence location is 2L:22247111..22247833. It has the cytological map location 40F6. An electronic pipeline based on InterPro domains suggests that it has the molecular function</span>: structural constituent of ribosome. There is…	723	901.46	901.785	921.873	944.929	1096.8	1115.42	754.628	789.06	824.107	806.037	847.672	829.601	829.649	1054.32	1023.3	923.899	916.642	835.072	2.66064e-15	1.21256	1	1.05363
FBgn0086784	stmA	2R	4621809	The gene stambha A is referred to in FlyBase by the symbol Dmel\stmA (CG8739, FBgn0086784). It is a protein_coding_gene from Drosophila melanogaster. Its sequence location is 2R:4617003..4621809. It has the cytological map location 44E3. An electronic pipeline based on InterPro domains suggests that it has the molecular function</span>: binding. There is experimental evidence that it is involved …	4807	55.0265	62.7719	50.969	58.7131	56.4666	52.7662	60.352	69.1257	80.6316	78.7636	78.4725	76.962	76.9569	62.9618	64.1068	66.7516	73.543	60.8109	2.79257e-15	0.757839	0.000421093	0.831122
FBgn0037912	sea	3R	7392771	The gene scheggia is referred to in FlyBase by the symbol Dmel\sea (CG6782, FBgn0037912). It is a protein_coding_gene from Drosophila melanogaster. Its sequence location is 3R:7385612..7392771. It has the cytological map location 86E10. Based on sequence similarity, it is predicted to have molecular function</span>: transmembrane transporter activity; tricarboxylate secondary active transmembrane…	7160	121.99	126.465	117.471	112.278	134.237	136.439	116.658	112.247	102.976	101.877	97.8909	100.247	100.254	136.165	136.142	146.51	146.912	126.112	3.16955e-15	1.18513	1	0.945443
FBgn0037913	CG6783	3R	7392771	This gene is referred to in FlyBase by the symbol Dmel\CG6783 (CG6783, FBgn0037913). It is a protein_coding_gene from Drosophila melanogaster. Its sequence location is 3R:7385612..7392771. It has the cytological map location 86E10. Based on sequence similarity, it is predicted to have molecular function</span>: fatty acid binding. An electronic pipeline based on InterPro domains suggests that it …	7160	121.99	126.465	117.471	112.278	134.237	136.439	116.658	112.247	102.976	101.877	97.8909	100.247	100.254	136.165	136.142	146.51	146.912	126.112	3.16955e-15	1.18513	1	0.945443
FBgn0011286	Rya-r44F	2R	4747896	The gene Ryanodine receptor 44F is referred to in FlyBase by the symbol Dmel\Rya-r44F (CG10844, FBgn0011286). It is a protein_coding_gene from Drosophila melanogaster. Its sequence location is 2R:4747896..4775602. It has the cytological map location 44F1-44F2. Based on sequence similarity, it is predicted to have molecular function</span>: ryanodine-sensitive calcium-release channel activity. The…	27707	10.1608	11.7784	11.1732	12.6911	7.42396	7.29032	10.8082	12.7876	14.7804	15.2398	12.5938	13.2073	13.2074	13.6142	14.081	10.2829	10.8843	18.5287	3.23485e-15	0.762025	4.81934e-15	0.750855
FBgn0042174	CR18854	2L	9790745	This gene is referred to in FlyBase by the symbol Dmel\CR18854 (CR18854, FBgn0042174). It is a non_protein_coding_gene from Drosophila melanogaster. Its sequence location is 2L:9787279..9790745. It has the cytological map location 30D1. Based on sequence similarity, it is predicted to have molecular function</span>: inositol trisphosphate 3-kinase activity. The biological processes in which it is…	3467	200.006	229.489	221.085	238.626	229.906	238.472	268.832	284.64	280.778	276.436	245.629	248.318	248.325	323.907	332.865	290.884	287.939	301.008	3.83336e-15	0.846041	8.33217e-42	0.760582
FBgn0037874	Tctp	3R	7035975	The gene Translationally controlled tumor protein is referred to in FlyBase by the symbol Dmel\Tctp (CG4800, FBgn0037874). It is a protein_coding_gene from Drosophila melanogaster. Its sequence location is 3R:7035975..7037006. It has the cytological map location 86D8. There is experimental evidence that it has the molecular function</span>: guanyl-nucleotide exchange factor activity. There is exp…	1032	471.209	425.857	488.862	424.207	499.518	515.067	377.556	379.201	391.021	372.622	367.505	347.765	347.799	505.282	510.697	457.876	450.215	384.412	4.27677e-15	1.26348	1	1.06341
FBgn0002565	Lsp2	3L	12122493	The gene Larval serum protein 2 is referred to in FlyBase by the symbol Dmel\Lsp2 (CG6806, FBgn0002565). It is a protein_coding_gene from Drosophila melanogaster. Its sequence location is 3L:12122493..12124796. It has the cytological map location 68F5. It is reported to have molecular function</span>: nutrient reservoir activity. An electronic pipeline based on InterPro domains suggests that it i…	2304	173.001	168.402	146.046	151.367	139.806	145.315	129.831	123.369	130.173	123.033	99.2256	96.275	96.3308	829.709	859.374	510.312	512.729	657.467	6.13541e-15	1.31633	0	0.266577
FBgn0003178	PyK	3R	18193234	The gene Pyruvate kinase is referred to in FlyBase by the symbol Dmel\PyK (CG7070, FBgn0003178). It is a protein_coding_gene from Drosophila melanogaster. Its sequence location is 3R:18193234..18198464. It has the cytological map location 94A6. There is experimental evidence that it has the molecular function</span>: pyruvate kinase activity. Based on sequence similarity, it is predicted to be in…	5231	100.954	121.669	98.7459	122.96	116.362	113.84	100.373	136.037	150.476	157.645	133.019	138.174	138.189	173.78	182.463	223.459	213.959	210.606	6.27463e-15	0.826911	3.59605e-137	0.590423
FBgn0033269	CG8709	2R	4044128	This gene is referred to in FlyBase by the symbol Dmel\CG8709 (CG8709, FBgn0033269). It is a protein_coding_gene from Drosophila melanogaster. Its sequence location is 2R:4024824..4044128. It has the cytological map location 44B4-44B5. Its molecular function is unknown. The biological processes in which it is involved are not known. 5 alleles are reported. No phenotypic data is available. It has …	19305	11.1115	13.4506	10.2157	12.9768	12.6956	12.4015	13.9487	16.5902	16.2577	18.227	15.7695	16.814	16.815	15.123	16.0605	19.7363	19.3789	18.5477	9.49666e-15	0.746375	3.66614e-23	0.689482
FBgn0025620	CG13360	X	684122	This gene is referred to in FlyBase by the symbol Dmel\CG13360 (CG13360, FBgn0025620). It is a protein_coding_gene from Drosophila melanogaster. Its sequence location is X:681882..684122. It has the cytological map location 1C4. Its molecular function is unknown. The biological processes in which it is involved are not known. 2 alleles are reported. No phenotypic data is available. It has one ann…	2241	27.1977	35.2512	28.5514	28.313	34.3397	35.7479	13.0223	13.3992	18.2314	19.4693	15.3474	17.0913	17.1278	34.9325	35.2173	50.7064	49.3939	41.5625	1.04745e-14	1.96146	1	0.827293
FBgn0034588	CG9394	2R	17005899	This gene is referred to in FlyBase by the symbol Dmel\CG9394 (CG9394, FBgn0034588). It is a protein_coding_gene from Drosophila melanogaster. Its sequence location is 2R:17005899..17008214. It has the cytological map location 57C1. An electronic pipeline based on InterPro domains suggests that it has the molecular function</span>: carbohydrate binding; glycerophosphodiester phosphodiesterase act…	2316	19.018	31.8847	27.1248	41.4185	21.4482	23.2318	35.5253	45.808	52.4901	54.3623	44.9819	44.8353	44.8762	93.1207	88.9744	114.895	122.13	100.077	1.12728e-14	0.590375	3.70826e-115	0.290965
FBgn0035770	pst	3L	7353363	The gene pastrel is referred to in FlyBase by the symbol Dmel\pst (CG8588, FBgn0035770). It is a protein_coding_gene from Drosophila melanogaster. Its sequence location is 3L:7350375..7353363. It has the cytological map location 65F6-65F7. Its molecular function is unknown. There is experimental evidence that it is involved in the biological process</span>: olfactory learning; learning or memory.…	2989	97.1038	102.024	101.533	100.606	122.645	116.743	85.1481	85.3856	84.0043	80.2427	75.1229	71.508	71.4611	44.6477	44.4617	39.6859	40.2839	32.9337	1.68975e-14	1.33078	9.09182e-98	2.34265
FBgn0030114	CG17754	X	9144460	This gene is referred to in FlyBase by the symbol Dmel\CG17754 (CG17754, FBgn0030114). It is a protein_coding_gene from Drosophila melanogaster. Its sequence location is X:9144460..9149853. It has the cytological map location 8D3. An electronic pipeline based on InterPro domains suggests that it has the molecular function</span>: protein binding. There is experimental evidence that it is involved…	5394	75.1554	83.5508	66.9649	78.6869	88.8073	92.7099	58.3861	70.8797	63.9123	63.5743	60.752	64.2895	64.3058	110.472	113.597	106.346	106.953	98.7548	1.90963e-14	1.27261	5.86765e-12	0.809213
FBgn0004907	14-3-3zeta	2R	5987184	The gene 14-3-3Î¶ is referred to in FlyBase by the symbol Dmel\14-3-3Î¶ (CG17870, FBgn0004907). It is a protein_coding_gene from Drosophila melanogaster. Its sequence location is 2R:5987184..5997192. It has the cytological map location 46E6-46E8. There is experimental evidence that it has the molecular function</span>: protein binding. There is experimental evidence that it is involved in the bio…	10009	286.38	259.306	289.59	257.183	262.39	265.355	259.111	227.891	230.65	218.536	272.11	266.999	266.992	205.923	194.192	168.498	169.666	189.26	2.00943e-14	1.09822	5.96854e-140	1.35635
FBgn0052432	CG32432	3L	20878288	This gene is referred to in FlyBase by the symbol Dmel\CG32432 (CG32432, FBgn0052432). It is a protein_coding_gene from Drosophila melanogaster. Its sequence location is 3L:20837425..20878288. It has the cytological map location 77F1-77F3. Its molecular function is unknown. The biological processes in which it is involved are not known. 6 alleles are reported. No phenotypic data is available. It …	40864	11.8432	11.4552	11.9001	11.1114	9.14722	9.48486	13.9331	12.6381	12.4836	12.6357	14.1314	14.5296	14.5263	7.56978	7.25434	8.12255	8.13867	8.94568	2.58659e-14	0.808222	9.88262e-06	1.19034
FBgn0259994	CG42492	X	5542510	This gene is referred to in FlyBase by the symbol Dmel\CG42492 (CG42492, FBgn0259994). It is a protein_coding_gene from Drosophila melanogaster. Its sequence location is X:5521698..5542510. It has the cytological map location 5A9. Its molecular function is unknown. The biological processes in which it is involved are not known. 11 alleles are reported. No phenotypic data is available. It has 3 an…	20813	28.8941	27.525	27.9765	29.6273	26.1818	26.2737	32.9509	33.806	32.7924	33.524	33.4804	34.1949	34.1901	19.3212	19.6575	24.3631	25.3799	23.8135	2.97044e-14	0.829288	0.00307313	1.13463
FBgn0005626	ple	3L	6712624	The gene pale is referred to in FlyBase by the symbol Dmel\ple (CG10118, FBgn0005626). It is a protein_coding_gene from Drosophila melanogaster. Its sequence location is 3L:6706455..6712624. It has the cytological map location 65C3. Based on sequence similarity, it is predicted to have molecular function</span>: tyrosine 3-monooxygenase activity. There is experimental evidence that it is involved…	6170	45.1054	40.2782	43.3119	38.9641	48.0916	49.4832	35.1833	33.0916	32.9432	35.1815	30.9824	27.4538	27.4564	43.1383	40.7674	32.1175	31.9375	38.4926	3.28635e-14	1.36132	5.4626e-05	1.23994
FBgn0085434	NaCP60E	2R	20779163	The gene Na channel protein 60E is referred to in FlyBase by the symbol Dmel\NaCP60E (CG34405, FBgn0085434). It is a protein_coding_gene from Drosophila melanogaster. Its sequence location is 2R:20779163..20807788. It has the cytological map location 60E5. Based on sequence similarity, it is predicted to have molecular function</span>: voltage-gated sodium channel activity. There is experimental …	28626	49.7278	46.3008	49.1569	45.5154	43.5199	45.1149	43.2282	38.5296	40.0968	40.3003	41.0535	41.2021	41.1976	22.5282	22.1647	27.5826	28.3453	26.8995	4.2291e-14	1.1429	6.60149e-171	1.65564
FBgn0031305	Iris	2L	1134120	The gene Iris is referred to in FlyBase by the symbol Dmel\Iris (CG4715, FBgn0031305). It is a protein_coding_gene from Drosophila melanogaster. Its sequence location is 2L:1132330..1134120. It has the cytological map location 21F1. Its molecular function is unknown. It is reported to be involved in the biological process</span>: oogenesis. 2 alleles are reported. No phenotypic data is available.…	1791	16.7442	18.3588	19.043	19.9867	24.2985	21.5179	6.96785	6.14751	7.23199	7.74888	7.90288	7.31721	7.35317	29.199	27.9937	31.4653	27.1747	28.6805	5.40883e-14	2.76914	1	0.789833
FBgn0261797	Dhc64C	3L	4825733	The gene Dynein heavy chain 64C is referred to in FlyBase by the symbol Dmel\Dhc64C (CG7507, FBgn0261797). It is a protein_coding_gene from Drosophila melanogaster. Its sequence location is 3L:4807368..4825733. It has the cytological map location 64B17-64C1. There is experimental evidence that it has the molecular function</span>: microtubule motor activity; ATPase activity, coupled. There is exp…	18366	10.5121	12.0139	10.3785	12.0239	9.92783	9.66864	12.9064	14.8227	15.7331	15.7585	14.6478	13.9423	13.9431	13.368	13.7853	15.7912	17.0588	20.8625	5.50787e-14	0.734817	6.12809e-21	0.680577
FBgn0026415	Idgf4	X	9825012	The gene Imaginal disc growth factor 4 is referred to in FlyBase by the symbol Dmel\Idgf4 (CG1780, FBgn0026415). It is a protein_coding_gene from Drosophila melanogaster. Its sequence location is X:9822299..9825012. It has the cytological map location 9A3. There is experimental evidence that it has the molecular function</span>: imaginal disc growth factor activity. There is experimental evidence…	2714	142.372	173.628	147.194	180.861	192.173	198.461	111.873	133.129	157.868	164.716	124.476	132.235	132.266	237.02	253.827	218.561	224.946	228.504	7.66897e-14	1.25524	5.9045e-15	0.798911
FBgn0052477	CR32477	3L	226658	This gene is referred to in FlyBase by the symbol Dmel\CR32477 (CR32477, FBgn0052477). It is a non_protein_coding_gene from Drosophila melanogaster. Its sequence location is 3L:226658..230972. It has the cytological map location 61B2. Its molecular function is unknown. The biological processes in which it is involved are not known. No alleles are reported. It has one annotated transcript.	4315	1237.38	1170.58	1238.13	1160.38	962.371	960.194	1199.92	1103.15	1204.41	1204.25	1241.52	1227.22	1227.19	890.956	873.213	814.095	798.459	902.909	9.08521e-14	0.937131	2.21192e-113	1.22194
FBgn0038126	CG8483	3R	9040187	This gene is referred to in FlyBase by the symbol Dmel\CG8483 (CG8483, FBgn0038126). It is a protein_coding_gene from Drosophila melanogaster. Its sequence location is 3R:9034470..9040187. It has the cytological map location 87E2. Its molecular function is unknown. The biological processes in which it is involved are not known. 5 alleles are reported. No phenotypic data is available. It has one a…	5718	1.86525	1.61877	1.862	1.78936	1.59566	2.30366	7.96044	7.70092	3.13378	2.93945	5.30699	5.81701	5.81024	3.20925	4.04991	2.59448	3.09433	2.47056	1.03692e-13	0.335824	0.208627	0.519799
FBgn0034330	CG18107	2R	14272070	This gene is referred to in FlyBase by the symbol Dmel\CG18107 (CG18107, FBgn0034330). It is a protein_coding_gene from Drosophila melanogaster. Its sequence location is 2R:14272070..14272416. It has the cytological map location 55C4. Its molecular function is unknown. The biological processes in which it is involved are not known. 2 alleles are reported. No phenotypic data is available. It has o…	347	153.985	133.409	204.95	176.805	163.483	195.786	101.566	86.529	89.0186	91.4208	64.1986	69.7638	69.8243	86.1428	111.024	129.814	137.978	128.911	1.06802e-13	2.04662	0.00159367	1.54954
FBgn0015721	king-tubby	2R	16989435	The gene king tubby is referred to in FlyBase by the symbol Dmel\king-tubby (CG9398, FBgn0015721). It is a protein_coding_gene from Drosophila melanogaster. Its sequence location is 2R:16989435..17011220. It has the cytological map location 57B20-57C2. Its molecular function is unknown. It is reported to be involved in the biological process</span>: sensory perception of smell. 3 alleles are repo…	21786	2.6573	4.1433	3.71165	5.06132	2.83809	3.02869	4.8233	5.65069	6.2202	6.46119	5.52466	5.46046	5.46451	10.4318	10.0333	12.9444	13.4963	11.2051	1.12407e-13	0.628003	1.54878e-101	0.337242
FBgn0036599	CG13044	3L	16296260	This gene is referred to in FlyBase by the symbol Dmel\CG13044 (CG13044, FBgn0036599). It is a protein_coding_gene from Drosophila melanogaster. Its sequence location is 3L:16295591..16296260. It has the cytological map location 72E1. Its molecular function is unknown. The biological processes in which it is involved are not known. 2 alleles are reported. No phenotypic data is available. It has o…	670	107.19	145.589	95.9916	157.18	197.892	186.125	60.7575	82.1615	81.785	105.07	95.0759	100.779	100.965	184.446	205.311	379.697	359.647	293.672	1.15863e-13	1.69315	1.57584e-22	0.584068
FBgn0033958	CG12858	2R	10632834	This gene is referred to in FlyBase by the symbol Dmel\CG12858 (CG12858, FBgn0033958). It is a protein_coding_gene from Drosophila melanogaster. Its sequence location is 2R:10627871..10632834. It has the cytological map location 51C1. Its molecular function is unknown. An electronic pipeline based on InterPro domains suggests that it is involved in the biological process</span>: transmembrane tra…	4964	59.5211	65.5513	60.4811	63.8617	59.3765	60.0866	70.5662	72.7865	83.7009	83.4599	80.8826	81.4328	81.4198	57.2645	57.0254	60.4838	58.3489	62.9342	1.1924e-13	0.780151	1	0.977221
FBgn0038975	Nrx-1	3R	18294258	The gene Neurexin 1 is referred to in FlyBase by the symbol Dmel\Nrx-1 (CG7050, FBgn0038975). It is a protein_coding_gene from Drosophila melanogaster. Its sequence location is 3R:18294258..18309680. It has the cytological map location 94A16-94B1. Its molecular function is unknown. There is experimental evidence that it is involved in the biological process</span>: synaptic transmission; synapse …	15423	32.2832	32.8131	29.6144	31.8929	29.0273	27.8266	32.618	35.7566	36.3064	37.5285	41.5062	40.6538	40.6497	23.8781	26.031	30.9988	29.9989	32.4523	1.46744e-13	0.817657	1	0.997004
FBgn0010256	Rbp2	X	16342710	The gene RNA-binding protein 2 is referred to in FlyBase by the symbol Dmel\Rbp2 (CG4429, FBgn0010256). It is a protein_coding_gene from Drosophila melanogaster. Its sequence location is X:16342710..16347648. It has the cytological map location 14C6-14C8. Based on sequence similarity, it is predicted to have molecular function</span>: mRNA binding; translation initiation factor activity. Based on…	4939	44.2151	35.7645	39.866	35.6253	38.1438	39.8466	31.1086	26.7491	24.2063	23.2716	26.2124	30.8147	30.8112	26.8386	23.7831	21.3617	23.0665	24.2166	1.75512e-13	1.4379	2.15385e-17	1.5556
FBgn0002917	na	X	14161686	The gene narrow abdomen is referred to in FlyBase by the symbol Dmel\na (CG1517, FBgn0002917). It is a protein_coding_gene from Drosophila melanogaster. Its sequence location is X:14161686..14170664. It has the cytological map location 12E6-12E7. There is experimental evidence that it has the molecular function</span>: ion channel activity; cation channel activity. There is experimental evidence …	8979	13.7841	17.1373	13.408	16.5064	12.4123	12.7714	16.5703	18.7266	21.4168	22.8512	22.7493	22.0037	21.9983	13.2299	13.3884	17.1946	17.4959	18.1999	2.37198e-13	0.69193	1	0.847423
FBgn0039945	CG17159	XHet	75553	This gene is referred to in FlyBase by the symbol Dmel\CG17159 (CG17159, FBgn0039945). It is a protein_coding_gene from Drosophila melanogaster. Its sequence location is XHet:63778..75553. It has the cytological map location 20E. Its molecular function is unknown. The biological processes in which it is involved are not known. 2 alleles are reported. No phenotypic data is available. It has 3 anno…	11776	41.9154	36.2723	41.8414	37.4327	38.7895	37.5623	34.5774	31.7018	31.1364	30.6348	28.9447	29.6202	29.6097	18.5554	18.3957	16.4982	18.4031	19.3478	2.44292e-13	1.25292	1.12877e-92	1.93539
FBgn0000414	Dab	3L	16706242	The gene Disabled is referred to in FlyBase by the symbol Dmel\Dab (CG9695, FBgn0000414). It is a protein_coding_gene from Drosophila melanogaster. Its sequence location is 3L:16706242..16717089. It has the cytological map location 73C1. There is experimental evidence that it has the molecular function</span>: SH2 domain binding; protein binding; SH3 domain binding. There is experimental evidence…	10848	15.9323	17.7878	15.904	18.6597	15.9667	15.433	19.8402	22.4197	23.2377	23.4808	24.5173	23.0459	23.0441	19.5192	19.5268	19.218	19.6359	25.2358	2.61212e-13	0.73006	6.94781e-05	0.790012
FBgn0037007	CG5059	3L	20512532	This gene is referred to in FlyBase by the symbol Dmel\CG5059 (CG5059, FBgn0037007). It is a protein_coding_gene from Drosophila melanogaster. Its sequence location is 3L:20507696..20512532. It has the cytological map location 77C6. Its molecular function is unknown. An electronic pipeline based on InterPro domains suggests that it is involved in the biological process</span>: positive regulation…	4837	79.1426	71.3295	82.7242	67.0429	81.0309	85.5628	76.8398	63.7303	58.912	55.5233	56.0408	52.5258	52.5219	71.2404	69.7528	43.8292	47.0982	47.8604	2.68433e-13	1.28402	8.6485e-22	1.40484
FBgn0261714	Cpn	3R	7991908	The gene Calphotin is referred to in FlyBase by the symbol Dmel\Cpn (CG4795, FBgn0261714). It is a protein_coding_gene from Drosophila melanogaster. Its sequence location is 3R:7988611..7991908. It has the cytological map location 87A9-87B5. There is experimental evidence that it has the molecular function</span>: calcium ion binding. There is experimental evidence that it is involved in the biol…	3298	93.1644	102.72	88.5046	93.0417	114.225	105.502	137.649	145.667	120.541	113.887	123.892	115.547	115.557	184.248	179.691	123.017	122.913	157.527	3.50409e-13	0.788656	1.45712e-37	0.676317
FBgn0015589	Apc	3R	24670372	The gene APC-like is referred to in FlyBase by the symbol Dmel\Apc (CG1451, FBgn0015589). It is a protein_coding_gene from Drosophila melanogaster. Its sequence location is 3R:24658022..24670372. It has the cytological map location 98E5-98E6. There is experimental evidence that it has the molecular function</span>: beta-catenin binding. There is experimental evidence for 12 unique biological proc…	12351	12.2629	13.2133	11.3879	13.9055	12.3827	11.5016	15.7402	17.4225	18.1513	19.1001	16.8691	17.1404	17.1366	12.8355	12.9383	13.017	12.7003	16.8566	3.72201e-13	0.714916	1	0.873306
FBgn0001235	hth	3R	6464386	The gene homothorax is referred to in FlyBase by the symbol Dmel\hth (CG17117, FBgn0001235). It is a protein_coding_gene from Drosophila melanogaster. Its sequence location is 3R:6335569..6464386. It has the cytological map location 86C1-86C3. There is experimental evidence that it has the molecular function</span>: DNA binding. There is experimental evidence that it is involved in the biological…	128818	6.48016	5.73038	6.96306	5.83519	4.96167	5.05647	5.37115	4.70059	4.37773	4.30056	5.44048	5.25867	5.25755	3.34876	3.34244	2.28335	2.35425	3.03614	3.98956e-13	1.1894	1.90182e-122	1.78504
FBgn0261575	tobi	3R	21172634	The gene target of brain insulin is referred to in FlyBase by the symbol Dmel\tobi (CG11909, FBgn0261575). It is a protein_coding_gene from Drosophila melanogaster. Its sequence location is 3R:21170483..21172634. It has the cytological map location 96D2. Based on sequence similarity, it is predicted to have molecular function</span>: alpha-glucosidase activity. An electronic pipeline based on Int…	2152	23.2857	24.7934	20.3313	23.2844	21.1858	24.5072	7.76347	13.9513	12.0401	11.9795	7.53141	8.90503	8.95884	101.214	98.1049	94.4541	89.9892	100.298	4.10497e-13	2.20984	8.79876e-98	0.278666
FBgn0036597	CG4962	3L	16288640	This gene is referred to in FlyBase by the symbol Dmel\CG4962 (CG4962, FBgn0036597). It is a protein_coding_gene from Drosophila melanogaster. Its sequence location is 3L:16287809..16288640. It has the cytological map location 72E1. Its molecular function is unknown. The biological processes in which it is involved are not known. 2 alleles are reported. No phenotypic data is available. It has one…	832	252.743	255.515	256.1	255.746	348.058	331.577	198.621	222.545	191.601	203.695	211.503	212.03	211.894	124.344	119.158	112.217	105.294	108.205	6.30351e-13	1.37076	1.33207e-61	2.17605
FBgn0020439	fau	3R	6603090	The gene fau is referred to in FlyBase by the symbol Dmel\fau (CG6544, FBgn0020439). It is a protein_coding_gene from Drosophila melanogaster. Its sequence location is 3R:6593888..6603090. It has the cytological map location 86C6. Its molecular function is unknown. The biological processes in which it is involved are not known. 4 alleles are reported. No phenotypic data is available. It has 5 ann…	9203	41.6965	36.8168	41.6231	37.3401	37.0894	34.9484	31.4932	30.8859	31.6142	31.1246	26.0493	26.6203	26.6123	22.9159	22.1905	17.6554	18.357	21.8757	6.84853e-13	1.29095	1.40718e-54	1.77085
FBgn0069923	CG41128	3RHet	1808475	This gene is referred to in FlyBase by the symbol Dmel\CG41128 (CG41128, FBgn0069923). It is a protein_coding_gene from Drosophila melanogaster. Its sequence location is 3RHet:1806528..1808475. Its molecular function is unknown. The biological processes in which it is involved are not known. No alleles are reported. It has one annotated transcript and one annotated polypeptide.	1948	64.0272	57.9932	61.2153	55.1534	66.0216	67.1674	40.5288	33.3975	38.8721	37.6456	44.6349	40.8794	40.8579	29.7835	26.6623	31.2314	31.6939	21.8215	9.63614e-13	1.57476	6.96741e-26	2.04107
FBgn0010482	l(2)01289	2R	2628149	The gene lethal (2) 01289 is referred to in FlyBase by the symbol Dmel\l(2)01289 (CG9432, FBgn0010482). It is a protein_coding_gene from Drosophila melanogaster. Its sequence location is 2R:2608606..2628149. It has the cytological map location 42C6-42C7. Based on sequence similarity, it is predicted to have molecular function</span>: protein disulfide isomerase activity. An electronic pipeline ba…	19544	16.5708	14.7593	18.0021	16.321	9.5411	9.60935	12.9601	11.1638	11.3691	10.8017	8.48963	8.6674	8.66639	12.6342	11.0475	6.19511	6.14134	12.264	9.78974e-13	1.33651	4.42208e-21	1.48913
FBgn0002789	Mp20	2R	9134157	The gene Muscle protein 20 is referred to in FlyBase by the symbol Dmel\Mp20 (CG4696, FBgn0002789). It is a protein_coding_gene from Drosophila melanogaster. Its sequence location is 2R:9134157..9135278. It has the cytological map location 49F13. Based on sequence similarity, it is predicted to have molecular function</span>: calcium ion binding; actin binding. There is experimental evidence that…	1122	284.189	285.482	260.105	268.921	302.381	301.972	217.632	229.251	206.017	219.952	213.635	218.327	218.198	128.433	124.445	93.0191	103.875	107.301	1.20557e-12	1.3052	1.26946e-85	2.19671
FBgn0011230	poe	2L	8071591	The gene purity of essence is referred to in FlyBase by the symbol Dmel\poe (CG14472, FBgn0011230). It is a protein_coding_gene from Drosophila melanogaster. Its sequence location is 2L:8054322..8071591. It has the cytological map location 28D11-28E1. There is experimental evidence that it has the molecular function</span>: calmodulin binding. There is experimental evidence that it is involved in…	17270	25.8151	28.1157	29.4513	31.6735	21.8791	22.7372	37.8922	38.1912	31.2696	32.0226	27.3515	27.7287	27.728	31.4192	32.7988	25.605	25.9093	40.0029	1.32668e-12	0.821122	0.000946796	0.870322
FBgn0030706	CG8909	X	15805013	This gene is referred to in FlyBase by the symbol Dmel\CG8909 (CG8909, FBgn0030706). It is a protein_coding_gene from Drosophila melanogaster. Its sequence location is X:15805013..15814812. It has the cytological map location 14A1. Based on sequence similarity, it is predicted to have molecular function</span>: low-density lipoprotein receptor activity. The biological processes in which it is inv…	9800	30.2313	28.5961	27.4814	28.5907	24.3944	24.8485	33.5107	31.0474	36.9067	34.3844	38.2842	37.3387	37.3296	22.2904	21.3084	24.0424	24.9826	26.9408	1.49366e-12	0.77619	1	1.0462
FBgn0037541	CG2747	3R	3856505	This gene is referred to in FlyBase by the symbol Dmel\CG2747 (CG2747, FBgn0037541). It is a protein_coding_gene from Drosophila melanogaster. Its sequence location is 3R:3841932..3856505. It has the cytological map location 84E8-84E9. An electronic pipeline based on InterPro domains suggests that it has the molecular function</span>: binding. The biological processes in which it is involved are …	14574	20.6301	20.3571	20.884	20.7691	18.2793	18.5181	26.0924	25.2722	25.8425	25.5698	25.8839	23.8646	23.8592	18.98	18.9679	16.6113	16.92	17.7815	1.5236e-12	0.783069	1	1.05585
FBgn0086357	Sec61alpha	2L	6480489	The gene Sec61Î± is referred to in FlyBase by the symbol Dmel\Sec61Î± (CG9539, FBgn0086357). It is a protein_coding_gene from Drosophila melanogaster. Its sequence location is 2L:6477182..6480489. It has the cytological map location 26D7-26D8. Based on sequence similarity, it is predicted to have molecular function</span>: protein transporter activity. There is experimental evidence that it is in…	3308	38.0836	40.0443	38.6521	40.5052	48.972	44.7679	25.1499	30.5577	28.3132	29.0646	26.2963	25.906	25.9246	52.3856	55.1056	44.1273	40.6619	41.6069	1.63847e-12	1.51872	1	0.96618
FBgn0062463	CR32028	3L	8435480	This gene is referred to in FlyBase by the symbol Dmel\CR32028 (CR32028, FBgn0062463). It is a non_protein_coding_gene from Drosophila melanogaster. Its sequence location is 3L:8433161..8435480. It has the cytological map location 66C13. Its molecular function is unknown. The biological processes in which it is involved are not known. 3 alleles are reported. No phenotypic data is available. It ha…	2320	115.702	101.772	116.867	93.0287	86.0225	81.364	89.4719	68.5939	57.1112	56.3694	81.5034	80.8099	80.7485	37.0644	36.4873	31.3065	32.5021	37.6019	1.90554e-12	1.37085	1.813e-68	2.32589
FBgn0000319	Chc	X	15729507	The gene Clathrin heavy chain is referred to in FlyBase by the symbol Dmel\Chc (CG9012, FBgn0000319). It is a protein_coding_gene from Drosophila melanogaster. Its sequence location is X:15722019..15729507. It has the cytological map location 13F5-13F7. An electronic pipeline based on InterPro domains suggests that it has the molecular function</span>: structural molecule activity; protein bindin…	7489	55.1163	57.4385	55.5842	60.3532	57.477	54.5943	69.7889	73.103	71.1789	73.1863	64.6904	65.1525	65.155	81.3725	80.1354	74.577	73.0112	78.7487	2.06387e-12	0.816503	8.18526e-24	0.751796
FBgn0001229	Hsp67Bc	3L	9365583	The gene Heat shock gene 67Bc is referred to in FlyBase by the symbol Dmel\Hsp67Bc (CG4190, FBgn0001229). It is a protein_coding_gene from Drosophila melanogaster. Its sequence location is 3L:9364611..9365583. It has the cytological map location 67B2. Its molecular function is unknown. Based on sequence similarity, it is predicted to be involved in the biological process</span>: response to heat.…	973	32.694	37.8534	20.8906	20.0138	19.8032	19.8388	110.326	104.906	23.5254	25.4023	27.1007	23.8885	23.7939	14.9204	14.8593	10.4804	12.4423	7.68211	2.51876e-12	0.479436	0.226834	1.79492
FBgn0032208	CG5604	2L	10292278	This gene is referred to in FlyBase by the symbol Dmel\CG5604 (CG5604, FBgn0032208). It is a protein_coding_gene from Drosophila melanogaster. Its sequence location is 2L:10281943..10292278. It has the cytological map location 31C4-31C6. An electronic pipeline based on InterPro domains suggests that it has the molecular function</span>: metal ion binding; ubiquitin-protein ligase activity. An ele…	10336	51.1904	55.4247	57.6669	60.1521	52.035	55.7495	67.1515	68.1699	68.732	66.7384	61.7446	63.4937	63.4931	67.2833	71.1137	55.2764	55.5927	74.4394	2.5368e-12	0.838872	5.88044e-07	0.858006
FBgn0039897	CG1674	4	251356	This gene is referred to in FlyBase by the symbol Dmel\CG1674 (CG1674, FBgn0039897). It is a protein_coding_gene from Drosophila melanogaster. Its sequence location is 4:251356..266529. It has the cytological map location 102B1. Its molecular function is unknown. The biological processes in which it is involved are not known. 3 alleles are reported. No phenotypic data is available. It has 7 annot…	15174	27.5952	22.667	29.4301	23.0505	18.9608	18.1244	22.2381	18.0068	19.5023	17.3732	15.9322	15.9462	15.9416	18.3793	16.7107	8.3456	8.21399	12.6988	2.83507e-12	1.28284	6.44634e-52	1.74154
FBgn0036043	CG8177	3L	9756652	This gene is referred to in FlyBase by the symbol Dmel\CG8177 (CG8177, FBgn0036043). It is a protein_coding_gene from Drosophila melanogaster. Its sequence location is 3L:9756652..9779365. It has the cytological map location 67C7-67C8. Based on sequence similarity, it is predicted to have molecular function</span>: anion exchanger activity. An electronic pipeline based on InterPro domains suggest…	22714	19.1953	18.8458	19.1148	18.0544	15.4305	15.9469	22.4597	21.9877	21.0992	20.2015	22.3961	22.7672	22.7628	16.1385	15.1786	12.2139	13.6925	15.5919	4.15009e-12	0.814197	1	1.11519
FBgn0030136	RpS28b	X	9448655	The gene Ribosomal protein S28b is referred to in FlyBase by the symbol Dmel\RpS28b (CG2998, FBgn0030136). It is a protein_coding_gene from Drosophila melanogaster. Its sequence location is X:9448655..9449242. It has the cytological map location 8E7. Based on sequence similarity, it is predicted to have molecular function</span>: structural constituent of ribosome. An electronic pipeline based on…	588	667.895	729.91	679.317	723.615	904.19	941.855	539.245	568.519	664.256	682.687	650.137	644.61	644.654	666.086	674.82	767.254	750.638	674.946	4.32249e-12	1.23932	1	1.1121
FBgn0031107	HERC2	X	20265505	The gene HERC2 is referred to in FlyBase by the symbol Dmel\HERC2 (CG11734, FBgn0031107). It is a protein_coding_gene from Drosophila melanogaster. Its sequence location is X:20265505..20283274. It has the cytological map location 19C6. It is reported to have molecular function</span>: ubiquitin-protein ligase activity; guanyl-nucleotide exchange factor activity. An electronic pipeline based on I…	17770	6.91014	8.83404	6.12702	9.77523	7.41011	6.9098	6.51146	9.91295	12.224	12.9981	11.4387	11.4586	11.4597	10.1164	10.0736	12.7488	13.9056	12.4548	5.0633e-12	0.712174	2.67169e-18	0.649618
FBgn0004652	fru	3R	14371308	The gene fruitless is referred to in FlyBase by the symbol Dmel\fru (CG14307, FBgn0004652). It is a protein_coding_gene from Drosophila melanogaster. Its sequence location is 3R:14242315..14371308. It has the cytological map location 91A7-91B3. It is reported to have molecular function</span>: RNA polymerase II transcription factor activity; transcription factor activity. There is experimental ev…	128994	2.36345	2.33165	2.53144	2.25154	1.79072	2.02935	1.72363	1.59836	1.61431	1.61341	1.75614	1.79732	1.79644	0.860917	0.797111	1.05833	1.15268	0.992784	5.43483e-12	1.31623	2.29001e-61	1.99724
FBgn0086133	kdn	X	6244662	The gene knockdown is referred to in FlyBase by the symbol Dmel\kdn (CG3861, FBgn0086133). It is a protein_coding_gene from Drosophila melanogaster. Its sequence location is X:6244662..6255226. It has the cytological map location 5F2-5F4. Based on sequence similarity, it is predicted to have molecular function</span>: citrate (Si)-synthase activity. Based on sequence similarity, it is predicted t…	10565	154.536	154.798	152.953	154.395	151.373	154.693	120.396	126.943	140.331	139.683	150.097	148.657	148.65	116.268	117.432	87.8936	87.3765	102.451	5.43483e-12	1.11698	4.60784e-100	1.39795
FBgn0017581	Lk6	3R	7590179	The gene Lk6 is referred to in FlyBase by the symbol Dmel\Lk6 (CG17342, FBgn0017581). It is a protein_coding_gene from Drosophila melanogaster. Its sequence location is 3R:7578506..7590179. It has the cytological map location 86E18. There is experimental evidence that it has the molecular function</span>: protein kinase activity; kinase activity. There is experimental evidence that it is involved…	11674	75.2815	78.5337	82.2434	83.0454	76.6092	79.0804	89.0983	91.0496	87.1411	86.6797	94.8622	96.0227	96.0162	72.9072	73.6804	58.6298	60.4266	71.8226	5.48331e-12	0.871415	0.0189804	1.0953
FBgn0260442	rhea	3L	8554357	The gene rhea is referred to in FlyBase by the symbol Dmel\rhea (CG6831, FBgn0260442). It is a protein_coding_gene from Drosophila melanogaster. Its sequence location is 3L:8554357..8567500. It has the cytological map location 66D6-66D7. Based on sequence similarity, it is predicted to have molecular function</span>: actin binding. There is experimental evidence that it is involved in the biologi…	13144	21.4269	24.0534	22.2741	25.4364	21.7309	20.5335	28.8536	31.3718	28.8813	29.2569	26.4709	26.6911	26.6905	25.4536	25.2006	29.1199	27.3793	31.8049	7.26836e-12	0.789708	2.72192e-06	0.817724
FBgn0030674	CG8184	X	15608148	This gene is referred to in FlyBase by the symbol Dmel\CG8184 (CG8184, FBgn0030674). It is a protein_coding_gene from Drosophila melanogaster. Its sequence location is X:15608148..15625521. It has the cytological map location 13E8-13E12. Based on sequence similarity, it is predicted to have molecular function</span>: ubiquitin-protein ligase activity. There is experimental evidence that it is inv…	17374	12.2259	15.7708	12.0823	15.0654	13.8158	13.139	14.7233	17.9157	18.4663	18.7686	18.2778	18.3926	18.394	17.1944	16.9	20.5755	21.749	22.8601	8.56833e-12	0.770564	6.06253e-22	0.69769
FBgn0000173	ben	X	13890387	The gene bendless is referred to in FlyBase by the symbol Dmel\ben (CG18319, FBgn0000173). It is a protein_coding_gene from Drosophila melanogaster. Its sequence location is X:13890387..13893838. It has the cytological map location 12D2. Based on sequence similarity, it is predicted to have molecular function</span>: ubiquitin-protein ligase activity. There is experimental evidence that it is inv…	3452	96.3659	94.8685	95.5826	83.565	93.3016	94.3353	80.932	74.5134	61.4748	62.2928	79.3879	74.4652	74.4593	75.9658	72.5726	58.2066	59.5211	57.7139	1.04235e-11	1.28853	6.78412e-18	1.40051
FBgn0260795	CG42575	3L	11116461	This gene is referred to in FlyBase by the symbol Dmel\CG42575 (CG42575, FBgn0260795). It is a protein_coding_gene from Drosophila melanogaster. Its sequence location is 3L:11116461..11127763. It has the cytological map location 68A7-68A8. Based on sequence similarity, it is predicted to have molecular function</span>: phosphate transmembrane transporter activity. An electronic pipeline based on …	11303	37.4432	35.6038	37.1898	34.3832	31.9029	32.7626	45.1311	40.1124	42.0476	41.2986	44.2007	43.9686	43.9602	32.5184	29.3925	27.2089	28.2666	27.623	1.09612e-11	0.815104	1	1.10751
FBgn0036165	chrb	3L	11480660	The gene charybde is referred to in FlyBase by the symbol Dmel\chrb (CG7533, FBgn0036165). It is a protein_coding_gene from Drosophila melanogaster. Its sequence location is 3L:11480660..11490429. It has the cytological map location 68C10. Its molecular function is unknown. There is experimental evidence that it is involved in the biological process</span>: negative regulation of growth; head inv…	9770	70.4706	56.748	72.7346	57.9925	46.4514	51.7169	58.8945	47.0211	44.7691	44.0233	50.8257	50.0425	50.0321	42.1912	41.3267	23.6871	23.6665	31.3757	1.27994e-11	1.20481	1.64854e-76	1.67757
FBgn0051030	CG31030	3R	25992152	This gene is referred to in FlyBase by the symbol Dmel\CG31030 (CG31030, FBgn0051030). It is a protein_coding_gene from Drosophila melanogaster. Its sequence location is 3R:25990414..25992152. It has the cytological map location 99E1. An electronic pipeline based on InterPro domains suggests that it has the molecular function</span>: hydrogen ion transporting ATP synthase activity, rotational mec…	1739	85.8759	90.9041	82.6938	93.4864	87.9451	85.7613	100.48	113.957	126.052	137.942	120.387	124.629	124.629	115.102	108.502	124.306	135.588	114.629	1.28481e-11	0.727996	3.044e-09	0.728692
FBgn0038299	Spn88Eb	3R	11034484	This gene is referred to in FlyBase by the symbol Dmel\Spn88Eb (CG6687, FBgn0038299). It is a protein_coding_gene from Drosophila melanogaster. Its sequence location is 3R:11032418..11034484. It has the cytological map location 88E3. Based on sequence similarity, it is predicted to have molecular function</span>: serine-type endopeptidase inhibitor activity. The biological processes in which it i…	2067	13.0164	12.962	16.529	19.2934	25.9392	25.0011	9.53019	9.19962	8.19455	10.0761	6.3689	5.37337	5.37664	11.2529	10.7355	8.11183	10.4253	10.5876	1.29809e-11	2.31298	2.98227e-06	1.99578
FBgn0035880	CG17352	3L	8349396	This gene is referred to in FlyBase by the symbol Dmel\CG17352 (CG17352, FBgn0035880). It is a protein_coding_gene from Drosophila melanogaster. Its sequence location is 3L:8345455..8349396. It has the cytological map location 66C8. Its molecular function is unknown. The biological processes in which it is involved are not known. 3 alleles are reported. No phenotypic data is available. It has 5 a…	3942	147.241	174.229	149.401	180.815	190.887	182.713	177.695	207.433	209.537	211.7	191.654	202.025	201.967	82.622	86.6815	97.4883	101.694	87.6046	1.49781e-11	0.854373	1.40813e-68	1.55805
FBgn0086708	stv	3L	13470653	The gene starvin is referred to in FlyBase by the symbol Dmel\stv (CG32130, FBgn0086708). It is a protein_coding_gene from Drosophila melanogaster. Its sequence location is 3L:13470653..13476621. It has the cytological map location 70B2. An electronic pipeline based on InterPro domains suggests that it has the molecular function</span>: protein binding; serine-type endopeptidase activity. An elec…	5969	27.9939	26.9859	18.0669	21.765	21.8917	22.2671	49.5144	53.6537	21.6951	21.7393	23.3952	23.6531	23.6442	25.2856	24.2074	20.4979	23.0131	25.4681	1.74158e-11	0.717634	1	0.977864
FBgn0030317	CG1561	X	11478193	This gene is referred to in FlyBase by the symbol Dmel\CG1561 (CG1561, FBgn0030317). It is a protein_coding_gene from Drosophila melanogaster. Its sequence location is X:11475985..11478193. It has the cytological map location 10C7. Its molecular function is unknown. The biological processes in which it is involved are not known. 2 alleles are reported. No phenotypic data is available. It has 2 an…	2209	324.99	325.831	333.542	352.785	414.91	399.983	327.347	325.766	286.412	286.688	304.463	312.599	312.66	736.046	746.108	717.95	730.491	777.752	1.97412e-11	1.16751	1.43072e-275	0.5352
FBgn0017545	RpS3A	4	87863	The gene Ribosomal protein S3A is referred to in FlyBase by the symbol Dmel\RpS3A (CG2168, FBgn0017545). It is a protein_coding_gene from Drosophila melanogaster. Its sequence location is 4:86745..87863. It has the cytological map location 101F1. Based on sequence similarity, it is predicted to have molecular function</span>: structural constituent of ribosome. There is experimental evidence that…	1119	812.941	753.308	833.323	780.532	873.411	881.186	763.201	678.868	735.48	744.886	682.388	667.564	667.564	761.533	714.43	714.018	694.155	710.264	1.97605e-11	1.15502	1.15847e-09	1.15785
FBgn0002567	ltd	2R	5073866	The gene lightoid is referred to in FlyBase by the symbol Dmel\ltd (CG8024, FBgn0002567). It is a protein_coding_gene from Drosophila melanogaster. Its sequence location is 2R:5065369..5073866. It has the cytological map location 45B2-45B3. Based on sequence similarity, it is predicted to have molecular function</span>: GTPase activity; GTP binding. There is experimental evidence that it is invol…	8498	35.4307	42.648	38.109	44.1653	50.6454	49.6545	50.8726	58.5343	54.5201	54.4655	50.1066	52.7889	52.7922	54.9598	53.8226	71.8267	68.7846	60.5631	1.98443e-11	0.811275	6.60554e-29	0.718549
FBgn0053328	CR33328	3R	9466190	This gene is referred to in FlyBase by the symbol Dmel\CR33328 (CR33328, FBgn0053328).The gene has a gene model, but the supporting evidence is inconclusive. It is a non_protein_coding_gene from Drosophila melanogaster. Its sequence location is 3R:9463426..9466190. It has the cytological map location 87F5-87F6. Its molecular function is unknown. The biological processes in which it is involved ar…	2765	82.8284	74.9936	86.8819	68.4377	61.9222	58.3637	66.4208	51.7624	45.0393	48.0252	54.131	48.131	48.1168	46.899	45.655	35.7841	34.7267	43.9711	2.3998e-11	1.3825	4.8747e-26	1.6987
FBgn0003410	sina	3L	16845845	The gene seven in absentia is referred to in FlyBase by the symbol Dmel\sina (CG9949, FBgn0003410). It is a protein_coding_gene from Drosophila melanogaster. Its sequence location is 3L:16845845..16852050. It has the cytological map location 73D2-73D3. There is experimental evidence that it has the molecular function</span>: protein binding; protein self-association. There is experimental evidenc…	6206	55.5265	59.2247	54.4034	60.3125	65.2745	63.9115	58.639	70.1539	76.1008	79.8539	77.8939	78.6165	78.6063	50.9378	53.5259	62.1219	60.1013	53.3735	2.42935e-11	0.812797	1	0.999962
FBgn0086364	rdx	3R	9857777	The gene roadkill is referred to in FlyBase by the symbol Dmel\rdx (CG12537, FBgn0086364). It is a protein_coding_gene from Drosophila melanogaster. Its sequence location is 3R:9793674..9857777. It has the cytological map location 88A3-88A4. There is experimental evidence that it has the molecular function</span>: protein binding. There is experimental evidence that it is involved in the biologic…	64104	7.53523	7.15921	7.40613	6.95637	7.44158	7.6119	6.6276	6.44816	5.79746	5.50369	5.74302	5.88149	5.88173	6.4727	6.73223	6.37766	6.32835	6.6073	2.44499e-11	1.22524	0.00507149	1.14871
FBgn0031413	CG9967	2L	2357332	This gene is referred to in FlyBase by the symbol Dmel\CG9967 (CG9967, FBgn0031413). It is a protein_coding_gene from Drosophila melanogaster. Its sequence location is 2L:2308758..2357332. It has the cytological map location 22E1. Its molecular function is unknown. The biological processes in which it is involved are not known. 11 alleles are reported. No phenotypic data is available. It has 2 an…	48575	8.76796	11.6233	9.99677	12.1043	11.8842	11.1524	12.2586	14.4642	12.902	13.6502	12.3678	12.4313	12.4314	11.1666	11.7557	15.0483	15.0937	13.9594	2.45297e-11	0.839317	7.05131e-12	0.824729
FBgn0039757	RpS7	3R	26034742	The gene Ribosomal protein S7 is referred to in FlyBase by the symbol Dmel\RpS7 (CG1883, FBgn0039757). It is a protein_coding_gene from Drosophila melanogaster. Its sequence location is 3R:26032240..26034742. It has the cytological map location 99E2. Based on sequence similarity, it is predicted to have molecular function</span>: structural constituent of ribosome. Based on sequence similarity, i…	2503	115.622	149.703	114.143	151.983	172.754	171.82	87.6978	111.962	120.218	134.645	122.826	118.004	118.037	159.93	154.635	217.347	224.674	193.153	2.86943e-11	1.25983	5.05267e-08	0.820421
FBgn0038147	CG14375	3R	9220912	This gene is referred to in FlyBase by the symbol Dmel\CG14375 (CG14375, FBgn0038147). It is a protein_coding_gene from Drosophila melanogaster. Its sequence location is 3R:9214781..9220912. It has the cytological map location 87E8. Its molecular function is unknown. The biological processes in which it is involved are not known. 2 alleles are reported. No phenotypic data is available. It has 3 a…	6132	23.1334	20.1054	21.3747	20.5246	26.0911	28.9385	17.2731	15.9955	14.4601	16.325	15.3401	16.1106	16.1109	18.9472	17.9208	14.6266	15.6958	13.1316	3.54623e-11	1.46766	1.5819e-08	1.45352
FBgn0011828	Pxn	3L	2630072	The gene Peroxidasin is referred to in FlyBase by the symbol Dmel\Pxn (CG12002, FBgn0011828). It is a protein_coding_gene from Drosophila melanogaster. Its sequence location is 3L:2601450..2630072. It has the cytological map location 62E7. Based on sequence similarity, it is predicted to have molecular function</span>: peroxidase activity. An electronic pipeline based on InterPro domains suggests…	28623	3.54247	4.30127	3.09528	3.92954	4.13908	3.54497	4.14604	4.61575	5.95281	6.09512	5.65302	6.0569	6.05719	5.06559	5.28109	5.85287	6.01297	5.50595	3.73294e-11	0.693508	1.21592e-11	0.667718
FBgn0015024	CkIalpha	X	12547816	The gene Casein kinase IÎ± is referred to in FlyBase by the symbol Dmel\CkIÎ± (CG2028, FBgn0015024). It is a protein_coding_gene from Drosophila melanogaster. Its sequence location is X:12547816..12551354. It has the cytological map location 11B7. There is experimental evidence that it has the molecular function</span>: protein kinase activity. There is experimental evidence that it is involved i…	3539	167.799	151.438	168.101	148.833	149.968	151.933	145.587	126.698	113.738	112.85	138.88	141.848	141.843	132.572	133.118	107.53	96.8272	116.43	4.17924e-11	1.20327	3.04167e-18	1.28799
FBgn0028371	jbug	2R	18624550	The gene jitterbug is referred to in FlyBase by the symbol Dmel\jbug (CG30092, FBgn0028371). It is a protein_coding_gene from Drosophila melanogaster. Its sequence location is 2R:18604826..18624550. It has the cytological map location 59A3. Based on sequence similarity, it is predicted to have molecular function</span>: actin binding. There is experimental evidence that it is involved in the biol…	19725	9.46726	10.668	8.80802	10.8857	10.3205	10.6454	12.3833	14.6639	14.4471	14.6731	11.5898	12.2155	12.2167	13.0856	13.4227	16.6109	17.8376	16.8099	4.26415e-11	0.760196	3.15495e-22	0.675625
FBgn0086691	UK114	2L	15275060	The gene UK114 is referred to in FlyBase by the symbol Dmel\UK114 (CG15261, FBgn0086691). It is a protein_coding_gene from Drosophila melanogaster. Its sequence location is 2L:15274230..15275060. It has the cytological map location 35D1. Its molecular function is unknown. There is experimental evidence that it is involved in the biological process</span>: protein folding. 5 alleles are reported. …	831	63.1309	75.38	64.2749	70.1943	92.5782	100.018	36.3419	48.1745	45.5654	46.5253	37.7467	40.0392	40.1437	118.706	117.043	149.022	156.895	133.845	4.37212e-11	1.83015	2.98665e-07	0.650561
FBgn0259170	alpha-Man-I	X	10219990	The gene Î± Mannosidase I is referred to in FlyBase by the symbol Dmel\Î±-Man-I (CG42275, FBgn0259170). It is a protein_coding_gene from Drosophila melanogaster. Its sequence location is X:10170088..10219990. It has the cytological map location 9B6. Based on sequence similarity, it is predicted to have molecular function</span>: mannosyl-oligosaccharide 1,2-alpha-mannosidase activity. There is ex…	49903	8.13728	7.52918	8.27148	7.398	6.27248	6.18139	6.2033	5.77616	5.77018	5.16318	5.95817	5.85818	5.85802	5.65943	5.71352	5.5112	5.31799	5.51772	4.38727e-11	1.26089	2.64523e-12	1.30413
FBgn0000472	dm	X	3267216	The gene diminutive is referred to in FlyBase by the symbol Dmel\dm (CG10798, FBgn0000472). It is a protein_coding_gene from Drosophila melanogaster. Its sequence location is X:3267216..3280049. It has the cytological map location 3D2. There is experimental evidence that it has the molecular function</span>: transcription factor activity; protein binding; DNA binding. There is experimental eviden…	12834	7.13793	6.2418	7.28902	7.08953	5.606	6.16712	4.20705	3.5874	3.25995	3.47388	4.64699	4.39758	4.39344	2.18044	2.24665	1.95376	2.32384	2.66401	4.54165e-11	1.67699	1.39569e-27	2.508
FBgn0016694	Pdp1	3L	7860472	The gene PAR-domain protein 1 is referred to in FlyBase by the symbol Dmel\Pdp1 (CG17888, FBgn0016694). It is a protein_coding_gene from Drosophila melanogaster. Its sequence location is 3L:7807437..7860472. It has the cytological map location 66A14-66A17. There is experimental evidence that it has the molecular function</span>: DNA binding. There is experimental evidence that it is involved in t…	53036	27.1381	23.0358	28.0516	23.872	18.5638	19.933	23.5654	19.513	18.8427	18.5933	22.1008	21.8203	21.8174	13.8049	13.3659	10.7347	10.2838	11.992	5.02984e-11	1.12986	3.89705e-179	1.71459
FBgn0002948	nod	X	11474851	The gene no distributive disjunction is referred to in FlyBase by the symbol Dmel\nod (CG1763, FBgn0002948). It is a protein_coding_gene from Drosophila melanogaster. Its sequence location is X:11474851..11479787. It has the cytological map location 10C7-10C8. There is experimental evidence that it has the molecular function</span>: microtubule plus-end binding; microtubule motor activity. There …	4937	145.845	145.997	149.67	158.057	186.057	179.379	147.099	146.368	129.161	128.877	137.047	140.889	140.917	329.923	334.227	321.806	327.606	348.765	5.70245e-11	1.16344	2.66494e-276	0.535149
FBgn0030157	CG1468	X	9772455	This gene is referred to in FlyBase by the symbol Dmel\CG1468 (CG1468, FBgn0030157). It is a protein_coding_gene from Drosophila melanogaster. Its sequence location is X:9772455..9773312. It has the cytological map location 9A3. Its molecular function is unknown. The biological processes in which it is involved are not known. One allele is reported. No phenotypic data is available. It has one ann…	858	72.258	77.8085	80.6771	65.6505	103.808	93.3686	48.4246	50.1588	48.7752	45.0442	43.6258	44.6531	44.709	114.192	100.143	66.337	62.9563	71.8687	6.12017e-11	1.75847	1	1.0725
FBgn0028686	Rpt3	X	11019221	The gene Rpt3 is referred to in FlyBase by the symbol Dmel\Rpt3 (CG16916, FBgn0028686). It is a protein_coding_gene from Drosophila melanogaster. Its sequence location is X:11019221..11020840. It has the cytological map location 10A6. There is experimental evidence that it has the molecular function</span>: endopeptidase activity. There is experimental evidence that it is involved in the biologic…	1620	84.386	95.6979	78.3755	101.62	113.127	105.187	63.5307	68.5772	68.8854	66.6833	68.6704	68.4487	68.5135	161.261	160.601	169.987	165.193	139.474	7.81156e-11	1.42885	5.7027e-18	0.668639
FBgn0031313	CG5080	2L	1163882	This gene is referred to in FlyBase by the symbol Dmel\CG5080 (CG5080, FBgn0031313). It is a protein_coding_gene from Drosophila melanogaster. Its sequence location is 2L:1160290..1163882. It has the cytological map location 21F1. Its molecular function is unknown. The biological processes in which it is involved are not known. 2 alleles are reported. No phenotypic data is available. It has 2 ann…	3593	26.1815	30.861	21.4465	32.7259	38.8804	36.1265	37.923	54.8745	48.5312	50.4875	37.168	37.044	37.0521	44.9156	47.6877	64.9402	65.1496	60.5702	7.93586e-11	0.700008	7.91497e-26	0.58137
FBgn0052549	CG32549	X	18304168	This gene is referred to in FlyBase by the symbol Dmel\CG32549 (CG32549, FBgn0052549). It is a protein_coding_gene from Drosophila melanogaster. Its sequence location is X:18284521..18304168. It has the cytological map location 17A10-17A11. Based on sequence similarity, it is predicted to have molecular function</span>: 5'-nucleotidase activity. Based on sequence similarity, it is predicted to be…	19648	15.259	16.3552	15.0701	16.3961	18.0916	17.6054	11.7981	13.7027	13.7937	14.0746	11.7376	12.468	12.472	23.8349	24.5244	18.4676	18.8824	21.5609	8.90964e-11	1.27332	2.92173e-06	0.824918
FBgn0013770	Cp1	2R	9848164	The gene Cysteine proteinase-1 is referred to in FlyBase by the symbol Dmel\Cp1 (CG6692, FBgn0013770). It is a protein_coding_gene from Drosophila melanogaster. Its sequence location is 2R:9848164..9855496. It has the cytological map location 50C18-50C20. Based on sequence similarity, it is predicted to have molecular function</span>: cysteine-type endopeptidase activity. There is experimental ev…	7333	88.2811	83.591	82.3354	82.9892	103.442	101.123	81.6067	83.9392	76.2254	77.4448	69.9292	70.1136	70.1258	135.725	135.166	154.307	153.54	127.028	9.14611e-11	1.17964	1.82676e-65	0.698244
FBgn0003942	RpS27A	2L	10408351	The gene Ribosomal protein S27A is referred to in FlyBase by the symbol Dmel\RpS27A (CG5271, FBgn0003942). It is a protein_coding_gene from Drosophila melanogaster. Its sequence location is 2L:10408351..10410467. It has the cytological map location 31E1. Based on sequence similarity, it is predicted to have molecular function</span>: structural constituent of ribosome; protein binding. Based on s…	2117	288.789	307.498	311.337	331.403	388.928	399.14	250.886	275.627	296.982	299.161	300.964	306.654	306.687	366.832	355.29	454.933	462.526	368.667	9.48538e-11	1.17155	1.88545e-06	0.87566
FBgn0261670	CG42725	2R	14917745	This gene is referred to in FlyBase by the symbol Dmel\CG42725 (CG42725, FBgn0261670). It is a protein_coding_gene from Drosophila melanogaster. Its sequence location is 2R:14917510..14917745. It has the cytological map location 56B1. Its molecular function is unknown. The biological processes in which it is involved are not known. No alleles are reported. It has one annotated transcript and one …	236	109.025	121.926	113.24	134.343	154.411	171.757	52.8563	59.3711	46.4291	46.1657	51.4383	64.0383	64.17	119.115	110.366	82.8775	103.104	104.737	1.003e-10	2.51235	1	1.37705
FBgn0038143	CG9813	3R	9205494	This gene is referred to in FlyBase by the symbol Dmel\CG9813 (CG9813, FBgn0038143). It is a protein_coding_gene from Drosophila melanogaster. Its sequence location is 3R:9198821..9205494. It has the cytological map location 87E8. An electronic pipeline based on InterPro domains suggests that it has the molecular function</span>: ATP binding. The biological processes in which it is involved are n…	6674	82.9438	87.0663	83.114	90.7102	88.9278	88.0106	92.4973	100.476	101.368	107.072	107.589	103.919	103.91	81.7287	77.6305	78.7633	80.2436	80.0921	1.01353e-10	0.849658	1	1.03664
FBgn0014391	sun	X	15743273	The gene stunted is referred to in FlyBase by the symbol Dmel\sun (CG9032, FBgn0014391). It is a protein_coding_gene from Drosophila melanogaster. Its sequence location is X:15741454..15743273. It has the cytological map location 13F12. Based on sequence similarity, it is predicted to have molecular function</span>: hydrogen-exporting ATPase activity, phosphorylative mechanism. There is experimen…	1820	96.7825	101.561	99.5091	99.4863	120.183	131.503	62.9032	66.5424	89.789	84.4146	86.1191	84.1846	84.2138	98.8136	95.7413	129.765	123.436	98.0372	1.03574e-10	1.36939	1	1.03019
FBgn0026206	mei-P26	X	9057300	The gene mei-P26 is referred to in FlyBase by the symbol Dmel\mei-P26 (CG12218, FBgn0026206). It is a protein_coding_gene from Drosophila melanogaster. Its sequence location is X:9057300..9065710. It has the cytological map location 8C15. An electronic pipeline based on InterPro domains suggests that it has the molecular function</span>: protein binding; zinc ion binding. There is experimental ev…	8411	30.185	35.8729	34.279	35.4942	25.7767	27.0244	23.3522	24.5127	19.7808	19.4373	28.8508	28.1609	28.1467	9.97182	9.92641	17.2547	15.5538	15.2338	1.05655e-10	1.30908	3.47953e-54	1.96313
FBgn0003884	alphaTub84B	3R	2912260	The gene Î±-Tubulin at 84B is referred to in FlyBase by the symbol Dmel\Î±Tub84B (CG1913, FBgn0003884). It is a protein_coding_gene from Drosophila melanogaster. Its sequence location is 3R:2912260..2914582. It has the cytological map location 84B2. Based on sequence similarity, it is predicted to have molecular function</span>: structural constituent of cytoskeleton. There is experimental eviden…	2323	350.777	364.613	329.124	363.648	411.56	396.958	370.876	404.136	451.221	461.643	407.945	438.725	438.726	398.414	409.634	459.607	447.931	391.543	1.35508e-10	0.874586	4.78735e-09	0.870701
FBgn0004403	RpS14a	X	7827779	The gene Ribosomal protein S14a is referred to in FlyBase by the symbol Dmel\RpS14a (CG1524, FBgn0004403). It is a protein_coding_gene from Drosophila melanogaster. Its sequence location is X:7827779..7828713. It has the cytological map location 7C6-7C7. Based on sequence similarity, it is predicted to have molecular function</span>: structural constituent of ribosome. Based on sequence similarit…	935	278.748	343.716	287.303	310.73	457.009	473.997	235.794	272.963	278.127	296.811	322.291	298.638	298.663	229.376	236.662	400.816	411.562	305.645	1.46219e-10	1.26216	0.428378	1.14276
FBgn0023213	eIF4G	4	951347	The gene eukaryotic translation initiation factor 4G is referred to in FlyBase by the symbol Dmel\eIF4G (CG10811, FBgn0023213). It is a protein_coding_gene from Drosophila melanogaster. Its sequence location is 4:935911..951347. It has the cytological map location 102F1. There is experimental evidence that it has the molecular function</span>: RNA 7-methylguanosine cap binding. There is experimen…	15437	44.5417	37.5126	46.3183	38.0955	36.9405	36.2134	42.0484	35.335	32.2071	31.5224	31.1215	29.8453	29.8426	34.2848	31.4545	21.9713	22.8039	30.5173	1.65453e-10	1.18578	8.35153e-37	1.40233
FBgn0023510	Rbcn-3B	X	1802957	The gene Rabconnectin-3B is referred to in FlyBase by the symbol Dmel\Rbcn-3B (CG17766, FBgn0023510). It is a protein_coding_gene from Drosophila melanogaster. Its sequence location is X:1802957..1810207. It has the cytological map location 2B15. Based on sequence similarity, it is predicted to have molecular function</span>: GTPase activity. There is experimental evidence that it is involved in …	7251	20.4448	21.5173	19.2463	22.6998	19.1393	20.2877	24.094	28.0202	29.819	28.9783	27.8959	28.7776	28.7718	19.991	21.9092	24.1344	20.8599	24.7607	1.70277e-10	0.735956	1	0.878286
FBgn0036147	CG6199	3L	11199146	This gene is referred to in FlyBase by the symbol Dmel\CG6199 (CG6199, FBgn0036147). It is a protein_coding_gene from Drosophila melanogaster. Its sequence location is 3L:11191266..11199146. It has the cytological map location 68B1. Based on sequence similarity, it is predicted to have molecular function</span>: procollagen-lysine 5-dioxygenase activity. An electronic pipeline based on InterPro d…	7881	13.2791	14.3316	15.7906	14.0179	16.061	14.6749	9.88716	10.0327	8.84906	9.43115	10.2649	9.8491	9.85483	15.477	16.0304	12.6927	13.0424	13.1302	1.95899e-10	1.51173	1	1.09881
FBgn0028496	CG30116	2R	14385516	This gene is referred to in FlyBase by the symbol Dmel\CG30116 (CG30116, FBgn0028496). It is a protein_coding_gene from Drosophila melanogaster. Its sequence location is 2R:14344467..14385516. It has the cytological map location 55C10-55D1. It is reported to have molecular function</span>: apoptotic protease activator activity. The biological processes in which it is involved are not known. 4 all…	41050	4.90801	4.95098	4.71946	5.18044	4.09672	4.25158	5.54599	5.87596	6.40791	6.08414	6.47919	6.45832	6.45717	4.30826	4.07789	5.26583	5.19252	5.41473	1.98492e-10	0.762715	1	0.915055
FBgn0083121	Uhg7	3L	1667307	The gene Uhg7 is referred to in FlyBase by the symbol Dmel\Uhg7 (CR42453, FBgn0083121). It is a non_protein_coding_gene from Drosophila melanogaster. Its sequence location is 3L:1666288..1667307. It has the cytological map location 62A10. Its molecular function is unknown. The biological processes in which it is involved are not known. No alleles are reported. It has one annotated transcript.	1020	127.504	101.76	123.155	102.354	152.845	131.266	92.6151	72.6134	84.008	86.4851	83.2881	78.0862	78.0738	92.1032	83.1577	66.8087	67.6807	69.7393	2.13888e-10	1.4864	1.66267e-12	1.61482
FBgn0029769	CG3239	X	5390082	This gene is referred to in FlyBase by the symbol Dmel\CG3239 (CG3239, FBgn0029769). It is a protein_coding_gene from Drosophila melanogaster. Its sequence location is X:5388073..5390082. It has the cytological map location 5A1. Based on sequence similarity, it is predicted to have molecular function</span>: metalloendopeptidase activity. An electronic pipeline based on InterPro domains suggests …	2010	11.1892	12.2676	12.2045	11.2098	15.1077	16.637	4.14739	5.4771	4.95721	4.43613	4.53009	5.01476	5.05047	23.5699	23.4707	32.2771	33.6776	26.968	2.22801e-10	2.7524	2.71335e-06	0.542127
FBgn0028325	l(1)G0334	X	4596305	The gene lethal (1) G0334 is referred to in FlyBase by the symbol Dmel\l(1)G0334 (CG7010, FBgn0028325). It is a protein_coding_gene from Drosophila melanogaster. Its sequence location is X:4596305..4599156. It has the cytological map location 4C14. Based on sequence similarity, it is predicted to have molecular function</span>: pyruvate dehydrogenase (acetyl-transferring) activity. Based on seque…	2852	154.446	160.544	150.084	152.409	159.451	171.439	117.353	120.02	130.31	129.273	140.417	140.318	140.342	188.924	195.257	177.488	169.77	164.115	2.23357e-10	1.21947	1	0.915511
FBgn0052311	zormin	3L	2150089	The gene zormin is referred to in FlyBase by the symbol Dmel\zormin (CG33484, FBgn0052311). It is a protein_coding_gene from Drosophila melanogaster. Its sequence location is 3L:2117466..2150089. It has the cytological map location 62C4-62D1. Based on sequence similarity, it is predicted to have molecular function</span>: structural constituent of cytoskeleton. The biological processes in which i…	32624	8.43421	9.34405	9.32679	10.8094	6.7081	6.47098	10.7333	11.6578	11.7586	11.4232	9.20856	9.30184	9.30065	9.87498	9.56776	6.72531	6.63303	11.832	2.4532e-10	0.797299	1	0.947341
FBgn0052352	CG32352	3L	8571842	This gene is referred to in FlyBase by the symbol Dmel\CG32352 (CG32352, FBgn0052352). It is a protein_coding_gene from Drosophila melanogaster. Its sequence location is 3L:8571842..8589411. It has the cytological map location 66D7-66D8. Its molecular function is unknown. The biological processes in which it is involved are not known. 11 alleles are reported. No phenotypic data is available. It h…	17570	11.7856	13.9044	13.6887	16.3471	11.8768	11.2048	13.9674	18.2284	18.3173	19.8021	14.5656	15.8363	15.8375	17.6673	18.584	17.2448	17.7118	24.0764	3.22691e-10	0.782463	6.11697e-19	0.709199
FBgn0028697	RpL15	3LHet	2397792	The gene Ribosomal protein L15 is referred to in FlyBase by the symbol Dmel\RpL15 (CG17420, FBgn0028697). It is a protein_coding_gene from Drosophila melanogaster. Its sequence location is 3LHet:2397792..2398990. It has the cytological map location 80F. Based on sequence similarity, it is predicted to have molecular function</span>: structural constituent of ribosome. Based on sequence similarity…	1199	644.088	667.056	675.706	684.082	750.932	777.532	605.766	585.992	631.562	628.228	588.775	602.832	602.82	558.979	550.229	613.421	574.588	559.085	3.34878e-10	1.15268	1.36929e-16	1.21401
FBgn0028494	CG6424	2R	13606832	This gene is referred to in FlyBase by the symbol Dmel\CG6424 (CG6424, FBgn0028494). It is a protein_coding_gene from Drosophila melanogaster. Its sequence location is 2R:13590840..13606832. It has the cytological map location 54E1. Its molecular function is unknown. The biological processes in which it is involved are not known. 18 alleles are reported. No phenotypic data is available. It has 3 …	15993	47.0047	46.7954	46.8549	46.8071	41.9891	42.6923	51.9119	52.7558	51.4598	52.1794	52.2343	53.2622	53.2606	46.3215	48.7841	43.3354	43.9438	50.5929	3.34878e-10	0.867242	1	0.950759
FBgn0026409	Mpcp	3L	14530718	The gene Mitochondrial phosphate carrier protein is referred to in FlyBase by the symbol Dmel\Mpcp (CG4994, FBgn0026409). It is a protein_coding_gene from Drosophila melanogaster. Its sequence location is 3L:14530718..14533546. It has the cytological map location 70E1. Based on sequence similarity, it is predicted to have molecular function</span>: phosphate transmembrane transporter activity; tr…	2829	274.483	294.677	283.001	295.348	317.548	310.9	293.16	314.516	363.823	358.049	348.556	350.633	350.636	349.057	350.684	348.896	356.222	335.968	3.59597e-10	0.875401	1.82524e-13	0.849146
FBgn0039944	CG17162	XHet	75553	This gene is referred to in FlyBase by the symbol Dmel\CG17162 (CG17162, FBgn0039944). It is a protein_coding_gene from Drosophila melanogaster. Its sequence location is XHet:64549..75553. It has the cytological map location 20E. Its molecular function is unknown. The biological processes in which it is involved are not known. 2 alleles are reported. No phenotypic data is available. It has 5 anno…	11005	36.7143	32.6551	36.7458	33.1782	34.3284	33.0037	29.4523	28.2841	28.0667	27.1071	26.3769	27.2978	27.2879	17.2188	17.2346	14.8456	17.059	18.8103	3.61351e-10	1.24036	8.13605e-66	1.83739
FBgn0034644	CG10082	2R	17533683	This gene is referred to in FlyBase by the symbol Dmel\CG10082 (CG10082, FBgn0034644). It is a protein_coding_gene from Drosophila melanogaster. Its sequence location is 2R:17533683..17544944. It has the cytological map location 57F6. Based on sequence similarity, it is predicted to have molecular function</span>: inositol or phosphatidylinositol kinase activity. Based on sequence similarity, it …	11262	30.2003	31.4447	28.1734	31.5058	26.8925	26.3072	32.2105	34.7484	33.884	35.025	39.1511	39.6513	39.6449	24.722	24.2752	27.6584	27.2177	27.1435	4.28307e-10	0.812985	1	1.02263
FBgn0005614	trpl	2R	5641202	The gene trp-like is referred to in FlyBase by the symbol Dmel\trpl (CG18345, FBgn0005614). It is a protein_coding_gene from Drosophila melanogaster. Its sequence location is 2R:5641202..5653023. It has the cytological map location 46B2. There is experimental evidence that it has the molecular function</span>: protein binding; calmodulin binding; calcium channel activity. There is experimental ev…	11822	166.632	199.558	163.366	193.255	200.214	200.801	189.856	222.234	201.009	210.176	199.586	198.172	198.159	112.475	114.863	133.584	132.126	115.242	4.35121e-10	0.920389	3.01938e-135	1.39355
FBgn0023509	mip130	X	1802246	The gene Myb-interacting protein 130 is referred to in FlyBase by the symbol Dmel\mip130 (CG3480, FBgn0023509). It is a protein_coding_gene from Drosophila melanogaster. Its sequence location is X:1802246..1814351. It has the cytological map location 2B15-2B16. There is experimental evidence that it has the molecular function</span>: DNA binding. There is experimental evidence that it is involved…	12106	17.6154	17.6383	16.9739	18.076	16.3994	16.9284	19.7517	22.3222	22.9629	22.6778	22.8065	23.3983	23.3944	16.6092	17.5782	18.702	16.8185	18.9835	4.54316e-10	0.773835	1	0.924571
FBgn0024277	trio	3L	1034875	The gene trio is referred to in FlyBase by the symbol Dmel\trio (CG18214, FBgn0024277). It is a protein_coding_gene from Drosophila melanogaster. Its sequence location is 3L:995982..1034875. It has the cytological map location 61E1-61E2. There is experimental evidence that it has the molecular function</span>: Rho guanyl-nucleotide exchange factor activity. There is experimental evidence that it …	38894	12.6911	12.2998	12.1237	12.6989	10.8338	10.5129	13.8926	13.7672	14.3202	14.117	14.1456	14.592	14.5909	11.7361	11.6626	11.3258	11.1473	12.795	4.83334e-10	0.83881	1	0.971367
FBgn0028671	Vha100-1	3R	24956772	The gene Vha100-1 is referred to in FlyBase by the symbol Dmel\Vha100-1 (CG1709, FBgn0028671). It is a protein_coding_gene from Drosophila melanogaster. Its sequence location is 3R:24956772..24963702. It has the cytological map location 98F12. There is experimental evidence that it has the molecular function</span>: calmodulin binding. An electronic pipeline based on InterPro domains suggests tha…	6931	39.6979	40.8795	37.644	39.9867	40.7689	39.9588	43.1981	47.942	51.7524	54.4847	49.7583	51.9225	51.9233	48.694	47.9342	54.2815	52.8798	49.7266	5.03805e-10	0.798961	6.66636e-10	0.782269
FBgn0030425	CG3775	X	12695741	This gene is referred to in FlyBase by the symbol Dmel\CG3775 (CG3775, FBgn0030425). It is a protein_coding_gene from Drosophila melanogaster. Its sequence location is X:12695741..12698267. It has the cytological map location 11C2. Based on sequence similarity, it is predicted to have molecular function</span>: metalloendopeptidase activity. An electronic pipeline based on InterPro domains sugges…	2527	11.0014	11.3839	10.1563	11.3392	14.419	14.8407	4.53162	4.35698	5.12585	6.28005	4.80389	4.78801	4.81946	27.1949	28.2396	31.5909	29.6807	26.7047	5.5658e-10	2.44729	5.68122e-12	0.493425
FBgn0039970	CG17508	2R	1496129	This gene is referred to in FlyBase by the symbol Dmel\CG17508 (CG17508, FBgn0039970). It is a protein_coding_gene from Drosophila melanogaster. Its sequence location is 2R:1496129..1499094. It has the cytological map location 41F5. Its molecular function is unknown. The biological processes in which it is involved are not known. One allele is reported. No phenotypic data is available. It has one…	2966	73.6863	60.9543	76.76	66.9044	73.414	74.5583	64.7382	49.2674	54.4212	52.1263	49.1091	49.2874	49.2907	69.5251	70.5522	49.7766	48.7793	48.2837	6.29378e-10	1.3365	0.000188493	1.2679
FBgn0023170	RpL39	2R	19949952	The gene Ribosomal protein L39 is referred to in FlyBase by the symbol Dmel\RpL39 (CG3997, FBgn0023170). It is a protein_coding_gene from Drosophila melanogaster. Its sequence location is 2R:19949373..19949952. It has the cytological map location 60B7. Based on sequence similarity, it is predicted to have molecular function</span>: structural constituent of ribosome. There is experimental evidenc…	580	425.115	433.803	455.355	465.541	556.953	556.109	351.26	365.833	432.929	411.857	355.75	342.434	342.291	184.708	188.901	300.433	280.631	273.5	9.31346e-10	1.28	2.25288e-48	1.84205
FBgn0035600	CG4769	3L	5353290	This gene is referred to in FlyBase by the symbol Dmel\CG4769 (CG4769, FBgn0035600). It is a protein_coding_gene from Drosophila melanogaster. Its sequence location is 3L:5353290..5355898. It has the cytological map location 64C13. Based on sequence similarity, it is predicted to have molecular function</span>: electron transporter, transferring electrons within CoQH2-cytochrome c reductase compl…	2609	174.152	176.688	165.309	179.921	193.702	188.968	124.332	136.185	153.905	153.093	167.058	159.571	159.586	166.427	163.887	191.563	193.203	173.968	9.95826e-10	1.20645	1	1.02871
FBgn0027575	GABA-B-R2	3R	17601562	The gene metabotropic GABA-B receptor subtype 2 is referred to in FlyBase by the symbol Dmel\GABA-B-R2 (CG6706, FBgn0027575). It is a protein_coding_gene from Drosophila melanogaster. Its sequence location is 3R:17596055..17601562. It has the cytological map location 93F9. Based on sequence similarity, it is predicted to have molecular function</span>: GABA-B receptor activity. There is experimen…	5508	27.5085	31.4899	29.5645	31.7404	26.6675	26.7119	32.8524	35.4338	38.1685	41.2088	42.5932	40.8114	40.8037	31.7789	27.4282	31.2417	31.7292	31.7153	1.07767e-09	0.751652	1	0.892067
FBgn0260658	CG42541	X	3805808	This gene is referred to in FlyBase by the symbol Dmel\CG42541 (CG42541, FBgn0260658). It is a protein_coding_gene from Drosophila melanogaster. Its sequence location is X:3789080..3805808. It has the cytological map location 3F6. Based on sequence similarity, it is predicted to have molecular function</span>: GTP binding. There is experimental evidence that it is involved in the biological proce…	16729	4.20633	4.59959	3.7606	4.88624	3.75493	3.57996	4.97909	5.8632	6.37288	6.22049	7.19213	7.10928	7.10372	2.35712	2.46168	3.969	4.24983	4.20211	1.08022e-09	0.656852	1	1.01825
FBgn0035553	CG13722	3L	4488013	This gene is referred to in FlyBase by the symbol Dmel\CG13722 (CG13722, FBgn0035553). It is a protein_coding_gene from Drosophila melanogaster. Its sequence location is 3L:4485409..4488013. It has the cytological map location 64B8. Its molecular function is unknown. The biological processes in which it is involved are not known. 2 alleles are reported. No phenotypic data is available. It has one…	2605	9.48599	11.441	11.4702	11.0058	16.7004	15.9507	29.4438	32.271	19.5033	22.4461	17.8739	15.1082	15.1405	98.1464	104.821	74.37	74.3078	60.0673	1.36627e-09	0.556577	2.60347e-150	0.178174
FBgn0003891	tud	2R	17070937	The gene tudor is referred to in FlyBase by the symbol Dmel\tud (CG9450, FBgn0003891). It is a protein_coding_gene from Drosophila melanogaster. Its sequence location is 2R:17070937..17079903. It has the cytological map location 57C8-57C9. An electronic pipeline based on InterPro domains suggests that it has the molecular function</span>: nucleic acid binding. There is experimental evidence that …	8967	48.9923	47.0576	54.2223	50.7476	43.0383	42.4314	63.9473	60.7188	55.4459	55.8156	54.5906	51.604	51.599	53.5121	53.4004	36.8862	36.5406	53.7116	1.42842e-09	0.837389	1	1.00294
FBgn0033710	CG17739	2R	8194029	This gene is referred to in FlyBase by the symbol Dmel\CG17739 (CG17739, FBgn0033710). It is a protein_coding_gene from Drosophila melanogaster. Its sequence location is 2R:8194029..8197917. It has the cytological map location 48F6-48F7. An electronic pipeline based on InterPro domains suggests that it has the molecular function</span>: serine-type endopeptidase inhibitor activity. The biological…	3889	45.3091	52.7979	47.1282	54.9547	58.3277	58.162	57.4872	66.3981	74.0445	76.9724	66.0568	66.6191	66.6337	86.2836	81.4535	111.257	110.44	88.8677	1.48268e-09	0.776979	6.01206e-50	0.581132
FBgn0032945	CG8665	2L	21371232	This gene is referred to in FlyBase by the symbol Dmel\CG8665 (CG8665, FBgn0032945). It is a protein_coding_gene from Drosophila melanogaster. Its sequence location is 2L:21371232..21377995. It has the cytological map location 39D2. Based on sequence similarity, it is predicted to have molecular function</span>: formyltetrahydrofolate dehydrogenase activity. An electronic pipeline based on InterP…	6764	2.69188	2.73633	3.14802	2.42529	3.88946	3.89535	1.07524	0.88788	1.32618	1.0255	0.749155	1.19184	1.19621	2.4288	3.43088	2.48728	3.05338	2.66917	1.51368e-09	3.00303	1	1.23062
FBgn0039713	RpS8	3R	25687589	The gene Ribosomal protein S8 is referred to in FlyBase by the symbol Dmel\RpS8 (CG7808, FBgn0039713). It is a protein_coding_gene from Drosophila melanogaster. Its sequence location is 3R:25687589..25689575. It has the cytological map location 99C4. Based on sequence similarity, it is predicted to have molecular function</span>: structural constituent of ribosome. Based on sequence similarity, i…	1987	208.982	249.062	209.139	247.072	331.774	324.151	168.521	215.585	240.698	244.923	217.849	230.833	230.874	274.936	303.899	410.406	399.679	312.514	1.62769e-09	1.19097	4.5282e-14	0.812592
FBgn0038224	CG3321	3R	10152746	This gene is referred to in FlyBase by the symbol Dmel\CG3321 (CG3321, FBgn0038224). It is a protein_coding_gene from Drosophila melanogaster. Its sequence location is 3R:10152746..10153473. It has the cytological map location 88B4. Based on sequence similarity, it is predicted to have molecular function</span>: hydrogen-exporting ATPase activity, phosphorylative mechanism. Based on sequence simi…	728	381.057	406.16	383.283	382.167	453.491	457.012	281.372	302.46	340.797	337.64	333.404	350.311	350.365	338.619	361.1	429.525	458.91	371.666	1.67499e-09	1.26577	1	1.06622
FBgn0260457	CG16971	3L	224105	This gene is referred to in FlyBase by the symbol Dmel\CG16971 (CG16971, FBgn0260457).The gene has a gene model, but the supporting evidence is inconclusive. It is a protein_coding_gene from Drosophila melanogaster. Its sequence location is 3L:224105..226977. It has the cytological map location 61B2. Its molecular function is unknown. The biological processes in which it is involved are not known…	2873	489.146	463.462	488.277	464.168	377.584	395.151	478.862	457.755	509.455	526.086	497.407	500.004	499.982	388.132	375.789	373.128	368.904	419.114	1.7337e-09	0.901742	1.89223e-05	1.10422
FBgn0023531	CG32809	X	1586580	This gene is referred to in FlyBase by the symbol Dmel\CG32809 (CG32809, FBgn0023531). It is a protein_coding_gene from Drosophila melanogaster. Its sequence location is X:1569113..1586580. It has the cytological map location 2B6-2B7. Its molecular function is unknown. The biological processes in which it is involved are not known. 6 alleles are reported. No phenotypic data is available. It has 2…	17468	12.8167	12.5182	12.7337	13.3458	11.4239	11.2109	13.5712	14.2097	14.887	15.8299	18.1192	18.0037	18.0013	12.4533	11.3492	13.3338	12.9451	13.6991	1.83528e-09	0.782589	1	0.90545
FBgn0010409	RpL18A	2R	13434999	The gene Ribosomal protein L18A is referred to in FlyBase by the symbol Dmel\RpL18A (CG6510, FBgn0010409). It is a protein_coding_gene from Drosophila melanogaster. Its sequence location is 2R:13433895..13434999. It has the cytological map location 54C3. Based on sequence similarity, it is predicted to have molecular function</span>: structural constituent of ribosome. There is experimental evide…	1105	291.677	325.2	271.023	320.251	401.389	386.451	218.349	284.406	293.959	282.541	263.602	276.419	276.468	293.074	288.348	399.894	423.379	407.566	2.00669e-09	1.23264	1	0.9556
FBgn0010388	Dro	2R	10633461	The gene Drosocin is referred to in FlyBase by the symbol Dmel\Dro (CG10816, FBgn0010388). It is a protein_coding_gene from Drosophila melanogaster. Its sequence location is 2R:10633461..10633821. It has the cytological map location 51C1. Its molecular function is unknown. There is experimental evidence that it is involved in the biological process</span>: defense response to Gram-positive bacter…	361	148.265	182.009	142.182	150.327	246.665	216.253	80.899	99.8105	135.277	134.612	84.1251	97.7583	97.9271	152.285	189.27	291.674	257.182	250.435	2.14728e-09	1.71657	1	0.876432
FBgn0001234	Hsromega	3R	17122345	The gene Heat shock RNA Ï‰ is referred to in FlyBase by the symbol Dmel\HsrÏ‰ (CR31400, FBgn0001234). It is a non_protein_coding_gene from Drosophila melanogaster. Its sequence location is 3R:17122345..17136428. It has the cytological map location 93D4. Its molecular function is unknown. There is experimental evidence that it is involved in the biological process</span>: protein localization; nuc…	14084	42.7582	34.9202	44.4895	36.3081	32.4364	32.2743	62.08	50.2416	35.2292	32.3654	42.1529	39.9411	39.9281	23.7577	22.0127	20.2365	19.4186	22.5772	2.15389e-09	0.851824	2.72622e-45	1.50872
FBgn0020368	Vha68-1	2L	13004142	The gene Vha68-1 is referred to in FlyBase by the symbol Dmel\Vha68-1 (CG12403, FBgn0020368). It is a protein_coding_gene from Drosophila melanogaster. Its sequence location is 2L:13000765..13004142. It has the cytological map location 34A4. Based on sequence similarity, it is predicted to have molecular function</span>: hydrogen-exporting ATPase activity, phosphorylative mechanism. It is reporte…	3378	163.811	159.855	154.732	145.333	150.518	155.567	169.819	163.255	190.249	197.758	185.923	183.829	183.816	148.582	146.251	151.478	153.574	153.192	2.33776e-09	0.85239	1	0.992445
FBgn0030778	CG4678	X	16590165	This gene is referred to in FlyBase by the symbol Dmel\CG4678 (CG4678, FBgn0030778). It is a protein_coding_gene from Drosophila melanogaster. Its sequence location is X:16590165..16605178. It has the cytological map location 15A1-15A3. Based on sequence similarity, it is predicted to have molecular function</span>: serine-type carboxypeptidase activity. An electronic pipeline based on InterPro d…	15014	11.3861	12.9274	11.0136	13.4206	18.072	17.1567	8.31814	8.46632	12.0788	11.8178	11.7861	10.9438	10.9462	9.19649	9.67201	16.1074	18.1692	12.3298	2.34232e-09	1.32432	1	1.09886
FBgn0019643	Dat	2R	20027108	The gene Dopamine N acetyltransferase is referred to in FlyBase by the symbol Dmel\Dat (CG3318, FBgn0019643). It is a protein_coding_gene from Drosophila melanogaster. Its sequence location is 2R:20027108..20045285. It has the cytological map location 60B12-60C1. There is experimental evidence that it has the molecular function</span>: N-acetyltransferase activity; arylamine N-acetyltransferase a…	18178	11.925	14.2885	11.2052	13.055	16.7114	17.6855	13.0486	14.4257	20.1715	19.684	19.4154	19.5192	19.5245	27.027	27.0744	32.2371	31.4357	28.786	2.38702e-09	0.798675	9.64825e-104	0.511008
FBgn0004396	CrebA	3L	15528514	The gene Cyclic-AMP response element binding protein A is referred to in FlyBase by the symbol Dmel\CrebA (CG7450, FBgn0004396). It is a protein_coding_gene from Drosophila melanogaster. Its sequence location is 3L:15528514..15546314. It has the cytological map location 71E1. There is experimental evidence that it has the molecular function</span>: RNA polymerase II transcription factor activity;…	17801	3.64885	3.23057	3.23128	3.04675	3.64036	3.19208	2.329	2.19268	1.84703	1.78129	1.70519	1.47352	1.47321	2.28813	1.73092	1.46482	1.35619	2.24919	2.55405e-09	1.76453	3.97991e-09	1.89254
FBgn0035207	CG9153	3L	1313678	This gene is referred to in FlyBase by the symbol Dmel\CG9153 (CG9153, FBgn0035207). It is a protein_coding_gene from Drosophila melanogaster. Its sequence location is 3L:1313678..1318328. It has the cytological map location 61F6. Based on sequence similarity, it is predicted to have molecular function</span>: ubiquitin-protein ligase activity. An electronic pipeline based on InterPro domains sug…	4651	50.6849	54.5152	49.4587	54.9645	51.6112	51.9138	62.1208	59.1784	67.2676	70.3249	63.9323	70.8716	70.8583	55.1146	52.1839	46.2172	45.9754	46.7185	3.18915e-09	0.795408	1	0.987638
FBgn0031414	eys	2L	2311693	The gene eyes shut is referred to in FlyBase by the symbol Dmel\eys (CG33955, FBgn0031414). It is a protein_coding_gene from Drosophila melanogaster. Its sequence location is 2L:2311693..2358181. It has the cytological map location 22E1. An electronic pipeline based on InterPro domains suggests that it has the molecular function</span>: calcium ion binding. There is experimental evidence that it …	46489	12.393	14.9056	13.5579	15.2438	14.8796	14.3807	15.9816	17.869	15.9884	16.8848	15.6856	15.9598	15.9596	13.4154	14.0443	17.3318	17.5594	16.2599	3.66089e-09	0.867758	0.0316718	0.902616
FBgn0031830	CG11015	2L	6557800	This gene is referred to in FlyBase by the symbol Dmel\CG11015 (CG11015, FBgn0031830). It is a protein_coding_gene from Drosophila melanogaster. Its sequence location is 2L:6557800..6559308. It has the cytological map location 26E3. Based on sequence similarity, it is predicted to have molecular function</span>: cytochrome-c oxidase activity. Based on sequence similarity, it is predicted to be in…	1509	173.293	193.229	164.566	186.398	238.888	222.492	127.515	138.623	149.221	166.836	174.902	178.347	178.393	171.006	179.887	263.805	261.094	224.701	3.70188e-09	1.26022	1	0.921792
FBgn0040390	CG14047	X	2269805	This gene is referred to in FlyBase by the symbol Dmel\CG14047 (CG14047, FBgn0040390). It is a protein_coding_gene from Drosophila melanogaster. Its sequence location is X:2262591..2269805. It has the cytological map location 3A2. Its molecular function is unknown. The biological processes in which it is involved are not known. 2 alleles are reported. No phenotypic data is available. It has 2 ann…	7215	13.0275	16.4955	13.2955	16.7159	13.7591	13.9222	16.2991	21.2239	21.8201	21.7058	21.025	19.9805	19.9785	14.9919	16.9416	19.5874	22.5863	19.2175	4.09183e-09	0.714563	0.00889017	0.769754
FBgn0030192	CG15307	X	10229917	This gene is referred to in FlyBase by the symbol Dmel\CG15307 (CG15307, FBgn0030192). It is a protein_coding_gene from Drosophila melanogaster. Its sequence location is X:10229917..10241069. It has the cytological map location 9B7. Its molecular function is unknown. The biological processes in which it is involved are not known. 2 alleles are reported. No phenotypic data is available. It has one…	11153	2.85927	2.66765	2.57484	2.93049	1.99999	1.73193	3.92031	3.94867	4.91384	4.35373	5.16682	5.0605	5.05414	2.24981	2.23979	1.91265	2.33907	2.20538	4.34569e-09	0.53955	1	0.922712
FBgn0030011	Gbeta5	X	8046311	The gene GÎ²5 is referred to in FlyBase by the symbol Dmel\GÎ²5 (CG10763, FBgn0030011). It is a protein_coding_gene from Drosophila melanogaster. Its sequence location is X:8044764..8046311. It has the cytological map location 7D16. Based on sequence similarity, it is predicted to have molecular function</span>: GTPase activity. It is reported to be involved in the biological process</span>: G-pr…	1548	33.8397	47.0243	33.7782	41.6021	35.9942	38.0128	48.4221	51.079	61.7918	67.2407	62.7125	65.7618	65.7404	42.4274	36.5973	50.781	56.2628	46.579	4.37896e-09	0.644947	1	0.771651
FBgn0042129	CG18806	2L	19967140	This gene is referred to in FlyBase by the symbol Dmel\CG18806 (CG18806, FBgn0042129). It is a protein_coding_gene from Drosophila melanogaster. Its sequence location is 2L:19965555..19967140. It has the cytological map location 38A8. Its molecular function is unknown. There is experimental evidence that it is involved in the biological process</span>: sensory perception of smell. One allele is r…	1586	19.5565	21.3688	17.5469	18.0852	27.4365	28.1147	11.126	11.3587	8.79285	9.3699	10.2038	10.8041	10.8188	15.2417	15.7933	15.9367	17.1324	17.3987	4.55863e-09	2.1427	1	1.43096
FBgn0003162	Pu	2R	17062822	The gene Punch is referred to in FlyBase by the symbol Dmel\Pu (CG9441, FBgn0003162). It is a protein_coding_gene from Drosophila melanogaster. Its sequence location is 2R:17062822..17070121. It has the cytological map location 57C7-57C8. There is experimental evidence that it has the molecular function</span>: GTP cyclohydrolase activity; GTP cyclohydrolase I activity. There is experimental evid…	7300	84.2764	73.5627	86.8878	72.9982	78.391	85.463	88.057	75.5439	63.3295	63.4004	59.3026	60.4888	60.4982	125.504	119.175	99.962	99.1078	101.071	4.80182e-09	1.17423	1.50822e-20	0.79558
FBgn0033268	Obp44a	2R	4022588	The gene Obp44a is referred to in FlyBase by the symbol Dmel\Obp44a (CG2297, FBgn0033268). It is a protein_coding_gene from Drosophila melanogaster. Its sequence location is 2R:4021875..4022588. It has the cytological map location 44B3. Based on sequence similarity, it is predicted to have molecular function</span>: odorant binding. Based on sequence similarity, it is predicted to be involved in …	714	432.259	618.164	520.515	647.258	585.821	538.524	495.216	649.018	725.659	794.066	653.004	681.929	682.086	1082.15	1143.85	1516.83	1530.02	1302.18	4.80182e-09	0.835867	3.14732e-229	0.460588
FBgn0003638	su(w[a])	X	907367	The gene suppressor of white-apricot is referred to in FlyBase by the symbol Dmel\su(w<sup>a</sup>) (CG3019, FBgn0003638). It is a protein_coding_gene from Drosophila melanogaster. Its sequence location is X:907367..940075. It has the cytological map location 1E1. An electronic pipeline based on InterPro domains suggests that it has the molecular function</span>: RNA binding. It is reported to be…	32709	9.28873	9.19546	8.39929	9.50337	8.26825	8.12706	9.37605	10.4649	11.149	11.0295	11.4398	11.5261	11.5258	9.28119	9.27191	10.8423	11.2644	10.7715	5.48431e-09	0.812217	0.000665192	0.838381
FBgn0069973	CG40485	X	22364196	This gene is referred to in FlyBase by the symbol Dmel\CG40485 (CG40485, FBgn0069973). It is a protein_coding_gene from Drosophila melanogaster. Its sequence location is X:22362445..22364196. It has the cytological map location 20F3. Based on sequence similarity, it is predicted to have molecular function</span>: oxidoreductase activity. The biological processes in which it is involved are not kn…	1752	90.7279	90.2572	94.779	84.6723	101.153	101.317	74.6838	67.4097	71.0894	71.2819	67.542	59.279	59.3287	150.194	155.651	170.044	161.3	138.744	5.85344e-09	1.36865	3.16058e-18	0.673927
FBgn0012036	Aldh	2L	9387389	The gene Aldehyde dehydrogenase is referred to in FlyBase by the symbol Dmel\Aldh (CG3752, FBgn0012036). It is a protein_coding_gene from Drosophila melanogaster. Its sequence location is 2L:9387389..9391679. It has the cytological map location 30B1. There is experimental evidence that it has the molecular function</span>: aldehyde dehydrogenase (NAD) activity; acetaldehyde dehydrogenase (acetyla…	4291	134.265	147.151	139.466	153.487	171.585	174.701	117.958	133.184	137.463	149.679	126.1	128.273	128.301	244.524	259.465	361.441	368.564	296.118	6.18735e-09	1.16148	8.55808e-200	0.555142
FBgn0025885	Inos	2R	3346368	The gene Inos is referred to in FlyBase by the symbol Dmel\Inos (CG11143, FBgn0025885). It is a protein_coding_gene from Drosophila melanogaster. Its sequence location is 2R:3342419..3346368. It has the cytological map location 43C3. There is experimental evidence that it has the molecular function</span>: inositol-3-phosphate synthase activity. Based on sequence similarity, it is predicted to be…	3950	49.1482	50.682	42.3787	48.164	56.1442	55.7224	56.329	67.9061	68.6121	71.0142	60.1751	63.0384	63.0635	110.414	111.422	148.412	147.576	120.932	6.58395e-09	0.78083	4.73304e-139	0.430651
FBgn0051314	Neu3	3R	10523057	The gene Neu3 is referred to in FlyBase by the symbol Dmel\Neu3 (CG7649, FBgn0051314). It is a protein_coding_gene from Drosophila melanogaster. Its sequence location is 3R:10491559..10523057. It has the cytological map location 88C10-88D1. It is reported to have molecular function</span>: metalloendopeptidase activity. An electronic pipeline based on InterPro domains suggests that it is involved…	31499	5.58952	6.25674	5.94805	6.65357	5.62755	5.57258	7.58752	7.91178	8.22446	7.9293	6.96828	7.36112	7.36194	10.3532	10.7409	6.78909	7.32081	9.74253	7.12642e-09	0.775252	1.93444e-19	0.681496
FBgn0011211	blw	2R	18686561	The gene bellwether is referred to in FlyBase by the symbol Dmel\blw (CG3612, FBgn0011211). It is a protein_coding_gene from Drosophila melanogaster. Its sequence location is 2R:18686561..18689685. It has the cytological map location 59B1-59B2. Based on sequence similarity, it is predicted to have molecular function</span>: hydrogen-exporting ATPase activity, phosphorylative mechanism. There is e…	3125	646.005	713.534	643.833	718.967	620.989	602.862	502.482	592.189	664.461	663.809	603.256	602.913	602.929	694.174	703.951	800.01	793.654	850.291	8.20564e-09	1.08737	2.35069e-18	0.88778
FBgn0261671	tweek	2L	16889003	The gene tweek is referred to in FlyBase by the symbol Dmel\tweek (CG42555, FBgn0261671). It is a protein_coding_gene from Drosophila melanogaster. Its sequence location is 2L:16889003..16917052. It has the cytological map location 36B4. Its molecular function is unknown. There is experimental evidence that it is involved in the biological process</span>: synaptic vesicle endocytosis. 11 alleles …	28050	10.3407	10.8323	10.4733	11.0819	9.06459	9.87424	13.5179	13.8442	12.4678	12.4018	11.827	11.6448	11.643	9.37565	9.33648	9.13153	9.62686	12.5032	1.0169e-08	0.814585	1	1.00082
FBgn0030613	rab3-GEF	X	14987286	The gene rab3-GEF is referred to in FlyBase by the symbol Dmel\rab3-GEF (CG5627, FBgn0030613). It is a protein_coding_gene from Drosophila melanogaster. Its sequence location is X:14987286..15007795. It has the cytological map location 13A11-13A12. Based on sequence similarity, it is predicted to have molecular function</span>: Rab guanyl-nucleotide exchange factor activity. Based on sequence sim…	20510	16.321	16.2162	16.5502	15.9551	13.7302	13.753	17.6843	18.2507	18.5573	19.0393	19.4278	19.5615	19.5588	12.5348	13	15.5551	15.5421	16.6727	1.04277e-08	0.822297	1	0.996362
FBgn0040297	Nhe2	2L	21104599	The gene Na<sup>+</sup>/H<sup>+</sup> hydrogen exchanger 2 is referred to in FlyBase by the symbol Dmel\Nhe2 (CG9256, FBgn0040297). It is a protein_coding_gene from Drosophila melanogaster. Its sequence location is 2L:21104599..21132685. It has the cytological map location 39A2-39A3. It is reported to have molecular function</span>: sodium:hydrogen antiporter activity. It is reported to be involv…	28087	11.8011	11.5119	11.6674	11.25	9.05311	8.88788	14.2392	13.0065	12.8771	13.268	12.8191	12.1678	12.1637	7.9174	7.8843	7.75488	7.71476	8.14504	1.16826e-08	0.818745	5.1323e-06	1.24411
FBgn0037288	CG14661	3R	780974	This gene is referred to in FlyBase by the symbol Dmel\CG14661 (CG14661, FBgn0037288). It is a protein_coding_gene from Drosophila melanogaster. Its sequence location is 3R:779228..780974. It has the cytological map location 82E4. Its molecular function is unknown. The biological processes in which it is involved are not known. One allele is reported. No phenotypic data is available. It has one a…	1747	81.3108	77.05	88.4073	83.7462	115.905	114.931	62.498	69.3211	78.1415	76.0321	60.2252	66.363	66.4081	134.045	131.282	131.858	131.749	110.835	1.19267e-08	1.36058	0.000630983	0.794913
FBgn0010265	RpS13	2L	8364609	The gene Ribosomal protein S13 is referred to in FlyBase by the symbol Dmel\RpS13 (CG13389, FBgn0010265). It is a protein_coding_gene from Drosophila melanogaster. Its sequence location is 2L:8363692..8364609. It has the cytological map location 29B2. Based on sequence similarity, it is predicted to have molecular function</span>: structural constituent of ribosome. There is experimental evidence…	918	352.284	401.504	352.805	389.949	478.755	474.013	303.463	331.44	347.321	346.57	347.023	334.929	334.96	415.203	399.814	365.79	363.434	399.356	1.20744e-08	1.21811	1	1.07494
FBgn0259246	brp	2R	5391293	The gene bruchpilot is referred to in FlyBase by the symbol Dmel\brp (CG42344, FBgn0259246). It is a protein_coding_gene from Drosophila melanogaster. Its sequence location is 2R:5391293..5424980. It has the cytological map location 45E3-45F1. There is experimental evidence that it has the molecular function</span>: calcium channel activity. There is experimental evidence that it is involved in t…	33688	16.3952	16.5772	15.2015	17.0896	14.8827	14.3958	15.9203	18.3309	17.6569	18.7996	19.4532	19.8689	19.8659	7.91225	7.90674	15.8678	15.6874	14.2367	1.4212e-08	0.85924	0.000106483	1.16035
FBgn0033132	Tsp42Ej	2R	2927644	The gene Tetraspanin 42Ej is referred to in FlyBase by the symbol Dmel\Tsp42Ej (CG12143, FBgn0033132). It is a protein_coding_gene from Drosophila melanogaster. Its sequence location is 2R:2927644..2930267. It has the cytological map location 42E5. Its molecular function is unknown. The biological processes in which it is involved are not known. 10 alleles are reported. The phenotype of these all…	2624	84.5877	88.0434	78.3943	88.8694	107.28	102.436	93.5301	111.758	125.309	123.517	116.397	116.02	116.033	127.144	129.193	150.556	157.598	119.722	1.44445e-08	0.800562	1.53189e-24	0.686801
FBgn0029828	CG6067	X	5849663	This gene is referred to in FlyBase by the symbol Dmel\CG6067 (CG6067, FBgn0029828). It is a protein_coding_gene from Drosophila melanogaster. Its sequence location is X:5849663..5852317. It has the cytological map location 5D1. An electronic pipeline based on InterPro domains suggests that it has the molecular function</span>: serine-type endopeptidase activity. An electronic pipeline based on I…	2655	9.29772	13.1369	10.8512	11.5594	13.3457	13.3668	6.24866	6.03133	5.62946	6.34944	3.81652	4.18068	4.20527	28.8569	23.9767	22.225	21.1299	24.0088	1.51159e-08	2.21843	6.78608e-06	0.575211
FBgn0052521	CG32521	X	21152198	This gene is referred to in FlyBase by the symbol Dmel\CG32521 (CG32521, FBgn0052521). It is a protein_coding_gene from Drosophila melanogaster. Its sequence location is X:21076337..21152198. It has the cytological map location 19F2-19F3. Its molecular function is unknown. The biological processes in which it is involved are not known. 16 alleles are reported. The phenotype of these alleles is an…	75862	7.21215	7.38909	7.35311	7.56259	7.63652	7.23483	6.21862	5.81821	6.25173	6.46701	6.53231	6.56431	6.56466	6.78202	6.38495	7.38858	7.59273	7.39869	1.51264e-08	1.17267	1	1.05406
FBgn0015600	toc	2L	3144613	The gene toucan is referred to in FlyBase by the symbol Dmel\toc (CG9660, FBgn0015600). It is a protein_coding_gene from Drosophila melanogaster. Its sequence location is 2L:3068339..3144613. It has the cytological map location 23D1-23D2. It is reported to have molecular function</span>: protein kinase binding. There is experimental evidence that it is involved in the biological process</span>: s…	76275	3.46819	3.82194	4.04423	3.6602	3.24043	3.27237	4.15582	4.36954	4.48056	4.39187	4.60082	4.46711	4.46618	3.01645	2.81365	3.2369	3.29587	3.6364	1.54625e-08	0.81265	1	1.05091
FBgn0031161	CG15445	X	20988186	This gene is referred to in FlyBase by the symbol Dmel\CG15445 (CG15445, FBgn0031161). It is a protein_coding_gene from Drosophila melanogaster. Its sequence location is X:20988186..20991362. It has the cytological map location 19F1. Its molecular function is unknown. The biological processes in which it is involved are not known. 5 alleles are reported. No phenotypic data is available. It has 4 …	3177	29.6082	37.4729	28.2295	34.7672	40.1556	39.583	26.1457	28.667	24.7764	24.3333	20.7012	19.6814	19.7067	66.4376	67.3911	55.3911	50.5898	54.4123	1.78581e-08	1.45398	4.74839e-12	0.668357
FBgn0034218	CG18467	2R	13328109	This gene is referred to in FlyBase by the symbol Dmel\CG18467 (CG18467, FBgn0034218). It is a protein_coding_gene from Drosophila melanogaster. Its sequence location is 2R:13328109..13329994. It has the cytological map location 54B14-54B15. Its molecular function is unknown. The biological processes in which it is involved are not known. 2 alleles are reported. No phenotypic data is available. I…	1886	11.8923	13.0601	10.7677	12.4732	12.8873	13.9781	19.3347	19.1056	23.7733	23.1202	26.2673	30.4497	30.4149	10.7254	12.2262	11.8432	8.28941	13.5759	1.89541e-08	0.528393	1	0.862001
FBgn0031453	CG9894	2L	2752799	This gene is referred to in FlyBase by the symbol Dmel\CG9894 (CG9894, FBgn0031453). It is a protein_coding_gene from Drosophila melanogaster. Its sequence location is 2L:2752799..2756606. It has the cytological map location 23A3. Its molecular function is unknown. There is experimental evidence that it is involved in the biological process</span>: inter-male aggressive behavior. 60 alleles are r…	3808	88.4821	87.08	88.6035	81.3848	86.9722	84.7204	70.6699	63.3428	67.5049	66.3647	76.4816	75.7071	75.703	70.1144	70.334	61.3877	56.8858	61.3162	2.39152e-08	1.23132	3.21569e-11	1.30702
FBgn0032820	fbp	2L	19764134	The gene fructose-1,6-bisphosphatase is referred to in FlyBase by the symbol Dmel\fbp (CG31692, FBgn0032820). It is a protein_coding_gene from Drosophila melanogaster. Its sequence location is 2L:19761579..19764134. It has the cytological map location 38A2-38A3. Based on sequence similarity, it is predicted to have molecular function</span>: fructose 1,6-bisphosphate 1-phosphatase activity. An el…	2556	25.1212	28.5328	27.5381	31.2072	35.2529	36.8908	21.5235	19.5786	20.6613	20.5534	18.206	16.5718	16.5974	32.8793	36.1546	50.6797	54.3523	41.6379	2.47988e-08	1.57602	1	0.794413
FBgn0000303	Cha	3R	14531245	The gene Choline acetyltransferase is referred to in FlyBase by the symbol Dmel\Cha (CG12345, FBgn0000303). It is a protein_coding_gene from Drosophila melanogaster. Its sequence location is 3R:14531245..14558068. It has the cytological map location 91C1-91C5. There is experimental evidence that it has the molecular function</span>: choline O-acetyltransferase activity. There is experimental evid…	26824	41.6922	37.4689	42.6874	38.658	29.6053	29.1629	43.3818	38.7673	39.2988	37.8711	43.1697	42.3913	42.3823	20.115	19.024	16.897	17.3371	20.1359	2.47988e-08	0.895437	1.43883e-114	1.6136
FBgn0000045	Act79B	3L	21978331	The gene Actin 79B is referred to in FlyBase by the symbol Dmel\Act79B (CG7478, FBgn0000045). It is a protein_coding_gene from Drosophila melanogaster. Its sequence location is 3L:21978331..21980290. It has the cytological map location 79A6. Based on sequence similarity, it is predicted to have molecular function</span>: structural constituent of cytoskeleton. Based on sequence similarity, it is …	1960	132.75	173.251	58.56	74.2218	183.368	165.575	67.621	86.304	214.542	233.172	186.766	184.626	184.537	74.4117	72.1162	91.1138	86.2253	75.9182	2.7881e-08	0.809558	5.77777e-11	1.3481
FBgn0030360	CG1806	X	11901211	This gene is referred to in FlyBase by the symbol Dmel\CG1806 (CG1806, FBgn0030360). It is a protein_coding_gene from Drosophila melanogaster. Its sequence location is X:11901211..11903940. It has the cytological map location 11A1. Its molecular function is unknown. The biological processes in which it is involved are not known. 8 alleles are reported. No phenotypic data is available. It has one …	2730	5.05636	4.13851	2.7683	4.49346	4.08216	4.82756	8.39518	9.89863	10.2195	11.6227	8.89547	10.3382	10.3272	5.65361	5.2704	7.207	6.14621	5.89487	2.97233e-08	0.427261	1	0.62634
FBgn0050497	CG30497	2R	3670119	This gene is referred to in FlyBase by the symbol Dmel\CG30497 (CG30497, FBgn0050497). It is a protein_coding_gene from Drosophila melanogaster. Its sequence location is 2R:3625273..3670119. It has the cytological map location 43E13-43E16. Its molecular function is unknown. The biological processes in which it is involved are not known. 40 alleles are reported. The phenotype of these alleles is a…	44847	12.3823	10.7367	11.6042	10.7636	9.91514	9.79593	10.4456	9.90879	7.7978	7.57911	9.9445	9.41824	9.4174	8.10905	8.44179	6.94111	6.53714	8.62015	3.14291e-08	1.18339	2.99365e-23	1.35641
FBgn0261928	CG42795	3R	6051476	This gene is referred to in FlyBase by the symbol Dmel\CG42795 (CG42795, FBgn0261928). It is a protein_coding_gene from Drosophila melanogaster. Its sequence location is 3R:6051476..6075987. It has the cytological map location 86A2. An electronic pipeline based on InterPro domains suggests that it has the molecular function</span>: Rab GTPase activator activity. An electronic pipeline based on In…	24512	28.7091	28.7301	30.2599	29.4949	22.9349	23.097	31.326	30.5011	28.9411	29.8797	32.512	33.229	33.2238	15.8904	15.784	20.8365	20.3597	23.598	3.33129e-08	0.875727	2.19069e-18	1.25856
FBgn0029688	lva	X	3858787	The gene lava lamp is referred to in FlyBase by the symbol Dmel\lva (CG6450, FBgn0029688). It is a protein_coding_gene from Drosophila melanogaster. Its sequence location is X:3849578..3858787. It has the cytological map location 4A1. There is experimental evidence that it has the molecular function</span>: actin binding; protein binding; microtubule binding. There is experimental evidence that i…	9210	16.8051	20.9463	17.0041	20.646	17.1577	17.6258	21.6715	25.5375	24.4497	23.7821	23.7193	23.205	23.202	18.7876	18.7085	20.5152	20.8051	23.7325	3.55108e-08	0.77396	1	0.876216
FBgn0034691	synj	2R	17967676	The gene synaptojanin is referred to in FlyBase by the symbol Dmel\synj (CG6562, FBgn0034691). It is a protein_coding_gene from Drosophila melanogaster. Its sequence location is 2R:17967676..17973272. It has the cytological map location 58B4. There is experimental evidence that it has the molecular function</span>: inositol-polyphosphate 5-phosphatase activity. There is experimental evidence that…	5597	24.0286	28.2379	25.3032	28.6769	24.6132	24.654	30.8354	32.0092	34.8918	36.6579	35.5952	34.9407	34.9375	27.4561	29.0697	33.4487	33.2522	30.8722	3.57312e-08	0.758863	0.234627	0.822666
FBgn0261617	nej	X	9581099	The gene nejire is referred to in FlyBase by the symbol Dmel\nej (CG15319, FBgn0261617). It is a protein_coding_gene from Drosophila melanogaster. Its sequence location is X:9563251..9581099. It has the cytological map location 8F7-8F9. There is experimental evidence that it has the molecular function</span>: histone acetyltransferase activity (H3-K27 specific); protein binding; transcription fac…	17849	10.8753	12.7628	10.1464	12.5433	10.2719	9.43801	10.5512	13.7381	14.4022	14.8821	15.2971	14.9659	14.9636	7.94978	8.29415	13.695	13.5252	13.2016	3.57489e-08	0.787696	1	0.921937
FBgn0029846	Ca-alpha1T	X	6040199	The gene Ca-Î±1T is referred to in FlyBase by the symbol Dmel\Ca-Î±1T (CG15899, FBgn0029846). It is a protein_coding_gene from Drosophila melanogaster. Its sequence location is X:6001086..6040199. It has the cytological map location 5D5-5D6. Based on sequence similarity, it is predicted to have molecular function</span>: low voltage-gated calcium channel activity. An electronic pipeline based on …	39114	13.5457	13.7253	12.7359	13.7772	10.5663	10.3766	13.2588	14.3294	14.2396	14.2402	15.4617	15.5921	15.5914	9.16593	9.05306	15.4845	15.2077	15.1303	4.36293e-08	0.85773	1	0.938394
FBgn0040099	lectin-28C	2L	7857090	The gene lectin-28C is referred to in FlyBase by the symbol Dmel\lectin-28C (CG7106, FBgn0040099). It is a protein_coding_gene from Drosophila melanogaster. Its sequence location is 2L:7857090..7857931. It has the cytological map location 28D2. Based on sequence similarity, it is predicted to have molecular function</span>: galactose binding. The biological processes in which it is involved are n…	842	56.9943	45.2045	59.3751	47.4324	61.3299	69.824	38.1561	23.7757	35.5056	35.3255	27.6414	26.3538	26.3007	16.085	12.5337	14.4065	15.5352	8.88697	4.44404e-08	1.82139	5.5533e-25	3.62845
FBgn0036511	CG6498	3L	15559148	This gene is referred to in FlyBase by the symbol Dmel\CG6498 (CG6498, FBgn0036511). It is a protein_coding_gene from Drosophila melanogaster. Its sequence location is 3L:15559148..15569413. It has the cytological map location 71E1. Based on sequence similarity, it is predicted to have molecular function</span>: protein serine/threonine kinase activity. It is reported to be involved in the biolog…	10266	14.6525	15.3002	15.2424	16.9289	13.9133	14.8239	17.2194	19.0111	21.8384	21.6276	19.6049	19.1489	19.148	17.7063	18.4808	19.2318	18.2969	20.3592	4.44733e-08	0.767083	0.00651213	0.802497
FBgn0005633	fln	3L	19984279	The gene flightin is referred to in FlyBase by the symbol Dmel\fln (CG7445, FBgn0005633). It is a protein_coding_gene from Drosophila melanogaster. Its sequence location is 3L:19982651..19984279. It has the cytological map location 76D8. Its molecular function is unknown. There is experimental evidence that it is involved in the biological process</span>: muscle thick filament assembly. 4 alleles…	1629	36.6652	26.957	6.04883	7.58391	3.77013	3.15978	4.48315	4.30127	5.50467	6.69707	5.58758	6.18613	6.18321	4.1462	5.33004	3.40661	5.76741	3.46805	4.54199e-08	2.56976	1.74762e-07	2.97457
FBgn0036590	CG13065	3L	16270533	This gene is referred to in FlyBase by the symbol Dmel\CG13065 (CG13065, FBgn0036590). It is a protein_coding_gene from Drosophila melanogaster. Its sequence location is 3L:16270533..16271283. It has the cytological map location 72D12. Its molecular function is unknown. The biological processes in which it is involved are not known. 2 alleles are reported. No phenotypic data is available. It has …	751	85.1811	79.322	72.4845	73.5977	97.0561	94.5185	56.6493	53.3073	46.4302	36.9137	53.8554	55.0233	55.0854	109.757	96.3686	63.258	73.332	75.8156	4.56932e-08	1.6618	1	1.06027
FBgn0032479	CG16974	2L	13191949	This gene is referred to in FlyBase by the symbol Dmel\CG16974 (CG16974, FBgn0032479). It is a protein_coding_gene from Drosophila melanogaster. Its sequence location is 2L:13184942..13191949. It has the cytological map location 34A8. An electronic pipeline based on InterPro domains suggests that it has the molecular function</span>: protein binding. The biological processes in which it is involv…	7008	42.0192	47.1672	45.5685	45.239	47.1126	44.1538	54.7114	56.5553	54.0265	55.7217	53.2536	53.6557	53.6538	51.6148	47.5413	51.6635	49.4744	56.6584	4.56932e-08	0.827204	0.176512	0.873325
FBgn0013972	Gycalpha99B	3R	25508224	The gene Guanylyl cyclase Î±-subunit at 99B is referred to in FlyBase by the symbol Dmel\GycÎ±99B (CG1912, FBgn0013972). It is a protein_coding_gene from Drosophila melanogaster. Its sequence location is 3R:25508224..25511502. It has the cytological map location 99B7. There is experimental evidence that it has the molecular function</span>: guanylate cyclase activity. There is experimental eviden…	3279	34.2257	47.2485	31.9141	43.0332	45.0876	44.2347	35.2747	47.0068	60.4718	61.367	59.2119	63.0142	63.0254	50.3821	52.8217	81.4653	78.8098	57.5865	4.94715e-08	0.753015	1.56339e-19	0.639807
FBgn0051221	CG31221	3R	15238416	This gene is referred to in FlyBase by the symbol Dmel\CG31221 (CG31221, FBgn0051221). It is a protein_coding_gene from Drosophila melanogaster. Its sequence location is 3R:15238416..15286033. It has the cytological map location 92A3-92A5. Based on sequence similarity, it is predicted to have molecular function</span>: lipoprotein receptor activity. The biological processes in which it is involve…	47618	34.4977	25.8299	33.5664	25.0219	22.1647	21.9458	29.1474	21.8803	22.8071	21.916	26.2084	25.3193	25.3139	12.5307	11.8304	9.39911	9.29265	10.9021	4.98009e-08	1.10693	2.7071e-306	2.05663
FBgn0000464	Lar	2L	19606569	The gene Leukocyte-antigen-related-like is referred to in FlyBase by the symbol Dmel\Lar (CG10443, FBgn0000464). It is a protein_coding_gene from Drosophila melanogaster. Its sequence location is 2L:19606569..19731561. It has the cytological map location 37F2-38A2. There is experimental evidence that it has the molecular function</span>: protein tyrosine phosphatase activity. There is experimenta…	124993	4.72506	4.56641	4.73368	4.36095	3.80881	3.75835	4.98785	4.71633	4.83859	4.59877	5.50181	5.36314	5.36233	2.89219	3.04994	3.67496	3.43152	3.83689	5.47403e-08	0.864922	2.13753e-05	1.16655
FBgn0085195	CG34166	2L	14743253	This gene is referred to in FlyBase by the symbol Dmel\CG34166 (CG34166, FBgn0085195). It is a protein_coding_gene from Drosophila melanogaster. Its sequence location is 2L:14743253..14743859. It has the cytological map location 35B5. Its molecular function is unknown. The biological processes in which it is involved are not known. 2 alleles are reported. No phenotypic data is available. It has 2…	607	49.321	64.1872	44.0761	57.2677	60.0468	53.4903	22.3235	32.975	22.9748	34.3166	26.6596	19.9508	20.0719	90.6294	80.626	187.815	170.404	131.635	5.91936e-08	2.06274	2.16977e-14	0.482087
FBgn0003380	Sh	X	17957278	The gene Shaker is referred to in FlyBase by the symbol Dmel\Sh (CG12348, FBgn0003380). It is a protein_coding_gene from Drosophila melanogaster. Its sequence location is X:17823080..17957278. It has the cytological map location 16F3-16F6. There is experimental evidence that it has the molecular function</span>: voltage-gated cation channel activity. There is experimental evidence that it is invo…	134199	20.9594	18.1765	21.3817	19.0588	12.7857	12.6179	21.2273	17.8321	13.2749	12.7244	16.2633	16.1504	16.1474	4.64595	4.54023	5.27369	5.40885	5.79302	6.50738e-08	1.07702	0	2.51094
FBgn0050035	CG30035	2R	7553259	This gene is referred to in FlyBase by the symbol Dmel\CG30035 (CG30035, FBgn0050035). It is a protein_coding_gene from Drosophila melanogaster. Its sequence location is 2R:7553259..7562287. It has the cytological map location 48B6-48B7. Based on sequence similarity, it is predicted to have molecular function</span>: glucose transmembrane transporter activity. Based on sequence similarity, it is …	9029	21.62	22.6262	22.8677	20.7325	22.8826	22.6957	16.3464	16.6275	18.5399	18.0033	15.908	17.0824	17.091	24.5195	24.845	33.4103	35.2613	28.93	6.95987e-08	1.30161	0.000777782	0.813282
FBgn0037808	Bruce	3R	6157071	The gene Bruce is referred to in FlyBase by the symbol Dmel\Bruce (CG6303, FBgn0037808). It is a protein_coding_gene from Drosophila melanogaster. Its sequence location is 3R:6138366..6157071. It has the cytological map location 86A7-86A8. Based on sequence similarity, it is predicted to have molecular function</span>: ubiquitin-protein ligase activity. There is experimental evidence that it is i…	18706	15.217	14.8725	15.2467	15.3609	13.4834	13.0725	20.0446	19.2081	17.6305	17.272	16.0594	16.3838	16.3814	12.2972	12.5037	14.3511	15.5969	17.4768	7.19273e-08	0.81852	1	0.984716
FBgn0004242	Syt1	2L	2799970	The gene Synaptotagmin 1 is referred to in FlyBase by the symbol Dmel\Syt1 (CG3139, FBgn0004242). It is a protein_coding_gene from Drosophila melanogaster. Its sequence location is 2L:2780741..2799970. It has the cytological map location 23A6-23B1. There is experimental evidence that it has the molecular function</span>: protein binding. There is experimental evidence that it is involved in the b…	19230	126.694	105.815	128.847	109.288	85.96	87.4733	111.733	95.2456	92.7969	91.017	103.344	100.86	100.853	64.8775	63.8574	56.7576	57.2943	66.0668	7.32343e-08	1.08249	1.30309e-218	1.57205
FBgn0032286	CG7300	2L	10698024	This gene is referred to in FlyBase by the symbol Dmel\CG7300 (CG7300, FBgn0032286). It is a protein_coding_gene from Drosophila melanogaster. Its sequence location is 2L:10695209..10698024. It has the cytological map location 32A4. Its molecular function is unknown. The biological processes in which it is involved are not known. One allele is reported. No phenotypic data is available. It has one…	2816	11.8561	15.3353	14.4361	18.1603	24.7921	25.1881	9.60674	11.3732	15.5751	11.9709	6.12176	8.24	8.26513	33.3491	30.1086	37.6794	33.9367	30.0227	7.60997e-08	1.74546	1.67262e-06	0.633174
FBgn0051769	CG31769	2L	14110739	This gene is referred to in FlyBase by the symbol Dmel\CG31769 (CG31769, FBgn0051769). It is a protein_coding_gene from Drosophila melanogaster. Its sequence location is 2L:14109597..14110739. It has the cytological map location 34F4-34F5. Its molecular function is unknown. The biological processes in which it is involved are not known. 2 alleles are reported. No phenotypic data is available. It …	1143	99.1033	117.663	106.295	102.951	137.301	138.405	83.644	89.3147	89.7902	89.3204	76.1159	78.5051	78.5723	174.42	186.423	158.856	159.549	152.865	8.0603e-08	1.38491	0.000267453	0.770539
FBgn0020513	ade5	X	12654651	The gene ade5 is referred to in FlyBase by the symbol Dmel\ade5 (CG3989, FBgn0020513). It is a protein_coding_gene from Drosophila melanogaster. Its sequence location is X:12651793..12654651. It has the cytological map location 11B16. Based on sequence similarity, it is predicted to have molecular function</span>: phosphoribosylaminoimidazolesuccinocarboxamide synthase activity; phosphoribosylami…	2859	62.7331	67.8786	65.2056	67.9729	81.1071	78.4048	58.8505	64.7621	54.0174	54.4253	48.474	46.2009	46.2295	95.0362	91.5972	130.758	132.956	114.983	8.95246e-08	1.29557	2.03285e-19	0.692168
FBgn0002868	MtnA	3R	5610093	The gene Metallothionein A is referred to in FlyBase by the symbol Dmel\MtnA (CG9470, FBgn0002868). It is a protein_coding_gene from Drosophila melanogaster. Its sequence location is 3R:5609487..5610093. It has the cytological map location 85E9. It is reported to have molecular function</span>: metal ion binding. The biological processes in which it is involved are not known. 17 alleles are repor…	607	302.776	329.971	333.567	357.247	473.728	484.496	248.489	250.633	326.664	313.512	326.524	328.797	328.969	508.209	514.058	666.664	675.415	494.163	9.16825e-08	1.27146	9.27248e-18	0.715859
FBgn0023143	Uba1	2R	5580833	The gene Ubiquitin activating enzyme 1 is referred to in FlyBase by the symbol Dmel\Uba1 (CG1782, FBgn0023143). It is a protein_coding_gene from Drosophila melanogaster. Its sequence location is 2R:5575792..5580833. It has the cytological map location 46A1. Based on sequence similarity, it is predicted to have molecular function</span>: ubiquitin activating enzyme activity. There is experimental …	5042	37.456	39.0969	38.2267	40.9685	39.5729	42.0477	48.8466	51.214	52.1708	51.896	47.5422	47.5871	47.5903	57.9438	58.4728	49.3257	51.7103	58.9738	9.66672e-08	0.793194	2.25277e-12	0.732582
FBgn0041094	scyl	3L	11245410	The gene scylla is referred to in FlyBase by the symbol Dmel\scyl (CG7590, FBgn0041094). It is a protein_coding_gene from Drosophila melanogaster. Its sequence location is 3L:11245410..11248343. It has the cytological map location 68B4-68C1. Its molecular function is unknown. There is experimental evidence that it is involved in the biological process</span>: negative regulation of growth; respon…	2934	160.298	151.881	188.914	170.436	151.208	149.73	173.775	159.304	115.795	116.188	128.582	130.91	130.875	107.835	108.053	64.8589	62.559	98.7271	9.79664e-08	1.17938	3.8512e-65	1.69742
FBgn0259238	CG42336	2R	7185041	This gene is referred to in FlyBase by the symbol Dmel\CG42336 (CG42336, FBgn0259238). It is a protein_coding_gene from Drosophila melanogaster. Its sequence location is 2R:7182041..7185041. It has the cytological map location 47F1. Its molecular function is unknown. The biological processes in which it is involved are not known. 7 alleles are reported. No phenotypic data is available. It has 5 a…	3001	10.3445	11.2971	10.6731	11.9294	14.5022	13.8519	5.20879	6.00323	6.64084	6.6065	6.7378	5.71217	5.71655	7.73406	9.65567	8.43337	6.82936	7.91277	9.85412e-08	1.96693	0.372128	1.56861
FBgn0015657	DnaJ-1	3L	5745330	The gene DnaJ-like-1 is referred to in FlyBase by the symbol Dmel\DnaJ-1 (CG10578, FBgn0015657). It is a protein_coding_gene from Drosophila melanogaster. Its sequence location is 3L:5743122..5745330. It has the cytological map location 64E5. An electronic pipeline based on InterPro domains suggests that it has the molecular function</span>: heat shock protein binding; unfolded protein binding. B…	2209	67.494	61.3403	58.326	53.2665	59.6051	57.4125	128.112	123.232	52.7596	54.7071	58.1782	56.6127	56.5967	85.0672	80.779	53.2559	54.9204	48.4515	9.87049e-08	0.754736	1	0.942949
FBgn0034290	CG5773	2R	13931249	This gene is referred to in FlyBase by the symbol Dmel\CG5773 (CG5773, FBgn0034290). It is a protein_coding_gene from Drosophila melanogaster. Its sequence location is 2R:13930409..13931249. It has the cytological map location 55B1. Its molecular function is unknown. The biological processes in which it is involved are not known. 2 alleles are reported. No phenotypic data is available. It has one…	841	23.2456	31.8492	31.9075	47.4096	66.1438	68.64	16.1651	27.3705	26.0682	24.7528	21.6539	22.7767	22.831	33.208	27.2675	76.2991	71.6872	50.8657	1.08505e-07	1.93963	1	0.954058
FBgn0000308	chic	2L	5981025	The gene chickadee is referred to in FlyBase by the symbol Dmel\chic (CG9553, FBgn0000308). It is a protein_coding_gene from Drosophila melanogaster. Its sequence location is 2L:5972900..5981025. It has the cytological map location 26A5-26B2. There is experimental evidence that it has the molecular function</span>: protein binding. There is experimental evidence for 11 unique biological process</…	8126	41.2005	37.5292	40.737	36.7559	42.3747	40.8231	35.0266	30.1763	29.1809	31.9545	35.219	34.3621	34.3592	37.2831	34.632	23.0939	21.7998	27.33	1.10501e-07	1.22203	1.46401e-13	1.34131
FBgn0039027	CG7031	3R	18630013	This gene is referred to in FlyBase by the symbol Dmel\CG7031 (CG7031, FBgn0039027). It is a protein_coding_gene from Drosophila melanogaster. Its sequence location is 3R:18630013..18632211. It has the cytological map location 94C8. Its molecular function is unknown. The biological processes in which it is involved are not known. 2 alleles are reported. No phenotypic data is available. It has one…	2199	7.30052	9.32658	7.75964	7.90988	8.74888	8.30424	1.9077	3.18592	3.17201	3.15563	3.67564	2.29457	2.30202	7.50386	6.13948	5.52664	6.83512	5.17092	1.22015e-07	2.83758	1	1.47409
FBgn0029176	Ef1gamma	3R	25045888	The gene Ef1Î³ is referred to in FlyBase by the symbol Dmel\Ef1Î³ (CG11901, FBgn0029176). It is a protein_coding_gene from Drosophila melanogaster. Its sequence location is 3R:25045888..25047831. It has the cytological map location 99A1. Based on sequence similarity, it is predicted to have molecular function</span>: translation elongation factor activity. There is experimental evidence that it i…	1944	141.185	177.974	142.564	180.964	216.692	207.14	114.506	149.82	155.814	168.262	143.072	148.307	148.355	278.183	285.983	248.825	255.379	254.028	1.22072e-07	1.21226	3.39364e-25	0.725151
FBgn0036428	CG9238	3L	14544071	This gene is referred to in FlyBase by the symbol Dmel\CG9238 (CG9238, FBgn0036428). It is a protein_coding_gene from Drosophila melanogaster. Its sequence location is 3L:14534633..14544071. It has the cytological map location 70E1-70E2. Based on sequence similarity, it is predicted to have molecular function</span>: protein phosphatase type 1 regulator activity; protein phosphatase 1 binding. Th…	9439	13.2088	11.4255	13.854	11.1651	11.5906	13.1105	10.0064	9.1189	8.86696	9.0305	8.25177	7.37178	7.37454	12.8224	12.0509	10.3016	11.3973	10.5606	1.31721e-07	1.41234	1	1.15265
FBgn0000047	Act88F	3R	11265710	The gene Actin 88F is referred to in FlyBase by the symbol Dmel\Act88F (CG5178, FBgn0000047). It is a protein_coding_gene from Drosophila melanogaster. Its sequence location is 3R:11265710..11267895. It has the cytological map location 88F5. Based on sequence similarity, it is predicted to have molecular function</span>: structural constituent of cytoskeleton. There is experimental evidence that …	2186	68.2547	79.5419	17.7878	19.7325	19.0449	18.1565	12.0058	15.1112	31.0011	31.7565	27.7482	28.1216	28.0582	3.92568	4.7927	5.92004	4.16786	6.46941	1.53873e-07	1.52677	3.74849e-51	4.17218
FBgn0004240	Dpt	2R	14753270	The gene Diptericin is referred to in FlyBase by the symbol Dmel\Dpt (CG12763, FBgn0004240). It is a protein_coding_gene from Drosophila melanogaster. Its sequence location is 2R:14753270..14753765. It has the cytological map location 55F8. Its molecular function is unknown. There is experimental evidence that it is involved in the biological process</span>: defense response to Gram-negative bact…	496	86.4913	93.2948	92.6618	94.9653	153.003	161.38	71.1863	72.6417	82.3791	93.9974	42.9097	42.7453	42.7495	40.6485	54.181	92.948	110.267	76.6906	1.61503e-07	1.67988	0.000193266	1.6331
FBgn0039300	RpS27	3R	21073222	The gene Ribosomal protein S27 is referred to in FlyBase by the symbol Dmel\RpS27 (CG10423, FBgn0039300). It is a protein_coding_gene from Drosophila melanogaster. Its sequence location is 3R:21071674..21073222. It has the cytological map location 96C8. Based on sequence similarity, it is predicted to have molecular function</span>: structural constituent of ribosome. An electronic pipeline based…	1549	138.457	139.873	137.528	139.99	162.787	168.936	119.389	106.613	128.009	120.933	117.523	107.392	107.414	134.838	133.651	162.031	166.157	145.923	1.65448e-07	1.26821	1	1.04419
FBgn0011693	Pdh	3L	16347397	The gene Photoreceptor dehydrogenase is referred to in FlyBase by the symbol Dmel\Pdh (CG4899, FBgn0011693). It is a protein_coding_gene from Drosophila melanogaster. Its sequence location is 3L:16346327..16347397. It has the cytological map location 72E2. An electronic pipeline based on InterPro domains suggests that it has the molecular function</span>: binding; alcohol dehydrogenase (NAD) acti…	1071	1300.43	1285.48	1189.94	1170.77	1458.19	1472.89	1624.89	1608.29	1345.23	1313.11	1353.22	1370.47	1370.47	1712.42	1631.57	1256.81	1266.25	1237.52	1.67344e-07	0.914396	0.020125	0.929518
FBgn0038725	CG6184	3R	15483588	This gene is referred to in FlyBase by the symbol Dmel\CG6184 (CG6184, FBgn0038725). It is a protein_coding_gene from Drosophila melanogaster. Its sequence location is 3R:15478091..15483588. It has the cytological map location 92A13. Its molecular function is unknown. The biological processes in which it is involved are not known. 2 alleles are reported. No phenotypic data is available. It has 3 …	5498	7.97401	10.0757	7.57904	9.48399	9.76095	9.40917	10.4265	14.1991	15.9494	15.6868	13.7969	13.569	13.5629	8.77496	9.97374	11.4048	12.0878	11.0516	1.68615e-07	0.649101	1	0.81194
FBgn0001263	inaD	2R	18746317	The gene inactivation no afterpotential D is referred to in FlyBase by the symbol Dmel\inaD (CG3504, FBgn0001263). It is a protein_coding_gene from Drosophila melanogaster. Its sequence location is 2R:18743211..18746317. It has the cytological map location 59B3. There is experimental evidence that it has the molecular function</span>: myosin III binding; structural molecule activity. There is exp…	3107	139.122	169.179	139.213	165.898	194.589	199.147	161.595	196.499	195.938	209.902	197.257	201.807	201.8	154.353	159.611	195.184	195.626	166.834	1.73182e-07	0.865991	1	0.938271
FBgn0038641	CG7708	3R	14506328	This gene is referred to in FlyBase by the symbol Dmel\CG7708 (CG7708, FBgn0038641). It is a protein_coding_gene from Drosophila melanogaster. Its sequence location is 3R:14506328..14511029. It has the cytological map location 91C1. Based on sequence similarity, it is predicted to have molecular function</span>: amino acid transmembrane transporter activity; proline:sodium symporter activity; cho…	4702	32.1834	30.7837	30.7836	29.7992	28.2219	28.9145	37.7972	38.5274	39.8379	36.0396	42.1535	41.59	41.5711	22.3903	23.5302	24.2351	26.8284	27.4627	1.7483e-07	0.765796	1	1.08836
FBgn0010114	hig	2R	5134752	The gene hikaru genki is referred to in FlyBase by the symbol Dmel\hig (CG2040, FBgn0010114). It is a protein_coding_gene from Drosophila melanogaster. Its sequence location is 2R:5115286..5134752. It has the cytological map location 45B7-45B8. Its molecular function is unknown. Based on sequence similarity, it is predicted to be involved in the biological process</span>: cell adhesion. 14 allele…	19467	30.7877	30.4306	31.2235	30.8905	31.2685	31.5281	31.7654	32.4932	38.1825	37.5738	36.7817	35.8344	35.8319	27.2211	26.761	29.3137	29.9156	30.7813	1.7647e-07	0.875361	1	1.03506
FBgn0005616	msl-2	2L	3466111	The gene male-specific lethal 2 is referred to in FlyBase by the symbol Dmel\msl-2 (CG3241, FBgn0005616). It is a protein_coding_gene from Drosophila melanogaster. Its sequence location is 2L:3462213..3466111. It has the cytological map location 23F3. There is experimental evidence that it has the molecular function</span>: chromatin binding. There is experimental evidence that it is involved in …	3899	9.02607	8.69229	8.743	9.69981	9.09152	8.58849	13.6058	15.145	14.5656	16.5265	14.01	15.5117	15.4967	8.66999	9.63226	10.3293	6.16091	8.25541	1.81703e-07	0.602489	1	0.919661
FBgn0034978	CG3257	2R	20004312	This gene is referred to in FlyBase by the symbol Dmel\CG3257 (CG3257, FBgn0034978). It is a protein_coding_gene from Drosophila melanogaster. Its sequence location is 2R:20004312..20010792. It has the cytological map location 60B11. Its molecular function is unknown. The biological processes in which it is involved are not known. 4 alleles are reported. No phenotypic data is available. It has 2 …	6481	20.5804	22.4904	22.1687	21.147	21.7222	21.6017	25.0285	26.5621	27.2108	28.7502	31.9842	29.8626	29.8544	20.2828	22.7388	20.6214	19.292	22.858	1.90273e-07	0.765712	1	0.956233
FBgn0005632	faf	3R	27602756	The gene fat facets is referred to in FlyBase by the symbol Dmel\faf (CG1945, FBgn0005632). It is a protein_coding_gene from Drosophila melanogaster. Its sequence location is 3R:27602756..27615753. It has the cytological map location 100D2. It is reported to have molecular function</span>: ubiquitin-specific protease activity. There is experimental evidence that it is involved in the biological p…	12998	23.2998	25.0334	23.1772	24.3097	21.1192	21.7778	25.9869	28.2593	28.4393	28.8232	27.3115	28.2304	28.2283	23.9562	22.8158	23.8169	24.0862	27.773	1.90805e-07	0.83039	1	0.920629
FBgn0036913	CG8334	3L	19866992	This gene is referred to in FlyBase by the symbol Dmel\CG8334 (CG8334, FBgn0036913). It is a protein_coding_gene from Drosophila melanogaster. Its sequence location is 3L:19866992..19874167. It has the cytological map location 76D3. Based on sequence similarity, it is predicted to have molecular function</span>: ubiquitin-specific protease activity. An electronic pipeline based on InterPro domain…	7176	11.3159	13.7292	12.0272	13.5355	12.4215	13.7103	16.3718	17.8525	19.3008	19.0617	16.9141	16.7186	16.7201	18.3264	16.3591	18.6403	19.1517	23.9973	1.98438e-07	0.722463	1.20828e-08	0.677943
FBgn0036145	CG7607	3L	11192718	This gene is referred to in FlyBase by the symbol Dmel\CG7607 (CG7607, FBgn0036145). It is a protein_coding_gene from Drosophila melanogaster. Its sequence location is 3L:11192718..11193687. It has the cytological map location 68B1. Its molecular function is unknown. The biological processes in which it is involved are not known. 2 alleles are reported. The phenotype of these alleles is annotated…	970	41.8148	37.0973	53.5674	43.23	44.8932	39.7603	21.4576	20.6373	20.5393	23.4994	28.132	27.0106	27.0209	24.9009	31.8414	23.054	25.9935	28.414	1.98498e-07	1.84294	0.0202687	1.61491
FBgn0016726	RpL29	2R	17181275	The gene Ribosomal protein L29 is referred to in FlyBase by the symbol Dmel\RpL29 (CG10071, FBgn0016726). It is a protein_coding_gene from Drosophila melanogaster. Its sequence location is 2R:17181275..17181909. It has the cytological map location 57D8. There is experimental evidence that it has the molecular function</span>: chromatin binding. Based on sequence similarity, it is predicted to be …	635	311.159	365.416	287.287	381.676	443.302	448.801	213.15	269.526	294.986	324.679	329.634	342.853	343.016	383.482	407.721	668.484	694.612	493.446	2.10294e-07	1.26076	5.92708e-13	0.748184
FBgn0002622	RpS3	3R	19184525	The gene Ribosomal protein S3 is referred to in FlyBase by the symbol Dmel\RpS3 (CG6779, FBgn0002622). It is a protein_coding_gene from Drosophila melanogaster. Its sequence location is 3R:19184525..19185697. It has the cytological map location 94E13. There is experimental evidence that it has the molecular function</span>: oxidized purine base lesion DNA N-glycosylase activity; DNA-(apurinic or …	1173	245.826	322.943	240.865	310.39	384.158	381.325	180.108	248.296	259.071	293.216	293.114	297.326	297.418	415.525	422.033	520.386	526.358	416.038	2.19803e-07	1.20009	6.42114e-27	0.725821
FBgn0051678	CG31678	2L	20675941	This gene is referred to in FlyBase by the symbol Dmel\CG31678 (CG31678, FBgn0051678). It is a protein_coding_gene from Drosophila melanogaster. Its sequence location is 2L:20659128..20675941. It has the cytological map location 38D2-38D4. Its molecular function is unknown. The biological processes in which it is involved are not known. 8 alleles are reported. No phenotypic data is available. It …	16814	7.48887	7.99829	7.47554	8.33112	7.89105	8.08455	11.7951	11.2502	10.0144	10.0792	9.5051	9.41402	9.40517	4.36414	4.74915	4.21203	4.60273	5.19301	2.28206e-07	0.761698	1.01985e-07	1.45327
FBgn0001219	Hsc70-4	3R	11068370	The gene Heat shock protein cognate 4 is referred to in FlyBase by the symbol Dmel\Hsc70-4 (CG4264, FBgn0001219). It is a protein_coding_gene from Drosophila melanogaster. Its sequence location is 3R:11068370..11072336. It has the cytological map location 88E4. There is experimental evidence that it has the molecular function</span>: chaperone binding. There is experimental evidence that it is in…	3967	170.774	195.652	164.581	197.474	230.018	223.749	201.191	232.365	224.792	232.851	214.41	223.876	223.905	480.833	494.164	436.574	428.423	393.262	2.40204e-07	0.889253	0	0.481143
FBgn0044020	Roc2	2R	7566857	The gene Roc2 is referred to in FlyBase by the symbol Dmel\Roc2 (CG8998, FBgn0044020). It is a protein_coding_gene from Drosophila melanogaster. Its sequence location is 2R:7540261..7566857. It has the cytological map location 48B4-48C1. There is experimental evidence that it has the molecular function</span>: ubiquitin-protein ligase activity. There is experimental evidence that it is involved i…	26597	8.54155	8.72354	8.80444	8.26818	8.98651	8.73467	6.64272	6.73588	7.3802	7.11764	6.427	6.86029	6.86295	9.12351	9.15797	12.4323	13.0594	10.7131	2.62617e-07	1.26468	0.0519722	0.848567
FBgn0051465	CG31465	3R	17706532	This gene is referred to in FlyBase by the symbol Dmel\CG31465 (CG31465, FBgn0051465). It is a protein_coding_gene from Drosophila melanogaster. Its sequence location is 3R:17706532..17709712. It has the cytological map location 93F14. Its molecular function is unknown. The biological processes in which it is involved are not known. 3 alleles are reported. No phenotypic data is available. It has …	3181	3.00195	2.26197	2.67218	2.25294	2.23029	2.23413	0.327537	0.314661	0.313119	0.311305	0.318241	0.317126	0.317422	0.301737	0.300178	0.59264	0.288926	0.600672	2.69205e-07	7.70429	0.000249761	6.10161
FBgn0002590	RpS5a	X	17042287	The gene Ribosomal protein S5a is referred to in FlyBase by the symbol Dmel\RpS5a (CG8922, FBgn0002590). It is a protein_coding_gene from Drosophila melanogaster. Its sequence location is X:17037620..17042287. It has the cytological map location 15E5-15E7. Based on sequence similarity, it is predicted to have molecular function</span>: structural constituent of ribosome. There is experimental evi…	4668	61.5215	71.4832	62.7717	75.5805	84.823	84.7437	49.6819	58.105	67.2378	69.4356	60.8811	60.2523	60.2713	91.9754	92.4204	122.357	126.883	105.39	3.11772e-07	1.20605	1.20756e-22	0.735734
FBgn0261260	Megalin	X	9394162	The gene Megalin is referred to in FlyBase by the symbol Dmel\Megalin (CG42611, FBgn0261260). It is a protein_coding_gene from Drosophila melanogaster. Its sequence location is X:9253877..9394162. It has the cytological map location 8E1-8E4. Based on sequence similarity, it is predicted to have molecular function</span>: low-density lipoprotein receptor activity. The biological processes in which…	140286	2.47865	2.53949	2.85914	2.88623	2.25287	2.35774	2.99985	3.08207	3.06114	2.91064	3.04951	3.08272	3.08233	2.04637	2.02398	2.52101	2.44519	2.85122	3.11772e-07	0.845387	1	1.02699
FBgn0032538	CG16885	2L	13934690	This gene is referred to in FlyBase by the symbol Dmel\CG16885 (CG16885, FBgn0032538). It is a protein_coding_gene from Drosophila melanogaster. Its sequence location is 2L:13932559..13934690. It has the cytological map location 34E4. Its molecular function is unknown. The biological processes in which it is involved are not known. 2 alleles are reported. No phenotypic data is available. It has o…	2132	309.237	347.676	279.802	313.27	429.405	417.266	283.21	318.754	335.087	339.833	288.429	285.6	285.616	378.82	382.689	381.837	389.434	339.341	3.23993e-07	1.13277	1	0.971693
FBgn0039800	Npc2g	3R	26570983	The gene Niemann-Pick type C-2g is referred to in FlyBase by the symbol Dmel\Npc2g (CG11314, FBgn0039800). It is a protein_coding_gene from Drosophila melanogaster. Its sequence location is 3R:26570326..26570983. It has the cytological map location 100A3. Its molecular function is unknown. There is experimental evidence that it is involved in the biological process</span>: mesoderm development. 3…	658	58.5857	71.7657	53.7081	62.2287	89.2027	87.8048	36.3829	48.6715	40.8843	42.1786	35.3738	39.8361	40.0081	242.732	240.277	247.863	262.041	207.809	3.5373e-07	1.73962	4.12182e-58	0.341167
FBgn0260746	Ect3	3R	7825029	This gene is referred to in FlyBase by the symbol Dmel\Ect3 (CG3132, FBgn0260746). It is a protein_coding_gene from Drosophila melanogaster. Its sequence location is 3R:7825029..7829239. It has the cytological map location 87A7. Based on sequence similarity, it is predicted to have molecular function</span>: beta-galactosidase activity. There is experimental evidence that it is involved in the bi…	4211	12.4345	11.9599	14.1513	15.7737	14.6687	13.7326	22.4377	25.4305	19.4011	21.6553	16.5817	17.4812	17.4768	16.2929	15.0698	22.286	19.1074	17.8108	3.5373e-07	0.672594	1	0.765623
FBgn0036451	CG9425	3L	14785231	This gene is referred to in FlyBase by the symbol Dmel\CG9425 (CG9425, FBgn0036451). It is a protein_coding_gene from Drosophila melanogaster. Its sequence location is 3L:14785231..14792466. It has the cytological map location 70F6. An electronic pipeline based on InterPro domains suggests that it has the molecular function</span>: DNA binding; nucleoside-triphosphatase activity; zinc ion binding…	7236	24.7722	29.4988	22.2483	30.2324	24.9169	25.098	24.734	32.5044	31.945	32.5981	37.5911	37.332	37.3259	23.6397	24.4755	24.7977	25.6884	31.6509	3.5622e-07	0.796965	1	0.935484
FBgn0011227	ox	2R	8645028	The gene oxen is referred to in FlyBase by the symbol Dmel\ox (CG8764, FBgn0011227). It is a protein_coding_gene from Drosophila melanogaster. Its sequence location is 2R:8644644..8645028. It has the cytological map location 49C2. Based on sequence similarity, it is predicted to have molecular function</span>: ubiquinol-cytochrome-c reductase activity. There is experimental evidence that it is in…	385	379.517	381.334	321.37	356.049	412.957	439.912	224.463	236.575	300.214	316.692	323.025	308.933	309.003	301.276	312.593	374.739	399.016	288.178	3.60093e-07	1.33992	1	1.15434
FBgn0052694	CG32694	X	9883728	This gene is referred to in FlyBase by the symbol Dmel\CG32694 (CG32694, FBgn0052694). It is a protein_coding_gene from Drosophila melanogaster. Its sequence location is X:9883728..9900918. It has the cytological map location 9A4. Its molecular function is unknown. The biological processes in which it is involved are not known. 4 alleles are reported. No phenotypic data is available. It has 4 ann…	17191	5.76063	4.30497	5.38457	4.93894	5.36087	5.31077	9.23244	7.9178	6.20092	6.1094	6.82513	6.74426	6.74263	7.54846	7.01004	4.49623	4.49217	6.57744	3.63893e-07	0.72184	1	0.842509
FBgn0005671	Vha55	3R	8453551	The gene Vacuolar H<sup>+</sup>-ATPase 55kD B subunit is referred to in FlyBase by the symbol Dmel\Vha55 (CG17369, FBgn0005671). It is a protein_coding_gene from Drosophila melanogaster. Its sequence location is 3R:8449484..8453551. It has the cytological map location 87C2-87C3. Based on sequence similarity, it is predicted to have molecular function</span>: hydrogen-exporting ATPase activity, ph…	4068	139.725	142.838	128.786	142.791	144.65	138.907	145.11	154.262	166.797	168.11	158.368	165.285	165.282	152.159	156.037	145.323	148.66	150.083	3.82766e-07	0.874483	1	0.912976
FBgn0041579	AttC	2R	9281210	The gene Attacin-C is referred to in FlyBase by the symbol Dmel\AttC (CG4740, FBgn0041579). It is a protein_coding_gene from Drosophila melanogaster. Its sequence location is 2R:9281210..9282184. It has the cytological map location 50A3. Its molecular function is unknown. There is experimental evidence that it is involved in the biological process</span>: defense response; antibacterial humoral r…	975	36.4847	56.8822	36.4103	54.5761	91.2945	81.0698	30.9763	44.1382	45.9981	49.8509	20.8001	25.8754	25.8636	13.7091	15.6231	48.3923	45.4037	38.1048	3.8373e-07	1.63903	5.42718e-09	1.9066
FBgn0033079	Fmo-2	2R	2532585	The gene Flavin-containing monooxygenase 2 is referred to in FlyBase by the symbol Dmel\Fmo-2 (CG3174, FBgn0033079). It is a protein_coding_gene from Drosophila melanogaster. Its sequence location is 2R:2529922..2532585. It has the cytological map location 42B2. There is experimental evidence that it has the molecular function</span>: monooxygenase activity. An electronic pipeline based on InterP…	2664	18.3262	13.496	12.4275	11.9184	13.6897	15.9865	8.95169	8.64073	7.47991	8.93319	7.2153	4.54995	4.56246	18.1913	17.0217	15.1099	19.0454	13.5258	3.86972e-07	1.87553	1	0.981566
FBgn0260462	CG12163	3R	1077468	This gene is referred to in FlyBase by the symbol Dmel\CG12163 (CG12163, FBgn0260462). It is a protein_coding_gene from Drosophila melanogaster. Its sequence location is 3R:1063223..1077468. It has the cytological map location 82F6-82F7. Based on sequence similarity, it is predicted to have molecular function</span>: cysteine-type endopeptidase activity. There is experimental evidence that it is …	14246	20.9773	24.2136	20.9397	24.1205	27.2258	26.4166	27.2096	31.0527	29.5849	30.6124	26.1273	26.3249	26.3234	24.3683	24.606	27.7226	27.8975	25.1251	3.89657e-07	0.841917	1	0.922141
FBgn0003887	betaTub56D	2R	15339122	The gene Î²-Tubulin at 56D is referred to in FlyBase by the symbol Dmel\Î²Tub56D (CG9277, FBgn0003887). It is a protein_coding_gene from Drosophila melanogaster. Its sequence location is 2R:15334824..15339122. It has the cytological map location 56D7-56D8. Based on sequence similarity, it is predicted to have molecular function</span>: structural constituent of cytoskeleton; GTP binding. Based on…	4299	69.9992	82.379	59.0364	82.5385	87.8653	84.7088	71.1217	95.6856	100.821	101.214	92.4553	93.796	93.8155	125.511	127.907	180.337	177.788	135.387	3.93526e-07	0.840448	5.19923e-100	0.554897
FBgn0039178	CG6356	3R	20109856	This gene is referred to in FlyBase by the symbol Dmel\CG6356 (CG6356, FBgn0039178). It is a protein_coding_gene from Drosophila melanogaster. Its sequence location is 3R:20109856..20114343. It has the cytological map location 95F9. Based on sequence similarity, it is predicted to have molecular function</span>: secondary active organic cation transmembrane transporter activity. An electronic pip…	4488	16.6292	15.1061	16.6001	17.0865	15.574	16.9513	20.8561	23.1928	21.7555	24.0722	25.9088	23.5843	23.576	19.8326	20.8333	13.8947	17.2621	18.1865	4.18721e-07	0.702787	1	0.862325
FBgn0034394	CG15096	2R	14702514	This gene is referred to in FlyBase by the symbol Dmel\CG15096 (CG15096, FBgn0034394). It is a protein_coding_gene from Drosophila melanogaster. Its sequence location is 2R:14695841..14702514. It has the cytological map location 55F5. Based on sequence similarity, it is predicted to have molecular function</span>: high affinity inorganic phosphate:sodium symporter activity. An electronic pipeline…	6674	10.7216	11.5384	10.5452	11.3415	12.2906	13.6736	8.09184	7.1984	7.91259	7.27537	7.72845	8.00481	8.02248	25.7979	26.7073	32.5969	31.8626	25.7565	4.23447e-07	1.51717	1.19587e-41	0.4651
FBgn0034885	CG4019	2R	19502269	This gene is referred to in FlyBase by the symbol Dmel\CG4019 (CG4019, FBgn0034885). It is a protein_coding_gene from Drosophila melanogaster. Its sequence location is 2R:19495098..19502269. It has the cytological map location 59F4. Based on sequence similarity, it is predicted to have molecular function</span>: water channel activity; channel activity. There is experimental evidence that it is i…	7172	17.5624	19.181	16.2092	16.8347	21.4598	22.623	14.0534	14.7923	15.6997	13.2648	12.8353	13.4945	13.507	28.4582	27.666	30.5514	33.0255	31.4055	4.2418e-07	1.35334	3.21993e-12	0.691741
FBgn0029814	CG15765	X	5712597	This gene is referred to in FlyBase by the symbol Dmel\CG15765 (CG15765, FBgn0029814). It is a protein_coding_gene from Drosophila melanogaster. Its sequence location is X:5712597..5733606. It has the cytological map location 5C2-5C3. An electronic pipeline based on InterPro domains suggests that it has the molecular function</span>: binding. There is experimental evidence that it is involved in …	21010	10.1581	11.9688	9.83823	12.3115	10.8467	10.7682	10.3976	12.7669	13.1361	13.8219	15.5459	15.3524	15.3486	7.76947	7.55188	10.8691	10.3665	10.3496	4.2853e-07	0.813268	1	1.05841
FBgn0011280	Pbprp2	X	20290640	The gene Pheromone-binding protein-related protein 2 is referred to in FlyBase by the symbol Dmel\Pbprp2 (CG1668, FBgn0011280). It is a protein_coding_gene from Drosophila melanogaster. Its sequence location is X:20290640..20292009. It has the cytological map location 19D1. Based on sequence similarity, it is predicted to have molecular function</span>: pheromone binding; odorant binding. Based o…	1370	106.181	121.477	111.382	128.442	195.817	196.865	79.0728	98.6266	128.01	129.519	118.104	117.725	117.812	215.945	250.308	295.317	312.925	266.955	4.48129e-07	1.2818	8.38874e-45	0.589451
FBgn0026438	Eaat2	2L	744395	The gene Excitatory amino acid transporter 2 is referred to in FlyBase by the symbol Dmel\Eaat2 (CG3159, FBgn0026438). It is a protein_coding_gene from Drosophila melanogaster. Its sequence location is 2L:737212..744395. It has the cytological map location 21E2. There is experimental evidence that it has the molecular function</span>: L-aspartate transmembrane transporter activity; taurine:sodium…	7184	59.5258	60.5907	63.5498	59.6472	56.6778	56.6302	71.7339	68.5444	68.2364	70.4978	67.9975	68.6183	68.6042	51.2984	51.7593	40.7153	40.6806	43.594	4.48129e-07	0.85803	2.14742e-06	1.20216
FBgn0034140	CG8317	2R	12464087	This gene is referred to in FlyBase by the symbol Dmel\CG8317 (CG8317, FBgn0034140). It is a protein_coding_gene from Drosophila melanogaster. Its sequence location is 2R:12462083..12464087. It has the cytological map location 53C8. Its molecular function is unknown. The biological processes in which it is involved are not known. 3 alleles are reported. No phenotypic data is available. It has one…	2005	13.3362	15.3585	12.2721	11.7569	19.679	17.1922	8.78546	7.98666	7.95205	6.91898	6.05871	5.53627	5.55167	16.429	14.9027	17.8217	18.2861	10.8353	4.5605e-07	2.07213	1	1.06881
FBgn0032470	CG5142	2L	13079005	This gene is referred to in FlyBase by the symbol Dmel\CG5142 (CG5142, FBgn0032470). It is a protein_coding_gene from Drosophila melanogaster. Its sequence location is 2L:13079005..13109468. It has the cytological map location 34A5. An electronic pipeline based on InterPro domains suggests that it has the molecular function</span>: binding. There is experimental evidence that it is involved in th…	30464	1.92126	1.88586	1.71224	1.7121	1.53001	1.46626	1.12416	0.887093	1.14488	1.04113	1.02913	0.860805	0.860867	1.24045	1.36379	1.01269	0.729606	1.02829	5.04582e-07	1.6802	0.000627379	1.64019
FBgn0035205	CG2469	3L	1307224	This gene is referred to in FlyBase by the symbol Dmel\CG2469 (CG2469, FBgn0035205). It is a protein_coding_gene from Drosophila melanogaster. Its sequence location is 3L:1307224..1311812. It has the cytological map location 61F5-61F6. An electronic pipeline based on InterPro domains suggests that it has the molecular function</span>: binding. The biological processes in which it is involved are …	4589	26.0489	30.6361	22.3313	30.0766	28.2496	29.3983	27.6738	33.8058	38.2141	42.1223	38.1244	38.8793	38.8694	30.351	27.4794	27.2886	26.8533	28.9597	5.29796e-07	0.762	1	0.92736
FBgn0032198	eEF1delta	2L	10232493	The gene eEF1Î´ is referred to in FlyBase by the symbol Dmel\eEF1Î´ (CG4912, FBgn0032198). It is a protein_coding_gene from Drosophila melanogaster. Its sequence location is 2L:10232493..10234450. It has the cytological map location 31B1. Based on sequence similarity, it is predicted to have molecular function</span>: translation elongation factor activity. Based on sequence similarity, it is pre…	1958	51.7825	51.9249	52.2272	52.2434	63.6017	56.471	38.2148	33.7379	42.7485	37.4543	39.77	40.1559	40.1723	51.3938	53.663	51.6518	41.9241	49.9699	5.37645e-07	1.41438	1	1.1367
FBgn0040777	CG14767	2R	4611342	This gene is referred to in FlyBase by the symbol Dmel\CG14767 (CG14767, FBgn0040777). It is a protein_coding_gene from Drosophila melanogaster. Its sequence location is 2R:4605522..4611342. It has the cytological map location 44E2-44E3. Based on sequence similarity, it is predicted to have molecular function</span>: nucleobase transmembrane transporter activity. An electronic pipeline based on I…	5821	44.5239	47.9649	41.357	44.8022	46.1075	46.7051	52.3108	57.5995	54.9448	54.8245	55.7707	53.3406	53.3381	53.1733	55.777	48.0334	49.932	49.4165	5.58532e-07	0.825633	1	0.876611
FBgn0052226	CG32226	3L	20295202	This gene is referred to in FlyBase by the symbol Dmel\CG32226 (CG32226, FBgn0052226). It is a protein_coding_gene from Drosophila melanogaster. Its sequence location is 3L:20290229..20295202. It has the cytological map location 77B1-77B2. An electronic pipeline based on InterPro domains suggests that it has the molecular function</span>: sugar binding. The biological processes in which it is inv…	4974	9.47365	12.9942	10.719	12.7414	11.6071	12.6418	14.4391	15.8965	19.0313	17.9342	17.8916	18.4409	18.4331	9.88482	9.83966	15.45	15.4372	13.9368	6.03432e-07	0.677165	1	0.845694
FBgn0053147	Hs3st-A	2R	14605634	The gene Heparan sulfate 3-O sulfotransferase-A is referred to in FlyBase by the symbol Dmel\Hs3st-A (CG33147, FBgn0053147). It is a protein_coding_gene from Drosophila melanogaster. Its sequence location is 2R:14605634..14642026. It has the cytological map location 55E9-55F1. Based on sequence similarity, it is predicted to have molecular function</span>: [heparan sulfate]-glucosamine 3-sulfotra…	36393	10.1322	9.33683	9.79459	8.90839	7.90505	8.14093	11.4754	10.8356	10.0475	9.83057	11.0324	11.1628	11.1595	6.50828	6.53412	6.0068	6.36364	7.22703	6.27695e-07	0.842102	1.70107e-06	1.23787
FBgn0040281	Aplip1	3L	1196321	The gene APP-like protein interacting protein 1 is referred to in FlyBase by the symbol Dmel\Aplip1 (CG1200, FBgn0040281). It is a protein_coding_gene from Drosophila melanogaster. Its sequence location is 3L:1196321..1199339. It has the cytological map location 61F3. There is experimental evidence that it has the molecular function</span>: protein binding; protein kinase binding; kinesin binding…	3019	45.1988	46.2373	46.1654	43.0248	39.2618	42.6795	53.7113	59.0103	56.435	53.506	56.9501	62.4352	62.4178	43.8773	45.2989	42.7289	40.8142	40.5275	6.5234e-07	0.767634	1	0.952489
FBgn0038879	CG17298	3R	17108919	This gene is referred to in FlyBase by the symbol Dmel\CG17298 (CG17298, FBgn0038879). It is a protein_coding_gene from Drosophila melanogaster. Its sequence location is 3R:17108919..17109772. It has the cytological map location 93D3. Its molecular function is unknown. The biological processes in which it is involved are not known. 2 alleles are reported. No phenotypic data is available. It has o…	854	23.8833	31.2509	22.6167	26.3806	40.2761	37.9737	12.1993	16.4067	11.6633	15.0905	10.6746	17.6938	17.7453	32.8459	39.571	37.3621	35.0872	31.106	6.80505e-07	2.17826	1	0.94148
FBgn0010488	NAT1	2R	8803502	The gene NAT1 is referred to in FlyBase by the symbol Dmel\NAT1 (CG3845, FBgn0010488). It is a protein_coding_gene from Drosophila melanogaster. Its sequence location is 2R:8803502..8810745. It has the cytological map location 49E1. Based on sequence similarity, it is predicted to have molecular function</span>: translation initiation factor activity. There is experimental evidence that it is inv…	7244	71.4195	80.2106	69.9743	77.6467	80.9501	80.8029	83.9194	93.5367	87.7528	85.3724	84.8867	91.1489	91.1487	90.1263	91.8861	76.8109	72.4743	100.576	7.31286e-07	0.875407	0.00139819	0.881423
FBgn0027106	inx7	X	6903902	The gene innexin 7 is referred to in FlyBase by the symbol Dmel\inx7 (CG2977, FBgn0027106). It is a protein_coding_gene from Drosophila melanogaster. Its sequence location is X:6885645..6903902. It has the cytological map location 6E4. Based on sequence similarity, it is predicted to have molecular function</span>: gap junction channel activity. The biological processes in which it is involved ar…	18258	14.8921	12.9936	17.1236	13.8371	14.6448	13.9476	13.1398	11.2925	11.7328	11.9424	10.6371	12.1466	12.1501	19.876	19.1067	15.0049	15.8165	16.4868	7.69658e-07	1.23342	1	0.888235
FBgn0041723	rho-5	2L	10372898	The gene rhomboid-5 is referred to in FlyBase by the symbol Dmel\rho-5 (CG33304, FBgn0041723). It is a protein_coding_gene from Drosophila melanogaster. Its sequence location is 2L:10368134..10372898. It has the cytological map location 31D10. An electronic pipeline based on InterPro domains suggests that it has the molecular function</span>: serine-type endopeptidase activity. Based on sequence …	4765	9.8767	13.3439	11.6146	11.5891	10.6308	11.4968	13.5504	16.3836	18.8207	20.1824	16.3448	16.2914	16.2891	13.1728	13.9309	17.7018	17.2882	15.9443	8.65654e-07	0.6749	0.114211	0.726747
FBgn0024943	PIP82	X	8423731	The gene PIP82 is referred to in FlyBase by the symbol Dmel\PIP82 (CG11219, FBgn0024943). It is a protein_coding_gene from Drosophila melanogaster. Its sequence location is X:8419420..8423731. It has the cytological map location 7F3. Its molecular function is unknown. The biological processes in which it is involved are not known. 2 alleles are reported. No phenotypic data is available. It has on…	4312	59.9075	65.7215	58.5728	72.8036	77.501	78.5666	76.4077	87.041	84.8028	81.1349	85.8403	78.5544	78.5529	73.101	72.5721	87.916	90.0235	78.1674	9.51916e-07	0.836551	0.0319575	0.859972
FBgn0027948	msps	3R	11876545	The gene mini spindles is referred to in FlyBase by the symbol Dmel\msps (CG5000, FBgn0027948). It is a protein_coding_gene from Drosophila melanogaster. Its sequence location is 3R:11876545..11886397. It has the cytological map location 89B1-89B2. There is experimental evidence that it has the molecular function</span>: protein binding. There is experimental evidence that it is involved in the b…	9853	26.9561	26.4697	29.5911	28.8525	27.549	27.2859	32.4844	33.4195	33.5729	33.496	35.2054	32.4337	32.4269	25.4215	26.003	23.4356	22.5559	25.6335	9.51916e-07	0.830979	1	1.07222
FBgn0028497	CG3530	2R	19284202	This gene is referred to in FlyBase by the symbol Dmel\CG3530 (CG3530, FBgn0028497). It is a protein_coding_gene from Drosophila melanogaster. Its sequence location is 2R:19276524..19284202. It has the cytological map location 59D10. Based on sequence similarity, it is predicted to have molecular function</span>: protein tyrosine/serine/threonine phosphatase activity. There is experimental eviden…	7679	10.5848	14.4299	11.2497	13.0506	13.9777	13.3417	15.5727	17.7258	17.5167	17.0363	18.042	17.5908	17.5892	15.3606	15.1699	17.0667	17.4221	14.5763	9.51916e-07	0.740541	0.197424	0.788543
FBgn0261263	scrib	3R	22362068	The gene scribbled is referred to in FlyBase by the symbol Dmel\scrib (CG42614, FBgn0261263). It is a protein_coding_gene from Drosophila melanogaster. Its sequence location is 3R:22362068..22429773. It has the cytological map location 97B9-97C2. There is experimental evidence that it has the molecular function</span>: protein binding. There is experimental evidence for 22 unique biological proce…	67706	5.45015	5.89772	5.73765	5.99575	4.98194	5.0351	6.49166	6.65208	6.51923	6.64588	6.28885	6.22378	6.22309	4.36842	4.72094	5.73621	5.32885	6.08962	9.75031e-07	0.852577	1	1.01944
FBgn0031645	CG3036	2L	4892115	This gene is referred to in FlyBase by the symbol Dmel\CG3036 (CG3036, FBgn0031645). It is a protein_coding_gene from Drosophila melanogaster. Its sequence location is 2L:4892115..4903889. It has the cytological map location 25B1-25B2. Based on sequence similarity, it is predicted to have molecular function</span>: sodium:phosphate symporter activity. Based on sequence similarity, it is predicted…	11775	12.8675	12.2119	14.6347	14.501	13.0752	13.8704	11.7262	11.3047	10.4926	10.1	9.27839	8.99125	8.99381	13.3099	13.9136	13.3558	13.8262	12.2544	1.05032e-06	1.31131	1	1.0728
FBgn0032147	IP3K1	2L	9782390	The gene Inositol 1,4,5-triphosphate kinase 1 is referred to in FlyBase by the symbol Dmel\IP3K1 (CG4026, FBgn0032147). It is a protein_coding_gene from Drosophila melanogaster. Its sequence location is 2L:9782390..9788499. It has the cytological map location 30C9-30D1. Based on sequence similarity, it is predicted to have molecular function</span>: inositol trisphosphate 3-kinase activity. There…	6110	48.0451	60.3131	50.7315	61.5857	60.4997	57.6137	59.0331	72.8936	72.2422	72.0246	61.0836	62.2034	62.2119	87.2209	89.7046	93.7387	94.1215	90.9297	1.14084e-06	0.848074	3.77728e-48	0.654124
FBgn0040074	retinin	3L	16325019	The gene retinin is referred to in FlyBase by the symbol Dmel\retinin (CG13057, FBgn0040074). It is a protein_coding_gene from Drosophila melanogaster. Its sequence location is 3L:16325019..16325889. It has the cytological map location 72E1. Its molecular function is unknown. The biological processes in which it is involved are not known. 2 alleles are reported. No phenotypic data is available. I…	871	1917.72	1952.06	2073	2202.73	2698.81	2610.08	2069.8	2101.69	2174.62	2192.73	2004.16	1971.04	1970.87	1322.47	1257.23	1289.91	1245.82	1053.8	1.20176e-06	1.07514	3.85992e-252	1.65285
FBgn0024753	Flo-2	X	14733411	The gene flotillin 2 is referred to in FlyBase by the symbol Dmel\Flo-2 (CG32593, FBgn0024753). It is a protein_coding_gene from Drosophila melanogaster. Its sequence location is X:14733411..14827616. It has the cytological map location 12F5-13A1. There is experimental evidence that it has the molecular function</span>: structural molecule activity. It is reported to be involved in the biological…	94206	10.9599	12.1184	10.9178	11.6269	13.3094	13.3743	10.6551	11.4316	11.4438	11.4255	10.124	10.6046	10.6048	11.5601	11.9934	12.5249	12.077	11.0565	1.2143e-06	1.10082	1	1.03567
FBgn0014020	Rho1	2R	11990191	The gene Rho1 is referred to in FlyBase by the symbol Dmel\Rho1 (CG8416, FBgn0014020). It is a protein_coding_gene from Drosophila melanogaster. Its sequence location is 2R:11990191..11994734. It has the cytological map location 52E5. There is experimental evidence that it has the molecular function</span>: protein binding; kinase binding. There is experimental evidence for 31 unique biological p…	4544	80.7364	77.0533	82.4575	76.0814	86.0316	85.7263	69.7397	70.4829	64.2448	65.4308	71.6644	69.2163	69.2159	75.3707	75.2745	58.8299	60.6424	67.9153	1.2498e-06	1.1882	7.33083e-05	1.1985
FBgn0039805	Cpr100A	3R	26693245	The gene Cuticular protein 100A is referred to in FlyBase by the symbol Dmel\Cpr100A (CG12045, FBgn0039805). It is a protein_coding_gene from Drosophila melanogaster. Its sequence location is 3R:26693245..26694908. It has the cytological map location 100A6. Based on sequence similarity, it is predicted to have molecular function</span>: structural constituent of chitin-based cuticle. The biologic…	1664	391.556	364.661	371.731	341.766	422.391	421.255	392.652	356.676	338.309	323.41	317.887	304.742	304.737	433.227	433.204	262.889	263.794	273.184	1.32974e-06	1.13753	1.2034e-07	1.17368
FBgn0030974	CG7358	X	18787666	This gene is referred to in FlyBase by the symbol Dmel\CG7358 (CG7358, FBgn0030974). It is a protein_coding_gene from Drosophila melanogaster. Its sequence location is X:18783043..18787666. It has the cytological map location 17F2. Its molecular function is unknown. The biological processes in which it is involved are not known. One allele is reported. No phenotypic data is available. It has one …	4624	8.78076	10.6487	6.5037	10.3896	10.7283	10.3085	9.70959	13.2037	16.8092	18.6567	14.2183	15.4772	15.4801	12.1001	13.3061	20.3017	20.0797	15.1844	1.3317e-06	0.65126	1.2179e-07	0.594694
FBgn0038659	endoA	3R	14732332	The gene endophilin A is referred to in FlyBase by the symbol Dmel\endoA (CG14296, FBgn0038659). It is a protein_coding_gene from Drosophila melanogaster. Its sequence location is 3R:14732332..14736070. It has the cytological map location 91D4. There is experimental evidence that it has the molecular function</span>: lysophosphatidic acid acyltransferase activity. There is experimental evidence t…	3739	111.207	108.179	110.16	106.944	100.502	97.6865	118.676	115.371	129.244	123.523	125.506	127.524	127.502	86.8937	86.0151	85.529	86.4622	90.6504	1.3544e-06	0.857855	0.604863	1.12721
FBgn0032285	CG17108	2L	10694103	This gene is referred to in FlyBase by the symbol Dmel\CG17108 (CG17108, FBgn0032285). It is a protein_coding_gene from Drosophila melanogaster. Its sequence location is 2L:10692940..10694103. It has the cytological map location 32A4. It is reported to have molecular function</span>: acetyl-CoA carboxylase activity. The biological processes in which it is involved are not known. 2 alleles are rep…	1164	218.845	418.979	198.371	380.511	731.517	666.516	165.65	317.286	488.797	526.3	382.298	383.656	383.768	370.129	393.392	1449.12	1472.9	847.644	1.36611e-06	1.15493	4.08675e-182	0.53178
FBgn0033875	CG6357	2R	9727581	This gene is referred to in FlyBase by the symbol Dmel\CG6357 (CG6357, FBgn0033875). It is a protein_coding_gene from Drosophila melanogaster. Its sequence location is 2R:9727581..9729248. It has the cytological map location 50C6. Based on sequence similarity, it is predicted to have molecular function</span>: cysteine-type endopeptidase activity. The biological processes in which it is involved …	1668	113.728	89.9231	119.218	101.792	101.412	108.863	91.5092	73.2057	81.2378	83.1872	83.6708	79.176	79.1911	121.328	122.005	81.76	76.5965	87.0389	1.42691e-06	1.29056	1	1.11801
FBgn0004167	kst	3L	3337103	The gene karst is referred to in FlyBase by the symbol Dmel\kst (CG12008, FBgn0004167). It is a protein_coding_gene from Drosophila melanogaster. Its sequence location is 3L:3337103..3368133. It has the cytological map location 63D2. There is experimental evidence that it has the molecular function</span>: actin binding; microtubule binding. There is experimental evidence that it is involved in t…	31031	11.5555	13.6963	12.8324	15.0584	12.9907	13.6325	15.6036	17.5458	15.4122	15.6822	14.2436	14.2296	14.2289	11.2453	11.1669	14.4738	14.5525	18.4074	1.45009e-06	0.860314	1	0.948747
FBgn0029899	CG14438	X	6650355	This gene is referred to in FlyBase by the symbol Dmel\CG14438 (CG14438, FBgn0029899). It is a protein_coding_gene from Drosophila melanogaster. Its sequence location is X:6650355..6664330. It has the cytological map location 6C12-6C13. An electronic pipeline based on InterPro domains suggests that it has the molecular function</span>: zinc ion binding. The biological processes in which it is inv…	13976	9.15572	9.91282	9.36547	10.2397	7.97411	7.77029	12.1169	11.3149	12.0483	11.6297	12.1566	11.6131	11.6077	7.53742	7.08914	7.21479	7.95319	9.17935	1.45009e-06	0.767755	1	1.07585
FBgn0259927	CG42450	X	18714698	This gene is referred to in FlyBase by the symbol Dmel\CG42450 (CG42450, FBgn0259927). It is a protein_coding_gene from Drosophila melanogaster. Its sequence location is X:18714698..18720724. It has the cytological map location 17E1. An electronic pipeline based on InterPro domains suggests that it has the molecular function</span>: signal transducer activity. Based on sequence similarity, it is …	6027	19.1309	22.308	19.2712	23.575	20.5028	20.3687	21.9257	27.4003	27.7736	28.9443	27.687	29.2681	29.2638	17.6176	17.2189	27.6679	26.3902	27.1232	1.47637e-06	0.767836	1	0.861476
FBgn0050052	Obp49a	2R	8578460	The gene Odorant-binding protein 49a is referred to in FlyBase by the symbol Dmel\Obp49a (CG30052, FBgn0050052). It is a protein_coding_gene from Drosophila melanogaster. Its sequence location is 2R:8577564..8578460. It has the cytological map location 49B12. Based on sequence similarity, it is predicted to have molecular function</span>: odorant binding. Based on sequence similarity, it is predi…	897	43.0112	45.8459	42.9303	52.4574	69.9427	68.9235	85.6824	94.8389	82.1978	81.7629	76.6836	67.4579	67.4466	71.1264	69.7418	82.517	84.5701	75.1567	1.52617e-06	0.661268	0.144464	0.717135
FBgn0015558	tty	X	21209988	The gene tweety is referred to in FlyBase by the symbol Dmel\tty (CG1693, FBgn0015558). It is a protein_coding_gene from Drosophila melanogaster. Its sequence location is X:21202369..21209988. It has the cytological map location 19F4-19F5. Its molecular function is unknown. The biological processes in which it is involved are not known. 3 alleles are reported. No phenotypic data is available. It …	7620	10.2278	12.5203	10.0718	11.9397	10.7669	10.1211	11.4805	13.2663	15.2986	17.3025	16.5873	16.5345	16.5328	12.1721	11.8653	14.3679	15.5992	14.0808	1.57615e-06	0.725631	0.237319	0.775811
FBgn0014184	Oda	2R	8061767	The gene Ornithine decarboxylase antizyme is referred to in FlyBase by the symbol Dmel\Oda (CG16747, FBgn0014184). It is a protein_coding_gene from Drosophila melanogaster. Its sequence location is 2R:8054077..8061767. It has the cytological map location 48E4. Based on sequence similarity, it is predicted to have molecular function</span>: ornithine decarboxylase inhibitor activity. It is reporte…	7691	180.384	168.731	174.398	160.24	178.701	185.851	170.892	157.592	155.07	149.094	166.081	161.874	161.878	190.527	193.878	176.016	181.469	167.157	1.65312e-06	1.0913	1	0.978878
FBgn0013949	Ela	3R	20691073	The gene Elastin-like is referred to in FlyBase by the symbol Dmel\Ela (CG7021, FBgn0013949). It is a protein_coding_gene from Drosophila melanogaster. Its sequence location is 3R:20691073..20692425. It has the cytological map location 96B1. Its molecular function is unknown. The biological processes in which it is involved are not known. 2 alleles are reported. No phenotypic data is available. I…	1353	14.2802	15.9567	14.2528	15.1426	23.1813	25.4523	6.93637	9.6161	9.57515	7.32093	7.47963	8.93916	8.97068	17.8352	22.0842	32.0883	24.263	18.9132	1.78287e-06	2.17108	1	0.872025
FBgn0064225	RpL5	2L	22429419	The gene Ribosomal protein L5 is referred to in FlyBase by the symbol Dmel\RpL5 (CG17489, FBgn0064225). It is a protein_coding_gene from Drosophila melanogaster. Its sequence location is 2L:22427533..22429419. It has the cytological map location 40F7. There is experimental evidence that it has the molecular function</span>: protein binding. Based on sequence similarity, it is predicted to be invo…	1887	621.158	614.28	657.218	628.158	718.669	721.461	644.208	603.061	614.084	608.212	583.669	565.752	565.747	618.676	584.955	562.191	573.138	597.338	1.89014e-06	1.09449	2.72793e-09	1.13104
FBgn0034761	CG4250	2R	18551193	This gene is referred to in FlyBase by the symbol Dmel\CG4250 (CG4250, FBgn0034761). It is a protein_coding_gene from Drosophila melanogaster. Its sequence location is 2R:18551193..18551979. It has the cytological map location 58F4. Its molecular function is unknown. The biological processes in which it is involved are not known. 2 alleles are reported. No phenotypic data is available. It has one…	787	55.5946	47.0446	56.8231	49.4347	69.4461	64.4213	33.0151	33.0654	35.4514	40.3216	28.2931	29.4729	29.5625	93.4252	112.814	102.439	105.981	94.1622	1.90317e-06	1.71709	4.41856e-05	0.636655
FBgn0036022	CG8329	3L	9631212	This gene is referred to in FlyBase by the symbol Dmel\CG8329 (CG8329, FBgn0036022). It is a protein_coding_gene from Drosophila melanogaster. Its sequence location is 3L:9631212..9632121. It has the cytological map location 67C3. Based on sequence similarity, it is predicted to have molecular function</span>: serine-type endopeptidase activity. It is reported to be involved in the biological pro…	910	134.138	179.438	128.084	173.139	276.972	270.733	84.8988	119.888	166.436	162.296	179.987	191.588	191.517	76.2658	69.5271	145.329	140.002	84.1949	1.90317e-06	1.2844	3.31769e-20	1.64466
FBgn0030716	CG9170	X	15876974	This gene is referred to in FlyBase by the symbol Dmel\CG9170 (CG9170, FBgn0030716). It is a protein_coding_gene from Drosophila melanogaster. Its sequence location is X:15872136..15876974. It has the cytological map location 14A4-14A5. An electronic pipeline based on InterPro domains suggests that it has the molecular function</span>: protein binding. The biological processes in which it is invo…	4839	33.9217	32.4601	31.2491	34.4413	32.0241	29.3575	33.535	35.3689	43.2408	43.0136	43.4685	46.4502	46.4432	33.3663	32.426	34.986	33.7863	33.7361	1.97093e-06	0.789359	1	0.900859
FBgn0031538	CG3246	2L	3461975	This gene is referred to in FlyBase by the symbol Dmel\CG3246 (CG3246, FBgn0031538). It is a protein_coding_gene from Drosophila melanogaster. Its sequence location is 2L:3460315..3461975. It has the cytological map location 23F3. Its molecular function is unknown. The biological processes in which it is involved are not known. 2 alleles are reported. No phenotypic data is available. It has one a…	1661	15.4525	16.0822	12.9139	16.6299	21.9298	20.1406	8.13997	9.64065	9.59927	8.9516	7.31261	7.28727	7.32478	24.4057	30.7454	40.7805	40.7488	32.6312	1.99413e-06	2.02525	0.000126307	0.583961
FBgn0020496	CtBP	3R	8837388	The gene C-terminal Binding Protein is referred to in FlyBase by the symbol Dmel\CtBP (CG7583, FBgn0020496). It is a protein_coding_gene from Drosophila melanogaster. Its sequence location is 3R:8837388..8851905. It has the cytological map location 87D8-87D9. There is experimental evidence that it has the molecular function</span>: protein binding; transcription factor binding; transcription core…	14518	24.8116	22.0636	23.6019	21.6974	20.2336	20.5463	19.891	18.4757	17.0196	16.2454	19.713	19.4414	19.4386	16.7251	16.5897	13.5807	12.6609	15.4338	2.13962e-06	1.2001	1.66826e-18	1.40799
FBgn0000416	Sap-r	3R	26714795	The gene Saposin-related is referred to in FlyBase by the symbol Dmel\Sap-r (CG12070, FBgn0000416). It is a protein_coding_gene from Drosophila melanogaster. Its sequence location is 3R:26709186..26714795. It has the cytological map location 100A6-100A7. Its molecular function is unknown. There is experimental evidence that it is involved in the biological process</span>: dsRNA transport. 10 alle…	5610	147.695	142.745	144.026	143.288	144.973	148.826	186.107	180.547	157.003	159.529	142.067	144.479	144.484	224.855	226.511	157.54	160.747	196.364	2.15392e-06	0.898757	4.16173e-33	0.78483
FBgn0005585	Crc	3R	5456607	The gene Calreticulin is referred to in FlyBase by the symbol Dmel\Crc (CG9429, FBgn0005585). It is a protein_coding_gene from Drosophila melanogaster. Its sequence location is 3R:5454660..5456607. It has the cytological map location 85E1. Based on sequence similarity, it is predicted to have molecular function</span>: calcium ion binding. There is experimental evidence that it is involved in the…	1948	125.41	126.501	112.703	119.728	147.118	156.715	93.945	98.6483	115.599	115.502	108.507	110.74	110.779	150.409	167.149	186.03	184.427	156.948	2.31561e-06	1.22589	0.000179471	0.824673
FBgn0020653	Trxr-1	X	8136517	The gene Thioredoxin reductase-1 is referred to in FlyBase by the symbol Dmel\Trxr-1 (CG2151, FBgn0020653). It is a protein_coding_gene from Drosophila melanogaster. Its sequence location is X:8136517..8142072. It has the cytological map location 7D22-7E1. There is experimental evidence that it has the molecular function</span>: glutathione-disulfide reductase activity; thioredoxin-disulfide redu…	5556	12.5207	15.5222	11.9302	17.1106	18.0398	18.0684	16.3056	20.5361	22.9556	26.0524	19.1177	22.1343	22.1477	32.5477	30.6699	39.2879	40.9545	35.0469	2.36549e-06	0.733206	1.13124e-46	0.464439
FBgn0004611	Plc21C	2L	305941	The gene Phospholipase C at 21C is referred to in FlyBase by the symbol Dmel\Plc21C (CG4574, FBgn0004611). It is a protein_coding_gene from Drosophila melanogaster. Its sequence location is 2L:305941..346549. It has the cytological map location 21B8-21C1. Based on sequence similarity, it is predicted to have molecular function</span>: phosphoinositide phospholipase C activity. There is experiment…	40609	6.56276	6.3957	6.36903	6.29581	6.01106	5.72167	7.1402	7.07351	7.85151	7.76129	7.86953	7.27363	7.27213	5.8109	5.31043	5.36396	5.28984	6.31588	2.43683e-06	0.830694	1	1.05635
FBgn0259243	Pka-R1	3L	20809205	The gene cAMP-dependent protein kinase R1 is referred to in FlyBase by the symbol Dmel\Pka-R1 (CG42341, FBgn0259243). It is a protein_coding_gene from Drosophila melanogaster. Its sequence location is 3L:20809205..20829148. It has the cytological map location 77E8-77F1. There is experimental evidence that it has the molecular function</span>: cAMP-dependent protein kinase regulator activity. Ther…	19944	23.2572	22.3929	24.1193	22.0506	22.4972	21.7719	21.407	19.6217	18.0345	18.1871	19.422	20.3188	20.3173	18.2361	17.7733	15.1393	15.2678	17.8561	2.50162e-06	1.16324	8.56477e-16	1.30117
FBgn0087005	retinophilin	3R	1063038	The gene retinophilin is referred to in FlyBase by the symbol Dmel\retinophilin (CG10233, FBgn0087005). It is a protein_coding_gene from Drosophila melanogaster. Its sequence location is 3R:1061812..1063038. It has the cytological map location 82F6. Its molecular function is unknown. There is experimental evidence that it is involved in the biological process</span>: engulfment of apoptotic cell.…	1227	403.521	495.3	371.668	460.933	564.537	534.065	431.235	525.309	566.806	569.473	553.888	561.951	561.846	268.575	267.439	398.153	407.006	303.146	2.57986e-06	0.881995	6.71268e-19	1.28278
FBgn0034789	PIP5K59B	2R	18762313	The gene PIP5K59B is referred to in FlyBase by the symbol Dmel\PIP5K59B (CG3682, FBgn0034789). It is a protein_coding_gene from Drosophila melanogaster. Its sequence location is 2R:18762313..18768962. It has the cytological map location 59B4. Based on sequence similarity, it is predicted to have molecular function</span>: 1-phosphatidylinositol-4-phosphate 5-kinase activity. It is reported to be …	6650	27.2745	30.5609	27.702	31.2109	26.9608	27.919	32.0469	33.7133	36.5589	35.3217	37.562	37.1382	37.1352	31.7019	29.9696	32.4976	32.0451	31.9813	2.60725e-06	0.808267	1	0.878654
FBgn0037396	CG11459	3R	1852962	This gene is referred to in FlyBase by the symbol Dmel\CG11459 (CG11459, FBgn0037396). It is a protein_coding_gene from Drosophila melanogaster. Its sequence location is 3R:1851832..1852962. It has the cytological map location 83D2. An electronic pipeline based on InterPro domains suggests that it has the molecular function</span>: cysteine-type endopeptidase activity. An electronic pipeline base…	1131	12.2399	9.10418	8.54889	10.8578	12.532	15.2255	1.86925	3.53986	6.17096	4.38371	4.46785	1.78948	1.80002	10.2933	5.9258	9.12619	9.97139	10.98	2.65307e-06	3.08303	1	1.42439
FBgn0001145	Gs2	X	11316888	The gene Glutamine synthetase 2 is referred to in FlyBase by the symbol Dmel\Gs2 (CG1743, FBgn0001145). It is a protein_coding_gene from Drosophila melanogaster. Its sequence location is X:11316888..11324228. It has the cytological map location 10B11. There is experimental evidence that it has the molecular function</span>: glutamate-ammonia ligase activity. There is experimental evidence that it…	7341	145.703	136.083	150.943	134.444	150.659	152.702	168.709	158.97	154.049	156.339	158.434	158.607	158.609	201.739	202.486	146.778	140.66	160.902	2.66365e-06	0.911449	2.01005e-14	0.860912
FBgn0029863	CG3823	X	6198023	This gene is referred to in FlyBase by the symbol Dmel\CG3823 (CG3823, FBgn0029863). It is a protein_coding_gene from Drosophila melanogaster. Its sequence location is X:6198023..6200778. It has the cytological map location 5E7-5E8. Based on sequence similarity, it is predicted to have molecular function</span>: vitamin E binding. An electronic pipeline based on InterPro domains suggests that it …	2756	9.67153	7.83917	8.52195	8.91136	10.6523	11.4012	3.78382	4.35798	6.14838	5.03613	3.67413	4.39017	4.39938	8.78321	7.68404	9.19585	10.234	7.22025	2.81864e-06	2.08092	1	1.19953
FBgn0029639	CG14419	X	2779944	This gene is referred to in FlyBase by the symbol Dmel\CG14419 (CG14419, FBgn0029639). It is a protein_coding_gene from Drosophila melanogaster. Its sequence location is X:2779214..2779944. It has the cytological map location 3C2. Its molecular function is unknown. The biological processes in which it is involved are not known. 3 alleles are reported. No phenotypic data is available. It has one a…	731	26.6412	33.8057	25.1527	43.3843	70.5427	69.2628	18.5621	23.2761	25.8999	23.0448	27.6543	24.8206	24.9012	59.5128	67.2587	82.3349	79.6556	55.7601	2.87704e-06	1.87626	1	0.727592
FBgn0013674	mt:CoI	dmel_mitochondrion_genome	1474	The gene mitochondrial Cytochrome c oxidase subunit I is referred to in FlyBase by the symbol Dmel\mt:CoI (CG34067, FBgn0013674). It is a protein_coding_gene from Drosophila melanogaster. Its sequence location is dmel_mitochondrion_genome:1474..3009. It is reported to have molecular function</span>: cytochrome-c oxidase activity. It is reported to be involved in the biological process</span>: sle…	1536	25.4638	9.42255	30.8233	10.0386	13.204	11.2556	17.4152	5.86519	8.43328	6.44637	5.93591	3.95042	3.93636	4.42148	4.4047	2.40385	2.40135	3.08015	2.92725e-06	2.08565	1.50048e-16	4.85318
FBgn0086472	RpS25	3R	7042037	The gene Ribosomal protein S25 is referred to in FlyBase by the symbol Dmel\RpS25 (CG6684, FBgn0086472). It is a protein_coding_gene from Drosophila melanogaster. Its sequence location is 3R:7040942..7042037. It has the cytological map location 86D8. Based on sequence similarity, it is predicted to have molecular function</span>: structural constituent of ribosome. Based on sequence similarity, i…	1096	400.318	514.26	427.667	496.437	632.001	608.983	356.693	418.244	473.643	513.672	447.547	485.626	485.64	366.892	390.007	575.745	559.852	473.91	3.04479e-06	1.14255	1	1.07981
FBgn0033188	CG1600	2R	3420487	This gene is referred to in FlyBase by the symbol Dmel\CG1600 (CG1600, FBgn0033188). It is a protein_coding_gene from Drosophila melanogaster. Its sequence location is 2R:3413623..3420487. It has the cytological map location 43D2-43D3. An electronic pipeline based on InterPro domains suggests that it has the molecular function</span>: oxidoreductase activity; zinc ion binding. There is experiment…	6865	41.1761	43.6658	40.6406	41.8631	44.2584	44.7736	55.2306	58.8992	48.0395	49.3734	45.6745	47.286	47.276	37.8948	36.7516	37.0567	36.8884	36.2263	3.1963e-06	0.841954	1	1.10463
FBgn0036882	CG9279	3L	19537272	This gene is referred to in FlyBase by the symbol Dmel\CG9279 (CG9279, FBgn0036882). It is a protein_coding_gene from Drosophila melanogaster. Its sequence location is 3L:19531525..19537272. It has the cytological map location 76B6. Its molecular function is unknown. Based on sequence similarity, it is predicted to be involved in the biological process</span>: microtubule-based movement. 2 allele…	5748	16.8852	18.0339	17.769	16.1948	16.7402	16.2399	19.5448	19.6764	24.9626	21.724	23.7512	26.3016	26.2965	16.1296	17.7468	19.3616	19.0157	20.8237	3.34166e-06	0.74921	1	0.85331
FBgn0086710	RpL30	2L	19009273	The gene Ribosomal protein L30 is referred to in FlyBase by the symbol Dmel\RpL30 (CG10652, FBgn0086710). It is a protein_coding_gene from Drosophila melanogaster. Its sequence location is 2L:19008233..19009273. It has the cytological map location 37B9. Based on sequence similarity, it is predicted to have molecular function</span>: structural constituent of ribosome. There is experimental eviden…	1041	129.427	160.777	138.313	159.177	212.011	199.708	106.956	120.182	138.788	162.855	127.277	124.929	124.975	172.796	159.057	212.448	231.321	149.413	3.56995e-06	1.27968	1	0.951813
FBgn0023508	CG3573	X	1817038	This gene is referred to in FlyBase by the symbol Dmel\CG3573 (CG3573, FBgn0023508). It is a protein_coding_gene from Drosophila melanogaster. Its sequence location is X:1817038..1821555. It has the cytological map location 2B16. Based on sequence similarity, it is predicted to have molecular function</span>: inositol-polyphosphate 5-phosphatase activity. It is reported to be involved in the biol…	4518	8.06183	10.8992	7.81534	9.95956	10.5338	11.8918	11.7601	14.8423	16.3207	16.2361	15.6675	14.5041	14.5065	15.8381	14.9112	17.4138	18.2411	15.97	3.59342e-06	0.662274	1.31047e-06	0.610662
FBgn0010078	RpL23	2R	18741901	The gene Ribosomal protein L23 is referred to in FlyBase by the symbol Dmel\RpL23 (CG3661, FBgn0010078). It is a protein_coding_gene from Drosophila melanogaster. Its sequence location is 2R:18741901..18743219. It has the cytological map location 59B3. There is experimental evidence that it has the molecular function</span>: protein binding. There is experimental evidence that it is involved in t…	1319	239.639	292.688	238.402	303.168	377.721	382.173	175.158	244.335	288.57	304.352	272.956	280.476	280.546	335.702	349.665	527.506	556.252	374.265	3.62674e-06	1.17112	1.48007e-21	0.756534
FBgn0033728	Cpr49Ae	2R	8289720	The gene Cuticular protein 49Ae is referred to in FlyBase by the symbol Dmel\Cpr49Ae (CG8505, FBgn0033728). It is a protein_coding_gene from Drosophila melanogaster. Its sequence location is 2R:8289720..8292620. It has the cytological map location 49A2. Based on sequence similarity, it is predicted to have molecular function</span>: structural constituent of chitin-based cuticle. The biological p…	2901	47.7664	43.1876	44.0543	40.5617	49.2195	49.6481	34.0302	30.0162	36.0641	34.8481	34.5137	36.4834	36.5276	120.122	130.641	90.9343	85.3422	89.6719	3.64569e-06	1.33251	2.1651e-58	0.496056
FBgn0027567	CG8108	3L	9857706	This gene is referred to in FlyBase by the symbol Dmel\CG8108 (CG8108, FBgn0027567). It is a protein_coding_gene from Drosophila melanogaster. Its sequence location is 3L:9857706..9863784. It has the cytological map location 67C11-67D1. An electronic pipeline based on InterPro domains suggests that it has the molecular function</span>: zinc ion binding. The biological processes in which it is inv…	6079	40.1535	39.3449	37.3027	37.1811	34.6596	37.3827	39.8493	43.1365	44.7451	44.671	49.2412	52.0652	52.0631	39.9213	39.7545	43.3988	44.2916	41.6963	3.80292e-06	0.825786	1	0.865578
FBgn0020623	Pal	2R	19575681	The gene Peptidyl-Î±-hydroxyglycine-Î±-amidating lyase is referred to in FlyBase by the symbol Dmel\Pal (CG5472, FBgn0020623). It is a protein_coding_gene from Drosophila melanogaster. Its sequence location is 2R:19575681..19578107. It has the cytological map location 59F6. There is experimental evidence that it has the molecular function</span>: peptidylamidoglycolate lyase activity. There is ex…	2427	91.3927	98.1154	82.0914	86.8163	94.7247	92.376	93.8286	103.922	111.666	112.301	119.586	122.106	122.098	99.6135	95.6132	104.088	104.389	91.0951	3.84036e-06	0.822292	1	0.88429
FBgn0040793	CG7630	3L	17418588	This gene is referred to in FlyBase by the symbol Dmel\CG7630 (CG7630, FBgn0040793). It is a protein_coding_gene from Drosophila melanogaster. Its sequence location is 3L:17418588..17419382. It has the cytological map location 74B3. Its molecular function is unknown. The biological processes in which it is involved are not known. 2 alleles are reported. No phenotypic data is available. It has one…	795	214.933	247.955	213.216	247.001	275.14	302.33	146.691	169.961	213.067	224.435	221.315	218.077	218.122	243.337	247.203	241.275	249.38	225.659	3.84657e-06	1.25724	1	1.05305
FBgn0028482	CG16857	2L	4324573	This gene is referred to in FlyBase by the symbol Dmel\CG16857 (CG16857, FBgn0028482). It is a protein_coding_gene from Drosophila melanogaster. Its sequence location is 2L:4324573..4331837. It has the cytological map location 24E1. Its molecular function is unknown. Based on sequence similarity, it is predicted to be involved in the biological process</span>: cell adhesion. 6 alleles are reporte…	7265	20.014	26.9864	23.0287	27.0237	29.6874	27.3663	26.7683	35.5429	30.583	32.742	31.3229	33.4392	33.4563	68.5643	71.6039	81.0627	78.9277	66.5275	4.08953e-06	0.80939	3.94742e-177	0.385129
FBgn0003090	pk	2R	3038207	The gene prickle is referred to in FlyBase by the symbol Dmel\pk (CG11084, FBgn0003090). It is a protein_coding_gene from Drosophila melanogaster. Its sequence location is 2R:3038207..3110885. It has the cytological map location 42F3-43A1. It is reported to have molecular function</span>: protein binding. There is experimental evidence that it is involved in the biological process</span>: establi…	72679	2.45347	2.61397	2.43452	2.82831	3.3019	3.23756	2.05986	2.52005	2.4129	2.42757	2.0876	1.96993	1.97112	4.09811	4.33375	5.12859	5.37035	4.7449	4.09409e-06	1.25166	6.5737e-27	0.657771
FBgn0043362	bchs	2L	5907180	The gene blue cheese is referred to in FlyBase by the symbol Dmel\bchs (CG14001, FBgn0043362). It is a protein_coding_gene from Drosophila melanogaster. Its sequence location is 2L:5907180..5921242. It has the cytological map location 26A1. An electronic pipeline based on InterPro domains suggests that it has the molecular function</span>: zinc ion binding. There is experimental evidence that it …	14063	8.72852	10.5073	8.93753	10.7574	8.5723	8.80248	10.9417	12.5258	12.8243	12.5453	12.0101	11.3268	11.3241	8.72723	7.9323	9.91129	10.239	11.8324	4.13177e-06	0.780134	1	0.938951
FBgn0011225	jar	3R	20096953	The gene jaguar is referred to in FlyBase by the symbol Dmel\jar (CG5695, FBgn0011225). It is a protein_coding_gene from Drosophila melanogaster. Its sequence location is 3R:20078548..20096953. It has the cytological map location 95F6-95F8. There is experimental evidence that it has the molecular function</span>: actin binding; protein binding; actin filament binding; myosin VI light chain bindin…	18406	12.6938	13.498	12.6712	13.5569	13.8111	13.9988	15.1331	17.5636	15.9149	17.2858	14.6725	15.9927	15.993	14.918	14.068	19.128	18.4987	16.7158	4.14823e-06	0.830859	9.84192e-06	0.807778
FBgn0034355	CG5226	2R	14402081	This gene is referred to in FlyBase by the symbol Dmel\CG5226 (CG5226, FBgn0034355). It is a protein_coding_gene from Drosophila melanogaster. Its sequence location is 2R:14402081..14412922. It has the cytological map location 55D1. Based on sequence similarity, it is predicted to have molecular function</span>: neurotransmitter transporter activity; transporter activity. Based on sequence simila…	10842	23.09	20.7356	21.4917	19.7155	17.6596	18.0628	25.3932	23.263	23.8934	24.7732	24.0672	25.3826	25.3732	16.5904	15.807	14.3003	13.6792	16.1088	4.31552e-06	0.822737	0.32814	1.18552
FBgn0260236	CG42510	2R	14402081	This gene is referred to in FlyBase by the symbol Dmel\CG42510 (CG42510, FBgn0260236). It is a protein_coding_gene from Drosophila melanogaster. Its sequence location is 2R:14402081..14412922. It has the cytological map location 55D1. Its molecular function is unknown. The biological processes in which it is involved are not known. No alleles are reported. It has one annotated transcript and one …	10842	23.09	20.7356	21.4917	19.7155	17.6596	18.0628	25.3932	23.263	23.8934	24.7732	24.0672	25.3826	25.3732	16.5904	15.807	14.3003	13.6792	16.1088	4.31552e-06	0.822737	0.32814	1.18552
FBgn0040502	CG8343	2R	2067225	This gene is referred to in FlyBase by the symbol Dmel\CG8343 (CG8343, FBgn0040502). It is a protein_coding_gene from Drosophila melanogaster. Its sequence location is 2R:2067225..2067875. It has the cytological map location 42A13. Based on sequence similarity, it is predicted to have molecular function</span>: mannose binding. The biological processes in which it is involved are not known. 2 all…	651	282.291	295.081	228.18	262.58	525.574	512.402	161.819	204.486	303.051	336.521	352.545	349.888	349.91	213.566	220.065	381.555	378.344	265.224	4.48089e-06	1.23286	1	1.16445
FBgn0259141	CG42256	3L	7183017	This gene is referred to in FlyBase by the symbol Dmel\CG42256 (CG42256, FBgn0259141). It is a protein_coding_gene from Drosophila melanogaster. Its sequence location is 3L:7155528..7183017. It has the cytological map location 65E6-65E7. Its molecular function is unknown. Based on sequence similarity, it is predicted to be involved in the biological process</span>: homophilic cell adhesion. 5 all…	27490	7.52763	8.47508	7.5911	8.81379	6.92784	7.01306	8.32023	9.10206	9.49613	9.22939	10.1899	10.1572	10.1547	5.19811	5.66811	7.69411	7.03598	8.47022	4.55258e-06	0.820402	1	1.0481
FBgn0019936	RpS20	3R	16647901	The gene Ribosomal protein S20 is referred to in FlyBase by the symbol Dmel\RpS20 (CG15693, FBgn0019936). It is a protein_coding_gene from Drosophila melanogaster. Its sequence location is 3R:16647901..16649078. It has the cytological map location 93A1. Based on sequence similarity, it is predicted to have molecular function</span>: structural constituent of ribosome. Based on sequence similarity…	1178	181.196	183.938	175.488	180.626	238.099	234.184	147.382	162.279	165.781	171.645	168.264	154.045	154.092	199.428	208.442	261.569	275.745	234.635	4.55707e-06	1.23121	1	0.894761
FBgn0086254	CG6084	3L	11617481	This gene is referred to in FlyBase by the symbol Dmel\CG6084 (CG6084, FBgn0086254). It is a protein_coding_gene from Drosophila melanogaster. Its sequence location is 3L:11613633..11617481. It has the cytological map location 68C15-68D. Based on sequence similarity, it is predicted to have molecular function</span>: aldehyde reductase activity. An electronic pipeline based on InterPro domains su…	3849	41.2998	39.2246	40.6785	42.5142	47.0939	46.6442	37.2273	33.284	32.6163	33.7323	31.535	31.6933	31.7251	122.71	118.949	102.873	92.2858	87.3101	4.64401e-06	1.28671	2.91853e-92	0.463171
FBgn0027108	inx2	X	6892696	The gene innexin 2 is referred to in FlyBase by the symbol Dmel\inx2 (CG4590, FBgn0027108). It is a protein_coding_gene from Drosophila melanogaster. Its sequence location is X:6892696..6898182. It has the cytological map location 6E4. It is reported to have molecular function</span>: gap junction channel activity. There is experimental evidence that it is involved in the biological process</span…	5487	45.6621	39.1203	52.5129	42.1282	44.1162	41.2352	40.5013	34.4748	35.4091	36.3063	32.4456	36.56	36.5719	62.6152	60.2462	46.0046	48.8809	50.5307	4.70087e-06	1.22753	0.874433	0.868543
FBgn0037100	capaR	3L	21555463	The gene capa receptor is referred to in FlyBase by the symbol Dmel\capaR (CG14575, FBgn0037100). It is a protein_coding_gene from Drosophila melanogaster. Its sequence location is 3L:21552074..21555463. It has the cytological map location 78D6. There is experimental evidence that it has the molecular function</span>: G-protein coupled receptor activity; neuropeptide receptor activity. Based on s…	3390	3.15965	3.33501	4.68163	3.6206	3.58566	3.29411	1.22456	1.18094	0.88131	0.876006	1.19308	1.1893	1.1863	0.572145	0.569942	0.270124	0	0	4.82119e-06	3.31184	1.50048e-09	8.34197
FBgn0039581	Moca-cyp	3R	24166060	The gene Moca-cyp is referred to in FlyBase by the symbol Dmel\Moca-cyp (CG1866, FBgn0039581). It is a protein_coding_gene from Drosophila melanogaster. Its sequence location is 3R:24166060..24170891. It has the cytological map location 98C4. There is experimental evidence that it has the molecular function</span>: peptidyl-prolyl cis-trans isomerase activity. It is reported to be involved in the…	4832	13.6968	15.2924	13.6724	15.6553	15.9255	12.3947	15.7337	18.2279	21.4459	21.7447	21.9728	21.9028	21.9056	18.3921	17.3092	22.8604	25.5876	24.5933	4.90692e-06	0.715844	4.54244e-07	0.663132
FBgn0039152	CG6129	3R	19946025	This gene is referred to in FlyBase by the symbol Dmel\CG6129 (CG6129, FBgn0039152). It is a protein_coding_gene from Drosophila melanogaster. Its sequence location is 3R:19946025..19953915. It has the cytological map location 95E1. An electronic pipeline based on InterPro domains suggests that it has the molecular function</span>: nucleotide binding; transcription regulator activity. An electron…	7891	2.02621	1.69449	1.62801	1.55906	2.43626	2.43993	0.789689	0.634229	0.884062	0.753533	0.513899	0.893777	0.894685	0.855652	1.09997	1.4358	0.945652	0.715532	5.01443e-06	2.63671	1	1.9814
FBgn0050118	CG30118	2R	14327986	This gene is referred to in FlyBase by the symbol Dmel\CG30118 (CG30118, FBgn0050118). It is a protein_coding_gene from Drosophila melanogaster. Its sequence location is 2R:14318031..14327986. It has the cytological map location 55C9. Its molecular function is unknown. The biological processes in which it is involved are not known. 9 alleles are reported. No phenotypic data is available. It has 3…	9956	28.5101	33.0969	26.8644	30.6126	34.5843	34.6406	32.4722	39.0048	37.3288	38.1276	38.2956	36.7552	36.7514	29.7193	32.0223	30.6261	33.6232	28.9804	5.01443e-06	0.848298	1	0.982194
FBgn0261261	plx	3R	1511854	The gene pollux is referred to in FlyBase by the symbol Dmel\plx (CG42612, FBgn0261261). It is a protein_coding_gene from Drosophila melanogaster. Its sequence location is 3R:1511854..1538559. It has the cytological map location 83B9-83C1. There is experimental evidence that it has the molecular function</span>: integrin binding. There is experimental evidence that it is involved in the biologica…	26706	7.78462	7.68802	7.96852	7.77308	6.90341	7.06655	8.91127	9.44417	9.84975	9.72371	8.37039	8.94638	8.9458	7.89215	7.78667	8.93566	9.06932	8.96228	5.44026e-06	0.817878	1	0.875801
FBgn0030512	CG9940	X	13612316	This gene is referred to in FlyBase by the symbol Dmel\CG9940 (CG9940, FBgn0030512). It is a protein_coding_gene from Drosophila melanogaster. Its sequence location is X:13578586..13612316. It has the cytological map location 12B2-12B4. Based on sequence similarity, it is predicted to have molecular function</span>: NAD+ synthase (glutamine-hydrolyzing) activity. Based on sequence similarity, it …	33731	5.90794	5.69076	5.5849	5.57835	5.10515	4.87348	6.96083	6.8245	6.55748	6.64032	6.77614	6.63477	6.63429	6.16426	6.39687	6.18446	5.73218	6.41943	5.52691e-06	0.81053	1	0.87235
FBgn0035296	CG11814	3L	1958783	This gene is referred to in FlyBase by the symbol Dmel\CG11814 (CG11814, FBgn0035296). It is a protein_coding_gene from Drosophila melanogaster. Its sequence location is 3L:1950579..1958783. It has the cytological map location 62B11. Its molecular function is unknown. Based on sequence similarity, it is predicted to be involved in the biological process</span>: lysosomal transport. 2 alleles are …	8205	7.41954	8.00845	7.15086	9.34052	7.65466	8.65279	12.0248	13.4176	10.8072	11.8386	9.49557	10.1995	10.1971	9.66357	8.55761	9.91959	10.8371	10.3042	5.52691e-06	0.711486	1	0.810819
FBgn0040387	PsGEF	X	2281697	The gene Protostome-specific GEF is referred to in FlyBase by the symbol Dmel\PsGEF (CG14045, FBgn0040387). It is a protein_coding_gene from Drosophila melanogaster. Its sequence location is X:2272151..2281697. It has the cytological map location 3A2. An electronic pipeline based on InterPro domains suggests that it has the molecular function</span>: Rho guanyl-nucleotide exchange factor activity…	9547	7.16168	8.27827	6.81917	8.99245	9.01415	7.33432	9.37229	11.5317	10.6449	11.1082	11.0171	11.8248	11.8269	10.0157	10.7849	13.7383	13.1317	13.7405	5.79692e-06	0.726729	6.22591e-09	0.649936
FBgn0034421	hppy	2R	15066259	The gene happyhour is referred to in FlyBase by the symbol Dmel\hppy (CG7097, FBgn0034421). It is a protein_coding_gene from Drosophila melanogaster. Its sequence location is 2R:15066259..15114705. It has the cytological map location 56C1-56C4. There is experimental evidence that it has the molecular function</span>: protein kinase activity. There is experimental evidence that it is involved in t…	48447	4.68676	4.66141	4.96183	4.62253	3.99375	3.83318	5.49031	5.47459	5.16199	4.97071	5.59445	5.80507	5.80314	3.57198	3.23734	3.3359	3.41089	3.99912	6.02936e-06	0.82344	1	1.1456
FBgn0033313	Cirl	2R	4502544	The gene Cirl is referred to in FlyBase by the symbol Dmel\Cirl (CG8639, FBgn0033313). It is a protein_coding_gene from Drosophila melanogaster. Its sequence location is 2R:4502544..4512708. It has the cytological map location 44D4-44D5. Based on sequence similarity, it is predicted to have molecular function</span>: latrotoxin receptor activity. Based on sequence similarity, it is predicted to b…	10165	48.0372	46.8606	44.6158	46.3792	43.3444	42.8176	49.1744	50.3138	53.715	52.8461	52.632	52.4616	52.4623	52.5196	51.4477	52.0889	53.8916	57.2754	6.06256e-06	0.874372	4.09217e-06	0.851008
FBgn0259163	CG42268	3L	9753495	This gene is referred to in FlyBase by the symbol Dmel\CG42268 (CG42268, FBgn0259163). It is a protein_coding_gene from Drosophila melanogaster. Its sequence location is 3L:9727112..9753495. It has the cytological map location 67C6. Its molecular function is unknown. The biological processes in which it is involved are not known. 9 alleles are reported. No phenotypic data is available. It has 3 a…	26384	16.1234	15.9526	16.3358	15.8914	14.2429	13.5367	17.4865	16.9188	17.7869	18.3318	17.8628	17.8813	17.879	12.9362	13.468	14.0757	14.0995	13.9985	6.19047e-06	0.866516	1	1.06507
FBgn0043578	PGRP-SB1	3L	16721118	The gene PGRP-SB1 is referred to in FlyBase by the symbol Dmel\PGRP-SB1 (CG9681, FBgn0043578). It is a protein_coding_gene from Drosophila melanogaster. Its sequence location is 3L:16720399..16721118. It has the cytological map location 73C1. Based on sequence similarity, it is predicted to have molecular function</span>: peptidoglycan binding. Based on sequence similarity, it is predicted to be …	720	46.1932	64.1339	47.5573	59.6618	73.0957	69.0017	30.3808	41.7005	40.1374	46.8401	22.5257	30.8167	30.8788	54.9598	56.0679	95.4448	86.0824	75.3035	6.81138e-06	1.69323	1	0.901956
FBgn0013733	shot	2R	9829615	The gene short stop is referred to in FlyBase by the symbol Dmel\shot (CG18076, FBgn0013733). It is a protein_coding_gene from Drosophila melanogaster. Its sequence location is 2R:9751742..9829615. It has the cytological map location 50C6-50C9. There is experimental evidence that it has the molecular function</span>: protein binding. There is experimental evidence that it is involved in the biolo…	77874	13.7763	14.8305	14.1202	15.1672	12.0182	12.8323	16.4769	17.1449	14.2403	14.6232	13.9875	13.9809	13.9809	12.0192	11.5979	17.4842	17.3013	19.8091	6.89746e-06	0.914774	1.62973e-06	0.897519
FBgn0037698	CG16779	3R	5301505	This gene is referred to in FlyBase by the symbol Dmel\CG16779 (CG16779, FBgn0037698). It is a protein_coding_gene from Drosophila melanogaster. Its sequence location is 3R:5292212..5301505. It has the cytological map location 85D17. An electronic pipeline based on InterPro domains suggests that it has the molecular function</span>: DNA binding; zinc ion binding. The biological processes in which…	9294	11.3551	13.0234	9.6393	12.9751	9.91971	9.06558	11.4238	14.538	14.1509	14.396	16.6449	15.6175	15.6075	5.48757	5.35696	10.0725	9.85989	11.3607	7.13648e-06	0.760372	1	1.14258
FBgn0027598	CG31012	3R	26634349	This gene is referred to in FlyBase by the symbol Dmel\CG31012 (CG31012, FBgn0027598). It is a protein_coding_gene from Drosophila melanogaster. Its sequence location is 3R:26634349..26652542. It has the cytological map location 100A6. Based on sequence similarity, it is predicted to have molecular function</span>: SH3/SH2 adaptor activity. The biological processes in which it is involved are not…	18194	14.3566	13.7124	13.8085	14.8931	13.0831	13.1047	15.0258	16.0081	15.8812	16.8327	17.7311	17.7294	17.7275	13.7653	13.4423	14.863	13.3502	14.0366	7.42076e-06	0.836204	1	0.951522
FBgn0027657	glob1	3R	11728226	The gene globin 1 is referred to in FlyBase by the symbol Dmel\glob1 (CG9734, FBgn0027657). It is a protein_coding_gene from Drosophila melanogaster. Its sequence location is 3R:11722648..11728226. It has the cytological map location 89A8. Based on sequence similarity, it is predicted to have molecular function</span>: oxygen transporter activity. An electronic pipeline based on InterPro domains …	5579	22.7859	24.8498	25.2001	24.2054	31.5773	29.8138	19.9322	21.1688	20.7169	20.4295	20.3036	19.6966	19.7082	25.6299	27.9496	43.0446	38.2694	33.7169	7.51775e-06	1.29599	1	0.841299
FBgn0261287	ymp	3R	21434849	The gene yellow-emperor is referred to in FlyBase by the symbol Dmel\ymp (CG12250, FBgn0261287). It is a protein_coding_gene from Drosophila melanogaster. Its sequence location is 3R:21417222..21434849. It has the cytological map location 96E4. Its molecular function is unknown. It is reported to be involved in the biological process</span>: nuclear mRNA splicing, via spliceosome. 3 alleles are r…	17628	31.7328	23.0098	34.5622	25.3534	19.5975	20.8954	29.5673	22.4836	21.4215	19.7325	20.7702	20.0738	20.0647	14.1059	12.8406	9.36855	9.36036	10.7072	7.55238e-06	1.15742	5.62719e-103	2.02951
FBgn0035245	GC	3L	1629298	The gene gamma-glutamyl carboxylase is referred to in FlyBase by the symbol Dmel\GC (CG13927, FBgn0035245). It is a protein_coding_gene from Drosophila melanogaster. Its sequence location is 3L:1623179..1629298. It has the cytological map location 62A9. There is experimental evidence that it has the molecular function</span>: gamma-glutamyl carboxylase activity. There is experimental evidence tha…	6120	60.6237	60.3852	55.1538	58.4859	56.6002	55.2033	62.1554	63.2899	66.2613	64.776	72.7075	74.284	74.2779	56.5687	53.1768	57.7767	57.5746	56.1539	7.5532e-06	0.858672	1	0.974471
FBgn0011576	Cyp4d2	X	2070924	The gene Cytochrome P450-4d2 is referred to in FlyBase by the symbol Dmel\Cyp4d2 (CG3466, FBgn0011576). It is a protein_coding_gene from Drosophila melanogaster. Its sequence location is X:2070924..2072761. It has the cytological map location 2E1. Based on sequence similarity, it is predicted to have molecular function</span>: electron carrier activity. An electronic pipeline based on InterPro do…	1838	14.5277	16.1918	12.8015	15.027	15.9781	17.651	22.0854	25.5932	26.5639	28.0472	22.5697	26.324	26.3313	25.7585	28.8258	31.1001	31.0743	26.8408	7.64723e-06	0.609704	5.3702e-07	0.542439
FBgn0039324	CG10553	3R	21143833	This gene is referred to in FlyBase by the symbol Dmel\CG10553 (CG10553, FBgn0039324). It is a protein_coding_gene from Drosophila melanogaster. Its sequence location is 3R:21142183..21143833. It has the cytological map location 96D1. Its molecular function is unknown. The biological processes in which it is involved are not known. 2 alleles are reported. No phenotypic data is available. It has o…	1651	47.1653	46.0281	45.8118	41.5363	50.9082	55.2764	29.6198	26.675	36.2126	37.8307	36.1327	32.3633	32.37	43.4141	37.9354	31.6498	40.2692	32.1495	7.70023e-06	1.44204	0.848882	1.31654
FBgn0003137	Ppn	3R	24366053	The gene Papilin is referred to in FlyBase by the symbol Dmel\Ppn (CG33103, FBgn0003137). It is a protein_coding_gene from Drosophila melanogaster. Its sequence location is 3R:24346387..24366053. It has the cytological map location 98D3-98D4. There is experimental evidence that it has the molecular function</span>: extracellular matrix structural constituent. There is experimental evidence that i…	19667	6.24135	6.52614	6.28373	6.24196	7.36284	7.58052	4.0762	4.52934	6.02948	6.75603	4.73189	4.35811	4.36244	12.2523	12.3501	11.3279	11.3185	11.7888	7.9755e-06	1.32005	3.28181e-20	0.634645
FBgn0261642	mbl	2R	13153058	The gene muscleblind is referred to in FlyBase by the symbol Dmel\mbl (CG33197, FBgn0261642). It is a protein_coding_gene from Drosophila melanogaster. Its sequence location is 2R:13153058..13263374. It has the cytological map location 54A. It is reported to have molecular function</span>: DNA binding; nucleic acid binding. There is experimental evidence that it is involved in the biological proc…	110317	7.19924	6.40274	7.65787	6.93372	4.99527	5.10468	6.68539	5.76108	4.92221	5.04878	5.80313	5.88481	5.88316	3.05	3.011	2.65913	2.70794	3.23569	8.23167e-06	1.1228	2.02127e-129	1.86371
FBgn0260747	CG5010	X	17043071	This gene is referred to in FlyBase by the symbol Dmel\CG5010 (CG5010, FBgn0260747). It is a protein_coding_gene from Drosophila melanogaster. Its sequence location is X:17043071..17044680. It has the cytological map location 15E7. Its molecular function is unknown. The biological processes in which it is involved are not known. 2 alleles are reported. No phenotypic data is available. It has one …	1610	132.47	134.539	125.677	118.822	139.016	139.242	100.713	100.708	100.871	97.2511	117.45	120.202	120.234	155.672	150.228	130.707	134.694	120.815	8.3527e-06	1.23944	1	0.972199
FBgn0003249	Rh3	3R	15908172	The gene Rhodopsin 3 is referred to in FlyBase by the symbol Dmel\Rh3 (CG10888, FBgn0003249). It is a protein_coding_gene from Drosophila melanogaster. Its sequence location is 3R:15906772..15908172. It has the cytological map location 92C5. There is experimental evidence that it has the molecular function</span>: G-protein coupled photoreceptor activity. There is experimental evidence that it is…	1401	519.274	546.696	494.852	543.856	667.212	670.473	434.014	490.072	551.172	568.789	532.02	518.071	518.101	673.158	664.879	631.765	617.86	588.936	8.75157e-06	1.11254	1	0.931704
FBgn0032008	CG14277	2L	8242659	This gene is referred to in FlyBase by the symbol Dmel\CG14277 (CG14277, FBgn0032008). It is a protein_coding_gene from Drosophila melanogaster. Its sequence location is 2L:8242659..8243426. It has the cytological map location 28F5. Its molecular function is unknown. The biological processes in which it is involved are not known. One allele is reported. No phenotypic data is available. It has one…	768	62.7354	62.9282	68.0728	69.2919	88.3175	108.187	117.631	108.166	119.365	109.693	94.8521	103.706	103.772	170.086	159.286	187.976	179.191	143.288	8.87448e-06	0.70328	3.98654e-26	0.487
FBgn0259144	CG42259	X	940257	This gene is referred to in FlyBase by the symbol Dmel\CG42259 (CG42259, FBgn0259144). It is a protein_coding_gene from Drosophila melanogaster. Its sequence location is X:940257..941040. It has the cytological map location 1E1. Its molecular function is unknown. The biological processes in which it is involved are not known. No alleles are reported. It has one annotated transcript and one annota…	784	21.8299	22.2836	16.4805	19.6082	34.8247	29.7305	6.69109	8.93691	12.7121	11.38	11.6055	11.5693	11.5769	8.57733	12.2758	13.1341	18.0433	12.0946	9.16871e-06	2.30158	0.38172	1.9122
FBgn0030304	Cyp4g15	X	11371114	The gene Cyp4g15 is referred to in FlyBase by the symbol Dmel\Cyp4g15 (CG11715, FBgn0030304). It is a protein_coding_gene from Drosophila melanogaster. Its sequence location is X:11371114..11377138. It has the cytological map location 10B15. Based on sequence similarity, it is predicted to have molecular function</span>: electron carrier activity. It is reported to be involved in the biological p…	6025	4.26489	5.44862	5.12143	5.9334	4.54089	4.54859	6.40018	6.64508	9.26209	8.88494	7.89023	9.36664	9.37535	12.1988	12.6319	13.8445	14.3066	11.3351	9.37857e-06	0.616272	1.05577e-22	0.405169
FBgn0085249	CG34220	2R	5930995	This gene is referred to in FlyBase by the symbol Dmel\CG34220 (CG34220, FBgn0085249). It is a protein_coding_gene from Drosophila melanogaster. Its sequence location is 2R:5928701..5930995. It has the cytological map location 46D7. Its molecular function is unknown. The biological processes in which it is involved are not known. No alleles are reported. It has one annotated transcript and one an…	2295	13.9596	20.0807	18.9252	26.1958	4.44963	4.90255	1.88579	3.49023	17.8155	21.6472	2.22483	1.77275	1.78307	1.99904	1.97704	43.9053	44.2958	1.90159	9.43882e-06	1.81245	1	0.923344
FBgn0030504	CG2691	X	13518439	This gene is referred to in FlyBase by the symbol Dmel\CG2691 (CG2691, FBgn0030504). It is a protein_coding_gene from Drosophila melanogaster. Its sequence location is X:13513373..13518439. It has the cytological map location 12A8-12A9. An electronic pipeline based on InterPro domains suggests that it has the molecular function</span>: binding. The biological processes in which it is involved are…	5067	4.63676	4.86318	4.83379	5.2448	5.19565	4.40737	7.59523	9.28338	7.66825	8.01894	8.38256	8.15716	8.15185	6.68403	5.11668	6.08629	6.45854	5.60859	9.43882e-06	0.594262	1	0.765799
FBgn0037521	CG2993	3R	3635710	This gene is referred to in FlyBase by the symbol Dmel\CG2993 (CG2993, FBgn0037521). It is a protein_coding_gene from Drosophila melanogaster. Its sequence location is 3R:3631717..3635710. It has the cytological map location 84E1. Its molecular function is unknown. There is experimental evidence that it is involved in the biological process</span>: phagocytosis, engulfment. 2 alleles are reported…	3994	38.4115	36.7505	38.6083	37.1205	31.1995	28.2108	36.7242	39.3434	44.9041	47.4	48.3584	48.9599	48.9574	37.2666	35.6543	47.1279	42.3609	43.2757	9.83316e-06	0.791528	0.409008	0.825867
FBgn0037513	pyd3	3R	3575798	The gene pyd3 is referred to in FlyBase by the symbol Dmel\pyd3 (CG3027, FBgn0037513). It is a protein_coding_gene from Drosophila melanogaster. Its sequence location is 3R:3573635..3575798. It has the cytological map location 84D14. There is experimental evidence that it has the molecular function</span>: beta-ureidopropionase activity. There is experimental evidence that it is involved in the b…	2164	34.5308	38.889	34.4692	34.5113	36.9739	40.3046	22.1252	23.5882	28.0887	29.3211	25.2386	24.6918	24.7124	39.3439	43.6732	42.444	38.8976	35.5182	9.91411e-06	1.43531	1	0.978136
FBgn0035060	Eps-15	2R	20662788	The gene Epidermal growth factor receptor pathway substrate clone 15 is referred to in FlyBase by the symbol Dmel\Eps-15 (CG16932, FBgn0035060). It is a protein_coding_gene from Drosophila melanogaster. Its sequence location is 2R:20655837..20662788. It has the cytological map location 60E1. An electronic pipeline based on InterPro domains suggests that it has the molecular function</span>: calci…	6952	22.0976	22.3017	21.7551	23.9747	23.8908	23.0562	23.3424	26.6341	29.3812	30.9391	29.3852	31.0285	31.0266	24.3341	25.7634	25.0132	28.1129	27.4575	1.0142e-05	0.802974	1	0.847678
FBgn0053199	CG33199	2R	4838609	This gene is referred to in FlyBase by the symbol Dmel\CG33199 (CG33199, FBgn0053199). It is a protein_coding_gene from Drosophila melanogaster. Its sequence location is 2R:4835938..4838609. It has the cytological map location 44F11. Its molecular function is unknown. The biological processes in which it is involved are not known. 3 alleles are reported. No phenotypic data is available. It has on…	2672	55.5189	59.9381	53.8415	64.6659	61.0245	62.2607	63.442	70.0457	75.3245	77.1547	76.8324	82.6144	82.6109	77.1237	74.6332	66.128	66.0718	62.1266	1.03796e-05	0.802062	0.349209	0.833344
FBgn0035381	CG9965	3L	2954763	This gene is referred to in FlyBase by the symbol Dmel\CG9965 (CG9965, FBgn0035381). It is a protein_coding_gene from Drosophila melanogaster. Its sequence location is 3L:2954763..2957533. It has the cytological map location 63A2. Its molecular function is unknown. The biological processes in which it is involved are not known. 2 alleles are reported. No phenotypic data is available. It has one a…	2771	14.6956	23.6704	14.668	22.1198	17.5481	17.9419	21.0529	27.0893	27.3276	28.9757	25.5525	30.9146	30.9065	17.0489	18.0231	25.0088	25.3314	24.6876	1.05456e-05	0.687602	1	0.784673
FBgn0036927	CG7433	3L	19993786	This gene is referred to in FlyBase by the symbol Dmel\CG7433 (CG7433, FBgn0036927). It is a protein_coding_gene from Drosophila melanogaster. Its sequence location is 3L:19990814..19993786. It has the cytological map location 76D8-76E1. Based on sequence similarity, it is predicted to have molecular function</span>: 4-aminobutyrate transaminase activity. Based on sequence similarity, it is predi…	2973	65.2882	64.5799	68.3674	65.3599	64.3897	65.858	74.8183	67.6678	86.4683	80.675	85.3789	86.1205	86.1397	120.417	114.072	99.092	99.6411	108.613	1.0678e-05	0.818581	8.12765e-33	0.627164
FBgn0030266	CG11122	X	11017631	This gene is referred to in FlyBase by the symbol Dmel\CG11122 (CG11122, FBgn0030266). It is a protein_coding_gene from Drosophila melanogaster. Its sequence location is X:11006428..11017631. It has the cytological map location 10A4-10A6. An electronic pipeline based on InterPro domains suggests that it has the molecular function</span>: zinc ion binding. The biological processes in which it is i…	11204	5.55084	9.33608	6.00919	9.39256	8.22462	7.33543	6.42591	8.66532	11.2948	13.0084	11.1012	11.0657	11.0673	9.05084	8.57914	12.878	13.3743	12.8115	1.0678e-05	0.744766	5.14083e-08	0.676622
FBgn0040942	CG12643	X	10159290	This gene is referred to in FlyBase by the symbol Dmel\CG12643 (CG12643, FBgn0040942). It is a protein_coding_gene from Drosophila melanogaster. Its sequence location is X:10158257..10159290. It has the cytological map location 9B5. Its molecular function is unknown. The biological processes in which it is involved are not known. 2 alleles are reported. No phenotypic data is available. It has one…	1034	43.3853	40.7562	44.3182	42.5586	55.7975	52.9543	32.1177	27.1032	27.9428	31.6383	28.3687	27.3037	27.3887	162.373	139.204	65.708	58.326	93.6955	1.07965e-05	1.6035	2.15243e-17	0.511747
FBgn0050151	CG30151	2R	16416969	This gene is referred to in FlyBase by the symbol Dmel\CG30151 (CG30151, FBgn0050151). It is a protein_coding_gene from Drosophila melanogaster. Its sequence location is 2R:16416009..16416969. It has the cytological map location 57A4. Its molecular function is unknown. The biological processes in which it is involved are not known. One allele is reported. No phenotypic data is available. It has o…	961	32.3003	38.4543	35.4975	37.2516	40.04	42.2053	24.8208	22.9121	19.6964	21.6575	18.9551	20.9821	20.9903	27.2076	30.1497	22.3388	21.3224	23.699	1.08452e-05	1.74966	0.590513	1.54933
FBgn0041707	7B2	3R	1202476	The gene 7B2 is referred to in FlyBase by the symbol Dmel\7B2 (CG1168, FBgn0041707). It is a protein_coding_gene from Drosophila melanogaster. Its sequence location is 3R:1202476..1203701. It has the cytological map location 83A1. There is experimental evidence that it has the molecular function</span>: peptidase activator activity. There is experimental evidence that it is involved in the biolog…	1226	140.948	145.703	120.045	139.323	159.413	159.671	121.454	146.132	195.868	204.555	193.011	204.713	204.692	120.527	116.061	189.5	188.574	147.063	1.10777e-05	0.811744	1	0.895165
FBgn0031866	neuroligin	2L	6896830	The gene neuroligin is referred to in FlyBase by the symbol Dmel\neuroligin (CG13772, FBgn0031866). It is a protein_coding_gene from Drosophila melanogaster. Its sequence location is 2L:6896830..6906661. It has the cytological map location 27C3-27C4. Based on sequence similarity, it is predicted to have molecular function</span>: neurexin binding. The biological processes in which it is involved …	9832	10.9443	10.9597	9.8571	11.4358	9.17083	8.56891	10.7968	12.4193	13.7824	14.7195	14.3989	13.8409	13.8367	8.54292	9.09737	11.7144	10.6447	11.5963	1.1458e-05	0.76211	1	0.931292
FBgn0040309	Jafrac1	X	13223881	The gene thioredoxin peroxidase 1 is referred to in FlyBase by the symbol Dmel\Jafrac1 (CG1633, FBgn0040309). It is a protein_coding_gene from Drosophila melanogaster. Its sequence location is X:13223881..13226030. It has the cytological map location 11E11. There is experimental evidence that it has the molecular function</span>: thioredoxin peroxidase activity. There is experimental evidence tha…	2150	85.8607	88.3513	70.9738	86.113	112.551	104.726	61.9309	75.4134	75.5395	76.0644	72.4439	79.701	79.7491	134.504	146.089	153.735	152.294	138.259	1.14803e-05	1.24367	1.02611e-20	0.681774
FBgn0039580	Gfat2	3R	24165490	The gene Glutamine:fructose-6-phosphate aminotransferase 2 is referred to in FlyBase by the symbol Dmel\Gfat2 (CG1345, FBgn0039580). It is a protein_coding_gene from Drosophila melanogaster. Its sequence location is 3R:24162741..24165490. It has the cytological map location 98C4. Based on sequence similarity, it is predicted to have molecular function</span>: glutamine-fructose-6-phosphate transa…	2750	12.4111	12.6913	11.6314	13.0121	11.4219	13.2767	19.6464	22.9279	18.1143	20.1841	18.7586	16.8684	16.8595	14.4062	13.9902	15.3007	18.0653	15.1845	1.16837e-05	0.63901	1	0.793598
FBgn0028863	CG4587	2L	15714237	This gene is referred to in FlyBase by the symbol Dmel\CG4587 (CG4587, FBgn0028863). It is a protein_coding_gene from Drosophila melanogaster. Its sequence location is 2L:15647835..15714237. It has the cytological map location 35D3. Based on sequence similarity, it is predicted to have molecular function</span>: voltage-gated calcium channel activity. The biological processes in which it is invol…	66403	1.57492	1.77736	1.73042	1.96991	1.37344	1.48243	1.94169	2.24579	2.20574	2.17917	2.25393	2.03444	2.03358	1.26494	1.33243	1.79169	1.6047	1.63037	1.1765e-05	0.770443	1	1.02597
FBgn0052628	CG32628	X	13608710	This gene is referred to in FlyBase by the symbol Dmel\CG32628 (CG32628, FBgn0052628). It is a protein_coding_gene from Drosophila melanogaster. Its sequence location is X:13608710..13611868. It has the cytological map location 12B4. An electronic pipeline based on InterPro domains suggests that it has the molecular function</span>: catalytic activity. An electronic pipeline based on InterPro dom…	3159	8.80053	11.6821	9.44419	10.9978	10.2578	7.39802	11.2325	15.5246	15.4545	17.8888	16.9639	16.9102	16.9054	9.13902	10.9433	18.4575	15.1159	12.604	1.20717e-05	0.623363	1	0.704386
FBgn0051635	CG31635	2L	6649088	This gene is referred to in FlyBase by the symbol Dmel\CG31635 (CG31635, FBgn0051635). It is a protein_coding_gene from Drosophila melanogaster. Its sequence location is 2L:6634549..6649088. It has the cytological map location 26F3. An electronic pipeline based on InterPro domains suggests that it has the molecular function</span>: protein binding. The biological processes in which it is involved…	14540	11.2222	12.4224	10.5498	12.1651	10.1026	11.0246	14.7176	14.6618	13.9107	13.6323	13.4948	13.3124	13.3085	10.2404	10.3973	9.05439	9.30621	12.9475	1.2544e-05	0.806007	1	1.03421
FBgn0027611	CG6206	2L	10457656	This gene is referred to in FlyBase by the symbol Dmel\CG6206 (CG6206, FBgn0027611). It is a protein_coding_gene from Drosophila melanogaster. Its sequence location is 2L:10457656..10462475. It has the cytological map location 31E5. Based on sequence similarity, it is predicted to have molecular function</span>: alpha-mannosidase activity. An electronic pipeline based on InterPro domains suggests…	4820	27.6736	27.4846	28.7169	27.8006	30.8854	32.4052	19.2115	21.3879	25.4281	25.7085	21.8235	21.3348	21.3565	63.8548	62.7932	52.2155	51.1949	59.1436	1.2863e-05	1.29706	3.39318e-38	0.563392
FBgn0051211	CG31211	3R	7775402	This gene is referred to in FlyBase by the symbol Dmel\CG31211 (CG31211, FBgn0051211). It is a protein_coding_gene from Drosophila melanogaster. Its sequence location is 3R:7775402..7779880. It has the cytological map location 87A2. Its molecular function is unknown. The biological processes in which it is involved are not known. 4 alleles are reported. No phenotypic data is available. It has 3 a…	4479	41.9079	45.3728	36.8856	43.1517	43.8658	41.9031	39.9538	45.3622	52.7218	52.4434	58.2474	60.5346	60.5344	41.8546	41.8926	51.8041	57.6513	54.7165	1.28716e-05	0.818354	0.00973115	0.820502
FBgn0039332	CG11910	3R	21208522	This gene is referred to in FlyBase by the symbol Dmel\CG11910 (CG11910, FBgn0039332). It is a protein_coding_gene from Drosophila melanogaster. Its sequence location is 3R:21206785..21208522. It has the cytological map location 96D2-96D3. Based on sequence similarity, it is predicted to have molecular function</span>: protein binding. The biological processes in which it is involved are not know…	1738	28.8466	28.947	41.408	36.4331	17.5229	21.628	47.7767	39.7355	44.1443	39.3405	40.7387	42.342	42.3641	52.2836	54.8556	67.4508	57.0266	60.6968	1.3109e-05	0.687923	4.16877e-17	0.522251
FBgn0020415	Idgf2	2L	16447338	The gene Imaginal disc growth factor 2 is referred to in FlyBase by the symbol Dmel\Idgf2 (CG4475, FBgn0020415). It is a protein_coding_gene from Drosophila melanogaster. Its sequence location is 2L:16447338..16450500. It has the cytological map location 36A1. There is experimental evidence that it has the molecular function</span>: imaginal disc growth factor activity. There is experimental evid…	3163	34.8165	37.675	41.4126	44.6126	46.7419	51.296	34.4808	34.4903	32.4453	36.04	29.4247	29.9636	29.98	54.159	60.9877	48.52	47.5831	42.5905	1.3125e-05	1.30333	1	0.903933
FBgn0028879	CG15270	2L	15075645	This gene is referred to in FlyBase by the symbol Dmel\CG15270 (CG15270, FBgn0028879). It is a protein_coding_gene from Drosophila melanogaster. Its sequence location is 2L:15075645..15096915. It has the cytological map location 35C1-35C2. Its molecular function is unknown. The biological processes in which it is involved are not known. 3 alleles are reported. No phenotypic data is available. It …	21271	5.81283	6.27097	6.00041	5.76871	4.95349	4.62882	7.4721	6.30519	7.26048	6.94215	7.60665	7.39292	7.38895	4.45256	4.70732	4.2127	4.65419	4.32371	1.32521e-05	0.777935	1	1.12427
FBgn0250838	CG30415	2R	19273969	This gene is referred to in FlyBase by the symbol Dmel\CG30415 (CG30415, FBgn0250838). It is a protein_coding_gene from Drosophila melanogaster. Its sequence location is 2R:19273201..19273969. It has the cytological map location 59D9. Its molecular function is unknown. The biological processes in which it is involved are not known. 3 alleles are reported. No phenotypic data is available. It has 2…	769	264.002	341.763	285.527	321.877	408.191	408.849	239.361	245.989	291.529	295.154	310.336	301.486	301.48	240.074	241.577	293.347	294.328	280.33	1.40408e-05	1.20569	0.000365395	1.22958
FBgn0034089	CG8446	2R	12083891	This gene is referred to in FlyBase by the symbol Dmel\CG8446 (CG8446, FBgn0034089). It is a protein_coding_gene from Drosophila melanogaster. Its sequence location is 2R:12083891..12086886. It has the cytological map location 52F7-52F8. Based on sequence similarity, it is predicted to have molecular function</span>: lipoyltransferase activity. An electronic pipeline based on InterPro domains sug…	2996	99.3409	101.439	87.8597	102.75	118.641	115.452	82.5659	93.5377	91.1241	93.955	83.3855	82.7775	82.8111	185.659	187.152	184.936	182.902	181.972	1.40913e-05	1.1861	1.67459e-56	0.622103
FBgn0002968	Nrg	X	8411406	The gene Neuroglian is referred to in FlyBase by the symbol Dmel\Nrg (CG1634, FBgn0002968). It is a protein_coding_gene from Drosophila melanogaster. Its sequence location is X:8411406..8446152. It has the cytological map location 7F2-7F4. There is experimental evidence that it has the molecular function</span>: calcium ion binding. There is experimental evidence for 13 unique biological process<…	34747	17.2217	18.2599	17.6796	19.2479	19.2375	18.9773	19.559	21.5743	20.9901	20.6509	20.8401	20.0475	20.0471	19.1497	18.9595	19.494	19.4237	19.5397	1.44775e-05	0.894568	1	0.948636
FBgn0029506	Tsp42Ee	2R	2899761	The gene Tetraspanin 42Ee is referred to in FlyBase by the symbol Dmel\Tsp42Ee (CG10106, FBgn0029506). It is a protein_coding_gene from Drosophila melanogaster. Its sequence location is 2R:2899761..2905869. It has the cytological map location 42E5. Its molecular function is unknown. The biological processes in which it is involved are not known. 8 alleles are reported. No phenotypic data is avail…	6109	51.1106	42.1915	47.2133	41.3597	46.5864	45.6679	46.0565	37.518	37.0228	38.6126	33.9438	35.4809	35.4785	45.1618	42.1279	29.0467	28.7133	32.467	1.4628e-05	1.19898	7.4875e-08	1.28702
FBgn0039054	CG13830	3R	18938437	This gene is referred to in FlyBase by the symbol Dmel\CG13830 (CG13830, FBgn0039054). It is a protein_coding_gene from Drosophila melanogaster. Its sequence location is 3R:18896371..18938437. It has the cytological map location 94D12-94D13. An electronic pipeline based on InterPro domains suggests that it has the molecular function</span>: calcium ion binding. The biological processes in which i…	42067	21.2153	19.7684	21.001	19.7894	19.7428	18.8594	23.1674	21.8887	21.364	21.1802	22.3586	22.6695	22.6676	15.6315	15.6355	16.8565	16.3076	16.7703	1.46641e-05	0.907621	7.01242e-09	1.15892
FBgn0023388	Dap160	2L	21142353	The gene Dynamin associated protein 160 is referred to in FlyBase by the symbol Dmel\Dap160 (CG1099, FBgn0023388). It is a protein_coding_gene from Drosophila melanogaster. Its sequence location is 2L:21137131..21142353. It has the cytological map location 39A4. There is experimental evidence that it has the molecular function</span>: protein binding. There is experimental evidence that it is inv…	5223	25.9437	27.3214	25.4942	30.5323	27.7287	25.2551	27.4898	32.7681	38.5369	35.1063	36.3997	33.7768	33.7747	28.1262	31.3443	36.2213	33.1179	31.0789	1.46641e-05	0.795164	1	0.837925
FBgn0023479	Tequila	3L	9067745	The gene Tequila is referred to in FlyBase by the symbol Dmel\Tequila (CG4821, FBgn0023479). It is a protein_coding_gene from Drosophila melanogaster. Its sequence location is 3L:9067745..9085231. It has the cytological map location 66F4-66F5. Based on sequence similarity, it is predicted to have molecular function</span>: serine-type endopeptidase activity. There is experimental evidence that it…	17487	8.05775	7.69557	8.58574	9.3553	9.90182	9.16539	7.06959	7.78374	7.17937	7.25519	5.55489	6.34203	6.34864	22.5783	22.0442	20.126	17.9581	21.6813	1.48229e-05	1.28109	4.16696e-78	0.47646
FBgn0031064	CG12531	X	19613576	This gene is referred to in FlyBase by the symbol Dmel\CG12531 (CG12531, FBgn0031064). It is a protein_coding_gene from Drosophila melanogaster. Its sequence location is X:19613576..19620775. It has the cytological map location 18E3. Based on sequence similarity, it is predicted to have molecular function</span>: amino acid transmembrane transporter activity; cationic amino acid transmembrane tra…	7200	5.4979	7.54771	5.9232	6.95608	6.19029	6.06024	6.80771	8.47971	11.2108	10.1881	9.69144	9.93973	9.93522	5.75954	5.86851	7.4027	8.45511	8.05133	1.58806e-05	0.677861	1	0.839529
FBgn0034162	CG6426	2R	12756897	This gene is referred to in FlyBase by the symbol Dmel\CG6426 (CG6426, FBgn0034162). It is a protein_coding_gene from Drosophila melanogaster. Its sequence location is 2R:12756897..12759359. It has the cytological map location 53D14. An electronic pipeline based on InterPro domains suggests that it has the molecular function</span>: lysozyme activity. The biological processes in which it is invol…	2463	15.6503	18.345	17.3187	15.7992	23.4211	22.2272	11.3964	15.0342	11.3263	11.2653	10.6807	10.6449	10.674	27.8605	30.5044	32.3195	37.3112	42.1793	1.64491e-05	1.60292	2.93137e-06	0.623512
FBgn0085402	Ect4	3L	8067547	The gene Ect4 is referred to in FlyBase by the symbol Dmel\Ect4 (CG34373, FBgn0085402). It is a protein_coding_gene from Drosophila melanogaster. Its sequence location is 3L:8067547..8101938. It has the cytological map location 66B5-66B6. An electronic pipeline based on InterPro domains suggests that it has the molecular function</span>: binding; transmembrane receptor activity. An electronic pip…	34392	14.3606	15.6715	16.6474	17.0366	13.9306	14.4842	17.7942	17.7519	18.3677	18.0402	15.5573	16.4734	16.4724	15.4112	14.6178	14.3872	13.5292	16.8472	1.64541e-05	0.886003	1	1.00949
FBgn0040696	CG18675	3L	4173853	This gene is referred to in FlyBase by the symbol Dmel\CG18675 (CG18675, FBgn0040696). It is a protein_coding_gene from Drosophila melanogaster. Its sequence location is 3L:4173853..4192968. It has the cytological map location 64A9-64A10. Its molecular function is unknown. The biological processes in which it is involved are not known. 11 alleles are reported. No phenotypic data is available. It …	19116	22.8664	23.3051	23.1031	21.8273	18.5469	20.0092	25.7081	24.4508	22.9854	23.3301	25.9233	26.2612	26.2579	19.1731	20.1041	17.9509	17.8374	19.0209	1.66231e-05	0.872185	1	1.07739
FBgn0051704	CG31704	2L	11840691	This gene is referred to in FlyBase by the symbol Dmel\CG31704 (CG31704, FBgn0051704). It is a protein_coding_gene from Drosophila melanogaster. Its sequence location is 2L:11840691..11841012. It has the cytological map location 33A3. Based on sequence similarity, it is predicted to have molecular function</span>: serine-type endopeptidase inhibitor activity. Based on sequence similarity, it is p…	322	132.397	114.895	122.446	120.747	144.623	132.308	83.8058	90.1353	58.7678	83.124	69.1332	75.143	75.091	57.0149	50.7025	58.0286	57.9779	64.9525	1.77909e-05	1.6679	4.20275e-08	2.10963
FBgn0033196	CG1358	2R	3508216	This gene is referred to in FlyBase by the symbol Dmel\CG1358 (CG1358, FBgn0033196). It is a protein_coding_gene from Drosophila melanogaster. Its sequence location is 2R:3483240..3508216. It has the cytological map location 43E3-43E5. Its molecular function is unknown. An electronic pipeline based on InterPro domains suggests that it is involved in the biological process</span>: transmembrane tr…	24977	4.30935	4.2738	4.3439	4.29829	3.44843	3.81881	4.87053	5.12915	5.46519	5.63508	5.46613	5.4082	5.40874	5.53615	5.31904	5.958	5.80162	6.35418	1.81173e-05	0.766009	1.15059e-06	0.712455
FBgn0034497	CG9090	2R	16168629	This gene is referred to in FlyBase by the symbol Dmel\CG9090 (CG9090, FBgn0034497). It is a protein_coding_gene from Drosophila melanogaster. Its sequence location is 2R:16166561..16168629. It has the cytological map location 56F15-56F16. Based on sequence similarity, it is predicted to have molecular function</span>: phosphate transmembrane transporter activity; transmembrane transporter activi…	2069	134.608	165.191	128.741	144.34	158.103	152.975	97.0387	124.805	139.661	141.329	117.325	124.731	124.754	155.658	158.75	172.371	176.319	155.114	1.88584e-05	1.1867	1	0.937422
FBgn0005634	zip	2R	20899488	The gene zipper is referred to in FlyBase by the symbol Dmel\zip (CG15792, FBgn0005634). It is a protein_coding_gene from Drosophila melanogaster. Its sequence location is 2R:20878471..20899488. It has the cytological map location 60E12. There is experimental evidence that it has the molecular function</span>: myosin light chain binding. There is experimental evidence for 16 unique biological pro…	21018	11.7791	13.6748	12.6134	13.4769	12.5776	13.2249	15.0297	16.9999	13.5574	15.0422	15.2537	15.5397	15.5396	14.2162	14.8468	14.9551	14.4056	16.769	1.93871e-05	0.846034	0.0261423	0.85247
FBgn0032798	CG10132	2L	19518787	This gene is referred to in FlyBase by the symbol Dmel\CG10132 (CG10132, FBgn0032798). It is a protein_coding_gene from Drosophila melanogaster. Its sequence location is 2L:19518787..19525454. It has the cytological map location 37E5. Its molecular function is unknown. The biological processes in which it is involved are not known. 2 alleles are reported. No phenotypic data is available. It has o…	6668	9.304	13.0736	9.28693	12.7205	10.4825	11.2579	10.4759	12.4587	16.1387	16.799	15.9238	18.4384	18.439	12.1627	13.5644	16.2876	16.1319	15.5236	1.93871e-05	0.732818	0.000968041	0.717903
FBgn0015570	alpha-Est2	3R	3368466	The gene Î±-Esterase-2 is referred to in FlyBase by the symbol Dmel\Î±-Est2 (CG2505, FBgn0015570). It is a protein_coding_gene from Drosophila melanogaster. Its sequence location is 3R:3368466..3370952. It has the cytological map location 84D9. Based on sequence similarity, it is predicted to have molecular function</span>: carboxylesterase activity. The biological processes in which it is involv…	2487	6.04283	8.24955	5.61274	7.81146	8.95256	8.56083	3.75491	4.02414	3.60592	3.18706	3.65887	2.03136	2.04425	12.0861	12.8257	10.554	9.00356	11.0996	1.98127e-05	2.23223	1	0.785062
FBgn0038947	sar1	3R	18182397	The gene sar1 is referred to in FlyBase by the symbol Dmel\sar1 (CG7073, FBgn0038947). It is a protein_coding_gene from Drosophila melanogaster. Its sequence location is 3R:18182397..18186440. It has the cytological map location 94A5-94A6. Based on sequence similarity, it is predicted to have molecular function</span>: GTPase activity; GTP binding. There is experimental evidence that it is involv…	4044	73.0173	65.5074	70.2741	60.4601	69.6243	73.4957	63.6925	59.398	53.7095	53.6682	57.021	57.0851	57.0857	72.0434	66.2487	49.4438	51.4972	51.8559	1.98832e-05	1.19678	0.0278742	1.1844
FBgn0029738	CG4068	X	4832077	This gene is referred to in FlyBase by the symbol Dmel\CG4068 (CG4068, FBgn0029738). It is a protein_coding_gene from Drosophila melanogaster. Its sequence location is X:4820694..4832077. It has the cytological map location 4D6-4D7. Its molecular function is unknown. The biological processes in which it is involved are not known. 23 alleles are reported. No phenotypic data is available. It has 5 …	11384	9.646	10.097	10.4598	9.79049	8.72079	7.75777	12.14	11.6053	10.8521	10.5318	13.9445	13.9888	13.9794	7.21631	7.61213	4.80733	5.05207	8.85228	2.0809e-05	0.772925	1	1.18839
FBgn0000640	Fbp2	2L	9426860	The gene Fat body protein 2 is referred to in FlyBase by the symbol Dmel\Fbp2 (CG3763, FBgn0000640). It is a protein_coding_gene from Drosophila melanogaster. Its sequence location is 2L:9426860..9427835. It has the cytological map location 30B3. It is reported to have molecular function</span>: nutrient reservoir activity. An electronic pipeline based on InterPro domains suggests that it is invo…	976	17.2946	20.9137	9.85158	7.36936	6.25093	4.19432	3.19857	4.10161	2.03951	4.06454	3.11051	3.09994	3.15535	48.7301	40.5439	34.5151	34.4858	41.9748	2.14134e-05	3.35843	5.39381e-13	0.323859
FBgn0051536	Cdep	3R	736278	The gene Cdep is referred to in FlyBase by the symbol Dmel\Cdep (CG31536, FBgn0051536). It is a protein_coding_gene from Drosophila melanogaster. Its sequence location is 3R:736278..771298. It has the cytological map location 82E2-82E3. Based on sequence similarity, it is predicted to have molecular function</span>: actin binding; Rho guanyl-nucleotide exchange factor activity; cytoskeletal prote…	35021	15.7351	13.8662	14.7086	14.4835	12.3792	12.255	16.9388	17.1187	14.6518	14.6872	15.9409	15.1412	15.1383	9.57895	9.29064	10.2536	10.379	12.6137	2.14134e-05	0.883031	5.11386e-11	1.24048
FBgn0017566	ND75	X	8145699	The gene NADH:ubiquinone reductase 75kD subunit precursor is referred to in FlyBase by the symbol Dmel\ND75 (CG2286, FBgn0017566). It is a protein_coding_gene from Drosophila melanogaster. Its sequence location is X:8142684..8145699. It has the cytological map location 7E1. Based on sequence similarity, it is predicted to have molecular function</span>: NADH dehydrogenase activity; NADH dehydroge…	3016	59.213	91.2008	60.1559	94.574	100.382	88.1193	58.0193	90.5956	113.319	114.701	99.2568	110.959	110.988	114.091	120.974	182.885	187.407	156.2	2.14134e-05	0.841177	5.63323e-68	0.565753
FBgn0031216	CG11376	2L	94752	This gene is referred to in FlyBase by the symbol Dmel\CG11376 (CG11376, FBgn0031216). It is a protein_coding_gene from Drosophila melanogaster. Its sequence location is 2L:94752..102086. It has the cytological map location 21B1-21B2. An electronic pipeline based on InterPro domains suggests that it has the molecular function</span>: GTP binding; GTPase binding; guanyl-nucleotide exchange factor …	7335	27.3098	25.3321	28.9874	23.0113	22.7871	21.5827	35.9543	31.5198	28.1173	28.1023	30.334	28.1762	28.1626	21.3679	20.3553	16.2872	16.788	17.1944	2.17059e-05	0.817822	0.0176628	1.24015
FBgn0031927	CG13792	2L	7645997	This gene is referred to in FlyBase by the symbol Dmel\CG13792 (CG13792, FBgn0031927). It is a protein_coding_gene from Drosophila melanogaster. Its sequence location is 2L:7643527..7645997. It has the cytological map location 28B4-28C1. Its molecular function is unknown. The biological processes in which it is involved are not known. 2 alleles are reported. No phenotypic data is available. It ha…	2471	19.0571	25.7376	21.563	25.6422	23.7699	20.5371	26.1261	30.7835	33.4686	32.8909	35.1911	34.2651	34.2553	22.6594	26.8869	25.7112	26.4582	30.3922	2.17059e-05	0.707259	1	0.819333
FBgn0036935	CG14186	3L	20096907	This gene is referred to in FlyBase by the symbol Dmel\CG14186 (CG14186, FBgn0036935). It is a protein_coding_gene from Drosophila melanogaster. Its sequence location is 3L:20091181..20096907. It has the cytological map location 76F1. Its molecular function is unknown. The biological processes in which it is involved are not known. 4 alleles are reported. No phenotypic data is available. It has o…	5727	25.0453	22.5644	18.0355	16.6156	13.453	14.7133	24.8499	24.6413	22.4421	21.1088	24.0167	25.8725	25.8678	20.0905	20.1756	19.42	20.8904	19.718	2.18946e-05	0.772589	1	0.875278
FBgn0051778	CG31778	2L	3705462	This gene is referred to in FlyBase by the symbol Dmel\CG31778 (CG31778, FBgn0051778). It is a protein_coding_gene from Drosophila melanogaster. Its sequence location is 2L:3704106..3705462. It has the cytological map location 24C1. An electronic pipeline based on InterPro domains suggests that it has the molecular function</span>: serine-type endopeptidase inhibitor activity. The biological proc…	1357	14.1547	14.3759	14.8951	11.3316	15.6678	15.6927	9.14432	6.638	8.07896	6.57275	5.22414	3.72396	3.73121	15.0499	10.6645	9.65481	9.64657	7.6577	2.25129e-05	2.18673	1	1.52679
FBgn0261276	opa1-like	2R	10122953	The gene optic atrophy 1-like is referred to in FlyBase by the symbol Dmel\opa1-like (CG8479, FBgn0261276). It is a protein_coding_gene from Drosophila melanogaster. Its sequence location is 2R:10118125..10122953. It has the cytological map location 50E4-50E5. Based on sequence similarity, it is predicted to have molecular function</span>: GTP binding. There is experimental evidence that it is in…	4829	28.7233	30.4003	28.4541	31.1277	28.3182	32.7662	31.6621	35.649	39.41	40.2303	39.1616	38.41	38.4081	34.4415	33.6962	35.8407	36.7879	35.985	2.29684e-05	0.800764	1	0.835612
FBgn0038984	CG5315	3R	18373567	This gene is referred to in FlyBase by the symbol Dmel\CG5315 (CG5315, FBgn0038984). It is a protein_coding_gene from Drosophila melanogaster. Its sequence location is 3R:18369414..18373567. It has the cytological map location 94B3. Based on sequence similarity, it is predicted to have molecular function</span>: hormone binding. Based on sequence similarity, it is predicted to be involved in the …	4154	77.5381	74.8951	81.9864	78.0453	79.2407	81.0781	74.2613	68.1855	66.92	66.0883	64.7648	61.4019	61.4146	105.982	113.458	83.2994	85.7175	86.3944	2.30086e-05	1.17719	0.454665	0.881621
FBgn0260634	eIF4G2	3R	19644364	The gene eukaryotic translation initiation factor 4G2 is referred to in FlyBase by the symbol Dmel\eIF4G2 (CG10192, FBgn0260634). It is a protein_coding_gene from Drosophila melanogaster. Its sequence location is 3R:19635550..19644364. It has the cytological map location 95B9-95C1. There is experimental evidence that it has the molecular function</span>: RNA 7-methylguanosine cap binding. There i…	8815	18.8741	19.5641	18.3623	19.8361	18.7289	18.53	21.5804	24.4111	21.7011	22.1479	24.2072	26.1854	26.1774	16.2293	14.403	16.0062	15.6712	19.401	2.30221e-05	0.812188	1	1.05568
FBgn0032775	CG17544	2L	19398492	This gene is referred to in FlyBase by the symbol Dmel\CG17544 (CG17544, FBgn0032775). It is a protein_coding_gene from Drosophila melanogaster. Its sequence location is 2L:19390369..19398492. It has the cytological map location 37D4-37D5. Based on sequence similarity, it is predicted to have molecular function</span>: pristanoyl-CoA oxidase activity. An electronic pipeline based on InterPro doma…	8124	3.28249	3.16079	3.02053	3.39821	3.24177	3.61976	5.11899	5.42069	5.64198	5.85722	5.10501	4.84068	4.83753	3.08362	3.18918	4.96996	4.4947	4.32728	2.33891e-05	0.616658	1	0.792038
FBgn0085335	CG34306	3R	752643	This gene is referred to in FlyBase by the symbol Dmel\CG34306 (CG34306, FBgn0085335). It is a protein_coding_gene from Drosophila melanogaster. Its sequence location is 3R:752643..764363. It has the cytological map location 82E2. Its molecular function is unknown. The biological processes in which it is involved are not known. No alleles are reported. It has one annotated transcript and one anno…	11721	29.825	26.8906	28.0576	29.1379	23.7668	24.1521	32.8848	34.1559	28.9016	28.4937	32.7013	31.4783	31.4685	15.9067	16.5808	19.2219	19.2859	24.9739	2.37347e-05	0.857988	4.18967e-08	1.26988
FBgn0013759	Caki	3R	17648364	The gene Calcium/calmodulin-dependent protein kinase is referred to in FlyBase by the symbol Dmel\Caki (CG6703, FBgn0013759). It is a protein_coding_gene from Drosophila melanogaster. Its sequence location is 3R:17611484..17648364. It has the cytological map location 93F10-93F12. There is experimental evidence that it has the molecular function</span>: calmodulin-dependent protein kinase activity…	36881	16.7372	16.589	16.2474	16.1654	13.6224	13.5076	16.3146	16.4725	15.8309	17.1986	19.3315	18.9687	18.9659	11.1941	10.9903	12.0713	11.9084	12.1758	2.42887e-05	0.89197	3.25171e-09	1.20132
FBgn0011016	SsRbeta	3L	16122740	The gene Signal sequence receptor Î² is referred to in FlyBase by the symbol Dmel\SsRÎ² (CG5474, FBgn0011016). It is a protein_coding_gene from Drosophila melanogaster. Its sequence location is 3L:16122740..16124086. It has the cytological map location 72D9. Based on sequence similarity, it is predicted to have molecular function</span>: signal sequence binding. Based on sequence similarity, it i…	1347	34.9527	38.1335	36.4424	34.9653	51.843	51.173	25.4784	26.7492	26.6282	25.748	27.7784	29.9282	29.9551	38.7744	48.737	39.6085	38.8675	34.4824	2.47719e-05	1.52492	1	1.07415
FBgn0250786	Chd1	2L	2987677	The gene Chromodomain-helicase-DNA-binding protein 1 is referred to in FlyBase by the symbol Dmel\Chd1 (CG3733, FBgn0250786). It is a protein_coding_gene from Drosophila melanogaster. Its sequence location is 2L:2979697..2987677. It has the cytological map location 23C4. There is experimental evidence that it has the molecular function</span>: chromatin binding. There is experimental evidence tha…	7981	10.844	12.8608	11.0877	13.4495	12.563	13.0904	13.1694	15.9265	16.6043	16.7657	17.4847	16.4199	16.4201	14.5321	14.592	16.532	16.8737	18.222	2.53371e-05	0.766784	0.00553892	0.76046
FBgn0013307	Odc1	2R	3892308	The gene Ornithine decarboxylase 1 is referred to in FlyBase by the symbol Dmel\Odc1 (CG8721, FBgn0013307). It is a protein_coding_gene from Drosophila melanogaster. Its sequence location is 2R:3892308..3894178. It has the cytological map location 44A2. Based on sequence similarity, it is predicted to have molecular function</span>: ornithine decarboxylase activity. It is reported to be involved …	1871	3.50359	8.21573	5.72084	6.02098	7.57495	9.74161	2.22816	2.13991	3.19622	2.64874	2.16446	2.69365	2.70637	8.28912	5.11973	9.05955	8.02274	8.14526	2.63486e-05	2.70568	1	0.986332
FBgn0053556	form3	3L	7087918	The gene formin 3 is referred to in FlyBase by the symbol Dmel\form3 (CG33556, FBgn0053556). It is a protein_coding_gene from Drosophila melanogaster. Its sequence location is 3L:7087918..7116397. It has the cytological map location 65E3-65E4. Based on sequence similarity, it is predicted to have molecular function</span>: actin binding. There is experimental evidence that it is involved in the b…	28480	4.31224	4.90235	4.45241	5.02663	5.19141	5.19983	5.65752	6.57159	6.01734	6.43842	5.54066	6.22955	6.23023	5.6667	5.88052	7.497	7.292	7.54112	2.63486e-05	0.797827	1.54311e-08	0.725171
FBgn0023524	CG3078	X	2153896	This gene is referred to in FlyBase by the symbol Dmel\CG3078 (CG3078, FBgn0023524). It is a protein_coding_gene from Drosophila melanogaster. Its sequence location is X:2148432..2153896. It has the cytological map location 2F2. Based on sequence similarity, it is predicted to have molecular function</span>: GABA-B receptor activity. The biological processes in which it is involved are not known.…	5465	16.1904	16.5271	15.0101	17.5813	14.4595	14.6687	18.2724	18.6806	22.791	19.5839	23.3125	22.686	22.6731	11.6557	12.6702	14.7186	12.7959	15.1182	2.68122e-05	0.75353	1	1.05361
FBgn0010473	tutl	2L	4283147	The gene turtle is referred to in FlyBase by the symbol Dmel\tutl (CG15427, FBgn0010473). It is a protein_coding_gene from Drosophila melanogaster. Its sequence location is 2L:4283147..4321233. It has the cytological map location 24E1. Its molecular function is unknown. There is experimental evidence that it is involved in the biological process</span>: regulation of dendrite morphogenesis; dendr…	38087	11.9819	13.0705	11.6825	12.5113	9.94697	10.203	12.4149	13.5333	12.112	12.1517	14.8159	13.9482	13.9461	7.50991	7.95978	10.3174	10.7528	10.7226	2.71587e-05	0.8787	0.0945443	1.13377
FBgn0035229	CG7852	3L	1537149	This gene is referred to in FlyBase by the symbol Dmel\CG7852 (CG7852, FBgn0035229). It is a protein_coding_gene from Drosophila melanogaster. Its sequence location is 3L:1537149..1544826. It has the cytological map location 62A3. Its molecular function is unknown. The biological processes in which it is involved are not known. 5 alleles are reported. No phenotypic data is available. It has 3 ann…	7678	15.6825	15.9057	13.4642	15.4477	14.3793	13.2171	17.3322	17.8587	19.5955	20.656	19.2307	18.2508	18.247	14.0954	14.6666	16.082	16.4381	17.8236	2.71587e-05	0.78014	1	0.904922
FBgn0010638	Sec61beta	2R	10506232	The gene Sec61Î² is referred to in FlyBase by the symbol Dmel\Sec61Î² (CG10130, FBgn0010638). It is a protein_coding_gene from Drosophila melanogaster. Its sequence location is 2R:10506232..10507189. It has the cytological map location 51B6. Based on sequence similarity, it is predicted to have molecular function</span>: protein transporter activity. There is experimental evidence that it is invo…	958	60.2525	62.2	63.4236	58.7708	81.3624	83.5995	54.1426	45.9687	46.802	41.3671	49.6084	42.1028	42.1348	57.492	58.2611	73.4221	76.3455	71.4774	2.73262e-05	1.46293	1	1.08038
FBgn0031275	GABA-B-R3	2L	752800	The gene metabotropic GABA-B receptor subtype 3 is referred to in FlyBase by the symbol Dmel\GABA-B-R3 (CG3022, FBgn0031275). It is a protein_coding_gene from Drosophila melanogaster. Its sequence location is 2L:752800..762142. It has the cytological map location 21E2. Based on sequence similarity, it is predicted to have molecular function</span>: GABA-B receptor activity. Based on sequence simi…	9343	7.41566	7.47033	7.51481	7.76839	6.61462	6.30113	8.46433	8.78438	9.06399	11.0345	10.9305	11.0035	10.9983	7.55608	6.48423	7.40616	6.78967	6.49021	2.74099e-05	0.72679	1	0.94227
FBgn0013325	RpL11	2R	15329854	The gene Ribosomal protein L11 is referred to in FlyBase by the symbol Dmel\RpL11 (CG7726, FBgn0013325). It is a protein_coding_gene from Drosophila melanogaster. Its sequence location is 2R:15329854..15331014. It has the cytological map location 56D7. There is experimental evidence that it has the molecular function</span>: protein binding. There is experimental evidence that it is involved in t…	1161	202.243	224.61	190.95	215.837	260.789	256.849	162.116	187.931	201.682	198.914	180.331	197.092	197.175	273.12	267.815	433.364	422.481	316.511	2.79887e-05	1.19787	1.86451e-22	0.707302
FBgn0040775	CG12158	2R	5250411	This gene is referred to in FlyBase by the symbol Dmel\CG12158 (CG12158, FBgn0040775). It is a protein_coding_gene from Drosophila melanogaster. Its sequence location is 2R:5250076..5250411. It has the cytological map location 45D1. Its molecular function is unknown. The biological processes in which it is involved are not known. 2 alleles are reported. No phenotypic data is available. It has one…	336	195.091	278.249	191.572	286.243	460.796	473.538	309.875	378.305	432.961	442.509	427.381	446.98	447.045	460.591	496.178	501.702	473.161	338.232	2.87166e-05	0.773371	1.2655e-08	0.693983
FBgn0027578	CG14526	3R	24709415	This gene is referred to in FlyBase by the symbol Dmel\CG14526 (CG14526, FBgn0027578). It is a protein_coding_gene from Drosophila melanogaster. Its sequence location is 3R:24709415..24711737. It has the cytological map location 98F1. Based on sequence similarity, it is predicted to have molecular function</span>: metalloendopeptidase activity. An electronic pipeline based on InterPro domains sug…	2323	16.0959	17.2379	17.8636	14.1113	21.7815	17.0339	10.2919	9.479	11.5821	12.3789	11.3164	7.81909	7.84966	42.5435	43.6321	34.2474	34.6275	36.0046	2.9394e-05	1.65625	7.43863e-13	0.523487
FBgn0035246	CG13928	3L	1628377	This gene is referred to in FlyBase by the symbol Dmel\CG13928 (CG13928, FBgn0035246). It is a protein_coding_gene from Drosophila melanogaster. Its sequence location is 3L:1625791..1628377. It has the cytological map location 62A9. An electronic pipeline based on InterPro domains suggests that it has the molecular function</span>: protein binding; zinc ion binding. The biological processes in wh…	2587	130.236	130.948	121.415	128.079	123.327	120.005	134.188	134.248	142.887	142.897	158.319	162.872	162.858	122.605	115.746	124.011	126.451	125.145	2.9394e-05	0.86132	1	0.970642
FBgn0037976	Tk	3R	7831194	The gene Tachykinin is referred to in FlyBase by the symbol Dmel\Tk (CG14734, FBgn0037976). It is a protein_coding_gene from Drosophila melanogaster. Its sequence location is 3R:7819897..7831194. It has the cytological map location 87A4. Based on sequence similarity, it is predicted to have molecular function</span>: neuropeptide hormone activity. Based on sequence similarity, it is predicted to …	11298	9.62935	9.63282	9.33321	11.0375	9.14543	9.51878	11.9598	13.8194	12.0817	12.9837	11.9963	12.1353	12.1334	9.83673	9.4517	13.0232	11.7559	10.6693	2.9394e-05	0.77754	1	0.871794
FBgn0017397	how	3R	17867914	The gene held out wings is referred to in FlyBase by the symbol Dmel\how (CG10293, FBgn0017397). It is a protein_coding_gene from Drosophila melanogaster. Its sequence location is 3R:17867914..17905043. It has the cytological map location 94A1. There is experimental evidence that it has the molecular function</span>: mRNA 3'-UTR binding; mRNA binding. There is experimental evidence that it is inv…	37130	10.6484	9.15276	10.5442	8.98	8.53887	8.49844	10.5125	8.59877	7.54032	7.3933	7.13744	7.05977	7.05801	6.67078	6.98227	4.60004	5.20475	5.82943	3.02802e-05	1.16833	4.10943e-33	1.55075
FBgn0028500	CG9063	3L	22255995	This gene is referred to in FlyBase by the symbol Dmel\CG9063 (CG9063, FBgn0028500). It is a protein_coding_gene from Drosophila melanogaster. Its sequence location is 3L:22250847..22255995. It has the cytological map location 79D2-79D3. Its molecular function is unknown. The biological processes in which it is involved are not known. 3 alleles are reported. No phenotypic data is available. It ha…	5149	12.4587	15.9413	13.4542	15.0916	15.7322	13.7943	16.5713	22.1588	20.5124	19.4406	19.2498	18.9918	18.9916	18.0225	19.0773	19.4415	20.1614	20.6677	3.12796e-05	0.739555	0.0250771	0.743131
FBgn0034479	CG8654	2R	15868574	This gene is referred to in FlyBase by the symbol Dmel\CG8654 (CG8654, FBgn0034479). It is a protein_coding_gene from Drosophila melanogaster. Its sequence location is 2R:15868574..15872262. It has the cytological map location 56F4. Based on sequence similarity, it is predicted to have molecular function</span>: secondary active organic cation transmembrane transporter activity. An electronic pip…	3689	13.3436	15.0348	15.3053	14.7007	19.2068	17.5936	11.2587	9.76736	11.3447	10.7469	10.1455	10.1122	10.1162	13.3819	11.4787	11.6528	12.9358	13.9254	3.16481e-05	1.50192	1	1.29519
FBgn0031417	CG3597	2L	2371524	This gene is referred to in FlyBase by the symbol Dmel\CG3597 (CG3597, FBgn0031417). It is a protein_coding_gene from Drosophila melanogaster. Its sequence location is 2L:2370152..2371524. It has the cytological map location 22E1. An electronic pipeline based on InterPro domains suggests that it has the molecular function</span>: binding; oxidoreductase activity. An electronic pipeline based on I…	1373	19.4616	20.9408	17.1493	20.8601	25.7977	22.8975	12.1013	16.0354	11.6109	12.2738	8.11803	8.8195	8.86877	40.1175	42.7801	60.2665	59.5249	50.5797	3.24619e-05	1.84322	7.19549e-12	0.484886
FBgn0039593	CG9989	3R	24496458	This gene is referred to in FlyBase by the symbol Dmel\CG9989 (CG9989, FBgn0039593). It is a protein_coding_gene from Drosophila melanogaster. Its sequence location is 3R:24496458..24497743. It has the cytological map location 98E1. An electronic pipeline based on InterPro domains suggests that it has the molecular function</span>: metal ion binding; hydrolase activity; nucleic acid binding. The …	1286	9.15392	9.5882	9.94389	9.55039	10.239	12.6076	5.62082	4.66928	1.54631	3.07985	3.93149	3.13796	3.15634	12.8136	12.7635	12.4119	13.8997	8.81916	3.29516e-05	2.77831	1	0.956453
FBgn0037028	CG3618	3L	20809175	This gene is referred to in FlyBase by the symbol Dmel\CG3618 (CG3618, FBgn0037028). It is a protein_coding_gene from Drosophila melanogaster. Its sequence location is 3L:20806453..20809175. It has the cytological map location 77E8. It is reported to have molecular function</span>: guanylate cyclase activity. There is experimental evidence that it is involved in the biological process</span>: reg…	2723	41.9243	42.9838	43.0088	47.3058	40.5497	44.3327	49.2627	52.1936	57.0826	59.3335	56.4528	56.6403	56.634	52.9341	50.9359	51.1966	50.1119	42.8243	3.3855e-05	0.785898	1	0.85382
FBgn0086667	snoRNA:Psi28S-3342	X	5418498	The gene snoRNA:Î¨28S-3342 is referred to in FlyBase by the symbol Dmel\snoRNA:Î¨28S-3342 (CR33787, FBgn0086667). It is a snoRNA_gene from Drosophila melanogaster. Its sequence location is X:5418335..5418498. It has the cytological map location 5A2. Its molecular function is unknown. The biological processes in which it is involved are not known. No alleles are reported. It has one annotated tran…	164	0	0	6.4583	6.22665	6.17081	6.18027	75.1898	42.716	36.4568	30.2015	6.27301	6.22251	6.12964	0	0	0	0	0	3.44033e-05	0.12752	1	4.09961
FBgn0010609	Acsl	2R	4553360	The gene Acyl-CoA synthetase long-chain is referred to in FlyBase by the symbol Dmel\Acsl (CG8732, FBgn0010609). It is a protein_coding_gene from Drosophila melanogaster. Its sequence location is 2R:4553360..4570296. It has the cytological map location 44E1-44E2. Based on sequence similarity, it is predicted to have molecular function</span>: long-chain-fatty-acid-CoA ligase activity. There is ex…	16937	29.3283	24.4925	27.775	24.88	26.2522	26.4749	27.7157	23.8145	22.7662	22.3528	21.0209	21.3091	21.3116	33.4162	33.6785	26.1726	26.4831	30.674	3.57392e-05	1.14552	1	0.927021
FBgn0004198	ct	X	7503181	The gene cut is referred to in FlyBase by the symbol Dmel\ct (CG11387, FBgn0004198). It is a protein_coding_gene from Drosophila melanogaster. Its sequence location is X:7503181..7570056. It has the cytological map location 7B4-7B6. It is reported to have molecular function</span>: specific RNA polymerase II transcription factor activity; DNA binding. There is experimental evidence for 12 unique …	66876	5.27682	5.64791	5.59984	5.29065	4.01449	4.38486	4.16455	4.16053	3.91822	3.88245	4.85382	4.82321	4.82209	2.61483	2.61811	3.17431	3.10119	3.69392	3.74346e-05	1.17098	3.77491e-28	1.50888
FBgn0033911	CG8394	2R	10088226	This gene is referred to in FlyBase by the symbol Dmel\CG8394 (CG8394, FBgn0033911). It is a protein_coding_gene from Drosophila melanogaster. Its sequence location is 2R:10086505..10088226. It has the cytological map location 50E4. Based on sequence similarity, it is predicted to have molecular function</span>: amino acid transmembrane transporter activity; gamma-aminobutyric acid:hydrogen sympo…	1722	30.3478	32.1813	27.2588	33.8297	28.2402	30.0476	33.2789	44.7536	45.1333	44.8966	46.3892	43.9046	43.8906	34.2375	29.0106	38.0505	39.1238	36.387	3.75605e-05	0.704088	1	0.824221
FBgn0043533	Obp56f	2R	15600919	The gene Odorant-binding protein 56f is referred to in FlyBase by the symbol Dmel\Obp56f (CG30450, FBgn0043533). It is a protein_coding_gene from Drosophila melanogaster. Its sequence location is 2R:15600919..15601481. It has the cytological map location 56E2. Based on sequence similarity, it is predicted to have molecular function</span>: odorant binding. Based on sequence similarity, it is pred…	563	35.6839	21.9174	20.9084	20.0281	25.1855	25.2267	11.0576	12.4431	10.6192	8.79643	10.7751	5.38754	5.37296	5.1449	8.60874	4.96267	3.25069	5.04406	3.78358e-05	2.5212	2.4599e-07	4.59949
FBgn0051064	CG31064	3R	23064803	This gene is referred to in FlyBase by the symbol Dmel\CG31064 (CG31064, FBgn0051064). It is a protein_coding_gene from Drosophila melanogaster. Its sequence location is 3R:23055227..23064803. It has the cytological map location 97E10. An electronic pipeline based on InterPro domains suggests that it has the molecular function</span>: zinc ion binding. There is experimental evidence that it is in…	9577	10.1236	10.3929	8.35225	9.8226	8.56877	9.42792	10.7532	11.3914	12.6927	13.6624	12.7772	13.0514	13.0502	9.98677	10.7541	11.7222	11.8112	13.0013	3.78358e-05	0.76267	1	0.806077
FBgn0027655	htt	3R	24521964	The gene huntingtin is referred to in FlyBase by the symbol Dmel\htt (CG9995, FBgn0027655). It is a protein_coding_gene from Drosophila melanogaster. Its sequence location is 3R:24521964..24560073. It has the cytological map location 98E2. It is reported to have molecular function</span>: microtubule binding; protein binding. It is reported to be involved in the biological process</span>: axon ca…	38110	2.18548	2.61171	2.20912	2.5485	2.39184	2.28962	2.29606	3.17774	3.34665	3.14679	3.34331	3.38544	3.38624	3.195	3.35939	4.07959	4.02658	3.98929	3.78358e-05	0.761461	1.53907e-11	0.646043
FBgn0013763	Chit	2R	12579203	The gene Chitinase-like is referred to in FlyBase by the symbol Dmel\Chit (CG5210, FBgn0013763). It is a protein_coding_gene from Drosophila melanogaster. Its sequence location is 2R:12579203..12581260. It has the cytological map location 53D2. Based on sequence similarity, it is predicted to have molecular function</span>: chitinase activity. Based on sequence similarity, it is predicted to be i…	2058	57.6464	65.3689	59.0776	65.6102	84.1235	84.2574	48.5145	59.8172	56.6463	57.3134	52.5871	50.9484	50.9956	128.347	136.284	132.418	124.067	119.99	3.79908e-05	1.27701	3.92541e-29	0.601188
FBgn0031318	CG4887	2L	1173011	This gene is referred to in FlyBase by the symbol Dmel\CG4887 (CG4887, FBgn0031318). It is a protein_coding_gene from Drosophila melanogaster. Its sequence location is 2L:1173011..1177500. It has the cytological map location 21F2. Based on sequence similarity, it is predicted to have molecular function</span>: mRNA binding. It is reported to be involved in the biological process</span>: nuclear m…	4490	14.9694	15.774	14.7097	16.6197	15.1141	14.4636	18.9926	18.5019	20.8593	22.7392	22.7454	21.3284	21.3286	19.1576	17.5631	21.8901	22.5055	23.502	3.86089e-05	0.732228	0.0111705	0.727692
FBgn0003177	pyd	3R	4756978	The gene polychaetoid is referred to in FlyBase by the symbol Dmel\pyd (CG31349, FBgn0003177). It is a protein_coding_gene from Drosophila melanogaster. Its sequence location is 3R:4653200..4756978. It has the cytological map location 85B2-85B7. Based on sequence similarity, it is predicted to have molecular function</span>: guanylate kinase activity. There is experimental evidence that it is inv…	103779	3.83374	4.14474	4.12298	4.40428	3.72836	3.77358	4.60557	4.76419	4.68524	4.60317	4.37579	4.33244	4.33222	3.75483	3.97182	4.18309	4.24294	4.41118	3.87781e-05	0.877268	1	0.964315
FBgn0011217	eff	3R	10566933	The gene effete is referred to in FlyBase by the symbol Dmel\eff (CG7425, FBgn0011217). It is a protein_coding_gene from Drosophila melanogaster. Its sequence location is 3R:10558412..10566933. It has the cytological map location 88D2. There is experimental evidence that it has the molecular function</span>: protein binding; ubiquitin-protein ligase activity. There is experimental evidence for 13…	8522	43.0624	45.0579	44.7258	45.603	47.5377	49.8748	41.9361	40.0485	38.5822	36.5153	41.4165	40.3371	40.3339	43.9474	42.0671	29.4935	27.8134	31.0651	3.88285e-05	1.15503	4.93219e-12	1.28475
FBgn0041150	hoe1	2L	4932296	The gene hoepel1 is referred to in FlyBase by the symbol Dmel\hoe1 (CG12787, FBgn0041150). It is a protein_coding_gene from Drosophila melanogaster. Its sequence location is 2L:4908745..4932296. It has the cytological map location 25B3. Based on sequence similarity, it is predicted to have molecular function</span>: transporter activity. Based on sequence similarity, it is predicted to be involve…	23552	10.3813	12.4665	11.7551	12.6786	13.3728	13.0074	12.9315	14.746	14.5106	14.1391	14.9002	14.8948	14.8965	16.4244	16.3563	18.3983	19.3405	17.1351	3.97588e-05	0.855315	3.33444e-22	0.718292
FBgn0016756	Ubp64E	3L	5746086	The gene Ubiquitin-specific protease 64E is referred to in FlyBase by the symbol Dmel\Ubp64E (CG5486, FBgn0016756). It is a protein_coding_gene from Drosophila melanogaster. Its sequence location is 3L:5746086..5754602. It has the cytological map location 64E5-64E6. It is reported to have molecular function</span>: ubiquitin thiolesterase activity. It is reported to be involved in the biological …	8517	15.1669	18.6746	16.7474	19.8002	14.7499	14.5369	18.1921	24.0898	21.4087	20.7133	19.8321	19.8856	19.8849	19.7572	20.3574	17.7731	19.5308	23.1015	4.03519e-05	0.803051	0.5435	0.827839
FBgn0051158	CG31158	3R	18413477	This gene is referred to in FlyBase by the symbol Dmel\CG31158 (CG31158, FBgn0051158). It is a protein_coding_gene from Drosophila melanogaster. Its sequence location is 3R:18413477..18434564. It has the cytological map location 94B5-94B6. Based on sequence similarity, it is predicted to have molecular function</span>: ARF guanyl-nucleotide exchange factor activity. An electronic pipeline based o…	21088	13.5428	12.5594	13.018	12.3661	10.5685	11.0184	15.124	14.8553	13.7962	13.9111	14.0044	14.4366	14.4351	11.6919	11.689	12.2867	12.3656	13.1965	4.29498e-05	0.84843	1	0.965751
FBgn0261547	Exn	3L	16963517	The gene Ephexin is referred to in FlyBase by the symbol Dmel\Exn (CG42665, FBgn0261547). It is a protein_coding_gene from Drosophila melanogaster. Its sequence location is 3L:16963517..16987501. It has the cytological map location 73E1-73E2. An electronic pipeline based on InterPro domains suggests that it has the molecular function</span>: Rho guanyl-nucleotide exchange factor activity. There i…	23985	9.34491	10.6574	9.59261	10.489	10.9361	11.4185	13.1665	14.271	11.7144	12.2725	11.1332	11.2228	11.2219	10.2795	10.035	10.763	12.5594	12.0401	4.45575e-05	0.846276	1	0.933328
FBgn0029708	CG3556	X	4424264	This gene is referred to in FlyBase by the symbol Dmel\CG3556 (CG3556, FBgn0029708). It is a protein_coding_gene from Drosophila melanogaster. Its sequence location is X:4424264..4427872. It has the cytological map location 4C7. An electronic pipeline based on InterPro domains suggests that it has the molecular function</span>: cobalamin binding. An electronic pipeline based on InterPro domains s…	3609	19.2334	23.5931	21.2322	23.5052	17.69	19.6813	21.3572	26.9006	27.6075	25.5349	31.6576	34.6247	34.6129	19.8072	20.7982	20.7044	22.5272	19.1631	4.51204e-05	0.74507	1	0.907874
FBgn0036262	CG6910	3L	12179058	This gene is referred to in FlyBase by the symbol Dmel\CG6910 (CG6910, FBgn0036262). It is a protein_coding_gene from Drosophila melanogaster. Its sequence location is 3L:12179058..12180960. It has the cytological map location 69A1. An electronic pipeline based on InterPro domains suggests that it has the molecular function</span>: inositol oxygenase activity; iron ion binding. An electronic pipe…	1903	31.3449	28.0632	23.0446	25.2837	36.1659	31.4444	17.4982	16.305	23.5659	20.3138	19.6634	19.0716	19.1286	72.1715	72.8911	95.6566	99.0613	69.8408	4.74827e-05	1.50618	1.72021e-43	0.408972
FBgn0039734	Tace	3R	25826257	The gene Tace is referred to in FlyBase by the symbol Dmel\Tace (CG7908, FBgn0039734). It is a protein_coding_gene from Drosophila melanogaster. Its sequence location is 3R:25826257..25829400. It has the cytological map location 99D1. Based on sequence similarity, it is predicted to have molecular function</span>: metalloendopeptidase activity. It is reported to be involved in the biological proc…	3144	13.5643	14.3597	11.5484	15.2746	12.8878	12.2667	16.2287	17.8274	21.2346	20.1764	18.9811	22.7582	22.7557	16.9036	16.8312	20.5674	18.1272	16.2767	5.0067e-05	0.681717	0.607873	0.716852
FBgn0011224	heph	3R	27819000	The gene hephaestus is referred to in FlyBase by the symbol Dmel\heph (CG31000, FBgn0011224). It is a protein_coding_gene from Drosophila melanogaster. Its sequence location is 3R:27676704..27819000. It has the cytological map location 100D3-100E1. There is experimental evidence that it has the molecular function</span>: mRNA 3'-UTR binding; translation repressor activity, nucleic acid binding. T…	142297	3.55033	3.03761	3.64088	3.14788	2.62686	2.76656	3.1969	2.48991	2.41561	2.48633	2.90677	2.91863	2.91779	1.61675	1.52163	1.80758	1.77298	1.61351	5.09967e-05	1.14353	3.74434e-57	1.66842
FBgn0034184	CG9646	2R	12936380	This gene is referred to in FlyBase by the symbol Dmel\CG9646 (CG9646, FBgn0034184). It is a protein_coding_gene from Drosophila melanogaster. Its sequence location is 2R:12936380..12941360. It has the cytological map location 53F2. Its molecular function is unknown. The biological processes in which it is involved are not known. 4 alleles are reported. No phenotypic data is available. It has one…	4981	24.8551	26.9988	25.0222	28.7358	26.0284	27.2902	28.8134	31.9489	33.8059	33.2289	35.934	35.2126	35.2115	30.2801	29.1809	34.772	32.4676	32.0241	5.21036e-05	0.798871	0.417936	0.819498
FBgn0039738	Mgat2	3R	25847980	The gene Mgat2 is referred to in FlyBase by the symbol Dmel\Mgat2 (CG7921, FBgn0039738). It is a protein_coding_gene from Drosophila melanogaster. Its sequence location is 3R:25841227..25847980. It has the cytological map location 99D1-99D2. There is experimental evidence that it has the molecular function</span>: acetylglucosaminyltransferase activity. It is reported to be involved in the biolog…	6754	14.2211	16.5598	13.5734	15.1413	16.3419	13.8224	17.3979	19.2644	21.6873	19.0761	18.4202	19.9995	20.0011	18.0296	19.675	22.4629	22.3042	19.9598	5.2116e-05	0.773962	5.19596e-05	0.732321
FBgn0053307	CG33307	2L	13841509	This gene is referred to in FlyBase by the symbol Dmel\CG33307 (CG33307, FBgn0053307). It is a protein_coding_gene from Drosophila melanogaster. Its sequence location is 2L:13840806..13841509. It has the cytological map location 34D7. Its molecular function is unknown. The biological processes in which it is involved are not known. 2 alleles are reported. No phenotypic data is available. It has o…	704	7.74591	11.6974	12.1592	13.0875	18.6781	21.5675	4.43016	4.26514	5.66317	4.22206	4.31106	2.86979	2.88363	11.013	9.57736	12.0372	13.4009	6.68103	5.22657e-05	3.29701	1	1.52781
FBgn0028421	Kap3	X	11234117	The gene Kinesin associated protein 3 is referred to in FlyBase by the symbol Dmel\Kap3 (CG11759, FBgn0028421). It is a protein_coding_gene from Drosophila melanogaster. Its sequence location is X:11228220..11234117. It has the cytological map location 10B3. There is experimental evidence that it has the molecular function</span>: protein binding. There is experimental evidence that it is involve…	5898	18.9788	18.2782	17.5198	19.071	19.4024	17.3758	21.3322	24.9449	24.1577	24.1986	23.3213	23.5869	23.5822	18.8475	20.2478	19.1768	18.8396	22.3962	5.26271e-05	0.781578	1	0.898738
FBgn0020236	ATPCL	2R	11888765	The gene ATP citrate lyase is referred to in FlyBase by the symbol Dmel\ATPCL (CG8322, FBgn0020236). It is a protein_coding_gene from Drosophila melanogaster. Its sequence location is 2R:11879931..11888765. It has the cytological map location 52D9-52D11. Based on sequence similarity, it is predicted to have molecular function</span>: ATP citrate synthase activity. Based on sequence similarity, it…	8835	31.2714	35.5501	31.8144	34.4906	31.7557	30.6614	33.4165	36.1376	40.9382	41.8457	37.3186	38.3377	38.3437	52.3352	54.5248	47.753	49.4138	50.0893	5.46625e-05	0.857669	2.94556e-35	0.668617
FBgn0053087	LRP1	2R	4094023	The gene LDL receptor protein 1 is referred to in FlyBase by the symbol Dmel\LRP1 (CG33087, FBgn0053087). It is a protein_coding_gene from Drosophila melanogaster. Its sequence location is 2R:4094023..4113243. It has the cytological map location 44C1-44C2. Based on sequence similarity, it is predicted to have molecular function</span>: low-density lipoprotein receptor activity. The biological pro…	19221	6.32592	7.25985	6.36949	7.02069	5.58741	5.75476	8.21612	9.37262	7.93103	8.35366	6.78991	7.65777	7.65707	6.89016	6.86114	7.7415	7.34164	8.55548	5.46625e-05	0.792989	1	0.850626
FBgn0039151	CG13607	3R	19941867	This gene is referred to in FlyBase by the symbol Dmel\CG13607 (CG13607, FBgn0039151). It is a protein_coding_gene from Drosophila melanogaster. Its sequence location is 3R:19939765..19941867. It has the cytological map location 95E1. Its molecular function is unknown. The biological processes in which it is involved are not known. One allele is reported. No phenotypic data is available. It has o…	2103	8.70731	12.2079	10.6727	13.1253	15.3977	14.4617	4.4806	6.18715	7.10734	8.48988	5.77532	7.66639	7.69356	19.7926	24.3516	17.7851	21.4059	17.5989	5.47335e-05	1.87809	1	0.686498
FBgn0030183	CG15309	X	10106379	This gene is referred to in FlyBase by the symbol Dmel\CG15309 (CG15309, FBgn0030183). It is a protein_coding_gene from Drosophila melanogaster. Its sequence location is X:10100626..10106379. It has the cytological map location 9B4. Its molecular function is unknown. The biological processes in which it is involved are not known. 8 alleles are reported. No phenotypic data is available. It has 2 a…	5754	21.5003	20.3464	23.6561	21.5064	21.826	20.455	17.1513	17.9157	16.1035	16.0176	17.2237	15.2445	15.2491	21.1868	22.6175	21.3171	20.1473	18.8019	5.47335e-05	1.29736	1	1.08356
FBgn0028484	Ack	3L	4108205	The gene Ack is referred to in FlyBase by the symbol Dmel\Ack (CG14992, FBgn0028484). It is a protein_coding_gene from Drosophila melanogaster. Its sequence location is 3L:4108205..4114161. It has the cytological map location 64A6. There is experimental evidence that it has the molecular function</span>: SH2 domain binding; protein tyrosine kinase activity. There is experimental evidence that it …	5957	8.78261	10.1621	9.1181	9.10063	9.52067	9.19697	11.1807	14.113	13.2136	13.8108	12.9035	12.8616	12.8627	12.1654	13.4179	14.142	14.2895	14.8386	5.47335e-05	0.715662	0.00102273	0.683845
FBgn0000536	eas	X	16172360	The gene easily shocked is referred to in FlyBase by the symbol Dmel\eas (CG3525, FBgn0000536). It is a protein_coding_gene from Drosophila melanogaster. Its sequence location is X:16172360..16179654. It has the cytological map location 14B7. There is experimental evidence that it has the molecular function</span>: ethanolamine kinase activity. There is experimental evidence that it is involved i…	7295	21.3478	20.2719	22.1769	20.7519	22.7675	23.2209	17.6598	16.3267	16.7992	18.0706	17.053	17.8255	17.828	20.2913	18.4805	18.3306	20.259	19.2658	5.62552e-05	1.25837	1	1.14051
FBgn0003093	Pkc98E	3R	24864896	The gene Protein C kinase 98E is referred to in FlyBase by the symbol Dmel\Pkc98E (CG1954, FBgn0003093). It is a protein_coding_gene from Drosophila melanogaster. Its sequence location is 3R:24864896..24872756. It has the cytological map location 98F6. Based on sequence similarity, it is predicted to have molecular function</span>: protein kinase C activity; diacylglycerol binding. Based on seque…	7861	21.1687	24.1514	21.3995	23.4118	19.9738	20.1358	21.8326	24.9548	26.2367	27.1074	30.1	28.5949	28.5943	23.9833	24.8677	25.705	24.3641	27.7952	5.80676e-05	0.82002	0.399295	0.83859
FBgn0002564	Lsp1gamma	3L	66439	The gene Larval serum protein 1 Î³ is referred to in FlyBase by the symbol Dmel\Lsp1Î³ (CG6821, FBgn0002564). It is a protein_coding_gene from Drosophila melanogaster. Its sequence location is 3L:66439..69003. It has the cytological map location 61A6. It is reported to have molecular function</span>: nutrient reservoir activity. An electronic pipeline based on InterPro domains suggests that it is…	2565	9.91997	8.79444	8.28674	7.18172	5.53853	6.33592	4.04569	3.90192	3.8847	3.86443	2.37206	3.92946	3.93146	5.29342	6.03743	1.76177	3.62526	4.82413	6.01371e-05	2.09368	0.913353	1.80805
FBgn0030733	CG3560	X	16180321	This gene is referred to in FlyBase by the symbol Dmel\CG3560 (CG3560, FBgn0030733). It is a protein_coding_gene from Drosophila melanogaster. Its sequence location is X:16180321..16181021. It has the cytological map location 14B8. Based on sequence similarity, it is predicted to have molecular function</span>: ubiquinol-cytochrome-c reductase activity. Based on sequence similarity, it is predict…	701	366.885	391.073	358.683	401.208	457.94	452.903	289.278	312.682	372.406	366.208	370.747	342.259	342.279	378.085	394.462	361.657	361.353	348.035	6.02269e-05	1.18266	1	1.11109
[truncated: 8,830 more rows]
