# Supplementary material for: Somatic sex-specific transcriptome differences in Drosophila revealed by whole transcriptome sequencing
Source: BMC Genomics. 2011 Jul 14;12:364. doi: 10.1186/1471-2164-12-364 (PMC3152543; doi:10.1186/1471-2164-12-364)
Supplement: Additional file 6 — Genes not covered any genotype. 5,385 genes not covered in any genotype. Genes with no reads that map in any replicate are indicated in bold. [file 1471-2164-12-364-S6.XLSX]

## Sheet: Sheet1
5,385 genes not covered in at least one genotype. Genes with no reads that map in any replicate are indicated in bold.
Gene	Name	Chr	Pos	Annotation	totalbases	F1	F2	F3	F4	F5	F6	M1	M2	M3	M4	M5	M6	T1	T2	T3	T4	T5	T6
FBgn0000003	7SLRNA	3R	2648220	The gene RNA 7SL is referred to in FlyBase by the symbol Dmel\7SLRNA (CR32864, FBgn0000003). It is a non_protein_coding_gene from Drosophila melanogaster. Its sequence location is 3R:2648220..2648518. It has the cytological map location 84A5. Its molecular function is unknown. Based on sequence similarity, it is predicted to be involved in the biological process</span>: SRP-dependent cotranslatio…	299	3.34448	0	0	0	3.34448	0	3.34448	3.34448	0	0	0	0	0	0	0	0	0	0
FBgn0000014	abd-A	3R	12655769	The gene abdominal A is referred to in FlyBase by the symbol Dmel\abd-A (CG10325, FBgn0000014). It is a protein_coding_gene from Drosophila melanogaster. Its sequence location is 3R:12633349..12655769. It has the cytological map location 89E2. There is experimental evidence that it has the molecular function</span>: transcription factor activity; sequence-specific DNA binding; RNA polymerase II t…	22421	0.044601	0.044601	0	0.044601	0.044601	0.044601	0.044601	0.044601	0	0	0	0.044601	0.044601	0.044601	0	0	0.044601	0
FBgn0000015	Abd-B	3R	12797958	The gene Abdominal B is referred to in FlyBase by the symbol Dmel\Abd-B (CG11648, FBgn0000015). It is a protein_coding_gene from Drosophila melanogaster. Its sequence location is 3R:12752932..12797958. It has the cytological map location 89E4-89E5. There is experimental evidence that it has the molecular function</span>: transcription factor activity. There is experimental evidence for 15 unique …	45027	0.0222089	0.0222089	0.0222089	0.0222089	0.0222089	0.0222089	0.0444178	0.0444178	0	0	0.0222089	0.0222089	0.0222089	0.0222089	0.0222089	0	0	0.0222089
FBgn0000022	ac	X	264064	The gene achaete is referred to in FlyBase by the symbol Dmel\ac (CG3796, FBgn0000022). It is a protein_coding_gene from Drosophila melanogaster. Its sequence location is X:264064..264980. It has the cytological map location 1A6. There is experimental evidence that it has the molecular function</span>: protein heterodimerization activity; sequence-specific DNA binding; transcription regulator act…	917	0	0	0	0	0	0	0	1.09051	0	0	0	0	0	0	0	0	0	0
FBgn0000028	acj6	X	15272487	The gene abnormal chemosensory jump 6 is referred to in FlyBase by the symbol Dmel\acj6 (CG9151, FBgn0000028). It is a protein_coding_gene from Drosophila melanogaster. Its sequence location is X:15246390..15272487. It has the cytological map location 13B8-13C1. There is experimental evidence that it has the molecular function</span>: transcription corepressor activity. There is experimental evid…	26098	0.957928	1.03456	0.842976	0.842976	0.651391	0.689708	0.689708	0.766342	0.804659	0.613074	0.766342	0.804659	0.804659	0.383171	0.498122	0.574757	0.613074	0.689708
FBgn0000061	al	2L	378116	The gene aristaless is referred to in FlyBase by the symbol Dmel\al (CG3935, FBgn0000061). It is a protein_coding_gene from Drosophila melanogaster. Its sequence location is 2L:378116..387439. It has the cytological map location 21C1. There is experimental evidence that it has the molecular function</span>: sequence-specific DNA binding. There is experimental evidence that it is involved in the b…	9324	0.10725	0.10725	0.2145	0.2145	0.10725	0.2145	0.10725	0.2145	0.10725	0.10725	0.10725	0	0	0.2145	0.10725	0.2145	0.10725	0.2145
FBgn0000094	Anp	3R	26035670	The gene Andropin is referred to in FlyBase by the symbol Dmel\Anp (CG1361, FBgn0000094). It is a protein_coding_gene from Drosophila melanogaster. Its sequence location is 3R:26035670..26036011. It has the cytological map location 99E2. Its molecular function is unknown. There is experimental evidence that it is involved in the biological process</span>: male-specific antibacterial humoral respo…	342	0	0	0	0	0	0	2.92398	2.92398	0	0	0	0	0	0	0	0	0	0
FBgn0000137	ase	X	354533	The gene asense is referred to in FlyBase by the symbol Dmel\ase (CG3258, FBgn0000137). It is a protein_coding_gene from Drosophila melanogaster. Its sequence location is X:354533..357209. It has the cytological map location 1B3. It is reported to have molecular function</span>: transcription factor activity; DNA binding; RNA polymerase II transcription factor activity. There is experimental evid…	2677	0	0.373552	0.373552	0.373552	0	0.373552	0.373552	0	0.373552	0.373552	0.373552	0	0	0	0.373552	0.373552	0	0
FBgn0000140	asp	3R	20579625	The gene abnormal spindle is referred to in FlyBase by the symbol Dmel\asp (CG6875, FBgn0000140). It is a protein_coding_gene from Drosophila melanogaster. Its sequence location is 3R:20579625..20586235. It has the cytological map location 96A19-96A20. There is experimental evidence that it has the molecular function</span>: microtubule binding; myosin light chain binding; protein kinase activity…	6611	0.151263	0.151263	0.151263	0.151263	0.151263	0.151263	0.302526	0.453789	0.302526	0.151263	0.151263	0.151263	0.151263	0.151263	0	0	0.151263	0.151263
FBgn0000146	aub	2L	11001489	The gene aubergine is referred to in FlyBase by the symbol Dmel\aub (CG6137, FBgn0000146). It is a protein_coding_gene from Drosophila melanogaster. Its sequence location is 2L:10997819..11001489. It has the cytological map location 32C1. There is experimental evidence that it has the molecular function</span>: RNA binding. There is experimental evidence that it is involved in the biological proc…	3671	0.544811	0.272405	0.272405	0.544811	0.544811	0.544811	1.08962	0.817216	0.544811	0.817216	0.544811	0.544811	0.544811	0.272405	0.544811	0.544811	0.272405	0.544811
FBgn0000157	Dll	2R	20702353	The gene Distal-less is referred to in FlyBase by the symbol Dmel\Dll (CG3629, FBgn0000157). It is a protein_coding_gene from Drosophila melanogaster. Its sequence location is 2R:20702353..20722686. It has the cytological map location 60E2. It is reported to have molecular function</span>: specific RNA polymerase II transcription factor activity. There is experimental evidence that it is involved…	20334	0.983574	1.03275	0.934396	1.22947	1.08193	0.836038	1.08193	1.32783	0.983574	1.27865	1.27865	0.836038	0.836038	1.18029	1.13111	0.983574	1.22947	1.18029
FBgn0000158	bam	3R	21070884	The gene bag of marbles is referred to in FlyBase by the symbol Dmel\bam (CG10422, FBgn0000158). It is a protein_coding_gene from Drosophila melanogaster. Its sequence location is 3R:21068761..21070884. It has the cytological map location 96C7-96C8. There is experimental evidence that it has the molecular function</span>: translation repressor activity, nucleic acid binding. There is experimental…	2124	0	0	0	0	0	0	0	0	0	0.47081	0	0	0	0	0	0	0	0
FBgn0000166	bcd	3R	2585199	The gene bicoid is referred to in FlyBase by the symbol Dmel\bcd (CG1034, FBgn0000166). It is a protein_coding_gene from Drosophila melanogaster. Its sequence location is 3R:2581564..2585199. It has the cytological map location 84A5. There is experimental evidence that it has the molecular function</span>: protein binding; RNA polymerase II transcription factor activity, enhancer binding. There i…	3636	0.275028	0	0	0	0	0	0	0	0	0	0	0	0	0	0	0.275028	0	0
FBgn0000180	bib	2L	9984647	The gene big brain is referred to in FlyBase by the symbol Dmel\bib (CG4722, FBgn0000180). It is a protein_coding_gene from Drosophila melanogaster. Its sequence location is 2L:9984647..9995545. It has the cytological map location 30F5. There is experimental evidence that it has the molecular function</span>: cation channel activity. There is experimental evidence that it is involved in the biolo…	10899	1.00927	1.00927	0.734012	0.825764	1.10102	0.917515	0.642261	0.917515	1.37627	1.28452	1.10102	1.10102	1.10102	1.00927	1.00927	1.19277	1.46802	0.458758
FBgn0000182	BicC	2L	16042032	The gene Bicaudal C is referred to in FlyBase by the symbol Dmel\BicC (CG4824, FBgn0000182). It is a protein_coding_gene from Drosophila melanogaster. Its sequence location is 2L:16042032..16048626. It has the cytological map location 35E2. There is experimental evidence that it has the molecular function</span>: protein binding. There is experimental evidence that it is involved in the biologica…	6595	0	0.15163	0	0	0	0	0.15163	0	0	0	0	0.15163	0.15163	0	0	0	0	0
FBgn0000216	Brd	3L	14965769	The gene Bearded is referred to in FlyBase by the symbol Dmel\Brd (CG3096, FBgn0000216). It is a protein_coding_gene from Drosophila melanogaster. Its sequence location is 3L:14965769..14966301. It has the cytological map location 71A4. Its molecular function is unknown. There is experimental evidence that it is involved in the biological process</span>: Notch signaling pathway; sensory organ dev…	533	0	0	0	0	0	0	0	0	0	0	0	0	0	1.87617	0	0	0	0
FBgn0000227	Bsg25A	2L	4684459	The gene Blastoderm-specific gene 25A is referred to in FlyBase by the symbol Dmel\Bsg25A (CG12205, FBgn0000227). It is a protein_coding_gene from Drosophila melanogaster. Its sequence location is 2L:4683050..4684459. It has the cytological map location 25A3. Its molecular function is unknown. There is experimental evidence that it is involved in the biological process</span>: embryonic developme…	1410	0	0	0	0	0	0	0	0	0	0	0	0	0	0	0	0	0	0
FBgn0000233	btd	X	9588221	The gene buttonhead is referred to in FlyBase by the symbol Dmel\btd (CG12653, FBgn0000233). It is a protein_coding_gene from Drosophila melanogaster. Its sequence location is X:9588221..9591606. It has the cytological map location 8F10. There is experimental evidence that it has the molecular function</span>: transcription activator activity; transcription factor binding. There is experimental e…	3386	0.590667	0.295334	0.590667	0.295334	0.295334	0.590667	0.886001	0.590667	0.295334	0.295334	0.590667	0.590667	0.590667	0.295334	0.590667	0.590667	0.295334	0.886001
FBgn0000251	cad	2L	20770735	The gene caudal is referred to in FlyBase by the symbol Dmel\cad (CG1759, FBgn0000251). It is a protein_coding_gene from Drosophila melanogaster. Its sequence location is 2L:20770735..20783142. It has the cytological map location 38E9-38E10. It is reported to have molecular function</span>: specific RNA polymerase II transcription factor activity; RNA polymerase II transcription factor activity. …	12408	0.0805932	0.0805932	0.0805932	0	0.0805932	0	0	0.0805932	0.0805932	0.0805932	0	0.0805932	0.0805932	0	0.0805932	0	0.0805932	0
FBgn0000274	Pka-C2	3R	26522860	The gene cAMP-dependent protein kinase 2 is referred to in FlyBase by the symbol Dmel\Pka-C2 (CG12066, FBgn0000274). It is a protein_coding_gene from Drosophila melanogaster. Its sequence location is 3R:26521258..26522860. It has the cytological map location 100A2. Based on sequence similarity, it is predicted to have molecular function</span>: cAMP-dependent protein kinase activity. Based on seq…	1603	0	0	0	0	0	0	0	0	0	0	0	0	0	0	0.62383	0	0	0
FBgn0000278	CecB	3R	26039519	The gene Cecropin B is referred to in FlyBase by the symbol Dmel\CecB (CG1878, FBgn0000278). It is a protein_coding_gene from Drosophila melanogaster. Its sequence location is 3R:26039056..26039519. It has the cytological map location 99E2. Its molecular function is unknown. There is experimental evidence that it is involved in the biological process</span>: defense response to Gram-negative bact…	464	2.15517	2.15517	0	2.15517	2.15517	2.15517	2.15517	4.31034	4.31034	4.31034	2.15517	0	0	6.46552	4.31034	2.15517	2.15517	2.15517
FBgn0000280	Cec-Psi1	3R	26037249	The gene Cecropin pseudogene 1 is referred to in FlyBase by the symbol Dmel\Cec-Î¨1 (CR32926, FBgn0000280). It is a pseudogene_attribute from Drosophila melanogaster. Its sequence location is 3R:26037249..26037475. It has the cytological map location 99E2. Its molecular function is unknown. The biological processes in which it is involved are not known. No alleles are reported. It has one annotat…	227	0	0	0	0	0	0	0	0	0	0	0	0	0	0	0	0	0	0
FBgn0000281	Cec2	3R	26038625	The gene Cecropin 2 is referred to in FlyBase by the symbol Dmel\Cec2 (CR32934, FBgn0000281). It is a pseudogene_attribute from Drosophila melanogaster. Its sequence location is 3R:26038625..26038864. It has the cytological map location 99E2. Its molecular function is unknown. Based on sequence similarity, it is predicted to be involved in the biological process</span>: humoral immune response. N…	240	0	0	0	0	0	0	0	0	0	0	0	0	0	0	0	0	0	0
FBgn0000337	cn	2R	3672711	The gene cinnabar is referred to in FlyBase by the symbol Dmel\cn (CG1555, FBgn0000337). It is a protein_coding_gene from Drosophila melanogaster. Its sequence location is 2R:3670302..3672711. It has the cytological map location 43E16. Based on sequence similarity, it is predicted to have molecular function</span>: kynurenine 3-monooxygenase activity. There is experimental evidence that it is inv…	2410	0.414938	0	0.414938	0.414938	0.414938	0.414938	0.414938	0.414938	0.414938	0.414938	0	0.414938	0.414938	0.414938	0.829876	0.414938	0.829876	0.829876
FBgn0000355	Cp15	3L	8721581	The gene Chorion protein 15 is referred to in FlyBase by the symbol Dmel\Cp15 (CG6519, FBgn0000355). It is a protein_coding_gene from Drosophila melanogaster. Its sequence location is 3L:8721581..8722166. It has the cytological map location 66D12. It is reported to have molecular function</span>: structural constituent of chorion. It is reported to be involved in the biological process</span>: eg…	586	0	1.70648	0	0	0	0	0	0	0	0	0	0	0	0	0	1.70648	0	0
FBgn0000356	Cp16	3L	8724842	The gene Chorion protein 16 is referred to in FlyBase by the symbol Dmel\Cp16 (CG6533, FBgn0000356). It is a protein_coding_gene from Drosophila melanogaster. Its sequence location is 3L:8724842..8725699. It has the cytological map location 66D12. It is reported to have molecular function</span>: structural constituent of chorion. It is reported to be involved in the biological process</span>: eg…	858	0	0	0	0	0	0	0	1.1655	0	0	0	0	0	1.1655	0	1.1655	0	0
FBgn0000358	Cp19	3L	8722965	The gene Chorion protein 19 is referred to in FlyBase by the symbol Dmel\Cp19 (CG6524, FBgn0000358). It is a protein_coding_gene from Drosophila melanogaster. Its sequence location is 3L:8722965..8723704. It has the cytological map location 66D12. It is reported to have molecular function</span>: structural constituent of chorion. It is reported to be involved in the biological process</span>: eg…	740	1.35135	1.35135	1.35135	0	0	0	0	1.35135	1.35135	0	0	0	0	1.35135	1.35135	1.35135	2.7027	4.05405
FBgn0000359	Cp36	X	8373390	The gene Chorion protein 36 is referred to in FlyBase by the symbol Dmel\Cp36 (CG1478, FBgn0000359). It is a protein_coding_gene from Drosophila melanogaster. Its sequence location is X:8373390..8374333. It has the cytological map location 7F1. There is experimental evidence that it has the molecular function</span>: structural constituent of chorion. There is experimental evidence that it is inv…	944	0	0	0	0	0	0	0	0	0	1.05932	0	0	0	0	0	0	1.05932	0
FBgn0000360	Cp38	X	8375870	The gene Chorion protein 38 is referred to in FlyBase by the symbol Dmel\Cp38 (CG11213, FBgn0000360). It is a protein_coding_gene from Drosophila melanogaster. Its sequence location is X:8375870..8377344. It has the cytological map location 7F1. It is reported to have molecular function</span>: structural constituent of chorion. It is reported to be involved in the biological process</span>: eggs…	1475	0.677966	0	0	0	0	0	0	0	0	0	0	0	0	0	0	0	0	0
FBgn0000404	CycA	3L	11826677	The gene Cyclin A is referred to in FlyBase by the symbol Dmel\CycA (CG5940, FBgn0000404). It is a protein_coding_gene from Drosophila melanogaster. Its sequence location is 3L:11820297..11826677. It has the cytological map location 68E1. There is experimental evidence that it has the molecular function</span>: cyclin-dependent protein kinase regulator activity. There is experimental evidence tha…	6381	0.31343	0.626861	0.470146	0.470146	0.470146	0.31343	0.156715	0.470146	0.626861	0.470146	0.31343	0.470146	0.470146	0.470146	0.470146	0.31343	0.470146	0.31343
FBgn0000405	CycB	2R	18694490	The gene Cyclin B is referred to in FlyBase by the symbol Dmel\CycB (CG3510, FBgn0000405). It is a protein_coding_gene from Drosophila melanogaster. Its sequence location is 2R:18691026..18694490. It has the cytological map location 59B2. There is experimental evidence that it has the molecular function</span>: cyclin-dependent protein kinase regulator activity. There is experimental evidence tha…	3465	0.2886	0.2886	0.2886	0.2886	0.577201	0.577201	0.577201	0.2886	0.2886	0.577201	0.2886	0.2886	0.2886	0.577201	0.577201	0.577201	0.2886	0.2886
FBgn0000427	2015-12-02	X	7767255	The gene defective chorion 1 is referred to in FlyBase by the symbol Dmel\dec-1 (CG2175, FBgn0000427). It is a protein_coding_gene from Drosophila melanogaster. Its sequence location is X:7761229..7767255. It has the cytological map location 7C1. An electronic pipeline based on InterPro domains suggests that it has the molecular function</span>: structural constituent of chorion. There is experim…	6027	0.16592	0.16592	0	0	0	0	0.16592	0	0.16592	0	0	0	0	0	0	0.16592	0	0
FBgn0000451	ect	3L	10194934	The gene ectodermal is referred to in FlyBase by the symbol Dmel\ect (CG6611, FBgn0000451). It is a protein_coding_gene from Drosophila melanogaster. Its sequence location is 3L:10183376..10194934. It has the cytological map location 67D10. Its molecular function is unknown. The biological processes in which it is involved are not known. 2 alleles are reported. No phenotypic data is available. It…	11559	0.951639	0.778614	0.865127	1.03815	0.865127	0.605589	0.778614	1.21118	1.03815	0.865127	0.865127	1.03815	1.03815	0.951639	0.865127	0.605589	0.692101	1.21118
FBgn0000492	Dr	3R	25382109	The gene Drop is referred to in FlyBase by the symbol Dmel\Dr (CG1897, FBgn0000492). It is a protein_coding_gene from Drosophila melanogaster. Its sequence location is 3R:25382109..25391007. It has the cytological map location 99B3. Based on sequence similarity, it is predicted to have molecular function</span>: transcription factor activity; DNA binding. There is experimental evidence that it is…	8899	1.12372	1.01135	1.34847	0.898977	1.46084	1.23609	0.898977	0.674233	0.898977	1.01135	0.898977	0.561861	0.561861	1.01135	1.01135	0.898977	1.23609	0.898977
FBgn0000497	ds	2L	714968	The gene dachsous is referred to in FlyBase by the symbol Dmel\ds (CG17941, FBgn0000497). It is a protein_coding_gene from Drosophila melanogaster. Its sequence location is 2L:640021..714968. It has the cytological map location 21E2. There is experimental evidence that it has the molecular function</span>: cell adhesion molecule binding. There is experimental evidence for 14 unique biological pro…	74948	0.547046	0.547046	0.560389	0.600416	0.680472	0.573731	0.77387	0.787212	0.627101	0.707157	0.573731	0.653787	0.653787	1.04072	0.867268	0.893953	0.920638	1.04072
FBgn0000542	ec	X	3705976	The gene echinus is referred to in FlyBase by the symbol Dmel\ec (CG2904, FBgn0000542). It is a protein_coding_gene from Drosophila melanogaster. Its sequence location is X:3705976..3751658. It has the cytological map location 3F2-3F3. It is reported to have molecular function</span>: ubiquitin thiolesterase activity. There is experimental evidence that it is involved in the biological process</s…	45683	0.722369	0.788039	0.678589	0.831819	1.05072	1.0945	1.07261	0.919379	1.11639	1.07261	0.985049	0.853709	0.853709	0.985049	0.853709	1.40096	1.20395	1.18206
FBgn0000551	Edg78E	3L	21290903	The gene Ecdysone-dependent gene 78E is referred to in FlyBase by the symbol Dmel\Edg78E (CG7673, FBgn0000551). It is a protein_coding_gene from Drosophila melanogaster. Its sequence location is 3L:21289863..21290903. It has the cytological map location 78C6. Based on sequence similarity, it is predicted to have molecular function</span>: structural constituent of chitin-based cuticle. The biolog…	1041	0.960615	0.960615	0.960615	0.960615	0.960615	0	0.960615	0.960615	0.960615	0.960615	0.960615	0.960615	0.960615	0.960615	0	0	0.960615	0.960615
FBgn0000552	Edg84A	3R	2510172	The gene Ecdysone-dependent gene 84A is referred to in FlyBase by the symbol Dmel\Edg84A (CG2345, FBgn0000552). It is a protein_coding_gene from Drosophila melanogaster. Its sequence location is 3R:2510172..2510855. It has the cytological map location 84A1. Based on sequence similarity, it is predicted to have molecular function</span>: structural constituent of pupal chitin-based cuticle; struct…	684	1.46199	0	1.46199	0	0	0	1.46199	0	0	1.46199	1.46199	1.46199	1.46199	0	0	0	0	0
FBgn0000560	eg	3L	21801803	The gene eagle is referred to in FlyBase by the symbol Dmel\eg (CG7383, FBgn0000560). It is a protein_coding_gene from Drosophila melanogaster. Its sequence location is 3L:21801803..21811081. It has the cytological map location 78F2-78F3. Based on sequence similarity, it is predicted to have molecular function</span>: transcription factor activity; ligand-dependent nuclear receptor activity. Ther…	9279	0.10777	0.21554	0.10777	0.21554	0.10777	0.10777	0.10777	0.21554	0.21554	0.21554	0.10777	0.10777	0.10777	0.10777	0.323311	0.21554	0.21554	0.21554
FBgn0000577	en	2R	7415715	The gene engrailed is referred to in FlyBase by the symbol Dmel\en (CG9015, FBgn0000577). It is a protein_coding_gene from Drosophila melanogaster. Its sequence location is 2R:7411509..7415715. It has the cytological map location 47F17-48A1. Based on sequence similarity, it is predicted to have molecular function</span>: specific RNA polymerase II transcription factor activity. There is experimen…	4207	0.713097	0.950796	1.1885	1.1885	0.713097	0.713097	1.1885	0.950796	0.713097	0.950796	0.950796	0.475398	0.475398	0.950796	1.1885	1.1885	0.950796	1.66389
FBgn0000591	E(spl)	3R	21866046	The gene Enhancer of split is referred to in FlyBase by the symbol Dmel\E(spl) (CG8365, FBgn0000591). It is a protein_coding_gene from Drosophila melanogaster. Its sequence location is 3R:21866046..21866585. It has the cytological map location 96F10. There is experimental evidence that it has the molecular function</span>: sequence-specific DNA binding. There is experimental evidence that it is i…	540	0	0	0	0	0	0	0	0	0	0	0	0	0	0	0	0	0	0
FBgn0000606	eve	2R	5866746	The gene even skipped is referred to in FlyBase by the symbol Dmel\eve (CG2328, FBgn0000606). It is a protein_coding_gene from Drosophila melanogaster. Its sequence location is 2R:5866746..5868284. It has the cytological map location 46C10. There is experimental evidence that it has the molecular function</span>: sequence-specific DNA binding; transcription repressor activity. There is experiment…	1539	0	0	0	0	0	0	0	0	0	0	0	0	0	0	0	0.649773	0.649773	0
FBgn0000615	exu	2R	16558379	The gene exuperantia is referred to in FlyBase by the symbol Dmel\exu (CG8994, FBgn0000615). It is a protein_coding_gene from Drosophila melanogaster. Its sequence location is 2R:16554924..16558379. It has the cytological map location 57A9-57A10. Its molecular function is unknown. There is experimental evidence that it is involved in the biological process</span>: embryonic development via the sy…	3456	0.578704	0.289352	0.868056	0.578704	0.578704	0.289352	0.578704	0.578704	0.578704	0.289352	0.578704	0	0	0.578704	0.289352	0.289352	0.289352	0.289352
FBgn0000630	f	X	17146178	The gene forked is referred to in FlyBase by the symbol Dmel\f (CG5424, FBgn0000630). It is a protein_coding_gene from Drosophila melanogaster. Its sequence location is X:17146178..17174997. It has the cytological map location 15F4-15F7. Based on sequence similarity, it is predicted to have molecular function</span>: actin binding. There is experimental evidence that it is involved in the biologi…	28820	0.138793	0.104094	0.104094	0.104094	0.0693963	0.138793	0.208189	0.208189	0.208189	0.208189	0.173491	0.208189	0.208189	0.138793	0.104094	0.173491	0.104094	0.104094
FBgn0000808	gd	X	11881780	The gene gastrulation-defective is referred to in FlyBase by the symbol Dmel\gd (CG1505, FBgn0000808). It is a protein_coding_gene from Drosophila melanogaster. Its sequence location is X:11879567..11881780. It has the cytological map location 11A1. Based on sequence similarity, it is predicted to have molecular function</span>: serine-type endopeptidase activity. There is experimental evidence t…	2214	0	0	0	0.451671	0	0	0.451671	0.451671	0	0.451671	0.451671	0	0	0.451671	0	0	0	0
FBgn0000826	png	X	1251646	The gene pan gu is referred to in FlyBase by the symbol Dmel\png (CG11420, FBgn0000826). It is a protein_coding_gene from Drosophila melanogaster. Its sequence location is X:1250521..1251646. It has the cytological map location 1F4. Based on sequence similarity, it is predicted to have molecular function</span>: protein serine/threonine kinase activity. There is experimental evidence that it is i…	1126	0.888099	0.888099	0.888099	0.888099	0.888099	0	0.888099	0.888099	1.7762	1.7762	0.888099	0.888099	0.888099	0	0	0	0	0
FBgn0000927	fs(1)Ya	X	2618319	The gene female sterile (1) Young arrest is referred to in FlyBase by the symbol Dmel\fs(1)Ya (CG2707, FBgn0000927). It is a protein_coding_gene from Drosophila melanogaster. Its sequence location is X:2618319..2620614. It has the cytological map location 3B3. There is experimental evidence that it has the molecular function</span>: protein binding. There is experimental evidence that it is invol…	2296	0	0.43554	0	0	0	0	0.43554	0.43554	0.43554	0.43554	0.43554	0.43554	0.43554	0	0	0	0	0
FBgn0000928	fs(1)Yb	X	2614501	The gene female sterile (1) Yb is referred to in FlyBase by the symbol Dmel\fs(1)Yb (CG2706, FBgn0000928). It is a protein_coding_gene from Drosophila melanogaster. Its sequence location is X:2614501..2618192. It has the cytological map location 3B3. An electronic pipeline based on InterPro domains suggests that it has the molecular function</span>: ATP binding; ATP-dependent helicase activity; n…	3692	0.270856	0	0	0	0	0	0.270856	0.541712	0.541712	0.270856	0.541712	0.812568	0.812568	0.270856	0	0	0	0
FBgn0001077	ftz	3R	2690046	The gene fushi tarazu is referred to in FlyBase by the symbol Dmel\ftz (CG2047, FBgn0001077). It is a protein_coding_gene from Drosophila melanogaster. Its sequence location is 3R:2690046..2691950. It has the cytological map location 84A6. There is experimental evidence that it has the molecular function</span>: sequence-specific DNA binding; transcription repressor activity. There is experimenta…	1905	0.524934	0	0	0	0	0	0	0.524934	0.524934	0	0	0	0	0.524934	0	0	0.524934	0
FBgn0001085	fz	3L	14267447	The gene frizzled is referred to in FlyBase by the symbol Dmel\fz (CG17697, FBgn0001085). It is a protein_coding_gene from Drosophila melanogaster. Its sequence location is 3L:14267447..14361748. It has the cytological map location 70D4-70D5. Based on sequence similarity, it is predicted to have molecular function</span>: transmembrane receptor activity; Wnt-protein binding. There is experimental…	94302	0.731692	0.540816	0.721088	0.593837	0.562024	0.615045	0.774109	0.699879	0.604441	0.646858	0.583233	0.742296	0.742296	0.498399	0.47719	0.519607	0.434773	0.487795
FBgn0001120	gnu	3L	14796457	The gene giant nuclei is referred to in FlyBase by the symbol Dmel\gnu (CG5272, FBgn0001120). It is a protein_coding_gene from Drosophila melanogaster. Its sequence location is 3L:14795480..14796457. It has the cytological map location 70F6. Its molecular function is unknown. There is experimental evidence that it is involved in the biological process</span>: mitosis; regulation of cell cycle; ne…	978	0	1.02249	1.02249	0	0	0	0	0	0	0	0	0	0	0	0	1.02249	1.02249	1.02249
FBgn0001138	grn	3R	4007164	The gene grain is referred to in FlyBase by the symbol Dmel\grn (CG9656, FBgn0001138). It is a protein_coding_gene from Drosophila melanogaster. Its sequence location is 3R:3973072..4007164. It has the cytological map location 84F1. Based on sequence similarity, it is predicted to have molecular function</span>: general RNA polymerase II transcription factor activity. There is experimental eviden…	34093	0.469305	0.439973	0.498636	0.557299	0.469305	0.439973	0.498636	0.586631	0.557299	0.615962	0.557299	0.498636	0.498636	0.410641	0.439973	0.38131	0.498636	0.439973
FBgn0001147	gsb-n	2R	20939850	The gene gooseberry-neuro is referred to in FlyBase by the symbol Dmel\gsb-n (CG2692, FBgn0001147). It is a protein_coding_gene from Drosophila melanogaster. Its sequence location is 2R:20927905..20939850. It has the cytological map location 60F1-60F2. Based on sequence similarity, it is predicted to have molecular function</span>: transcription factor activity. There is experimental evidence tha…	11946	0.08371	0.08371	0.08371	0.08371	0.16742	0.16742	0.16742	0.25113	0.16742	0.08371	0.16742	0.16742	0.16742	0.16742	0.16742	0.08371	0.08371	0.41855
FBgn0001148	gsb	2R	20949502	The gene gooseberry is referred to in FlyBase by the symbol Dmel\gsb (CG3388, FBgn0001148). It is a protein_coding_gene from Drosophila melanogaster. Its sequence location is 2R:20949502..20952166. It has the cytological map location 60F2. Based on sequence similarity, it is predicted to have molecular function</span>: transcription factor activity. There is experimental evidence that it is invol…	2665	0	0.375235	0	0.375235	0	0	0.375235	0.375235	0	0.375235	0	0	0	0	0.375235	0	0.375235	0
FBgn0001150	gt	X	2322996	The gene giant is referred to in FlyBase by the symbol Dmel\gt (CG7952, FBgn0001150). It is a protein_coding_gene from Drosophila melanogaster. Its sequence location is X:2321140..2322996. It has the cytological map location 3A3. Based on sequence similarity, it is predicted to have molecular function</span>: specific RNA polymerase II transcription factor activity; protein homodimerization activ…	1857	0	0.538503	0.538503	0.538503	0.538503	0.538503	0.538503	0.538503	0	1.07701	0.538503	0.538503	0.538503	3.76952	2.69251	3.76952	3.76952	4.84653
FBgn0001170	H2.0	2L	6019398	The gene Homeodomain protein 2.0 is referred to in FlyBase by the symbol Dmel\H2.0 (CG11607, FBgn0001170). It is a protein_coding_gene from Drosophila melanogaster. Its sequence location is 2L:6013057..6019398. It has the cytological map location 26B2-26B3. Based on sequence similarity, it is predicted to have molecular function</span>: specific RNA polymerase II transcription factor activity. An…	6342	0.157679	0.157679	0.157679	0.157679	0.157679	0.157679	0.157679	0.315358	0.315358	0.315358	0.315358	0.157679	0.157679	0.473037	0.473037	0.315358	0.157679	0.473037
FBgn0001174	halo	2L	1518184	The gene halo is referred to in FlyBase by the symbol Dmel\halo (CG7428, FBgn0001174). It is a protein_coding_gene from Drosophila melanogaster. Its sequence location is 2L:1517532..1518184. It has the cytological map location 22A2. Its molecular function is unknown. There is experimental evidence that it is involved in the biological process</span>: lipid particle transport along microtubule; mi…	653	1.53139	0	1.53139	1.53139	0	0	1.53139	0	1.53139	1.53139	1.53139	1.53139	1.53139	0	1.53139	0	0	0
FBgn0001180	hb	3R	4523540	The gene hunchback is referred to in FlyBase by the symbol Dmel\hb (CG9786, FBgn0001180). It is a protein_coding_gene from Drosophila melanogaster. Its sequence location is 3R:4517038..4523540. It has the cytological map location 85A5. There is experimental evidence that it has the molecular function</span>: transcription activator activity; DNA binding. There is experimental evidence that it is …	6503	1.07643	1.07643	1.2302	1.53775	0.922651	0.768876	0.922651	1.2302	1.38398	1.38398	1.07643	0.922651	0.922651	1.07643	1.53775	1.38398	1.38398	1.38398
FBgn0001217	Hsc70-2	3R	8870481	The gene Heat shock protein cognate 2 is referred to in FlyBase by the symbol Dmel\Hsc70-2 (CG7756, FBgn0001217). It is a protein_coding_gene from Drosophila melanogaster. Its sequence location is 3R:8870481..8873112. It has the cytological map location 87D10. Based on sequence similarity, it is predicted to have molecular function</span>: unfolded protein binding. Based on sequence similarity, i…	2632	0.379939	0.379939	0	0.379939	0	0.379939	0.379939	0.379939	0.379939	0.379939	0.379939	0.379939	0.379939	0	0	0.379939	0.379939	0
FBgn0001253	ImpE1	3L	8365509	The gene Ecdysone-inducible gene E1 is referred to in FlyBase by the symbol Dmel\ImpE1 (CG32356, FBgn0001253). It is a protein_coding_gene from Drosophila melanogaster. Its sequence location is 3L:8365509..8384281. It has the cytological map location 66C8-66C10. Based on sequence similarity, it is predicted to have molecular function</span>: protein binding. It is reported to be involved in the b…	18773	0.213072	0.159804	0.213072	0.26634	0.106536	0.159804	0.106536	0.106536	0.319608	0.26634	0.26634	0.213072	0.213072	0.106536	0.319608	0.213072	0.159804	0.26634
FBgn0001254	ImpE2	3L	3512677	The gene Ecdysone-inducible gene E2 is referred to in FlyBase by the symbol Dmel\ImpE2 (CG1934, FBgn0001254). It is a protein_coding_gene from Drosophila melanogaster. Its sequence location is 3L:3510974..3512677. It has the cytological map location 63E2. Its molecular function is unknown. It is reported to be involved in the biological process</span>: imaginal disc eversion. 2 alleles are report…	1704	0.586854	0.586854	0	0.586854	0	0.586854	0	0.586854	0	0	0.586854	0	0	0	0.586854	0	0	0.586854
FBgn0001255	ImpE3	3R	3856167	The gene Ecdysone-inducible gene E3 is referred to in FlyBase by the symbol Dmel\ImpE3 (CG2723, FBgn0001255). It is a protein_coding_gene from Drosophila melanogaster. Its sequence location is 3R:3853932..3856167. It has the cytological map location 84E8-84E9. Its molecular function is unknown. It is reported to be involved in the biological process</span>: imaginal disc eversion. 3 alleles are r…	2236	1.34168	1.34168	0.894454	1.34168	1.78891	1.34168	0.894454	2.23614	1.34168	0.894454	0.894454	1.34168	1.34168	0.447227	0.447227	0.894454	1.34168	0.894454
FBgn0001256	ImpL1	3L	13375857	The gene Ecdysone-inducible gene L1 is referred to in FlyBase by the symbol Dmel\ImpL1 (CG10717, FBgn0001256). It is a protein_coding_gene from Drosophila melanogaster. Its sequence location is 3L:13375857..13377099. It has the cytological map location 70A7. Its molecular function is unknown. The biological processes in which it is involved are not known. One allele is reported. No phenotypic dat…	1243	0.804505	0.804505	0.804505	0.804505	0.804505	0.804505	0.804505	0.804505	1.60901	0.804505	0.804505	0	0	4.82703	3.21802	1.60901	4.02253	3.21802
FBgn0001269	inv	2R	7361970	The gene invected is referred to in FlyBase by the symbol Dmel\inv (CG17835, FBgn0001269). It is a protein_coding_gene from Drosophila melanogaster. Its sequence location is 2R:7361970..7394688. It has the cytological map location 47F15-47F17. Based on sequence similarity, it is predicted to have molecular function</span>: RNA polymerase II transcription factor activity. There is experimental evi…	32719	0.152816	0.244506	0.18338	0.213943	0.27507	0.244506	0.27507	0.213943	0.27507	0.213943	0.152816	0.305633	0.305633	0.213943	0.27507	0.305633	0.305633	0.27507
FBgn0001285	Jon44E	2R	4578955	The gene Jonah 44E is referred to in FlyBase by the symbol Dmel\Jon44E (CG8579, FBgn0001285). It is a protein_coding_gene from Drosophila melanogaster. Its sequence location is 2R:4578955..4579856. It has the cytological map location 44E2. Based on sequence similarity, it is predicted to have molecular function</span>: serine-type endopeptidase activity. It is reported to be involved in the biolo…	902	0	1.10865	0	1.10865	0	0	0	1.10865	0	0	0	1.10865	1.10865	0	0	0	1.10865	1.10865
FBgn0001313	kl-2	YHet	81209	The gene male fertility factor kl2 is referred to in FlyBase by the symbol Dmel\kl-2 (CG17866, FBgn0001313). It is a protein_coding_gene from Drosophila melanogaster. Its sequence location is YHet:81209..148249. It has the cytological map location h10-h11. Based on sequence similarity, it is predicted to have molecular function</span>: ATPase activity, coupled; motor activity. An electronic pipel…	67041	0.0149162	0.0149162	0.0149162	0	0.0149162	0	0	0	0.0149162	0.0149162	0.0149162	0.0149162	0.0149162	0	0.0149162	0	0	0
FBgn0001314	kl-3	YHet	34290	The gene male fertility factor kl3 is referred to in FlyBase by the symbol Dmel\kl-3 (CG17629, FBgn0001314). It is a protein_coding_gene from Drosophila melanogaster. Its sequence location is YHet:34290..65839. It has the cytological map location h8. Based on sequence similarity, it is predicted to have molecular function</span>: ATPase activity, coupled; motor activity. Based on sequence similar…	31550	0.0316957	0	0	0	0	0	0.0316957	0.0316957	0.0316957	0	0	0	0	0	0	0	0	0
FBgn0001315	kl-5	YHet	311	The gene male fertility factor kl5 is referred to in FlyBase by the symbol Dmel\kl-5 (CG40444, FBgn0001315). It is a protein_coding_gene from Drosophila melanogaster. Its sequence location is YHet:311..33413. It has the cytological map location h2-h3. Based on sequence similarity, it is predicted to have molecular function</span>: ATPase activity, coupled; motor activity; microtubule binding. Bas…	33103	0	0	0	0	0	0	0.0302087	0	0	0	0.0302087	0.0302087	0.0302087	0	0	0	0.0302087	0
FBgn0001319	kn	2R	10694566	The gene knot is referred to in FlyBase by the symbol Dmel\kn (CG10197, FBgn0001319). It is a protein_coding_gene from Drosophila melanogaster. Its sequence location is 2R:10660152..10694566. It has the cytological map location 51C2-51C3. It is reported to have molecular function</span>: specific RNA polymerase II transcription factor activity; transcription regulator activity. There is experimen…	34415	0.523028	0.377742	0.377742	0.435856	0.348685	0.435856	0.464914	0.464914	0.435856	0.464914	0.464914	0.639256	0.639256	0.319628	0.377742	0.377742	0.348685	0.348685
FBgn0001983	wor	2L	15425585	The gene worniu is referred to in FlyBase by the symbol Dmel\wor (CG4158, FBgn0001983). It is a protein_coding_gene from Drosophila melanogaster. Its sequence location is 2L:15423293..15425585. It has the cytological map location 35D2. Based on sequence similarity, it is predicted to have molecular function</span>: RNA polymerase II transcription factor activity. There is experimental evidence th…	2293	0.43611	0.43611	0	0	0.43611	0	0.43611	0	0	0	0	0.43611	0.43611	0.43611	0	0	0	0
FBgn0002023	Lim3	2L	19108108	The gene Lim3 is referred to in FlyBase by the symbol Dmel\Lim3 (CG10699, FBgn0002023). It is a protein_coding_gene from Drosophila melanogaster. Its sequence location is 2L:19079234..19108108. It has the cytological map location 37B13-37C1. Based on sequence similarity, it is predicted to have molecular function</span>: transcription factor activity. There is experimental evidence that it is inv…	28875	0.692641	0.727273	0.623377	0.692641	0.796537	0.623377	0.796537	0.865801	0.761905	0.796537	0.865801	0.935065	0.935065	0.554113	0.554113	0.796537	0.554113	0.658009
FBgn0002466	sti	3L	12507889	The gene sticky is referred to in FlyBase by the symbol Dmel\sti (CG10522, FBgn0002466). It is a protein_coding_gene from Drosophila melanogaster. Its sequence location is 3L:12501090..12507889. It has the cytological map location 69C4. Based on sequence similarity, it is predicted to have molecular function</span>: diacylglycerol binding; protein serine/threonine kinase activity. There is experi…	6800	0.147059	0.147059	0.147059	0.147059	0.147059	0	0.147059	0.294118	0.147059	0.441176	0.294118	0.294118	0.294118	0.294118	0.294118	0	0.147059	0.147059
FBgn0002522	lab	3R	2504312	The gene labial is referred to in FlyBase by the symbol Dmel\lab (CG1264, FBgn0002522). It is a protein_coding_gene from Drosophila melanogaster. Its sequence location is 3R:2487140..2504312. It has the cytological map location 84A1. Based on sequence similarity, it is predicted to have molecular function</span>: specific RNA polymerase II transcription factor activity. There is experimental evid…	17173	0.465848	0.407617	0.349386	0.407617	0.407617	0.407617	0.524078	0.349386	0.465848	0.291155	0.407617	0.291155	0.291155	0.232924	0.407617	0.349386	0.232924	0.465848
FBgn0002531	Lcp1	2R	4318737	The gene Larval cuticle protein 1 is referred to in FlyBase by the symbol Dmel\Lcp1 (CG11650, FBgn0002531). It is a protein_coding_gene from Drosophila melanogaster. Its sequence location is 2R:4318139..4318737. It has the cytological map location 44C6. Based on sequence similarity, it is predicted to have molecular function</span>: structural constituent of chitin-based cuticle. The biological p…	599	1.66945	1.66945	1.66945	1.66945	0	1.66945	0	0	1.66945	1.66945	0	1.66945	1.66945	1.66945	1.66945	1.66945	1.66945	0
FBgn0002533	Lcp2	2R	4322080	The gene Larval cuticle protein 2 is referred to in FlyBase by the symbol Dmel\Lcp2 (CG8697, FBgn0002533). It is a protein_coding_gene from Drosophila melanogaster. Its sequence location is 2R:4321472..4322080. It has the cytological map location 44C6. Based on sequence similarity, it is predicted to have molecular function</span>: structural constituent of chitin-based cuticle. The biological pr…	609	1.64204	1.64204	0	1.64204	0	0	0	0	0	1.64204	1.64204	1.64204	1.64204	0	0	1.64204	1.64204	0
FBgn0002534	Lcp3	2R	4322949	The gene Larval cuticle protein 3 is referred to in FlyBase by the symbol Dmel\Lcp3 (CG2043, FBgn0002534). It is a protein_coding_gene from Drosophila melanogaster. Its sequence location is 2R:4322949..4323523. It has the cytological map location 44C6. Based on sequence similarity, it is predicted to have molecular function</span>: structural constituent of chitin-based cuticle. The biological pr…	575	0	1.73913	0	1.73913	0	0	1.73913	0	0	0	0	0	0	0	1.73913	1.73913	0	0
FBgn0002535	Lcp4	2R	4325162	The gene Larval cuticle protein 4 is referred to in FlyBase by the symbol Dmel\Lcp4 (CG2044, FBgn0002535). It is a protein_coding_gene from Drosophila melanogaster. Its sequence location is 2R:4325162..4325908. It has the cytological map location 44D1. Based on sequence similarity, it is predicted to have molecular function</span>: structural constituent of chitin-based cuticle. The biological pr…	747	0	0	0	1.33869	0	0	0	0	0	0	0	0	0	1.33869	0	0	0	0
FBgn0002542	lds	3R	3746156	The gene lodestar is referred to in FlyBase by the symbol Dmel\lds (CG2684, FBgn0002542). It is a protein_coding_gene from Drosophila melanogaster. Its sequence location is 3R:3746156..3750211. It has the cytological map location 84E5. There is experimental evidence that it has the molecular function</span>: DNA-dependent ATPase activity. There is experimental evidence that it is involved in the …	4056	0.986193	0.739645	0.739645	0.739645	1.23274	1.23274	1.47929	1.47929	0.986193	1.47929	1.23274	0.986193	0.986193	1.47929	0.739645	1.72584	1.47929	1.23274
FBgn0002543	lea	2L	1420449	The gene leak is referred to in FlyBase by the symbol Dmel\lea (CG5481, FBgn0002543). It is a protein_coding_gene from Drosophila melanogaster. Its sequence location is 2L:1380086..1420449. It has the cytological map location 22A1. It is reported to have molecular function</span>: axon guidance receptor activity; receptor activity. There is experimental evidence that it is involved in the biologi…	40364	0.693687	0.81756	0.718462	0.668913	0.619364	0.718462	0.718462	0.718462	0.792786	0.966208	0.81756	0.867109	0.867109	0.867109	0.792786	0.941433	0.718462	0.990982
FBgn0002561	l(1)sc	X	303756	The gene lethal of scute is referred to in FlyBase by the symbol Dmel\l(1)sc (CG3839, FBgn0002561). It is a protein_coding_gene from Drosophila melanogaster. Its sequence location is X:303756..304850. It has the cytological map location 1B1. There is experimental evidence that it has the molecular function</span>: sequence-specific DNA binding; protein heterodimerization activity. Based on sequen…	1095	0	0	0	0	0	0.913242	0	0	0	0	0	0	0	0	0	0	0	0
FBgn0002569	LvpD	2R	4341137	The gene Larval visceral protein D is referred to in FlyBase by the symbol Dmel\LvpD (CG8694, FBgn0002569). It is a protein_coding_gene from Drosophila melanogaster. Its sequence location is 2R:4341137..4343291. It has the cytological map location 44D1. Based on sequence similarity, it is predicted to have molecular function</span>: alpha-glucosidase activity. It is reported to be involved in the…	2155	0	0	0	0.464037	0.464037	0.464037	0	0.464037	0.464037	0	0.464037	0	0	0.464037	0.464037	0.464037	0	0.464037
FBgn0002571	LvpL	2R	4345390	The gene Larval visceral protein L is referred to in FlyBase by the symbol Dmel\LvpL (CG8695, FBgn0002571). It is a protein_coding_gene from Drosophila melanogaster. Its sequence location is 2R:4343414..4345390. It has the cytological map location 44D1. Based on sequence similarity, it is predicted to have molecular function</span>: alpha-glucosidase activity. It is reported to be involved in the…	1977	0	0.505817	0	0	0	0	0	0	0	0.505817	0.505817	0	0	0.505817	0.505817	0.505817	0	0
FBgn0002573	sens	3L	13394225	The gene senseless is referred to in FlyBase by the symbol Dmel\sens (CG32120, FBgn0002573). It is a protein_coding_gene from Drosophila melanogaster. Its sequence location is 3L:13389329..13394225. It has the cytological map location 70A8. There is experimental evidence that it has the molecular function</span>: bHLH transcription factor binding. There is experimental evidence for 11 unique biol…	4897	0.204207	0	0.204207	0.204207	0.204207	0.204207	0.204207	0.408413	0.204207	0	0.204207	0.204207	0.204207	0.204207	0.204207	0.204207	0.204207	0.204207
FBgn0002577	m	X	11648306	The gene miniature is referred to in FlyBase by the symbol Dmel\m (CG9369, FBgn0002577). It is a protein_coding_gene from Drosophila melanogaster. Its sequence location is X:11648306..11663548. It has the cytological map location 10E1-10E2. Based on sequence similarity, it is predicted to have molecular function</span>: structural constituent of chitin-based cuticle. There is experimental evidenc…	15243	0.918454	1.18087	0.787247	0.984058	1.18087	1.37768	0.656039	0.787247	1.04966	0.984058	0.787247	0.918454	0.918454	1.37768	1.57449	1.6401	1.57449	1.44329
FBgn0002578	m1	3R	21840446	The gene E(spl) region transcript m1 is referred to in FlyBase by the symbol Dmel\m1 (CG8342, FBgn0002578). It is a protein_coding_gene from Drosophila melanogaster. Its sequence location is 3R:21840446..21841174. It has the cytological map location 96F10. Based on sequence similarity, it is predicted to have molecular function</span>: serine-type endopeptidase inhibitor activity. The biological …	729	1.37174	1.37174	1.37174	0	0	0	1.37174	0	0	1.37174	0	1.37174	1.37174	1.37174	0	1.37174	1.37174	1.37174
FBgn0002629	m4	3R	21850280	The gene E(spl) region transcript m4 is referred to in FlyBase by the symbol Dmel\m4 (CG6099, FBgn0002629). It is a protein_coding_gene from Drosophila melanogaster. Its sequence location is 3R:21849548..21850280. It has the cytological map location 96F10. Its molecular function is unknown. There is experimental evidence that it is involved in the biological process</span>: sensory organ developm…	733	0	0	0	0	0	0	0	0	0	0	0	0	0	0	0	0	0	0
FBgn0002631	HLHm5	3R	21855457	The gene E(spl) region transcript m5 is referred to in FlyBase by the symbol Dmel\HLHm5 (CG6096, FBgn0002631). It is a protein_coding_gene from Drosophila melanogaster. Its sequence location is 3R:21854576..21855457. It has the cytological map location 96F10. There is experimental evidence that it has the molecular function</span>: sequence-specific DNA binding; DNA binding. It is reported to be …	882	0	0	0	0	0	0	0	0	0	0	0	0	0	0	0	0	0	0
FBgn0002632	m6	3R	21858633	The gene E(spl) region transcript m6 is referred to in FlyBase by the symbol Dmel\m6 (CG8354, FBgn0002632). It is a protein_coding_gene from Drosophila melanogaster. Its sequence location is 3R:21858633..21859769. It has the cytological map location 96F10. Its molecular function is unknown. The biological processes in which it is involved are not known. 6 alleles are reported. The phenotypes of t…	1137	0.879507	0	0.879507	0	0.879507	0	0.879507	0	0	0	0	0	0	0	0.879507	0	0.879507	0.879507
FBgn0002633	HLHm7	3R	21862760	The gene E(spl) region transcript m7 is referred to in FlyBase by the symbol Dmel\HLHm7 (CG8361, FBgn0002633). It is a protein_coding_gene from Drosophila melanogaster. Its sequence location is 3R:21862760..21863741. It has the cytological map location 96F10. There is experimental evidence that it has the molecular function</span>: sequence-specific DNA binding; transcription repressor activity. …	982	1.01833	1.01833	1.01833	0	1.01833	0	1.01833	1.01833	1.01833	0	1.01833	1.01833	1.01833	2.03666	2.03666	1.01833	1.01833	1.01833
FBgn0002673	twe	2L	16261875	The gene twine is referred to in FlyBase by the symbol Dmel\twe (CG4965, FBgn0002673). It is a protein_coding_gene from Drosophila melanogaster. Its sequence location is 2L:16259416..16261875. It has the cytological map location 35F1. Based on sequence similarity, it is predicted to have molecular function</span>: protein tyrosine phosphatase activity. There is experimental evidence that it is in…	2460	1.21951	1.21951	0.813008	0.406504	0.813008	1.21951	0.813008	1.62602	1.21951	0.813008	0.813008	0.813008	0.813008	0.406504	0.406504	0.813008	0.406504	0.813008
FBgn0002709	mei-218	X	17037029	The gene meiotic 218 is referred to in FlyBase by the symbol Dmel\mei-218 (CG8923, FBgn0002709). It is a protein_coding_gene from Drosophila melanogaster. Its sequence location is X:17030018..17037029. It has the cytological map location 15E5. An electronic pipeline based on InterPro domains suggests that it has the molecular function</span>: DNA binding; ATP binding. There is experimental eviden…	7012	0.570451	0.713063	0.713063	0.427838	0.427838	0.285225	0.998289	1.1409	0.998289	0.998289	0.570451	0.713063	0.713063	0.570451	0.855676	0.427838	0.427838	0.855676
FBgn0002732	malpha	3R	21836615	The gene E(spl) region transcript mÎ± is referred to in FlyBase by the symbol Dmel\mÎ± (CG8337, FBgn0002732). It is a protein_coding_gene from Drosophila melanogaster. Its sequence location is 3R:21836615..21837290. It has the cytological map location 96F10. Its molecular function is unknown. There is experimental evidence that it is involved in the biological process</span>: sensory organ develo…	676	1.47929	1.47929	1.47929	1.47929	0	0	1.47929	1.47929	1.47929	1.47929	1.47929	0	0	1.47929	1.47929	1.47929	1.47929	0
FBgn0002734	HLHmdelta	3R	21823343	The gene E(spl) region transcript mÎ´ is referred to in FlyBase by the symbol Dmel\HLHmÎ´ (CG8328, FBgn0002734). It is a protein_coding_gene from Drosophila melanogaster. Its sequence location is 3R:21823343..21824358. It has the cytological map location 96F9. There is experimental evidence that it has the molecular function</span>: sequence-specific DNA binding; transcription repressor activity.…	1016	0.984252	0	0	0.984252	0	0	0	0.984252	0	0.984252	0	0	0	0	0	0	0	0
FBgn0002735	HLHmgamma	3R	21825580	The gene E(spl) region transcript mÎ³ is referred to in FlyBase by the symbol Dmel\HLHmÎ³ (CG8333, FBgn0002735). It is a protein_coding_gene from Drosophila melanogaster. Its sequence location is 3R:21825580..21826421. It has the cytological map location 96F9. There is experimental evidence that it has the molecular function</span>: sequence-specific DNA binding; transcription repressor activity.…	842	0	0	0	0	0	0	1.18765	1.18765	0	0	0	0	0	1.18765	0	0	0	0
FBgn0002838	ms(3)K81	3R	22701574	The gene male sterile (3) K81 is referred to in FlyBase by the symbol Dmel\ms(3)K81 (CG14251, FBgn0002838). It is a protein_coding_gene from Drosophila melanogaster. Its sequence location is 3R:22701574..22702284. It has the cytological map location 97D4. Its molecular function is unknown. The biological processes in which it is involved are not known. 10 alleles are reported. No phenotypic data …	711	0	0	0	0	0	0	0	0	0	1.40647	0	0	0	0	0	0	0	0
FBgn0002842	sa	3L	21399875	The gene spermatocyte arrest is referred to in FlyBase by the symbol Dmel\sa (CG11308, FBgn0002842). It is a protein_coding_gene from Drosophila melanogaster. Its sequence location is 3L:21398525..21399875. It has the cytological map location 78D1. Its molecular function is unknown. There is experimental evidence that it is involved in the biological process</span>: male meiosis I; spermatogenesi…	1351	0.740192	0.740192	0.740192	0.740192	0	0	0	0.740192	0.740192	0.740192	0.740192	1.48038	1.48038	0.740192	0.740192	0.740192	0	1.48038
FBgn0002855	Acp26Aa	2L	5893896	The gene Accessory gland-specific peptide 26Aa is referred to in FlyBase by the symbol Dmel\Acp26Aa (CG8982, FBgn0002855). It is a protein_coding_gene from Drosophila melanogaster. Its sequence location is 2L:5892883..5893896. It has the cytological map location 26A1. There is experimental evidence that it has the molecular function</span>: identical protein binding. There is experimental evidenc…	1014	0	0	0	0	0	0	0	0	0	0	0.986193	0.986193	0.986193	0.986193	0	0	0	0
FBgn0002856	Acp26Ab	2L	5892862	The gene Accessory gland-specific peptide 26Ab is referred to in FlyBase by the symbol Dmel\Acp26Ab (CG9024, FBgn0002856). It is a protein_coding_gene from Drosophila melanogaster. Its sequence location is 2L:5892298..5892862. It has the cytological map location 26A1. It is reported to have molecular function</span>: hormone activity. It is reported to be involved in the biological process</span>…	565	1.76991	0	0	0	0	0	0	0	0	0	0	1.76991	1.76991	1.76991	0	0	0	0
FBgn0002862	Mst87F	3R	9653432	The gene Male-specific RNA 87F is referred to in FlyBase by the symbol Dmel\Mst87F (CG17956, FBgn0002862). It is a protein_coding_gene from Drosophila melanogaster. Its sequence location is 3R:9652867..9653432. It has the cytological map location 87F14. An electronic pipeline based on InterPro domains suggests that it has the molecular function</span>: iron-sulfur cluster binding; electron carrie…	566	1.76678	1.76678	1.76678	0	1.76678	0	1.76678	1.76678	1.76678	3.53357	0	1.76678	1.76678	0	0	1.76678	1.76678	0
FBgn0002865	Mst98Ca	3R	24117060	The gene Male-specific RNA 98Ca is referred to in FlyBase by the symbol Dmel\Mst98Ca (CG11719, FBgn0002865). It is a protein_coding_gene from Drosophila melanogaster. Its sequence location is 3R:24117060..24118378. It has the cytological map location 98C3. Its molecular function is unknown. The biological processes in which it is involved are not known. 2 alleles are reported. No phenotypic data …	1319	0	0	0	0	0	0	0.75815	0.75815	0.75815	0	0.75815	0	0	0	0	0	0	0
FBgn0002873	mud	X	14141876	The gene mushroom body defect is referred to in FlyBase by the symbol Dmel\mud (CG12047, FBgn0002873). It is a protein_coding_gene from Drosophila melanogaster. Its sequence location is X:14141876..14152633. It has the cytological map location 12E5-12E6. There is experimental evidence that it has the molecular function</span>: protein binding. There is experimental evidence that it is involved in…	10758	0.0929541	0.0929541	0.0929541	0.185908	0.185908	0.278862	0.278862	0.46477	0.185908	0.185908	0.185908	0.185908	0.185908	0.0929541	0.0929541	0.0929541	0.0929541	0.185908
FBgn0002922	nau	3R	19544079	The gene nautilus is referred to in FlyBase by the symbol Dmel\nau (CG10250, FBgn0002922). It is a protein_coding_gene from Drosophila melanogaster. Its sequence location is 3R:19538536..19544079. It has the cytological map location 95A10-95B1. It is reported to have molecular function</span>: DNA binding; transcription factor activity. There is experimental evidence that it is involved in the bi…	5544	0.541126	0.541126	0.541126	0.36075	0.36075	0.36075	0.541126	0.36075	0.36075	0.541126	0.541126	0.541126	0.541126	0.721501	0.36075	0.180375	0.180375	0.36075
FBgn0002926	ndl	3L	6596466	The gene nudel is referred to in FlyBase by the symbol Dmel\ndl (CG10129, FBgn0002926). It is a protein_coding_gene from Drosophila melanogaster. Its sequence location is 3L:6587038..6596466. It has the cytological map location 65B5. It is reported to have molecular function</span>: serine-type peptidase activity; peptidase activity; serine-type endopeptidase activity. There is experimental evide…	9429	0.106056	0.106056	0	0.106056	0.212112	0.106056	0	0.106056	0.106056	0.106056	0.106056	0	0	0	0	0	0	0.106056
FBgn0002933	ng1	X	3136445	The gene new glue 1 is referred to in FlyBase by the symbol Dmel\ng1 (CG10781, FBgn0002933). It is a protein_coding_gene from Drosophila melanogaster. Its sequence location is X:3136445..3136967. It has the cytological map location 3C10. It is reported to have molecular function</span>: structural molecule activity. It is reported to be involved in the biological process</span>: puparial adhesion…	523	0	0	0	0	0	1.91205	1.91205	0	0	0	0	0	0	0	0	0	0	0
FBgn0002941	slou	3R	17383004	The gene slouch is referred to in FlyBase by the symbol Dmel\slou (CG6534, FBgn0002941). It is a protein_coding_gene from Drosophila melanogaster. Its sequence location is 3R:17374375..17383004. It has the cytological map location 93E4. Based on sequence similarity, it is predicted to have molecular function</span>: transcription factor activity. There is experimental evidence that it is involved…	8630	0.579374	0.695249	0.579374	0.463499	0.463499	0.811124	0.463499	0.695249	0.695249	0.695249	0.695249	0.926999	0.926999	0.579374	0.579374	0.811124	0.579374	0.811124
FBgn0002962	nos	3R	14982962	The gene nanos is referred to in FlyBase by the symbol Dmel\nos (CG5637, FBgn0002962). It is a protein_coding_gene from Drosophila melanogaster. Its sequence location is 3R:14982962..14985924. It has the cytological map location 91F4. There is experimental evidence that it has the molecular function</span>: protein binding. There is experimental evidence that it is involved in the biological proc…	2963	0.337496	0.337496	0.337496	0.337496	0.337496	0.337496	0	0.337496	0.337496	0.337496	0.337496	0.337496	0.337496	0	0.337496	0.337496	0.337496	0.337496
FBgn0002985	odd	2L	3606748	The gene odd skipped is referred to in FlyBase by the symbol Dmel\odd (CG3851, FBgn0002985). It is a protein_coding_gene from Drosophila melanogaster. Its sequence location is 2L:3604222..3606748. It has the cytological map location 24A1. There is experimental evidence that it has the molecular function</span>: transcription repressor activity. There is experimental evidence that it is involved i…	2527	1.18718	1.18718	0.395726	0.791452	0.791452	0.791452	1.5829	1.18718	1.18718	1.5829	0.791452	1.18718	1.18718	0.791452	1.18718	1.18718	0.791452	1.18718
FBgn0003002	opa	3R	678535	The gene odd paired is referred to in FlyBase by the symbol Dmel\opa (CG1133, FBgn0003002). It is a protein_coding_gene from Drosophila melanogaster. Its sequence location is 3R:678535..695709. It has the cytological map location 82D8-82E1. Based on sequence similarity, it is predicted to have molecular function</span>: specific RNA polymerase II transcription factor activity; transcription facto…	17175	0.291121	0.349345	0.349345	0.465793	0.407569	0.291121	0.349345	0.465793	0.291121	0.465793	0.349345	0.349345	0.349345	0.407569	0.465793	0.407569	0.232897	0.349345
FBgn0003009	ord	2R	19161798	The gene orientation disruptor is referred to in FlyBase by the symbol Dmel\ord (CG3134, FBgn0003009). It is a protein_coding_gene from Drosophila melanogaster. Its sequence location is 2R:19158778..19161798. It has the cytological map location 59D4. There is experimental evidence that it has the molecular function</span>: protein binding. There is experimental evidence that it is involved in the…	3021	0	0	0	0	0.331016	0	0.331016	0	0	0	0	0	0	0	0	0	0	0
FBgn0003015	osk	3R	4760853	The gene oskar is referred to in FlyBase by the symbol Dmel\osk (CG10901, FBgn0003015). It is a protein_coding_gene from Drosophila melanogaster. Its sequence location is 3R:4760853..4764123. It has the cytological map location 85B7. Its molecular function is unknown. There is experimental evidence that it is involved in the biological process</span>: regulation of mRNA stability; oocyte microtub…	3271	0	0.305717	0	0	0	0.305717	0.305717	0.305717	0	0	0.305717	0	0	0	0	0	0.305717	0
FBgn0003022	Ote	2R	14164698	The gene Otefin is referred to in FlyBase by the symbol Dmel\Ote (CG5581, FBgn0003022). It is a protein_coding_gene from Drosophila melanogaster. Its sequence location is 2R:14163112..14164698. It has the cytological map location 55C2. There is experimental evidence that it has the molecular function</span>: protein binding; transcription factor binding; transcription corepressor activity. There …	1587	1.26024	0.63012	0.63012	0.63012	0.63012	1.26024	1.26024	0.63012	1.89036	1.26024	0.63012	0.63012	0.63012	1.89036	1.26024	2.52048	1.89036	1.26024
FBgn0003023	otu	X	8383553	The gene ovarian tumor is referred to in FlyBase by the symbol Dmel\otu (CG12743, FBgn0003023). It is a protein_coding_gene from Drosophila melanogaster. Its sequence location is X:8379026..8383553. It has the cytological map location 7F1. An electronic pipeline based on InterPro domains suggests that it has the molecular function</span>: nucleic acid binding. There is experimental evidence that …	4528	0	0	0.220848	0.220848	0.220848	0	0.220848	0.220848	0.220848	0.220848	0.220848	0	0	0	0	0	0.220848	0.220848
FBgn0003034	Acp70A	3L	13294735	The gene Accessory gland peptide 70A is referred to in FlyBase by the symbol Dmel\Acp70A (CG17673, FBgn0003034). It is a protein_coding_gene from Drosophila melanogaster. Its sequence location is 3L:13294735..13295022. It has the cytological map location 70A4. It is reported to have molecular function</span>: hormone activity. There is experimental evidence that it is involved in the biological p…	288	0	0	0	0	0	0	0	0	0	0	0	3.47222	3.47222	0	0	0	0	0
FBgn0003057	CG10598	X	17120474	This gene is referred to in FlyBase by the symbol Dmel\CG10598 (CG10598, FBgn0003057). It is a protein_coding_gene from Drosophila melanogaster. Its sequence location is X:17119744..17120474. It has the cytological map location 15F4. Its molecular function is unknown. The biological processes in which it is involved are not known. 2 alleles are reported. No phenotypic data is available. It has on…	731	1.36799	0	1.36799	0	0	0	0	1.36799	0	1.36799	0	0	0	1.36799	1.36799	0	2.73598	1.36799
FBgn0003065	CG2150	3R	27590488	This gene is referred to in FlyBase by the symbol Dmel\CG2150 (CG2150, FBgn0003065). It is a protein_coding_gene from Drosophila melanogaster. Its sequence location is 3R:27589026..27590488. It has the cytological map location 100D2. Its molecular function is unknown. The biological processes in which it is involved are not known. One allele is reported. No phenotypic data is available. It has on…	1463	0.683527	2.73411	2.05058	2.05058	2.73411	2.05058	1.36705	1.36705	0.683527	1.36705	2.05058	1.36705	1.36705	0.683527	1.36705	2.73411	2.05058	1.36705
FBgn0003082	phr	2R	3712997	The gene photorepair is referred to in FlyBase by the symbol Dmel\phr (CG11205, FBgn0003082). It is a protein_coding_gene from Drosophila melanogaster. Its sequence location is 2R:3712997..3714824. It has the cytological map location 43E18. Based on sequence similarity, it is predicted to have molecular function</span>: deoxyribodipyrimidine photo-lyase activity. Based on sequence similarity, it …	1828	0	0.547046	0.547046	1.09409	1.09409	1.09409	0.547046	1.64114	1.09409	2.18818	1.09409	0.547046	0.547046	1.09409	0.547046	2.73523	1.09409	0.547046
FBgn0003086	Pig1	X	3143322	The gene Pre-intermoult gene 1 is referred to in FlyBase by the symbol Dmel\Pig1 (CG10790, FBgn0003086). It is a protein_coding_gene from Drosophila melanogaster. Its sequence location is X:3142628..3143322. It has the cytological map location 3C10. Its molecular function is unknown. The biological processes in which it is involved are not known. 2 alleles are reported. No phenotypic data is avai…	695	1.43885	0	1.43885	1.43885	1.43885	1.43885	0	1.43885	1.43885	1.43885	0	1.43885	1.43885	0	1.43885	0	0	0
FBgn0003087	pim	2L	10362989	The gene pimples is referred to in FlyBase by the symbol Dmel\pim (CG5052, FBgn0003087). It is a protein_coding_gene from Drosophila melanogaster. Its sequence location is 2L:10362989..10364046. It has the cytological map location 31D10. Its molecular function is unknown. There is experimental evidence that it is involved in the biological process</span>: mitotic anaphase; Malpighian tubule morph…	1058	0	0	0	0	0	0	0	0.94518	0.94518	0.94518	0.94518	0	0	0	0.94518	0.94518	0	0.94518
FBgn0003089	pip	3L	19330699	The gene pipe is referred to in FlyBase by the symbol Dmel\pip (CG9614, FBgn0003089). It is a protein_coding_gene from Drosophila melanogaster. Its sequence location is 3L:19291630..19330699. It has the cytological map location 76A5-76A6. There is experimental evidence that it has the molecular function</span>: sulfotransferase activity. There is experimental evidence that it is involved in the b…	39070	0.179166	0.127975	0.204761	0.127975	0.153571	0.153571	0.179166	0.179166	0.179166	0.179166	0.179166	0.10238	0.10238	0.588687	0.588687	0.639877	0.614282	0.691067
FBgn0003114	plu	2R	16151224	The gene plutonium is referred to in FlyBase by the symbol Dmel\plu (CG9183, FBgn0003114). It is a protein_coding_gene from Drosophila melanogaster. Its sequence location is 2R:16150463..16151224. It has the cytological map location 56F11. It is reported to have molecular function</span>: DNA binding. There is experimental evidence that it is involved in the biological process</span>: negative re…	762	0	0	0	0	0	0	0	0	0	0	0	0	0	0	0	0	0	0
FBgn0003117	pnr	3R	11851819	The gene pannier is referred to in FlyBase by the symbol Dmel\pnr (CG3978, FBgn0003117). It is a protein_coding_gene from Drosophila melanogaster. Its sequence location is 3R:11851819..11866639. It has the cytological map location 89A13-89B1. Based on sequence similarity, it is predicted to have molecular function</span>: transcription factor activity. There is experimental evidence that it is in…	14821	0.202415	0.269887	0.134944	0.134944	0.202415	0.134944	0.0674718	0.202415	0.134944	0.134944	0.202415	0.202415	0.202415	0.269887	0.269887	0.404831	0.269887	0.202415
FBgn0003118	pnt	3R	19171884	The gene pointed is referred to in FlyBase by the symbol Dmel\pnt (CG17077, FBgn0003118). It is a protein_coding_gene from Drosophila melanogaster. Its sequence location is 3R:19116826..19171884. It has the cytological map location 94E10-94E13. There is experimental evidence that it has the molecular function</span>: protein binding. There is experimental evidence for 16 unique biological process…	55059	0.472221	0.472221	0.417734	0.54487	0.30876	0.417734	0.599357	0.508545	0.508545	0.508545	0.454058	0.490383	0.490383	0.363247	0.454058	0.417734	0.363247	0.472221
FBgn0003124	polo	3L	20303105	The gene polo is referred to in FlyBase by the symbol Dmel\polo (CG12306, FBgn0003124). It is a protein_coding_gene from Drosophila melanogaster. Its sequence location is 3L:20303105..20306566. It has the cytological map location 77B2-77B3. There is experimental evidence that it has the molecular function</span>: protein serine/threonine kinase activity; protein kinase activity. There is experime…	3462	0.28885	0.28885	0.28885	0.28885	0	0.28885	0.28885	0.28885	0.577701	0.28885	0	0.28885	0.28885	0.577701	0.28885	0	0	0
FBgn0003129	Poxm	3R	4159514	The gene Pox meso is referred to in FlyBase by the symbol Dmel\Poxm (CG9610, FBgn0003129). It is a protein_coding_gene from Drosophila melanogaster. Its sequence location is 3R:4143895..4159514. It has the cytological map location 84F11-84F12. Based on sequence similarity, it is predicted to have molecular function</span>: specific RNA polymerase II transcription factor activity. There is experim…	15620	0.640205	0.448143	0.448143	0.320102	0.384123	0.448143	0.384123	0.384123	0.512164	0.384123	0.320102	0.320102	0.320102	0.704225	0.576184	0.384123	0.512164	0.576184
FBgn0003130	Poxn	2R	11722280	The gene Pox neuro is referred to in FlyBase by the symbol Dmel\Poxn (CG8246, FBgn0003130). It is a protein_coding_gene from Drosophila melanogaster. Its sequence location is 2R:11714198..11722280. It has the cytological map location 52C7. Based on sequence similarity, it is predicted to have molecular function</span>: transcription factor activity. There is experimental evidence that it is invol…	8083	0.247433	0.247433	0.247433	0.371149	0.247433	0.247433	0.494866	0.247433	0.123716	0.494866	0.247433	0.371149	0.371149	0.123716	0.247433	0.247433	0.123716	0
FBgn0003132	Pp1-13C	X	15255094	The gene Protein phosphatase 1 at 13C is referred to in FlyBase by the symbol Dmel\Pp1-13C (CG9156, FBgn0003132). It is a protein_coding_gene from Drosophila melanogaster. Its sequence location is X:15253132..15255094. It has the cytological map location 13B9. There is experimental evidence that it has the molecular function</span>: protein serine/threonine phosphatase activity. There is experime…	1963	1.01885	0.509424	1.01885	1.01885	0.509424	0.509424	0.509424	0.509424	1.01885	0.509424	1.01885	1.01885	1.01885	0.509424	0	0.509424	0	0
FBgn0003140	PpY-55A	2R	13844075	The gene Protein phosphatase Y at 55A is referred to in FlyBase by the symbol Dmel\PpY-55A (CG10930, FBgn0003140). It is a protein_coding_gene from Drosophila melanogaster. Its sequence location is 2R:13842900..13844075. It has the cytological map location 55A2. There is experimental evidence that it has the molecular function</span>: protein serine/threonine phosphatase activity. There is experi…	1176	0	0	0	0	0	0	0	0.85034	0	0	0	0	0	0	0	0	0	0
FBgn0003145	prd	2L	12085792	The gene paired is referred to in FlyBase by the symbol Dmel\prd (CG6716, FBgn0003145). It is a protein_coding_gene from Drosophila melanogaster. Its sequence location is 2L:12082997..12085792. It has the cytological map location 33C3. There is experimental evidence that it has the molecular function</span>: sequence-specific DNA binding; transcription activator activity. There is experimental ev…	2796	0	0	0.357654	0	0	0	0	0.357654	0	0	0	0	0	0	0	0	0	0
FBgn0003187	qua	2L	17497203	The gene quail is referred to in FlyBase by the symbol Dmel\qua (CG6433, FBgn0003187). It is a protein_coding_gene from Drosophila melanogaster. Its sequence location is 2L:17486806..17497203. It has the cytological map location 36C10. There is experimental evidence that it has the molecular function</span>: actin binding. There is experimental evidence that it is involved in the biological proce…	10398	0.0961723	0.192345	0.288517	0.0961723	0.0961723	0.192345	0.288517	0.192345	0.192345	0.192345	0.192345	0.0961723	0.0961723	0.384689	0.480862	0.288517	0.384689	0.288517
FBgn0003254	rib	2R	15163231	The gene ribbon is referred to in FlyBase by the symbol Dmel\rib (CG7230, FBgn0003254). It is a protein_coding_gene from Drosophila melanogaster. Its sequence location is 2R:15163231..15168901. It has the cytological map location 56C6. It is reported to have molecular function</span>: DNA binding; transcription factor activity. There is experimental evidence for 13 unique biological process</span…	5671	0.352671	0.176336	0.352671	0.529007	0.352671	0.176336	0.176336	0.176336	0.352671	0.352671	0.352671	0.176336	0.176336	0.176336	0.176336	0.176336	0.176336	0.176336
FBgn0003255	rk	2L	14001252	The gene rickets is referred to in FlyBase by the symbol Dmel\rk (CG8930, FBgn0003255). It is a protein_coding_gene from Drosophila melanogaster. Its sequence location is 2L:13982726..14001252. It has the cytological map location 34E5-34E6. Based on sequence similarity, it is predicted to have molecular function</span>: G-protein coupled receptor activity; protein-hormone receptor activity; neuro…	18527	0.91758	0.91758	0.809629	1.02553	0.809629	0.809629	1.02553	0.863604	1.02553	1.02553	0.971555	1.02553	1.02553	0.91758	0.593728	0.971555	0.91758	1.07951
FBgn0003270	amos	2L	18597200	The gene absent MD neurons and olfactory sensilla is referred to in FlyBase by the symbol Dmel\amos (CG10393, FBgn0003270). It is a protein_coding_gene from Drosophila melanogaster. Its sequence location is 2L:18596047..18597200. It has the cytological map location 36F6. Based on sequence similarity, it is predicted to have molecular function</span>: transcription factor activity. There is experi…	1154	0	0	0	0	0.866551	0	0	0	0	0	0	0	0	0	0.866551	0	0	0
FBgn0003295	ru	3L	1370620	The gene roughoid is referred to in FlyBase by the symbol Dmel\ru (CG1214, FBgn0003295). It is a protein_coding_gene from Drosophila melanogaster. Its sequence location is 3L:1370620..1387435. It has the cytological map location 61F8. It is reported to have molecular function</span>: serine-type peptidase activity. There is experimental evidence that it is involved in the biological process</span…	16816	0.475737	0.535205	0.535205	0.594672	0.356803	0.535205	0.535205	0.713606	0.535205	0.594672	0.297336	0.773073	0.773073	0.535205	0.475737	0.654139	0.535205	0.356803
FBgn0003312	sad	3R	7702957	The gene shadow is referred to in FlyBase by the symbol Dmel\sad (CG14728, FBgn0003312). It is a protein_coding_gene from Drosophila melanogaster. Its sequence location is 3R:7702957..7705476. It has the cytological map location 87A1. There is experimental evidence that it has the molecular function</span>: ecdysteroid 2-hydroxylase activity. There is experimental evidence that it is involved in …	2520	0.396825	0.793651	0	0.396825	0.396825	0.793651	0.396825	0.793651	0.793651	0.793651	0.396825	0.396825	0.396825	1.98413	0.793651	1.5873	1.19048	1.19048
FBgn0003313	sala	2L	11486189	The gene spalt-adjacent is referred to in FlyBase by the symbol Dmel\sala (CG4922, FBgn0003313). It is a protein_coding_gene from Drosophila melanogaster. Its sequence location is 2L:11486189..11486955. It has the cytological map location 32F2. Its molecular function is unknown. The biological processes in which it is involved are not known. 8 alleles are reported. No phenotypic data is available…	767	0	0	0	0	0	1.30378	0	0	0	0	0	0	0	0	0	1.30378	0	0
FBgn0003319	Sb	3R	11954451	The gene Stubble is referred to in FlyBase by the symbol Dmel\Sb (CG4316, FBgn0003319). It is a protein_coding_gene from Drosophila melanogaster. Its sequence location is 3R:11954451..11971006. It has the cytological map location 89B4-89B6. It is reported to have molecular function</span>: serine-type endopeptidase activity. There is experimental evidence that it is involved in the biological pro…	16556	0.362406	0.302005	0.483209	0.362406	0.181203	0.362406	0.362406	0.362406	0.302005	0.362406	0.362406	0.302005	0.302005	0.362406	0.362406	0.241604	0.362406	0.483209
FBgn0003356	Jon99Cii	3R	25750333	The gene Jonah 99Cii is referred to in FlyBase by the symbol Dmel\Jon99Cii (CG31034, FBgn0003356). It is a protein_coding_gene from Drosophila melanogaster. Its sequence location is 3R:25749476..25750333. It has the cytological map location 99C7. Based on sequence similarity, it is predicted to have molecular function</span>: serine-type endopeptidase activity. It is reported to be involved in th…	858	0	0	0	1.1655	0	0	0	0	0	0	0	1.1655	1.1655	0	0	0	0	0
FBgn0003357	Jon99Ciii	3R	25747931	The gene Jonah 99Ciii is referred to in FlyBase by the symbol Dmel\Jon99Ciii (CG31362, FBgn0003357). It is a protein_coding_gene from Drosophila melanogaster. Its sequence location is 3R:25747931..25748823. It has the cytological map location 99C7. It is reported to have molecular function</span>: serine-type peptidase activity; serine-type endopeptidase activity. It is reported to be involved in…	893	0	1.11982	0	1.11982	1.11982	0	0	1.11982	0	1.11982	1.11982	0	0	0	0	0	0	0
FBgn0003358	Jon99Ci	3R	25751907	The gene Jonah 99Ci is referred to in FlyBase by the symbol Dmel\Jon99Ci (CG31039, FBgn0003358). It is a protein_coding_gene from Drosophila melanogaster. Its sequence location is 3R:25750948..25751907. It has the cytological map location 99C7. Based on sequence similarity, it is predicted to have molecular function</span>: serine-type endopeptidase activity. It is reported to be involved in the …	960	0	0	0	0	1.04167	0	0	0	1.04167	0	1.04167	1.04167	1.04167	0	0	0	0	1.04167
FBgn0003372	Sgs1	2L	4937409	The gene Salivary gland secretion 1 is referred to in FlyBase by the symbol Dmel\Sgs1 (CG3047, FBgn0003372). It is a protein_coding_gene from Drosophila melanogaster. Its sequence location is 2L:4937409..4941424. It has the cytological map location 25B4. It is reported to have molecular function</span>: structural molecule activity. It is reported to be involved in the biological process</span>: …	4016	0.498008	0.498008	0.249004	0.498008	0.498008	0.498008	0.249004	0.498008	0.498008	0.498008	0.249004	0.498008	0.498008	0.249004	0.249004	0.498008	0.249004	0.249004
FBgn0003373	Sgs3	3L	11505321	The gene Salivary gland secretion 3 is referred to in FlyBase by the symbol Dmel\Sgs3 (CG11720, FBgn0003373). It is a protein_coding_gene from Drosophila melanogaster. Its sequence location is 3L:11505321..11506503. It has the cytological map location 68C11. It is reported to have molecular function</span>: structural molecule activity. It is reported to be involved in the biological process</spa…	1183	0	0	0	0	0	0	0	0.845309	0	0	0	0	0	0	0	0	0	0
FBgn0003374	Sgs4	X	3143534	The gene Salivary gland secretion 4 is referred to in FlyBase by the symbol Dmel\Sgs4 (CG12181, FBgn0003374). It is a protein_coding_gene from Drosophila melanogaster. Its sequence location is X:3143534..3145073. It has the cytological map location 3C10. It is reported to have molecular function</span>: structural molecule activity. It is reported to be involved in the biological process</span>: …	1540	0.649351	0.649351	1.2987	0.649351	0	0.649351	0.649351	0.649351	0.649351	0.649351	0.649351	0	0	0.649351	0.649351	0.649351	0.649351	0
FBgn0003375	Sgs5	3R	13421084	The gene Salivary gland secretion 5 is referred to in FlyBase by the symbol Dmel\Sgs5 (CG7596, FBgn0003375). It is a protein_coding_gene from Drosophila melanogaster. Its sequence location is 3R:13421084..13421834. It has the cytological map location 90B5. It is reported to have molecular function</span>: structural molecule activity. It is reported to be involved in the biological process</span>…	751	0	0	0	1.33156	0	0	0	0	0	0	0	0	0	0	0	0	0	0
FBgn0003377	Sgs7	3L	11502961	The gene Salivary gland secretion 7 is referred to in FlyBase by the symbol Dmel\Sgs7 (CG18087, FBgn0003377). It is a protein_coding_gene from Drosophila melanogaster. Its sequence location is 3L:11502961..11503347. It has the cytological map location 68C11. It is reported to have molecular function</span>: structural molecule activity. It is reported to be involved in the biological process</spa…	387	0	2.58398	0	2.58398	0	0	2.58398	0	2.58398	0	0	0	0	0	0	0	0	0
FBgn0003378	Sgs8	3L	11502494	The gene Salivary gland secretion 8 is referred to in FlyBase by the symbol Dmel\Sgs8 (CG6132, FBgn0003378). It is a protein_coding_gene from Drosophila melanogaster. Its sequence location is 3L:11502067..11502494. It has the cytological map location 68C11. It is reported to have molecular function</span>: structural molecule activity. It is reported to be involved in the biological process</span…	428	0	0	0	0	0	2.33645	2.33645	0	0	0	0	0	0	0	0	0	0	0
FBgn0003382	sha	2R	7216767	The gene shavenoid is referred to in FlyBase by the symbol Dmel\sha (CG13209, FBgn0003382). It is a protein_coding_gene from Drosophila melanogaster. Its sequence location is 2R:7216767..7223482. It has the cytological map location 47F2-47F3. Its molecular function is unknown. There is experimental evidence that it is involved in the biological process</span>: non-sensory hair organization; cutic…	6716	0	0.148898	0.148898	0.148898	0.148898	0	0.148898	0.148898	0	0.148898	0	0.148898	0.148898	0.148898	0.297796	0.148898	0.148898	0.297796
FBgn0003388	shd	3L	14607558	The gene shade is referred to in FlyBase by the symbol Dmel\shd (CG13478, FBgn0003388). It is a protein_coding_gene from Drosophila melanogaster. Its sequence location is 3L:14607558..14615305. It has the cytological map location 70E4. There is experimental evidence that it has the molecular function</span>: ecdysone 20-monooxygenase activity. There is experimental evidence that it is involved in…	7748	0.258131	0.387197	0.387197	0.258131	0.258131	0.258131	0.258131	0.258131	0.258131	0.258131	0.129066	0.258131	0.258131	0.258131	0.774393	0.387197	0.387197	0.645328
FBgn0003401	shu	2R	19730802	The gene shutdown is referred to in FlyBase by the symbol Dmel\shu (CG4735, FBgn0003401). It is a protein_coding_gene from Drosophila melanogaster. Its sequence location is 2R:19728984..19730802. It has the cytological map location 60A3. An electronic pipeline based on InterPro domains suggests that it has the molecular function</span>: binding. There is experimental evidence that it is involved …	1819	0	0.549753	0.549753	0.549753	0.549753	1.09951	0.549753	0.549753	1.09951	0.549753	0.549753	0.549753	0.549753	0.549753	0.549753	0	0.549753	0
FBgn0003411	sisA	X	11216379	The gene sisterless A is referred to in FlyBase by the symbol Dmel\sisA (CG1641, FBgn0003411). It is a protein_coding_gene from Drosophila melanogaster. Its sequence location is X:11215612..11216379. It has the cytological map location 10B2. Based on sequence similarity, it is predicted to have molecular function</span>: transcription factor activity; protein heterodimerization activity. There is…	768	0	1.30208	1.30208	0	1.30208	0	1.30208	1.30208	0	0	0	0	0	0	0	0	0	0
FBgn0003448	sna	2L	15478269	The gene snail is referred to in FlyBase by the symbol Dmel\sna (CG3956, FBgn0003448). It is a protein_coding_gene from Drosophila melanogaster. Its sequence location is 2L:15476593..15478269. It has the cytological map location 35D2. Based on sequence similarity, it is predicted to have molecular function</span>: RNA polymerase II transcription factor activity. There is experimental evidence tha…	1677	0	0	0.596303	0	0	0	0	0.596303	0	0.596303	0.596303	0.596303	0.596303	0	0	0.596303	0	0
FBgn0003450	snk	3R	8868492	The gene snake is referred to in FlyBase by the symbol Dmel\snk (CG7996, FBgn0003450). It is a protein_coding_gene from Drosophila melanogaster. Its sequence location is 3R:8865887..8868492. It has the cytological map location 87D9. Based on sequence similarity, it is predicted to have molecular function</span>: serine-type endopeptidase activity. There is experimental evidence that it is involve…	2606	0	0	0.38373	0	0	0	0.38373	0.38373	0	0	0.38373	0	0	0	0	0.38373	0.38373	0.38373
FBgn0003482	spn-D	3R	22991440	The gene spindle D is referred to in FlyBase by the symbol Dmel\spn-D (CG31069, FBgn0003482). It is a protein_coding_gene from Drosophila melanogaster. Its sequence location is 3R:22991440..22992844. It has the cytological map location 97E6. An electronic pipeline based on InterPro domains suggests that it has the molecular function</span>: DNA-dependent ATPase activity; DNA binding; ATP binding.…	1405	0	0	0	0	0	0	0.711744	0	0	0	0	0.711744	0.711744	0	0	0	0	0
FBgn0003483	spn-E	3R	11663159	The gene spindle E is referred to in FlyBase by the symbol Dmel\spn-E (CG3158, FBgn0003483). It is a protein_coding_gene from Drosophila melanogaster. Its sequence location is 3R:11663159..11670138. It has the cytological map location 89A5. Based on sequence similarity, it is predicted to have molecular function</span>: helicase activity; ATP-dependent RNA helicase activity. There is experimental…	6980	0.429799	0.429799	0.573066	0.716332	0.859599	0.573066	0.859599	1.00287	0.859599	0.716332	0.716332	0.716332	0.716332	0.716332	0.716332	0.859599	0.716332	0.859599
FBgn0003486	spo	3L	5585677	The gene spook is referred to in FlyBase by the symbol Dmel\spo (CG10594, FBgn0003486). It is a protein_coding_gene from Drosophila melanogaster. Its sequence location is 3L:5583183..5585677. It has the cytological map location 64D5. Based on sequence similarity, it is predicted to have molecular function</span>: electron carrier activity. There is experimental evidence that it is involved in the…	2495	1.2024	1.2024	1.60321	1.2024	0.801603	0.801603	1.2024	1.60321	0.801603	1.2024	0.801603	0.801603	0.801603	0.801603	0.801603	0.400802	0	0
FBgn0003499	sr	3R	13916525	The gene stripe is referred to in FlyBase by the symbol Dmel\sr (CG7847, FBgn0003499). It is a protein_coding_gene from Drosophila melanogaster. Its sequence location is 3R:13916525..13959471. It has the cytological map location 90E4-90F1. Based on sequence similarity, it is predicted to have molecular function</span>: RNA polymerase II transcription factor activity. There is experimental evidenc…	42947	0.698535	0.768389	0.558828	0.582113	0.488975	0.419121	0.628682	0.582113	0.512259	0.558828	0.651966	0.651966	0.651966	0.442406	0.372552	0.419121	0.512259	0.512259
FBgn0003501	Src64B	3L	4626196	The gene Src oncogene at 64B is referred to in FlyBase by the symbol Dmel\Src64B (CG7524, FBgn0003501). It is a protein_coding_gene from Drosophila melanogaster. Its sequence location is 3L:4594516..4626196. It has the cytological map location 64B11-64B12. Based on sequence similarity, it is predicted to have molecular function</span>: protein tyrosine kinase activity. There is experimental evide…	31681	0.599729	0.694423	0.599729	0.662858	0.631293	0.694423	0.725987	0.725987	0.88381	0.88381	0.662858	0.694423	0.694423	0.568164	0.631293	0.978504	0.662858	0.725987
FBgn0003510	Sry-alpha	3R	25866937	The gene Serendipity Î± is referred to in FlyBase by the symbol Dmel\Sry-Î± (CG17957, FBgn0003510). It is a protein_coding_gene from Drosophila melanogaster. Its sequence location is 3R:25866937..25868808. It has the cytological map location 99D3. Based on sequence similarity, it is predicted to have molecular function</span>: actin binding. There is experimental evidence that it is involved in t…	1872	0.534188	0.534188	0.534188	1.06838	1.06838	1.06838	1.06838	1.06838	1.60256	0.534188	0.534188	0	0	0.534188	0.534188	1.06838	1.06838	0
FBgn0003513	ss	3R	12229405	The gene spineless is referred to in FlyBase by the symbol Dmel\ss (CG6993, FBgn0003513). It is a protein_coding_gene from Drosophila melanogaster. Its sequence location is 3R:12200148..12229405. It has the cytological map location 89B14-89B15. There is experimental evidence that it has the molecular function</span>: sequence-specific DNA binding. There is experimental evidence that it is involve…	29258	0.136715	0.205072	0.170893	0.136715	0.170893	0.205072	0.239251	0.205072	0.239251	0.136715	0.170893	0.273429	0.273429	0.170893	0.170893	0.205072	0.136715	0.170893
FBgn0003525	stg	3R	25081502	The gene string is referred to in FlyBase by the symbol Dmel\stg (CG1395, FBgn0003525). It is a protein_coding_gene from Drosophila melanogaster. Its sequence location is 3R:25077540..25081502. It has the cytological map location 99A5. There is experimental evidence that it has the molecular function</span>: protein tyrosine phosphatase activity. There is experimental evidence that it is involved…	3963	0.757002	0.757002	0.757002	1.00934	1.00934	0.504668	0.757002	0.757002	0.757002	0.757002	0.757002	0.757002	0.757002	1.00934	1.00934	1.26167	1.00934	1.76634
FBgn0003527	stil	2R	8457861	The gene stand still is referred to in FlyBase by the symbol Dmel\stil (CG8592, FBgn0003527). It is a protein_coding_gene from Drosophila melanogaster. Its sequence location is 2R:8457861..8459388. It has the cytological map location 49B5. Its molecular function is unknown. There is experimental evidence that it is involved in the biological process</span>: female sex determination; female sex di…	1528	0.65445	0	0.65445	0.65445	0	0	0.65445	0.65445	0	0	0	0.65445	0.65445	0	0.65445	0	0	0
FBgn0003545	sub	2R	13635616	The gene subito is referred to in FlyBase by the symbol Dmel\sub (CG12298, FBgn0003545). It is a protein_coding_gene from Drosophila melanogaster. Its sequence location is 2R:13633000..13635616. It has the cytological map location 54E7. Based on sequence similarity, it is predicted to have molecular function</span>: motor activity; microtubule motor activity. There is experimental evidence that i…	2617	0	0	0	0.382117	0.382117	0.382117	0.382117	0	0.382117	0	0	0	0	0.382117	0.382117	0.382117	0.382117	0.382117
FBgn0003651	svp	3R	8084471	The gene seven up is referred to in FlyBase by the symbol Dmel\svp (CG11502, FBgn0003651). It is a protein_coding_gene from Drosophila melanogaster. Its sequence location is 3R:8084471..8128509. It has the cytological map location 87B4-87B5. There is experimental evidence that it has the molecular function</span>: protein binding. There is experimental evidence that it is involved in the biologic…	44039	1.04453	1.02182	0.999114	0.908286	1.08994	0.999114	0.885579	1.02182	0.772043	0.749336	0.681214	0.749336	0.749336	1.13536	1.04453	1.11265	1.29431	1.22619
FBgn0003655	swa	X	6259742	The gene swallow is referred to in FlyBase by the symbol Dmel\swa (CG3429, FBgn0003655). It is a protein_coding_gene from Drosophila melanogaster. Its sequence location is X:6257451..6259742. It has the cytological map location 5F4. Based on sequence similarity, it is predicted to have molecular function</span>: mRNA binding. There is experimental evidence that it is involved in the biological pr…	2292	0.4363	0	0.4363	0	0	0	0.4363	0.4363	0.4363	0	0.4363	0.4363	0.4363	0	0	0	0	0.4363
FBgn0003683	term	3L	18586865	The gene terminus is referred to in FlyBase by the symbol Dmel\term (CG4216, FBgn0003683). It is a protein_coding_gene from Drosophila melanogaster. Its sequence location is 3L:18585403..18586865. It has the cytological map location 75D2-75D3. It is reported to have molecular function</span>: DNA binding. The biological processes in which it is involved are not known. No alleles are reported. It …	1463	0	0	0	0	0	0	0	0	0	0	0	0.683527	0.683527	0	0	0	0	0
FBgn0003701	thr	2R	13753397	The gene three rows is referred to in FlyBase by the symbol Dmel\thr (CG5785, FBgn0003701). It is a protein_coding_gene from Drosophila melanogaster. Its sequence location is 2R:13748998..13753397. It has the cytological map location 54F3-54F4. Its molecular function is unknown. There is experimental evidence for 12 unique biological process</span> terms, many of which group under: anatomical str…	4400	0.454545	0.681818	0.227273	0.227273	0.454545	0.454545	0.681818	0.909091	0.454545	0.454545	0.454545	0.454545	0.454545	0.454545	0.454545	0.227273	0.227273	0.454545
FBgn0003715	CG16778	2R	21027064	This gene is referred to in FlyBase by the symbol Dmel\CG16778 (CG16778, FBgn0003715). It is a protein_coding_gene from Drosophila melanogaster. Its sequence location is 2R:20973303..21027064. It has the cytological map location 60F3-60F5. Based on sequence similarity, it is predicted to have molecular function</span>: DNA binding. There is experimental evidence that it is involved in the biologi…	53762	0.558015	0.558015	0.465012	0.558015	0.613816	0.502213	0.520814	0.651017	0.632417	0.632417	0.76262	0.725419	0.725419	0.39061	0.37201	0.502213	0.446412	0.595216
FBgn0003720	tll	3R	26678037	The gene tailless is referred to in FlyBase by the symbol Dmel\tll (CG1378, FBgn0003720). It is a protein_coding_gene from Drosophila melanogaster. Its sequence location is 3R:26678037..26680095. It has the cytological map location 100A6. There is experimental evidence that it has the molecular function</span>: DNA binding. There is experimental evidence that it is involved in the biological proc…	2059	0	0	0.485673	0	0	0	0	0	0	0	0	0.485673	0.485673	0	0	0	0	0
FBgn0003733	tor	2R	3597042	The gene torso is referred to in FlyBase by the symbol Dmel\tor (CG1389, FBgn0003733). It is a protein_coding_gene from Drosophila melanogaster. Its sequence location is 2R:3590680..3597042. It has the cytological map location 43E11-43E12. Based on sequence similarity, it is predicted to have molecular function</span>: transmembrane receptor protein tyrosine kinase activity. There is experimental…	6363	0.785793	0.785793	0.471476	0.628634	0.471476	0.314317	0.942951	0.942951	0.471476	0.628634	0.471476	0.314317	0.314317	0.471476	0.314317	0.628634	0.314317	0
FBgn0003747	Tre	X	5574760	The gene Trehalose-sensitivity is referred to in FlyBase by the symbol Dmel\Tre (CG15779, FBgn0003747). It is a protein_coding_gene from Drosophila melanogaster. Its sequence location is X:5574760..5576521. It has the cytological map location 5A12. There is experimental evidence that it has the molecular function</span>: taste receptor activity. There is experimental evidence that it is involved …	1762	0.567537	0.567537	0.567537	0.567537	0.567537	0.567537	1.13507	1.13507	0.567537	0.567537	0.567537	0.567537	0.567537	0.567537	1.13507	0.567537	1.13507	1.13507
FBgn0003863	alphaTry	2R	7232620	The gene Î±Trypsin is referred to in FlyBase by the symbol Dmel\Î±Try (CG18444, FBgn0003863). It is a protein_coding_gene from Drosophila melanogaster. Its sequence location is 2R:7231756..7232620. It has the cytological map location 47F4. It is reported to have molecular function</span>: serine-type endopeptidase activity. It is reported to be involved in the biological process</span>: proteolys…	865	0	0	2.31214	1.15607	1.15607	1.15607	0	0	1.15607	1.15607	0	0	0	0	0	1.15607	0	0
FBgn0003865	tsg	X	11882946	The gene twisted gastrulation is referred to in FlyBase by the symbol Dmel\tsg (CG1502, FBgn0003865). It is a protein_coding_gene from Drosophila melanogaster. Its sequence location is X:11882196..11882946. It has the cytological map location 11A1. There is experimental evidence that it has the molecular function</span>: heparin binding; specific transcriptional repressor activity. There is exper…	751	0	0	0	0	0	0	0	0	0	0	0	0	0	0	0	0	0	0
FBgn0003886	alphaTub85E	3R	5558970	The gene Î±-Tubulin at 85E is referred to in FlyBase by the symbol Dmel\Î±Tub85E (CG9476, FBgn0003886). It is a protein_coding_gene from Drosophila melanogaster. Its sequence location is 3R:5556938..5558970. It has the cytological map location 85E6. Based on sequence similarity, it is predicted to have molecular function</span>: structural constituent of cytoskeleton. There is experimental eviden…	2033	0.983768	1.47565	0.491884	0.491884	1.47565	0.491884	0.491884	0.983768	0.491884	1.47565	0.983768	0.983768	0.983768	1.96754	1.47565	0.983768	1.47565	2.45942
FBgn0003889	betaTub85D	3R	5236004	The gene Î²-Tubulin at 85D is referred to in FlyBase by the symbol Dmel\Î²Tub85D (CG9359, FBgn0003889). It is a protein_coding_gene from Drosophila melanogaster. Its sequence location is 3R:5234105..5236004. It has the cytological map location 85D15. Based on sequence similarity, it is predicted to have molecular function</span>: structural constituent of cytoskeleton. There is experimental evide…	1900	1.05263	0.526316	0.526316	1.05263	0.526316	1.57895	1.05263	1.57895	1.05263	1.05263	0.526316	1.05263	1.05263	0.526316	0.526316	1.05263	0.526316	1.05263
FBgn0003892	ptc	2R	4537140	The gene patched is referred to in FlyBase by the symbol Dmel\ptc (CG2411, FBgn0003892). It is a protein_coding_gene from Drosophila melanogaster. Its sequence location is 2R:4537140..4552728. It has the cytological map location 44D5-44E1. There is experimental evidence that it has the molecular function</span>: protein binding; hedgehog receptor activity; lipoprotein receptor activity. There is …	15589	0.513182	0.705626	0.641478	0.57733	0.57733	0.769774	0.705626	0.769774	0.705626	0.641478	0.705626	0.641478	0.641478	0.962217	0.962217	0.705626	0.513182	0.833921
FBgn0003900	twi	2R	18933631	The gene twist is referred to in FlyBase by the symbol Dmel\twi (CG2956, FBgn0003900). It is a protein_coding_gene from Drosophila melanogaster. Its sequence location is 2R:18933631..18935849. It has the cytological map location 59C2. There is experimental evidence that it has the molecular function</span>: specific transcriptional repressor activity; protein heterodimerization activity; protein …	2219	0	0.450653	0	0.450653	0.450653	0.450653	0.450653	0	0	0.450653	0.450653	0	0	0.450653	0.450653	0.450653	0.450653	0.450653
FBgn0003916	snRNA:U1:21D	2L	901662	The gene small nuclear RNA U1 at 21D is referred to in FlyBase by the symbol Dmel\snRNA:U1:21D (CR31656, FBgn0003916). It is a snRNA_gene from Drosophila melanogaster. Its sequence location is 2L:901491..901662. It has the cytological map location 21E2. Its molecular function is unknown. Based on sequence similarity, it is predicted to be involved in the biological process</span>: nuclear mRNA sp…	172	0	0	0	0	0	0	0	0	0	0	0	0	0	0	0	0	0	0
FBgn0003920	snRNA:U2:14B	X	16148705	The gene small nuclear RNA U2 at 14B is referred to in FlyBase by the symbol Dmel\snRNA:U2:14B (CR32913, FBgn0003920). It is a snRNA_gene from Drosophila melanogaster. Its sequence location is X:16148705..16148896. It has the cytological map location 14B6. Its molecular function is unknown. Based on sequence similarity, it is predicted to be involved in the biological process</span>: nuclear mRNA…	192	0	0	0	0	0	0	0	0	0	0	5.20833	0	0	0	0	0	0	0
FBgn0003922	snRNA:U2:38ABa	2L	19815805	The gene small nuclear RNA U2 at 38ABa is referred to in FlyBase by the symbol Dmel\snRNA:U2:38ABa (CR32882, FBgn0003922). It is a snRNA_gene from Drosophila melanogaster. Its sequence location is 2L:19815614..19815805. It has the cytological map location 38A4. Its molecular function is unknown. Based on sequence similarity, it is predicted to be involved in the biological process</span>: nuclear…	192	0	0	0	0	0	0	0	0	0	0	0	0	0	0	0	0	0	0
FBgn0003923	snRNA:U2:38ABb	2L	19812646	The gene small nuclear RNA U2 at 38ABb is referred to in FlyBase by the symbol Dmel\snRNA:U2:38ABb (CR32878, FBgn0003923). It is a snRNA_gene from Drosophila melanogaster. Its sequence location is 2L:19812646..19812836. It has the cytological map location 38A4. Its molecular function is unknown. Based on sequence similarity, it is predicted to be involved in the biological process</span>: nuclear…	191	0	0	0	0	0	0	0	0	0	0	0	0	0	0	0	0	0	0
FBgn0003926	snRNA:U3:22A	2L	1432711	The gene small nuclear RNA U3 at 22A is referred to in FlyBase by the symbol Dmel\snRNA:U3:22A (CR31927, FBgn0003926). It is a snRNA_gene from Drosophila melanogaster. Its sequence location is 2L:1432711..1432921. It has the cytological map location 22A2. Its molecular function is unknown. It is reported to be involved in the biological process</span>: nuclear mRNA splicing, via spliceosome. No a…	211	0	0	0	0	0	0	0	0	0	0	0	0	0	0	0	0	0	0
FBgn0003931	snRNA:U4:38AB	2L	19810734	The gene small nuclear RNA U4 at 38AB is referred to in FlyBase by the symbol Dmel\snRNA:U4:38AB (CR32879, FBgn0003931). It is a snRNA_gene from Drosophila melanogaster. Its sequence location is 2L:19810734..19810875. It has the cytological map location 38A4. Its molecular function is unknown. Based on sequence similarity, it is predicted to be involved in the biological process</span>: nuclear m…	142	0	0	7.04225	0	7.04225	0	7.04225	7.04225	7.04225	7.04225	0	7.04225	7.04225	0	7.04225	0	0	0
FBgn0003933	snRNA:U5:14B	X	16148150	The gene small nuclear RNA U5 at 14B is referred to in FlyBase by the symbol Dmel\snRNA:U5:14B (CR32914, FBgn0003933). It is a snRNA_gene from Drosophila melanogaster. Its sequence location is X:16148041..16148150. It has the cytological map location 14B6. Its molecular function is unknown. Based on sequence similarity, it is predicted to be involved in the biological process</span>: nuclear mRNA…	110	0	0	0	0	0	0	0	0	0	0	0	0	0	0	0	0	0	0
FBgn0003934	snRNA:U5:23D	2L	3048701	The gene small nuclear RNA U5 at 23DE is referred to in FlyBase by the symbol Dmel\snRNA:U5:23D (CR32999, FBgn0003934). It is a snRNA_gene from Drosophila melanogaster. Its sequence location is 2L:3048701..3048831. It has the cytological map location 23C5. Its molecular function is unknown. Based on sequence similarity, it is predicted to be involved in the biological process</span>: nuclear mRNA…	131	0	0	0	0	0	0	0	0	0	0	7.63359	7.63359	7.63359	0	0	0	0	0
FBgn0003935	snRNA:U5:34A	2L	13244848	The gene small nuclear RNA U5 at 34AB is referred to in FlyBase by the symbol Dmel\snRNA:U5:34A (CR31853, FBgn0003935). It is a snRNA_gene from Drosophila melanogaster. Its sequence location is 2L:13244848..13244974. It has the cytological map location 34B1. Its molecular function is unknown. Based on sequence similarity, it is predicted to be involved in the biological process</span>: nuclear mR…	127	0	0	0	0	7.87402	0	0	7.87402	0	7.87402	0	7.87402	7.87402	7.87402	0	0	0	0
FBgn0003936	snRNA:U5:35D	2L	15751682	The gene small nuclear RNA U5 at 35EF is referred to in FlyBase by the symbol Dmel\snRNA:U5:35D (CR32877, FBgn0003936). It is a snRNA_gene from Drosophila melanogaster. Its sequence location is 2L:15751557..15751682. It has the cytological map location 35D4. Its molecular function is unknown. Based on sequence similarity, it is predicted to be involved in the biological process</span>: nuclear mR…	126	7.93651	0	0	0	0	0	0	0	0	0	0	0	0	0	0	0	0	0
FBgn0003938	snRNA:U5:63BC	3L	3090801	The gene small nuclear RNA U5 at 63A is referred to in FlyBase by the symbol Dmel\snRNA:U5:63BC (CR32908, FBgn0003938). It is a snRNA_gene from Drosophila melanogaster. Its sequence location is 3L:3090801..3090923. It has the cytological map location 63B1. Its molecular function is unknown. Based on sequence similarity, it is predicted to be involved in the biological process</span>: nuclear mRNA…	123	8.13008	8.13008	8.13008	0	0	8.13008	8.13008	8.13008	0	8.13008	8.13008	0	0	8.13008	0	0	8.13008	0
FBgn0003944	Ubx	3R	12560348	The gene Ultrabithorax is referred to in FlyBase by the symbol Dmel\Ubx (CG10388, FBgn0003944). It is a protein_coding_gene from Drosophila melanogaster. Its sequence location is 3R:12482098..12560348. It has the cytological map location 89D6-89D9. There is experimental evidence that it has the molecular function</span>: protein binding; sequence-specific DNA binding; transcription repressor acti…	78251	0.0383382	0.0255588	0.0255588	0.0127794	0.0255588	0.0255588	0.0383382	0.0383382	0.0383382	0.0127794	0.0255588	0.0255588	0.0255588	0.0255588	0.0127794	0.0255588	0.0127794	0.0255588
FBgn0003950	unc	X	20987534	The gene uncoordinated is referred to in FlyBase by the symbol Dmel\unc (CG1501, FBgn0003950). It is a protein_coding_gene from Drosophila melanogaster. Its sequence location is X:20982441..20987534. It has the cytological map location 19F1. Its molecular function is unknown. There is experimental evidence that it is involved in the biological process</span>: locomotory behavior; sensory percepti…	5094	0.196309	0.196309	0.392619	0.196309	0.196309	0.392619	0.392619	0.392619	0.196309	0.196309	0.196309	0.196309	0.196309	0.196309	0.392619	0.196309	0.392619	0.196309
FBgn0003961	Uro	2L	7780085	The gene Urate oxidase is referred to in FlyBase by the symbol Dmel\Uro (CG7171, FBgn0003961). It is a protein_coding_gene from Drosophila melanogaster. Its sequence location is 2L:7780085..7781415. It has the cytological map location 28C3. Based on sequence similarity, it is predicted to have molecular function</span>: urate oxidase activity. It is reported to be involved in the biological proce…	1331	0	0	0	0	0	0	0	0	0	0	0	0	0	0	0	0	0	0
FBgn0003963	ush	2L	523467	The gene u-shaped is referred to in FlyBase by the symbol Dmel\ush (CG2762, FBgn0003963). It is a protein_coding_gene from Drosophila melanogaster. Its sequence location is 2L:523467..540541. It has the cytological map location 21E1-21E2. There is experimental evidence that it has the molecular function</span>: protein binding; transcription factor binding; transcription regulator activity. There…	17075	0.937042	0.937042	0.702782	0.761347	0.995608	0.937042	0.878477	1.28843	0.995608	0.819912	0.937042	1.11274	1.11274	0.878477	0.819912	1.11274	1.1713	1.1713
FBgn0003975	vg	2R	8771794	The gene vestigial is referred to in FlyBase by the symbol Dmel\vg (CG3830, FBgn0003975). It is a protein_coding_gene from Drosophila melanogaster. Its sequence location is 2R:8771794..8786900. It has the cytological map location 49E1. An electronic pipeline based on InterPro domains suggests that it has the molecular function</span>: transcription regulator activity. There is experimental eviden…	15107	0.463361	0.463361	0.463361	0.330972	0.397167	0.264778	0.330972	0.330972	0.264778	0.463361	0.397167	0.529556	0.529556	0.264778	0.264778	0.397167	0.264778	0.330972
FBgn0003979	Vm26Aa	2L	5960340	The gene Vitelline membrane 26Aa is referred to in FlyBase by the symbol Dmel\Vm26Aa (CG9048, FBgn0003979). It is a protein_coding_gene from Drosophila melanogaster. Its sequence location is 2L:5959700..5960340. It has the cytological map location 26A3. It is reported to have molecular function</span>: structural constituent of vitelline membrane. There is experimental evidence that it is involve…	641	0	0	0	0	0	0	0	0	0	0	0	0	0	0	0	0	1.56006	0
FBgn0003980	Vm26Ab	2L	5957004	The gene Vitelline membrane 26Ab is referred to in FlyBase by the symbol Dmel\Vm26Ab (CG9046, FBgn0003980). It is a protein_coding_gene from Drosophila melanogaster. Its sequence location is 2L:5957004..5957628. It has the cytological map location 26A3. It is reported to have molecular function</span>: structural constituent of vitelline membrane. There is experimental evidence that it is involve…	625	0	0	0	0	0	0	0	1.6	0	0	0	1.6	1.6	0	0	0	0	0
FBgn0003983	Vm34Ca	2L	13411631	The gene Vitelline membrane 34Ca is referred to in FlyBase by the symbol Dmel\Vm34Ca (CG9271, FBgn0003983). It is a protein_coding_gene from Drosophila melanogaster. Its sequence location is 2L:13411177..13411631. It has the cytological map location 34B11. It is reported to have molecular function</span>: structural constituent of vitelline membrane. It is reported to be involved in the biologica…	455	2.1978	0	0	0	0	0	0	0	0	0	2.1978	0	0	0	0	0	2.1978	0
FBgn0004009	wg	2L	7307161	The gene wingless is referred to in FlyBase by the symbol Dmel\wg (CG4889, FBgn0004009). It is a protein_coding_gene from Drosophila melanogaster. Its sequence location is 2L:7307161..7316255. It has the cytological map location 27F1. There is experimental evidence that it has the molecular function</span>: frizzled-2 binding; protein binding. There is experimental evidence for 32 unique biologic…	9095	0.659703	0.219901	0.219901	0.549753	0.549753	0.549753	0.329852	0.439802	0.439802	0.659703	0.439802	0.439802	0.439802	0.659703	0.659703	0.329852	0.329852	0.549753
FBgn0004034	y	X	250542	The gene yellow is referred to in FlyBase by the symbol Dmel\y (CG3757, FBgn0004034). It is a protein_coding_gene from Drosophila melanogaster. Its sequence location is X:250542..255278. It has the cytological map location 1A5. Its molecular function is unknown. There is experimental evidence that it is involved in the biological process</span>: melanin biosynthetic process; cuticle pigmentation;…	4737	0.211104	0	0	0.211104	0.422208	0.211104	0.211104	0	0.211104	0.211104	0.211104	0.211104	0.211104	0.422208	0.633312	0.422208	0.211104	0.633312
FBgn0004052	Z600	3L	15502161	The gene Z600 is referred to in FlyBase by the symbol Dmel\Z600 (CG17962, FBgn0004052). It is a protein_coding_gene from Drosophila melanogaster. Its sequence location is 3L:15502161..15502613. It has the cytological map location 71D3. Its molecular function is unknown. There is experimental evidence that it is involved in the biological process</span>: ventral furrow formation; negative regulati…	453	0	0	0	0	0	0	2.20751	0	0	0	0	0	0	0	0	0	0	0
FBgn0004053	zen	3R	2582059	The gene zerknullt is referred to in FlyBase by the symbol Dmel\zen (CG1046, FBgn0004053). It is a protein_coding_gene from Drosophila melanogaster. Its sequence location is 3R:2578586..2582059. It has the cytological map location 84A5. There is experimental evidence that it has the molecular function</span>: sequence-specific DNA binding; specific transcriptional repressor activity. There is exp…	3474	0	0	0	0	0	0	0.287853	0.287853	0	0	0	0	0	0	0	0	0.287853	0
FBgn0004054	zen2	3R	2569862	The gene zerknullt-related is referred to in FlyBase by the symbol Dmel\zen2 (CG1048, FBgn0004054). It is a protein_coding_gene from Drosophila melanogaster. Its sequence location is 3R:2568854..2569862. It has the cytological map location 84A5. Based on sequence similarity, it is predicted to have molecular function</span>: transcription factor activity. Based on sequence similarity, it is predi…	1009	0	0	0	0	0	0	0	0	0	0	0	0	0	0.99108	0	0	0	0
FBgn0004101	bs	2R	20231236	The gene blistered is referred to in FlyBase by the symbol Dmel\bs (CG3411, FBgn0004101). It is a protein_coding_gene from Drosophila melanogaster. Its sequence location is 2R:20231236..20263998. It has the cytological map location 60C6-60C7. It is reported to have molecular function</span>: RNA polymerase II transcription factor activity. There is experimental evidence that it is involved in the…	32763	0.640967	0.793578	0.5494	0.610445	0.702011	0.763056	0.671489	0.763056	0.793578	0.854623	0.732534	0.671489	0.671489	0.671489	0.732534	1.00723	0.946189	0.885145
FBgn0004106	cdc2	2L	10386263	The gene cdc2 is referred to in FlyBase by the symbol Dmel\cdc2 (CG5363, FBgn0004106). It is a protein_coding_gene from Drosophila melanogaster. Its sequence location is 2L:10384739..10386263. It has the cytological map location 31D11. There is experimental evidence that it has the molecular function</span>: cyclin-dependent protein kinase activity; protein binding. There is experimental evidence…	1525	0.655738	0.655738	1.31148	0.655738	1.31148	0.655738	0.655738	1.31148	0.655738	1.31148	0.655738	1.31148	1.31148	0	0	0.655738	0.655738	0
FBgn0004110	tin	3R	17204701	The gene tinman is referred to in FlyBase by the symbol Dmel\tin (CG7895, FBgn0004110). It is a protein_coding_gene from Drosophila melanogaster. Its sequence location is 3R:17204701..17207692. It has the cytological map location 93D9. Based on sequence similarity, it is predicted to have molecular function</span>: RNA polymerase II transcription factor activity. There is experimental evidence th…	2992	0	0	0	0	0.334225	0	0	0	0.334225	0.334225	0	0.334225	0.334225	0	0	0.334225	0	0.334225
FBgn0004143	nullo	X	6943511	The gene nullo is referred to in FlyBase by the symbol Dmel\nullo (CG14426, FBgn0004143). It is a protein_coding_gene from Drosophila melanogaster. Its sequence location is X:6943511..6944354. It has the cytological map location 6F1. Based on sequence similarity, it is predicted to have molecular function</span>: actin binding. There is experimental evidence that it is involved in the biological …	844	1.18483	1.18483	0	0	1.18483	0	0	0	1.18483	1.18483	1.18483	0	0	0	1.18483	0	0	0
FBgn0004170	sc	X	290093	The gene scute is referred to in FlyBase by the symbol Dmel\sc (CG3827, FBgn0004170). It is a protein_coding_gene from Drosophila melanogaster. Its sequence location is X:290093..291530. It has the cytological map location 1A8. There is experimental evidence that it has the molecular function</span>: sequence-specific DNA binding; protein heterodimerization activity. There is experimental evidenc…	1438	0	0.69541	0	0	0	0.69541	0	0	0	0	0	0	0	0	0	0.69541	0	0
FBgn0004171	Mst98Cb	3R	24118520	The gene Male-specific RNA 98Cb is referred to in FlyBase by the symbol Dmel\Mst98Cb (CG18396, FBgn0004171). It is a protein_coding_gene from Drosophila melanogaster. Its sequence location is 3R:24118520..24119585. It has the cytological map location 98C3. Its molecular function is unknown. The biological processes in which it is involved are not known. 2 alleles are reported. No phenotypic data …	1066	0	0	0	0	0	0	0	0	0.938086	0.938086	0.938086	0.938086	0.938086	0	0	0	0	0
FBgn0004172	Mst84Da	3R	3191572	The gene Male-specific RNA 84Da is referred to in FlyBase by the symbol Dmel\Mst84Da (CG17946, FBgn0004172). It is a protein_coding_gene from Drosophila melanogaster. Its sequence location is 3R:3191572..3191985. It has the cytological map location 84D5. Its molecular function is unknown. The biological processes in which it is involved are not known. 2 alleles are reported. No phenotypic data is…	414	0	0	0	0	0	0	2.41546	2.41546	2.41546	0	2.41546	2.41546	2.41546	0	0	0	0	0
FBgn0004173	Mst84Db	3R	3191349	The gene Male-specific RNA 84Db is referred to in FlyBase by the symbol Dmel\Mst84Db (CG17934, FBgn0004173). It is a protein_coding_gene from Drosophila melanogaster. Its sequence location is 3R:3190880..3191349. It has the cytological map location 84D5. An electronic pipeline based on InterPro domains suggests that it has the molecular function</span>: iron-sulfur cluster binding; electron carri…	470	0	0	0	0	0	0	0	0	0	0	0	0	0	0	0	0	0	0
FBgn0004174	Mst84Dc	3R	3190395	The gene Male-specific RNA 84Dc is referred to in FlyBase by the symbol Dmel\Mst84Dc (CG17945, FBgn0004174). It is a protein_coding_gene from Drosophila melanogaster. Its sequence location is 3R:3189975..3190395. It has the cytological map location 84D5. An electronic pipeline based on InterPro domains suggests that it has the molecular function</span>: iron-sulfur cluster binding; electron carri…	421	0	0	0	0	0	0	0	0	2.3753	2.3753	0	2.3753	2.3753	0	0	0	0	0
FBgn0004175	Mst84Dd	3R	3189495	The gene Male-specific RNA 84Dd is referred to in FlyBase by the symbol Dmel\Mst84Dd (CG17935, FBgn0004175). It is a protein_coding_gene from Drosophila melanogaster. Its sequence location is 3R:3189017..3189495. It has the cytological map location 84D5. An electronic pipeline based on InterPro domains suggests that it has the molecular function</span>: iron-sulfur cluster binding; electron carri…	479	0	0	2.08768	2.08768	2.08768	0	2.08768	2.08768	0	0	0	2.08768	2.08768	0	0	0	0	0
FBgn0004181	Peb	2R	21064238	The gene Protein ejaculatory bulb is referred to in FlyBase by the symbol Dmel\Peb (CG2668, FBgn0004181). It is a protein_coding_gene from Drosophila melanogaster. Its sequence location is 2R:21062864..21064238. It has the cytological map location 60F5. There is experimental evidence that it has the molecular function</span>: structural molecule activity. There is experimental evidence that it is…	1375	0	0	0	0	0	0	0	0	0.727273	0	0	0	0	0	0.727273	0	0.727273	0
FBgn0004183	snRNA:U1:82Eb	3R	773886	The gene small nuclear RNA U1 at 82Eb is referred to in FlyBase by the symbol Dmel\snRNA:U1:82Eb (CR32862, FBgn0004183). It is a snRNA_gene from Drosophila melanogaster. Its sequence location is 3R:773632..773886. It has the cytological map location 82E3. Its molecular function is unknown. Based on sequence similarity, it is predicted to be involved in the biological process</span>: nuclear mRNA …	255	3.92157	0	0	0	0	0	0	0	0	3.92157	0	3.92157	3.92157	0	0	0	0	0
FBgn0004185	snRNA:U1:95Ca	3R	19685352	The gene small nuclear RNA U1 at 95Ca is referred to in FlyBase by the symbol Dmel\snRNA:U1:95Ca (CR31341, FBgn0004185). It is a snRNA_gene from Drosophila melanogaster. Its sequence location is 3R:19685189..19685352. It has the cytological map location 95C5. Its molecular function is unknown. Based on sequence similarity, it is predicted to be involved in the biological process</span>: nuclear m…	164	0	0	0	0	0	0	0	6.09756	0	0	0	0	0	0	0	0	0	0
FBgn0004186	snRNA:U1:95Cb	3R	19653592	The gene small nuclear RNA U1 at 95Cb is referred to in FlyBase by the symbol Dmel\snRNA:U1:95Cb (CR32866, FBgn0004186). It is a snRNA_gene from Drosophila melanogaster. Its sequence location is 3R:19653592..19653755. It has the cytological map location 95C1. Its molecular function is unknown. Based on sequence similarity, it is predicted to be involved in the biological process</span>: nuclear m…	164	0	0	6.09756	0	0	0	0	0	0	0	0	0	0	0	0	0	0	0
FBgn0004187	snRNA:U1:95Cc	3R	19652056	The gene small nuclear RNA U1 at 95Cc is referred to in FlyBase by the symbol Dmel\snRNA:U1:95Cc (CR31185, FBgn0004187). It is a snRNA_gene from Drosophila melanogaster. Its sequence location is 3R:19652056..19652219. It has the cytological map location 95C1. Its molecular function is unknown. Based on sequence similarity, it is predicted to be involved in the biological process</span>: nuclear m…	164	0	0	0	0	0	0	6.09756	0	0	6.09756	0	0	0	6.09756	0	6.09756	0	0
FBgn0004188	snRNA:U6:96Aa	3R	20381810	The gene small nuclear RNA U6 at 96Aa is referred to in FlyBase by the symbol Dmel\snRNA:U6:96Aa (CR31379, FBgn0004188). It is a snRNA_gene from Drosophila melanogaster. Its sequence location is 3R:20381810..20381916. It has the cytological map location 96A7. Its molecular function is unknown. Based on sequence similarity, it is predicted to be involved in the biological process</span>: nuclear m…	107	0	9.34579	9.34579	0	0	0	9.34579	0	0	0	9.34579	0	0	0	0	9.34579	0	0
FBgn0004189	snRNA:U6:96Ab	3R	20382414	The gene small nuclear RNA U6 at 96Ab is referred to in FlyBase by the symbol Dmel\snRNA:U6:96Ab (CR32867, FBgn0004189). It is a snRNA_gene from Drosophila melanogaster. Its sequence location is 3R:20382414..20382520. It has the cytological map location 96A7. Its molecular function is unknown. Based on sequence similarity, it is predicted to be involved in the biological process</span>: nuclear m…	107	0	0	0	0	0	0	0	0	0	9.34579	0	0	0	0	0	0	9.34579	0
FBgn0004190	snRNA:U6:96Ac	3R	20382937	The gene small nuclear RNA U6 at 96Ac is referred to in FlyBase by the symbol Dmel\snRNA:U6:96Ac (CR31539, FBgn0004190). It is a snRNA_gene from Drosophila melanogaster. Its sequence location is 3R:20382937..20383043. It has the cytological map location 96A7. Its molecular function is unknown. Based on sequence similarity, it is predicted to be involved in the biological process</span>: nuclear m…	107	0	0	0	0	0	9.34579	0	0	9.34579	9.34579	0	0	0	0	0	0	0	0
FBgn0004191	snRNA:U2:34ABa	2L	13212116	The gene small nuclear RNA U2 at 34ABa is referred to in FlyBase by the symbol Dmel\snRNA:U2:34ABa (CR31850, FBgn0004191). It is a snRNA_gene from Drosophila melanogaster. Its sequence location is 2L:13211925..13212116. It has the cytological map location 34A9. Its molecular function is unknown. Based on sequence similarity, it is predicted to be involved in the biological process</span>: nuclear…	192	0	0	0	0	0	0	0	0	0	0	0	0	0	5.20833	0	5.20833	0	5.20833
FBgn0004192	snRNA:U2:34ABb	2L	13215839	The gene small nuclear RNA U2 at 34ABb is referred to in FlyBase by the symbol Dmel\snRNA:U2:34ABb (CR31854, FBgn0004192). It is a snRNA_gene from Drosophila melanogaster. Its sequence location is 2L:13215839..13216030. It has the cytological map location 34A10. Its molecular function is unknown. Based on sequence similarity, it is predicted to be involved in the biological process</span>: nuclea…	192	0	5.20833	0	0	0	0	0	0	0	0	0	0	0	0	0	0	0	0
FBgn0004197	Ser	3R	23019716	The gene Serrate is referred to in FlyBase by the symbol Dmel\Ser (CG6127, FBgn0004197). It is a protein_coding_gene from Drosophila melanogaster. Its sequence location is 3R:22997818..23019716. It has the cytological map location 97E6-97E8. There is experimental evidence that it has the molecular function</span>: protein binding. There is experimental evidence for 15 unique biological process</s…	21899	0.319649	0.228321	0.182657	0.182657	0.273985	0.273985	0.228321	0.228321	0.228321	0.273985	0.319649	0.136993	0.136993	0.410978	0.365313	0.365313	0.410978	0.502306
FBgn0004228	mex1	3L	15511556	The gene midgut expression 1 is referred to in FlyBase by the symbol Dmel\mex1 (CG7936, FBgn0004228). It is a protein_coding_gene from Drosophila melanogaster. Its sequence location is 3L:15510557..15511556. It has the cytological map location 71D4. Its molecular function is unknown. It is reported to be involved in the biological process</span>: embryonic development; midgut development. 4 allel…	1000	1	1	0	0	0	0	2	1	0	1	0	0	0	0	0	1	0	0
FBgn0004359	T48	3R	22707456	The gene Transcript 48 is referred to in FlyBase by the symbol Dmel\T48 (CG5507, FBgn0004359). It is a protein_coding_gene from Drosophila melanogaster. Its sequence location is 3R:22707456..22736719. It has the cytological map location 97D5-97D7. Its molecular function is unknown. There is experimental evidence that it is involved in the biological process</span>: ventral furrow formation. 18 al…	29264	0.683434	0.649262	0.580919	0.649262	0.683434	0.649262	0.717605	0.785949	0.649262	0.649262	0.649262	0.546747	0.546747	0.82012	0.751777	0.854292	0.751777	0.683434
FBgn0004360	Wnt2	2R	5381674	The gene Wnt oncogene analog 2 is referred to in FlyBase by the symbol Dmel\Wnt2 (CG1916, FBgn0004360). It is a protein_coding_gene from Drosophila melanogaster. Its sequence location is 2R:5381674..5390695. It has the cytological map location 45E1. Based on sequence similarity, it is predicted to have molecular function</span>: signal transducer activity; receptor binding. There is experimental …	9022	0.11084	0.22168	0.22168	0.22168	0.332521	0.22168	0.332521	0.332521	0.11084	0.332521	0.11084	0.22168	0.22168	0.22168	0.11084	0.332521	0.332521	0.443361
FBgn0004367	mei-41	X	16285794	The gene meiotic 41 is referred to in FlyBase by the symbol Dmel\mei-41 (CG4252, FBgn0004367). It is a protein_coding_gene from Drosophila melanogaster. Its sequence location is X:16285794..16293601. It has the cytological map location 14C3. Based on sequence similarity, it is predicted to have molecular function</span>: kinase activity. There is experimental evidence for 12 unique biological pro…	7808	0.896516	0.640369	0.512295	0.768443	0.640369	0.512295	1.02459	1.02459	0.896516	1.15266	0.640369	1.02459	1.02459	1.02459	0.768443	0.896516	1.40881	0.896516
FBgn0004372	aly	3L	3026521	The gene always early is referred to in FlyBase by the symbol Dmel\aly (CG2075, FBgn0004372). It is a protein_coding_gene from Drosophila melanogaster. Its sequence location is 3L:3024129..3026521. It has the cytological map location 63A3. Its molecular function is unknown. There is experimental evidence that it is involved in the biological process</span>: male meiosis I; spermatogenesis. 16 all…	2393	0	0	0	0	0	0	0	0.417885	0	0.417885	0	0	0	0.417885	0	0	0	0
FBgn0004378	Klp61F	3L	1245935	The gene Kinesin-like protein at 61F is referred to in FlyBase by the symbol Dmel\Klp61F (CG9191, FBgn0004378). It is a protein_coding_gene from Drosophila melanogaster. Its sequence location is 3L:1241568..1245935. It has the cytological map location 61F4. There is experimental evidence that it has the molecular function</span>: motor activity. There is experimental evidence that it is involved …	4368	0.228938	0.228938	0.457875	0.457875	0.457875	0.457875	0	0.228938	0.228938	0.228938	0.228938	0	0	0.228938	0.686813	0.457875	0.457875	0.228938
FBgn0004389	bnk	3R	27018946	The gene bottleneck is referred to in FlyBase by the symbol Dmel\bnk (CG1480, FBgn0004389). It is a protein_coding_gene from Drosophila melanogaster. Its sequence location is 3R:27018946..27020517. It has the cytological map location 100B5. Based on sequence similarity, it is predicted to have molecular function</span>: actin binding. It is reported to be involved in the biological process</span>…	1572	0	0	0	0	0	0	0.636132	0.636132	0.636132	0	0	0	0	0	0	0	0	0
FBgn0004394	pdm2	2L	12657829	The gene POU domain protein 2 is referred to in FlyBase by the symbol Dmel\pdm2 (CG12287, FBgn0004394). It is a protein_coding_gene from Drosophila melanogaster. Its sequence location is 2L:12657829..12686313. It has the cytological map location 33F2-33F3. Based on sequence similarity, it is predicted to have molecular function</span>: specific RNA polymerase II transcription factor activity. Bas…	28485	0.245743	0.28085	0.245743	0.210637	0.245743	0.28085	0.245743	0.245743	0.210637	0.210637	0.245743	0.175531	0.175531	0.175531	0.175531	0.175531	0.175531	0.245743
FBgn0004400	rhi	2R	13521018	The gene rhino is referred to in FlyBase by the symbol Dmel\rhi (CG10683, FBgn0004400). It is a protein_coding_gene from Drosophila melanogaster. Its sequence location is 2R:13515994..13521018. It has the cytological map location 54D2. Based on sequence similarity, it is predicted to have molecular function</span>: chromatin binding. There is experimental evidence that it is involved in the biolo…	5025	0.39801	0.199005	0.39801	0.39801	0.39801	0.199005	0.39801	0.597015	0.39801	0.199005	0.199005	0.199005	0.199005	0.199005	0.39801	0.79602	0.39801	0.199005
FBgn0004414	msopa	3L	22075908	The gene male-specific opa containing gene is referred to in FlyBase by the symbol Dmel\msopa (CG14560, FBgn0004414). It is a protein_coding_gene from Drosophila melanogaster. Its sequence location is 3L:22075908..22076284. It has the cytological map location 79B3. Its molecular function is unknown. Based on sequence similarity, it is predicted to be involved in the biological process</span>: def…	377	0	0	0	0	2.65252	0	2.65252	0	0	0	2.65252	2.65252	2.65252	2.65252	0	0	0	0
FBgn0004425	LysB	3L	1207371	The gene Lysozyme B is referred to in FlyBase by the symbol Dmel\LysB (CG1179, FBgn0004425). It is a protein_coding_gene from Drosophila melanogaster. Its sequence location is 3L:1207371..1207868. It has the cytological map location 61F3. Based on sequence similarity, it is predicted to have molecular function</span>: lysozyme activity. It is reported to be involved in the biological process</spa…	498	0	0	0	0	0	0	0	0	0	0	0	0	0	2.00803	0	0	0	0
FBgn0004426	LysC	3L	1210485	The gene Lysozyme C is referred to in FlyBase by the symbol Dmel\LysC (CG9111, FBgn0004426). It is a protein_coding_gene from Drosophila melanogaster. Its sequence location is 3L:1210485..1210971. It has the cytological map location 61F3. Based on sequence similarity, it is predicted to have molecular function</span>: lysozyme activity. It is reported to be involved in the biological process</spa…	487	0	0	0	0	0	0	0	0	0	0	2.05339	0	0	0	0	2.05339	2.05339	0
FBgn0004427	LysD	3L	1211196	The gene Lysozyme D is referred to in FlyBase by the symbol Dmel\LysD (CG9118, FBgn0004427). It is a protein_coding_gene from Drosophila melanogaster. Its sequence location is 3L:1210717..1211196. It has the cytological map location 61F3. There is experimental evidence that it has the molecular function</span>: lysozyme activity; chitinase activity. It is reported to be involved in the biological…	480	0	0	0	0	0	0	0	0	0	0	0	0	0	0	0	2.08333	2.08333	0
FBgn0004428	LysE	3L	1212827	The gene Lysozyme E is referred to in FlyBase by the symbol Dmel\LysE (CG1180, FBgn0004428). It is a protein_coding_gene from Drosophila melanogaster. Its sequence location is 3L:1212827..1213406. It has the cytological map location 61F3. Based on sequence similarity, it is predicted to have molecular function</span>: lysozyme activity. It is reported to be involved in the biological process</spa…	580	1.72414	0	0	0	1.72414	0	1.72414	1.72414	0	0	0	0	0	1.72414	0	0	1.72414	0
FBgn0004431	LysX	3L	1195302	The gene Lysozyme X is referred to in FlyBase by the symbol Dmel\LysX (CG9120, FBgn0004431). It is a protein_coding_gene from Drosophila melanogaster. Its sequence location is 3L:1194739..1195302. It has the cytological map location 61F3. Based on sequence similarity, it is predicted to have molecular function</span>: lysozyme activity. Based on sequence similarity, it is predicted to be involved…	564	1.77305	1.77305	1.77305	1.77305	1.77305	0	0	1.77305	0	1.77305	1.77305	1.77305	1.77305	1.77305	0	1.77305	0	0
FBgn0004511	dy	X	11672709	The gene dusky is referred to in FlyBase by the symbol Dmel\dy (CG9355, FBgn0004511). It is a protein_coding_gene from Drosophila melanogaster. Its sequence location is X:11663806..11672709. It has the cytological map location 10E2. Based on sequence similarity, it is predicted to have molecular function</span>: structural constituent of chitin-based cuticle. There is experimental evidence that i…	8904	0.112309	0.224618	0.224618	0.224618	0.224618	0.224618	0.224618	0.112309	0.224618	0.112309	0.112309	0.112309	0.112309	0.449236	0.336927	0.224618	0.112309	0.336927
FBgn0004552	Akh	3L	4141467	The gene Adipokinetic hormone is referred to in FlyBase by the symbol Dmel\Akh (CG1171, FBgn0004552). It is a protein_coding_gene from Drosophila melanogaster. Its sequence location is 3L:4141467..4142070. It has the cytological map location 64A7. There is experimental evidence that it has the molecular function</span>: neuropeptide hormone activity. It is reported to be involved in the biologica…	604	0	1.65563	1.65563	1.65563	1.65563	0	1.65563	1.65563	1.65563	1.65563	0	0	0	1.65563	0	1.65563	1.65563	1.65563
FBgn0004573	5-HT7	3R	26842569	The gene Serotonin receptor 7 is referred to in FlyBase by the symbol Dmel\5-HT7 (CG12073, FBgn0004573). It is a protein_coding_gene from Drosophila melanogaster. Its sequence location is 3R:26794864..26842569. It has the cytological map location 100B1. Based on sequence similarity, it is predicted to have molecular function</span>: G-protein coupled amine receptor activity; G-protein coupled ser…	47706	0.586928	0.60789	0.670775	0.649813	0.60789	0.670775	0.691737	0.565967	0.649813	0.524043	0.586928	0.565967	0.565967	0.586928	0.586928	0.524043	0.524043	0.545005
FBgn0004588	Eig71Ea	3L	15642755	The gene Ecdysone-induced gene 71Ea is referred to in FlyBase by the symbol Dmel\Eig71Ea (CG16931, FBgn0004588). It is a protein_coding_gene from Drosophila melanogaster. Its sequence location is 3L:15642220..15642755. It has the cytological map location 71E5. Its molecular function is unknown. The biological processes in which it is involved are not known. 2 alleles are reported. No phenotypic d…	536	0	0	0	0	0	0	0	0	0	0	0	0	0	0	0	0	0	0
FBgn0004589	Eig71Eb	3L	15643036	The gene Ecdysone-induced gene 71Eb is referred to in FlyBase by the symbol Dmel\Eig71Eb (CG7355, FBgn0004589). It is a protein_coding_gene from Drosophila melanogaster. Its sequence location is 3L:15643036..15643641. It has the cytological map location 71E5. Its molecular function is unknown. The biological processes in which it is involved are not known. One allele is reported. No phenotypic da…	606	0	0	0	0	0	0	0	0	0	0	0	0	0	0	0	0	0	0
FBgn0004590	Eig71Ec	3L	15645352	The gene Ecdysone-induced gene 71Ec is referred to in FlyBase by the symbol Dmel\Eig71Ec (CG7608, FBgn0004590). It is a protein_coding_gene from Drosophila melanogaster. Its sequence location is 3L:15644579..15645352. It has the cytological map location 71E5. Its molecular function is unknown. The biological processes in which it is involved are not known. 2 alleles are reported. No phenotypic da…	774	0	0	0	0	0	0	0	0	0	0	0	0	0	0	0	0	0	0
FBgn0004591	Eig71Ed	3L	15645644	The gene Ecdysone-induced gene 71Ed is referred to in FlyBase by the symbol Dmel\Eig71Ed (CG7350, FBgn0004591). It is a protein_coding_gene from Drosophila melanogaster. Its sequence location is 3L:15645644..15646196. It has the cytological map location 71E5. Its molecular function is unknown. There is experimental evidence that it is involved in the biological process</span>: autophagic cell dea…	553	0	0	0	0	0	0	0	0	1.80832	0	0	0	0	0	0	0	0	0
FBgn0004592	Eig71Ee	3L	15649110	The gene Ecdysone-induced gene 71Ee is referred to in FlyBase by the symbol Dmel\Eig71Ee (CG7604, FBgn0004592). It is a protein_coding_gene from Drosophila melanogaster. Its sequence location is 3L:15647572..15649110. It has the cytological map location 71E5. It is reported to have molecular function</span>: structural molecule activity. There is experimental evidence that it is involved in the b…	1539	0	0	0	0	0.649773	0	0	0	0	0	0	0	0	0	0	0	0	0
FBgn0004593	Eig71Ef	3L	15650501	The gene Ecdysone-induced gene 71Ef is referred to in FlyBase by the symbol Dmel\Eig71Ef (CG7599, FBgn0004593). It is a protein_coding_gene from Drosophila melanogaster. Its sequence location is 3L:15649755..15650501. It has the cytological map location 71E5. Its molecular function is unknown. There is experimental evidence that it is involved in the biological process</span>: autophagic cell dea…	747	0	0	0	0	0	0	0	0	0	0	0	0	0	0	0	0	0	0
FBgn0004594	Eig71Eg	3L	15650728	The gene Ecdysone-induced gene 71Eg is referred to in FlyBase by the symbol Dmel\Eig71Eg (CG7336, FBgn0004594). It is a protein_coding_gene from Drosophila melanogaster. Its sequence location is 3L:15650728..15651258. It has the cytological map location 71E5. Its molecular function is unknown. The biological processes in which it is involved are not known. 2 alleles are reported. No phenotypic da…	531	0	0	0	0	0	0	0	0	0	0	0	0	0	0	0	0	0	0
FBgn0004622	Takr99D	3R	25795169	The gene Tachykinin-like receptor at 99D is referred to in FlyBase by the symbol Dmel\Takr99D (CG7887, FBgn0004622). It is a protein_coding_gene from Drosophila melanogaster. Its sequence location is 3R:25776518..25795169. It has the cytological map location 99C8-99D1. There is experimental evidence that it has the molecular function</span>: tachykinin receptor activity. Based on sequence similar…	18652	0.643363	0.965044	0.91143	0.965044	0.804203	0.643363	0.857817	1.01866	1.23311	1.12588	1.07227	1.01866	1.01866	1.01866	0.804203	0.857817	0.965044	0.965044
FBgn0004644	hh	3R	18967881	The gene hedgehog is referred to in FlyBase by the symbol Dmel\hh (CG4637, FBgn0004644). It is a protein_coding_gene from Drosophila melanogaster. Its sequence location is 3R:18953425..18967881. It has the cytological map location 94E1. There is experimental evidence that it has the molecular function</span>: cell surface binding; protein binding. There is experimental evidence for 24 unique biol…	14457	0.138341	0.0691706	0.207512	0.207512	0.207512	0.276683	0.345853	0.345853	0.207512	0.276683	0.276683	0.207512	0.207512	0.276683	0.276683	0.345853	0.345853	0.415024
FBgn0004649	yl	X	14087252	The gene yolkless is referred to in FlyBase by the symbol Dmel\yl (CG1372, FBgn0004649). It is a protein_coding_gene from Drosophila melanogaster. Its sequence location is X:14087252..14093996. It has the cytological map location 12E3. Based on sequence similarity, it is predicted to have molecular function</span>: vitellogenin receptor activity. It is reported to be involved in the biological pr…	6745	0	0	0	0	0.148258	0.296516	0	0	0	0	0	0	0	0.148258	0	0	0	0
FBgn0004650	fs(1)N	X	1216558	The gene female sterile (1) Nasrat is referred to in FlyBase by the symbol Dmel\fs(1)N (CG11411, FBgn0004650). It is a protein_coding_gene from Drosophila melanogaster. Its sequence location is X:1216558..1223487. It has the cytological map location 1F3. Its molecular function is unknown. There is experimental evidence that it is involved in the biological process</span>: chorion-containing eggsh…	6930	0	0.1443	0	0.1443	0.1443	0.1443	0.1443	0.2886	0.1443	0.1443	0.1443	0.1443	0.1443	0.1443	0	0.1443	0.1443	0
FBgn0004666	sim	3R	8883481	The gene single-minded is referred to in FlyBase by the symbol Dmel\sim (CG7771, FBgn0004666). It is a protein_coding_gene from Drosophila melanogaster. Its sequence location is 3R:8883481..8903950. It has the cytological map location 87D11. There is experimental evidence that it has the molecular function</span>: sequence-specific DNA binding; specific transcriptional repressor activity; transcr…	20470	0.293112	0.195408	0.195408	0.195408	0.195408	0.24426	0.341964	0.293112	0.293112	0.195408	0.24426	0.24426	0.24426	0.293112	0.24426	0.24426	0.195408	0.195408
FBgn0004777	Ccp84Ag	3R	2512450	The gene Ccp84Ag is referred to in FlyBase by the symbol Dmel\Ccp84Ag (CG2342, FBgn0004777). It is a protein_coding_gene from Drosophila melanogaster. Its sequence location is 3R:2512450..2513761. It has the cytological map location 84A2. Based on sequence similarity, it is predicted to have molecular function</span>: structural constituent of chitin-based cuticle; structural constituent of chiti…	1312	0.762195	0.762195	0.762195	0.762195	0.762195	0	0.762195	0.762195	1.52439	0.762195	0.762195	0.762195	0.762195	0.762195	0.762195	2.28659	1.52439	1.52439
FBgn0004778	Ccp84Af	3R	2515961	The gene Ccp84Af is referred to in FlyBase by the symbol Dmel\Ccp84Af (CG1331, FBgn0004778). It is a protein_coding_gene from Drosophila melanogaster. Its sequence location is 3R:2515324..2515961. It has the cytological map location 84A3. Based on sequence similarity, it is predicted to have molecular function</span>: structural constituent of chitin-based cuticle; structural constituent of chiti…	638	0	0	0	0	0	0	0	0	0	0	0	0	0	0	0	0	0	0
FBgn0004779	Ccp84Ae	3R	2517480	The gene Ccp84Ae is referred to in FlyBase by the symbol Dmel\Ccp84Ae (CG1330, FBgn0004779). It is a protein_coding_gene from Drosophila melanogaster. Its sequence location is 3R:2516609..2517480. It has the cytological map location 84A3. Based on sequence similarity, it is predicted to have molecular function</span>: structural constituent of chitin-based cuticle; structural constituent of chiti…	872	0	0	0	0	0	0	0	1.14679	1.14679	1.14679	0	0	0	0	0	0	1.14679	0
FBgn0004781	Ccp84Ac	3R	2521993	The gene Ccp84Ac is referred to in FlyBase by the symbol Dmel\Ccp84Ac (CG1327, FBgn0004781). It is a protein_coding_gene from Drosophila melanogaster. Its sequence location is 3R:2520870..2521993. It has the cytological map location 84A3-84A4. Based on sequence similarity, it is predicted to have molecular function</span>: structural constituent of chitin-based cuticle; structural constituent of …	1124	0.88968	0.88968	0.88968	1.77936	1.77936	1.77936	0.88968	1.77936	1.77936	0.88968	1.77936	0.88968	0.88968	1.77936	1.77936	2.66904	3.55872	4.4484
FBgn0004839	otk	2R	7907329	The gene off-track is referred to in FlyBase by the symbol Dmel\otk (CG8967, FBgn0004839). It is a protein_coding_gene from Drosophila melanogaster. Its sequence location is 2R:7888983..7907329. It has the cytological map location 48D6-48D7. There is experimental evidence that it has the molecular function</span>: cell adhesion molecule binding; receptor activity; protein kinase activity. There i…	18347	0.436039	0.436039	0.381534	0.272524	0.381534	0.381534	0.599553	0.545048	0.545048	0.545048	0.381534	0.545048	0.545048	0.272524	0.327029	0.545048	0.327029	0.327029
FBgn0004841	Takr86C	3R	6576950	The gene Tachykinin-like receptor at 86C is referred to in FlyBase by the symbol Dmel\Takr86C (CG6515, FBgn0004841). It is a protein_coding_gene from Drosophila melanogaster. Its sequence location is 3R:6563314..6576950. It has the cytological map location 86C5. There is experimental evidence that it has the molecular function</span>: tachykinin receptor activity. Based on sequence similarity, it…	13637	0.953289	0.733299	0.659969	0.733299	0.659969	0.733299	0.879959	0.733299	0.659969	0.879959	0.879959	0.806629	0.806629	0.659969	0.659969	0.733299	0.36665	0.513309
FBgn0004842	NepYr	3R	22853640	The gene Neuropeptide Y receptor-like is referred to in FlyBase by the symbol Dmel\NepYr (CG5811, FBgn0004842). It is a protein_coding_gene from Drosophila melanogaster. Its sequence location is 3R:22853640..22883661. It has the cytological map location 97D14-97E1. Based on sequence similarity, it is predicted to have molecular function</span>: neuropeptide receptor activity; tachykinin receptor …	30022	0.532943	0.799414	0.799414	0.965958	1.26574	1.1325	0.832723	0.932649	1.03258	1.09919	0.866032	0.965958	0.965958	0.199853	0.29978	0.266471	0.29978	0.199853
FBgn0004854	B-H2	X	17208614	The gene BarH2 is referred to in FlyBase by the symbol Dmel\B-H2 (CG5488, FBgn0004854). It is a protein_coding_gene from Drosophila melanogaster. Its sequence location is X:17208614..17218195. It has the cytological map location 16A1. It is reported to have molecular function</span>: specific RNA polymerase II transcription factor activity; DNA binding; transcription factor activity. There is exp…	9582	1.04362	0.626174	0.834899	0.834899	1.25235	1.14799	0.939261	1.04362	0.939261	0.626174	0.626174	0.730536	0.730536	0.834899	1.25235	0.730536	0.730536	0.417449
FBgn0004862	bap	3R	17214605	The gene bagpipe is referred to in FlyBase by the symbol Dmel\bap (CG7902, FBgn0004862). It is a protein_coding_gene from Drosophila melanogaster. Its sequence location is 3R:17214605..17216171. It has the cytological map location 93D10. There is experimental evidence that it has the molecular function</span>: sequence-specific DNA binding; RNA polymerase II transcription factor activity, enhance…	1567	0	0.638162	0.638162	0.638162	0.638162	0.638162	0.638162	0.638162	0.638162	0	0.638162	0.638162	0.638162	0.638162	0	0.638162	0.638162	0
FBgn0004863	C15	3R	17325977	The gene C15 is referred to in FlyBase by the symbol Dmel\C15 (CG7937, FBgn0004863). It is a protein_coding_gene from Drosophila melanogaster. Its sequence location is 3R:17325977..17338054. It has the cytological map location 93E3. There is experimental evidence that it has the molecular function</span>: sequence-specific DNA binding. There is experimental evidence that it is involved in the bio…	12078	0.0827952	0.16559	0.0827952	0.16559	0.248385	0.0827952	0.0827952	0.16559	0.16559	0.16559	0.0827952	0.16559	0.16559	0.0827952	0.0827952	0.0827952	0.16559	0
FBgn0004870	bab1	3L	1101089	The gene bric a brac 1 is referred to in FlyBase by the symbol Dmel\bab1 (CG9097, FBgn0004870). It is a protein_coding_gene from Drosophila melanogaster. Its sequence location is 3L:1036369..1101089. It has the cytological map location 61E2-61F1. There is experimental evidence that it has the molecular function</span>: transcription factor activity. There is experimental evidence that it is invol…	64721	0.633488	0.49443	0.448077	0.525332	0.370822	0.432626	0.602586	0.49443	0.525332	0.556234	0.478979	0.556234	0.556234	0.309019	0.32447	0.478979	0.370822	0.370822
FBgn0004872	piwi	2L	10987416	The gene piwi is referred to in FlyBase by the symbol Dmel\piwi (CG6122, FBgn0004872). It is a protein_coding_gene from Drosophila melanogaster. Its sequence location is 2L:10982205..10987416. It has the cytological map location 32C1. There is experimental evidence that it has the molecular function</span>: protein binding; RNA binding. There is experimental evidence that it is involved in the bi…	5212	0.959325	1.34305	1.34305	0.959325	0.76746	0.959325	1.34305	1.15119	0.959325	0.959325	0.575595	0.959325	0.959325	0.575595	0.76746	0.38373	0.191865	0.959325
FBgn0004878	cas	3R	1543022	The gene castor is referred to in FlyBase by the symbol Dmel\cas (CG2102, FBgn0004878). It is a protein_coding_gene from Drosophila melanogaster. Its sequence location is 3R:1538664..1543022. It has the cytological map location 83C1. There is experimental evidence that it has the molecular function</span>: DNA binding. There is experimental evidence that it is involved in the biological process</…	4359	0.22941	0.22941	0	0	0	0	0.22941	0.22941	0	0.22941	0	0.22941	0.22941	0.22941	0.22941	0.22941	0.22941	0
FBgn0004895	fd64A	3L	4019094	The gene forkhead domain 64A is referred to in FlyBase by the symbol Dmel\fd64A (CG1132, FBgn0004895). It is a protein_coding_gene from Drosophila melanogaster. Its sequence location is 3L:4019094..4021179. It has the cytological map location 64A4. Based on sequence similarity, it is predicted to have molecular function</span>: transcription factor activity. Based on sequence similarity, it is pr…	2086	0	0	0	0	0	0	0	0.479386	0	0	0.479386	0	0	0	0	0	0	0
FBgn0004897	fd96Ca	3R	20909274	The gene forkhead domain 96Ca is referred to in FlyBase by the symbol Dmel\fd96Ca (CG11921, FBgn0004897). It is a protein_coding_gene from Drosophila melanogaster. Its sequence location is 3R:20909274..20910392. It has the cytological map location 96B20. Based on sequence similarity, it is predicted to have molecular function</span>: transcription factor activity. It is reported to be involved in…	1119	0	0.893655	0	0	0.893655	0	0.893655	0	0.893655	0.893655	0.893655	0.893655	0.893655	0.893655	0	0.893655	0	0.893655
FBgn0004898	fd96Cb	3R	20920831	The gene forkhead domain 96Cb is referred to in FlyBase by the symbol Dmel\fd96Cb (CG11922, FBgn0004898). It is a protein_coding_gene from Drosophila melanogaster. Its sequence location is 3R:20920831..20921655. It has the cytological map location 96B20-96B21. Based on sequence similarity, it is predicted to have molecular function</span>: transcription factor activity. It is reported to be invol…	825	1.21212	0	1.21212	0	1.21212	1.21212	1.21212	0	1.21212	1.21212	1.21212	1.21212	1.21212	1.21212	2.42424	1.21212	0	1.21212
FBgn0004956	os	X	18203021	The gene outstretched is referred to in FlyBase by the symbol Dmel\os (CG5993, FBgn0004956). It is a protein_coding_gene from Drosophila melanogaster. Its sequence location is X:18199377..18203021. It has the cytological map location 17A5. It is reported to have molecular function</span>: morphogen activity; receptor binding; cytokine activity. There is experimental evidence for 11 unique biologi…	3645	0	0.274348	0.274348	0.274348	0	0	0	0	0	0	0	0	0	0	0	0	0.274348	0
FBgn0004959	phm	X	18579802	The gene phantom is referred to in FlyBase by the symbol Dmel\phm (CG6578, FBgn0004959). It is a protein_coding_gene from Drosophila melanogaster. Its sequence location is X:18579802..18582257. It has the cytological map location 17D1. There is experimental evidence that it has the molecular function</span>: ecdysteroid 25-hydroxylase activity. There is experimental evidence that it is involved i…	2456	0.407166	0.814332	0.407166	0.407166	0.814332	0.814332	0	0.407166	0.407166	0.407166	0	0.407166	0.407166	0.407166	0.407166	0.407166	0.407166	0.407166
FBgn0005390	fs(1)M3	X	5858190	The gene female sterile (1) M3 is referred to in FlyBase by the symbol Dmel\fs(1)M3 (CG4790, FBgn0005390). It is a protein_coding_gene from Drosophila melanogaster. Its sequence location is X:5852244..5858190. It has the cytological map location 5D1. Its molecular function is unknown. There is experimental evidence that it is involved in the biological process</span>: chorion-containing eggshell …	5947	0.168152	0.336304	0.168152	0.336304	0.336304	0.336304	0.168152	0.168152	0.336304	0.168152	0.168152	0.168152	0.168152	0.504456	0.336304	0.168152	0.336304	0.336304
FBgn0005590	scw	2L	19701035	The gene screw is referred to in FlyBase by the symbol Dmel\scw (CG31695, FBgn0005590). It is a protein_coding_gene from Drosophila melanogaster. Its sequence location is 2L:19699627..19701035. It has the cytological map location 38A1. There is experimental evidence that it has the molecular function</span>: specific transcriptional repressor activity; protein heterodimerization activity. It is r…	1409	0.709723	0.709723	0	0.709723	0	0.709723	0.709723	0.709723	0.709723	0.709723	0.709723	0.709723	0.709723	0.709723	0.709723	0.709723	0.709723	0
FBgn0005613	Sox15	2R	10099914	The gene Sox box protein 15 is referred to in FlyBase by the symbol Dmel\Sox15 (CG8404, FBgn0005613). It is a protein_coding_gene from Drosophila melanogaster. Its sequence location is 2R:10088888..10099914. It has the cytological map location 50E4. Based on sequence similarity, it is predicted to have molecular function</span>: transcription factor activity. There is experimental evidence that i…	11027	0.453432	0.362746	0.0906865	0.362746	0.362746	0.362746	0.544119	0.453432	0.544119	0.362746	0.362746	0.272059	0.272059	0.544119	0.272059	0.362746	0.453432	0.362746
FBgn0005638	slbo	2R	20221829	The gene slow border cells is referred to in FlyBase by the symbol Dmel\slbo (CG4354, FBgn0005638). It is a protein_coding_gene from Drosophila melanogaster. Its sequence location is 2R:20219045..20221829. It has the cytological map location 60C6. Based on sequence similarity, it is predicted to have molecular function</span>: protein heterodimerization activity. There is experimental evidence th…	2785	0.359066	0.359066	0.359066	0.359066	0.359066	0.359066	0.359066	0.359066	0.718133	0.359066	0	0.718133	0.718133	0.359066	0.359066	0.359066	0	0.359066
FBgn0005660	Ets21C	2L	552454	The gene Ets at 21C is referred to in FlyBase by the symbol Dmel\Ets21C (CG2914, FBgn0005660). It is a protein_coding_gene from Drosophila melanogaster. Its sequence location is 2L:547414..552454. It has the cytological map location 21E2. Based on sequence similarity, it is predicted to have molecular function</span>: transcription factor activity. There is experimental evidence that it is involv…	5041	0.198373	0.396747	0.396747	0.396747	0.396747	0.396747	0.793493	0.59512	0.59512	0.396747	0.59512	0.198373	0.198373	0.396747	0	0.59512	0.396747	0.198373
FBgn0005670	Cyp4d1	X	2056160	The gene Cytochrome P450-4d1 is referred to in FlyBase by the symbol Dmel\Cyp4d1 (CG3656, FBgn0005670). It is a protein_coding_gene from Drosophila melanogaster. Its sequence location is X:2053175..2056160. It has the cytological map location 2D5-2D6. Based on sequence similarity, it is predicted to have molecular function</span>: electron carrier activity. An electronic pipeline based on InterPr…	2986	0.669792	0.669792	0.669792	0.669792	1.00469	1.33958	1.33958	0.669792	0.669792	0.334896	0.669792	1.00469	1.00469	1.00469	1.00469	2.00938	1.67448	1.67448
FBgn0005696	DNApol-alpha73	3R	23064903	The gene DNA polymerase Î± 73kD is referred to in FlyBase by the symbol Dmel\DNApol-Î±73 (CG5923, FBgn0005696). It is a protein_coding_gene from Drosophila melanogaster. Its sequence location is 3R:23064903..23066950. It has the cytological map location 97E10. Based on sequence similarity, it is predicted to have molecular function</span>: DNA-directed DNA polymerase activity. Based on sequence s…	2048	0.488281	0.976562	0.976562	0.488281	0.976562	0.488281	0.488281	0.976562	0.976562	0.488281	0.976562	0	0	0.976562	0.488281	1.46484	0.488281	1.46484
FBgn0005778	PpD5	2R	17930387	The gene Protein phosphatase D5 is referred to in FlyBase by the symbol Dmel\PpD5 (CG10138, FBgn0005778). It is a protein_coding_gene from Drosophila melanogaster. Its sequence location is 2R:17929172..17930387. It has the cytological map location 58B1. Based on sequence similarity, it is predicted to have molecular function</span>: protein serine/threonine phosphatase activity. Based on sequence…	1216	0.822368	0.822368	0	0.822368	0.822368	0.822368	1.64474	0.822368	0.822368	0.822368	1.64474	0.822368	0.822368	0.822368	0.822368	0.822368	0.822368	0.822368
FBgn0005779	PpD6	2L	3109672	The gene Protein phosphatase D6 is referred to in FlyBase by the symbol Dmel\PpD6 (CG8822, FBgn0005779). It is a protein_coding_gene from Drosophila melanogaster. Its sequence location is 2L:3109672..3110998. It has the cytological map location 23D1. Based on sequence similarity, it is predicted to have molecular function</span>: protein serine/threonine phosphatase activity. Based on sequence si…	1327	0	0.75358	0.75358	0	0	0.75358	0.75358	0	0	0	0	0	0	0	0	0.75358	0.75358	0
FBgn0008646	E5	3R	9700638	The gene E5 is referred to in FlyBase by the symbol Dmel\E5 (CG9930, FBgn0008646). It is a protein_coding_gene from Drosophila melanogaster. Its sequence location is 3R:9693067..9700638. It has the cytological map location 88A1. Based on sequence similarity, it is predicted to have molecular function</span>: transcription factor activity. Based on sequence similarity, it is predicted to be involv…	7572	0.528262	0.528262	0.660328	0.528262	0.528262	0.660328	0.396197	0.792393	0.924459	0.396197	0.396197	0.528262	0.528262	0.792393	0.924459	1.05652	1.18859	1.18859
FBgn0008651	lbl	3R	17259845	The gene ladybird late is referred to in FlyBase by the symbol Dmel\lbl (CG6570, FBgn0008651). It is a protein_coding_gene from Drosophila melanogaster. Its sequence location is 3R:17235701..17259845. It has the cytological map location 93E1. Based on sequence similarity, it is predicted to have molecular function</span>: specific RNA polymerase II transcription factor activity. There is experime…	24145	0.207082	0.124249	0.248499	0.165666	0.289915	0.289915	0.207082	0.248499	0.248499	0.248499	0.165666	0.165666	0.165666	0.207082	0.248499	0.289915	0.289915	0.207082
FBgn0010019	Cyp4g1	X	363366	The gene Cytochrome P450-4g1 is referred to in FlyBase by the symbol Dmel\Cyp4g1 (CG3972, FBgn0010019). It is a protein_coding_gene from Drosophila melanogaster. Its sequence location is X:361090..363366. It has the cytological map location 1B4. Based on sequence similarity, it is predicted to have molecular function</span>: electron carrier activity. There is experimental evidence that it is inv…	2277	0	0	0.878349	0.878349	0.439174	0.439174	0.878349	0.439174	0.878349	0.439174	0.878349	0.878349	0.878349	0.878349	0.878349	0.439174	0.439174	0.439174
FBgn0010040	GstD4	3R	8199824	The gene Glutathione S transferase D4 is referred to in FlyBase by the symbol Dmel\GstD4 (CG11512, FBgn0010040). It is a protein_coding_gene from Drosophila melanogaster. Its sequence location is 3R:8199824..8200546. It has the cytological map location 87B8. Based on sequence similarity, it is predicted to have molecular function</span>: glutathione transferase activity. The biological processes …	723	0	1.38313	0	0	0	1.38313	1.38313	0	1.38313	1.38313	1.38313	0	0	0	1.38313	1.38313	0	2.76625
FBgn0010041	GstD5	3R	8201486	The gene Glutathione S transferase D5 is referred to in FlyBase by the symbol Dmel\GstD5 (CG12242, FBgn0010041). It is a protein_coding_gene from Drosophila melanogaster. Its sequence location is 3R:8201486..8202136. It has the cytological map location 87B8. Based on sequence similarity, it is predicted to have molecular function</span>: glutathione transferase activity. The biological processes …	651	1.5361	1.5361	0	1.5361	1.5361	1.5361	1.5361	1.5361	1.5361	1.5361	0	1.5361	1.5361	0	1.5361	0	1.5361	0
FBgn0010042	GstD6	3R	8202894	The gene Glutathione S transferase D6 is referred to in FlyBase by the symbol Dmel\GstD6 (CG4423, FBgn0010042). It is a protein_coding_gene from Drosophila melanogaster. Its sequence location is 3R:8202894..8203629. It has the cytological map location 87B8. Based on sequence similarity, it is predicted to have molecular function</span>: glutathione transferase activity. The biological processes i…	736	1.3587	0	1.3587	0	1.3587	0	0	1.3587	1.3587	1.3587	0	0	0	0	0	0	0	0
FBgn0010043	GstD7	3R	8204261	The gene Glutathione S transferase D7 is referred to in FlyBase by the symbol Dmel\GstD7 (CG4371, FBgn0010043). It is a protein_coding_gene from Drosophila melanogaster. Its sequence location is 3R:8204261..8204977. It has the cytological map location 87B8. There is experimental evidence that it has the molecular function</span>: glutathione transferase activity. The biological processes in which…	717	0	0	0	0	0	0	1.3947	1.3947	1.3947	1.3947	0	0	0	0	0	0	0	0
FBgn0010097	gammaTub37C	2L	19185724	The gene Î³-Tubulin at 37C is referred to in FlyBase by the symbol Dmel\Î³Tub37C (CG17566, FBgn0010097). It is a protein_coding_gene from Drosophila melanogaster. Its sequence location is 2L:19183970..19185724. It has the cytological map location 37C7. There is experimental evidence that it has the molecular function</span>: GTP binding. Based on sequence similarity, it is predicted to be involve…	1755	0	0	0	0	0	0	0.569801	0	0	0	0	0	0	0	0	0	0	0
FBgn0010109	dpn	2R	4119832	The gene deadpan is referred to in FlyBase by the symbol Dmel\dpn (CG8704, FBgn0010109). It is a protein_coding_gene from Drosophila melanogaster. Its sequence location is 2R:4116476..4119832. It has the cytological map location 44C2. Based on sequence similarity, it is predicted to have molecular function</span>: DNA binding; transcription repressor activity. There is experimental evidence that …	3357	0.59577	0.297885	0.297885	0.297885	0	0.297885	0	0.59577	0.297885	0	0.297885	0	0	0.297885	0.297885	0.297885	0.297885	0.297885
FBgn0010113	hdc	3R	26103656	The gene headcase is referred to in FlyBase by the symbol Dmel\hdc (CG15532, FBgn0010113). It is a protein_coding_gene from Drosophila melanogaster. Its sequence location is 3R:26103656..26187891. It has the cytological map location 99E4-99F1. Its molecular function is unknown. There is experimental evidence that it is involved in the biological process</span>: RNA interference; axon extension in…	84236	0.92597	0.914098	0.949713	1.00907	0.937841	0.949713	1.03281	1.02094	0.914098	0.902227	1.10404	1.12778	1.12778	0.415499	0.391756	0.664799	0.641056	0.652927
FBgn0010197	Gyc32E	2L	11148875	The gene Guanyl cyclase at 32E is referred to in FlyBase by the symbol Dmel\Gyc32E (CG33114, FBgn0010197). It is a protein_coding_gene from Drosophila melanogaster. Its sequence location is 2L:11138801..11148875. It has the cytological map location 32D5. Based on sequence similarity, it is predicted to have molecular function</span>: receptor activity; guanylate cyclase activity. Based on sequenc…	10075	0.496278	0.496278	0.496278	0.297767	0.397022	0.397022	0.297767	0.297767	0.297767	0.397022	0.397022	0.595533	0.595533	0.397022	0.397022	0.496278	0.297767	0.496278
FBgn0010223	Galpha73B	3L	16661014	The gene G protein Î± 73B is referred to in FlyBase by the symbol Dmel\GÎ±73B (CG12232, FBgn0010223). It is a protein_coding_gene from Drosophila melanogaster. Its sequence location is 3L:16655657..16661014. It has the cytological map location 73B5. Based on sequence similarity, it is predicted to have molecular function</span>: GTPase activity. There is experimental evidence that it is involved …	5358	0.373274	0.55991	0.373274	0.373274	0.55991	0.373274	0.55991	0.746547	0.186637	0.55991	0.55991	0.373274	0.373274	1.30646	1.30646	0.933184	0.55991	1.11982
FBgn0010241	Mdr50	2R	10134471	The gene Multi drug resistance 50 is referred to in FlyBase by the symbol Dmel\Mdr50 (CG8523, FBgn0010241). It is a protein_coding_gene from Drosophila melanogaster. Its sequence location is 2R:10134471..10140102. It has the cytological map location 50E6. Based on sequence similarity, it is predicted to have molecular function</span>: ATPase activity, coupled; drug transporter activity. Based on …	5632	0.355114	0.355114	0.355114	0.355114	0.355114	0.355114	0.53267	0.53267	0.177557	0.177557	0.177557	0.355114	0.355114	0.710227	0.355114	0.53267	0.355114	0.887784
FBgn0010246	Myo61F	3L	1318482	The gene Myosin 61F is referred to in FlyBase by the symbol Dmel\Myo61F (CG9155, FBgn0010246). It is a protein_coding_gene from Drosophila melanogaster. Its sequence location is 3L:1318482..1329623. It has the cytological map location 61F6. Based on sequence similarity, it is predicted to have molecular function</span>: ATPase activity, coupled. There is experimental evidence that it is involved …	11142	0.538503	0.628253	0.538503	0.538503	0.628253	0.628253	0.628253	0.538503	0.269251	0.448752	0.359002	0.359002	0.359002	0.269251	0.538503	0.628253	0.807754	0.718004
FBgn0010258	Rbp4	3R	9482116	The gene RNA-binding protein 4 is referred to in FlyBase by the symbol Dmel\Rbp4 (CG9654, FBgn0010258). It is a protein_coding_gene from Drosophila melanogaster. Its sequence location is 3R:9480275..9482116. It has the cytological map location 87F7. There is experimental evidence that it has the molecular function</span>: single-stranded RNA binding. Based on sequence similarity, it is predicted …	1842	1.08578	0.542888	1.08578	1.08578	1.08578	0.542888	0.542888	0.542888	0.542888	1.08578	0.542888	0.542888	0.542888	0.542888	1.08578	0.542888	0.542888	0
FBgn0010294	ng2	X	3134604	The gene new glue 2 is referred to in FlyBase by the symbol Dmel\ng2 (CG14266, FBgn0010294). It is a protein_coding_gene from Drosophila melanogaster. Its sequence location is X:3134058..3134604. It has the cytological map location 3C10. It is reported to have molecular function</span>: structural molecule activity. It is reported to be involved in the biological process</span>: puparial adhesion…	547	0	0	0	0	0	0	0	0	0	0	0	0	0	0	0	0	0	0
FBgn0010295	ng3	X	3136117	The gene new glue 3 is referred to in FlyBase by the symbol Dmel\ng3 (CG10788, FBgn0010295). It is a protein_coding_gene from Drosophila melanogaster. Its sequence location is X:3135524..3136117. It has the cytological map location 3C10. It is reported to have molecular function</span>: structural molecule activity. It is reported to be involved in the biological process</span>: puparial adhesion…	594	0	1.6835	0	1.6835	0	1.6835	1.6835	0	1.6835	0	0	0	0	0	0	0	0	0
FBgn0010296	ng4	X	3138221	The gene new glue 4 is referred to in FlyBase by the symbol Dmel\ng4 (CG10789, FBgn0010296). It is a protein_coding_gene from Drosophila melanogaster. Its sequence location is X:3137984..3138221. It has the cytological map location 3C10. It is reported to have molecular function</span>: structural molecule activity. It is reported to be involved in the biological process</span>: meiosis I; pupari…	238	0	4.20168	0	0	0	0	0	0	0	0	4.20168	0	0	0	0	0	0	0
FBgn0010314	Cks30A	2L	9330767	The gene Cyclin-dependent kinase subunit 30A is referred to in FlyBase by the symbol Dmel\Cks30A (CG3738, FBgn0010314). It is a protein_coding_gene from Drosophila melanogaster. Its sequence location is 2L:9330767..9331981. It has the cytological map location 30A8. There is experimental evidence that it has the molecular function</span>: protein binding. There is experimental evidence that it is …	1215	1.64609	1.64609	0.823045	2.46914	0.823045	0.823045	1.64609	0.823045	1.64609	1.64609	0.823045	0.823045	0.823045	0	0.823045	0.823045	0	1.64609
FBgn0010323	Gsc	2L	594810	The gene Goosecoid is referred to in FlyBase by the symbol Dmel\Gsc (CG2851, FBgn0010323). It is a protein_coding_gene from Drosophila melanogaster. Its sequence location is 2L:583540..594810. It has the cytological map location 21E2. Based on sequence similarity, it is predicted to have molecular function</span>: transcription factor activity. Based on sequence similarity, it is predicted to be …	11271	0.177447	0.177447	0.0887233	0.0887233	0.0887233	0.177447	0.177447	0.26617	0.177447	0.177447	0.26617	0.177447	0.177447	0.177447	0.177447	0.177447	0.177447	0.177447
FBgn0010357	betaTry	2R	7233844	The gene Î²Trypsin is referred to in FlyBase by the symbol Dmel\Î²Try (CG18211, FBgn0010357). It is a protein_coding_gene from Drosophila melanogaster. Its sequence location is 2R:7233844..7234641. It has the cytological map location 47F4. It is reported to have molecular function</span>: serine-type endopeptidase activity. It is reported to be involved in the biological process</span>: proteolys…	798	0	0	0	1.25313	1.25313	0	0	0	1.25313	1.25313	0	0	0	0	1.25313	0	0	0
FBgn0010358	deltaTry	2R	7242838	The gene Î´Trypsin is referred to in FlyBase by the symbol Dmel\Î´Try (CG12351, FBgn0010358). It is a protein_coding_gene from Drosophila melanogaster. Its sequence location is 2R:7242838..7243633. It has the cytological map location 47F5. It is reported to have molecular function</span>: serine-type endopeptidase activity. It is reported to be involved in the biological process</span>: proteolys…	796	0	0	0	0	0	0	0	0	0	0	0	0	0	0	0	0	0	0
FBgn0010359	gammaTry	2R	7237374	The gene Î³Trypsin is referred to in FlyBase by the symbol Dmel\Î³Try (CG30028, FBgn0010359). It is a protein_coding_gene from Drosophila melanogaster. Its sequence location is 2R:7236566..7237374. It has the cytological map location 47F4. Its molecular function is unknown. The biological processes in which it is involved are not known. No alleles are reported. It has one annotated transcript and…	809	0	0	0	0	0	0	0	0	0	0	0	0	0	0	0	0	0	0
FBgn0010382	CycE	2L	15748155	The gene Cyclin E is referred to in FlyBase by the symbol Dmel\CycE (CG3938, FBgn0010382). It is a protein_coding_gene from Drosophila melanogaster. Its sequence location is 2L:15727762..15748155. It has the cytological map location 35D4. There is experimental evidence that it has the molecular function</span>: cyclin-dependent protein kinase regulator activity. There is experimental evidence for…	20394	0.49034	0.539374	0.588408	0.588408	0.441306	0.343238	0.637442	0.49034	0.539374	0.686476	0.588408	0.637442	0.637442	0.24517	0.294204	0.392272	0.294204	0.392272
FBgn0010425	epsilonTry	2R	7233567	The gene ÎµTrypsin is referred to in FlyBase by the symbol Dmel\ÎµTry (CG18681, FBgn0010425). It is a protein_coding_gene from Drosophila melanogaster. Its sequence location is 2R:7232734..7233567. It has the cytological map location 47F4. It is reported to have molecular function</span>: serine-type endopeptidase activity. It is reported to be involved in the biological process</span>: proteolys…	834	0	0	1.19904	1.19904	1.19904	1.19904	0	0	0	0	1.19904	0	0	0	0	0	0	0
FBgn0010431	mtrm	3L	8406115	The gene matrimony is referred to in FlyBase by the symbol Dmel\mtrm (CG18543, FBgn0010431). It is a protein_coding_gene from Drosophila melanogaster. Its sequence location is 3L:8406115..8407203. It has the cytological map location 66C11. Its molecular function is unknown. There is experimental evidence that it is involved in the biological process</span>: regulation of meiotic cell cycle; femal…	1089	0.918274	0.918274	1.83655	0.918274	0	0	0.918274	0.918274	0	0	0	0.918274	0.918274	0	0	0	0.918274	0
FBgn0010433	ato	3R	4103514	The gene atonal is referred to in FlyBase by the symbol Dmel\ato (CG7508, FBgn0010433). It is a protein_coding_gene from Drosophila melanogaster. Its sequence location is 3R:4103514..4104996. It has the cytological map location 84F6. It is reported to have molecular function</span>: DNA binding; transcription factor activity. There is experimental evidence for 16 unique biological process</span> …	1483	0.674309	0	0.674309	0.674309	0	0	1.34862	0.674309	0.674309	1.34862	0.674309	0	0	0	0	0.674309	0.674309	0
FBgn0010453	Wnt4	2L	7277168	The gene Wnt oncogene analog 4 is referred to in FlyBase by the symbol Dmel\Wnt4 (CG4698, FBgn0010453). It is a protein_coding_gene from Drosophila melanogaster. Its sequence location is 2L:7255460..7277168. It has the cytological map location 27E7-27E8. Based on sequence similarity, it is predicted to have molecular function</span>: signal transducer activity; receptor binding. There is experime…	21709	0.59883	0.59883	0.644894	0.829149	0.690958	0.414575	0.552766	0.59883	0.506702	0.506702	0.552766	0.690958	0.690958	0.368511	0.506702	0.59883	0.414575	0.506702
FBgn0010549	l(2)03659	2R	5277963	The gene lethal (2) 03659 is referred to in FlyBase by the symbol Dmel\l(2)03659 (CG8799, FBgn0010549). It is a protein_coding_gene from Drosophila melanogaster. Its sequence location is 2R:5277963..5282705. It has the cytological map location 45D1. Based on sequence similarity, it is predicted to have molecular function</span>: ATPase activity, coupled to transmembrane movement of substances; tr…	4743	0	0	0.210837	0	0.210837	0	0.210837	0.210837	0.210837	0.210837	0	0.210837	0.210837	0.421674	0.210837	0.210837	0.210837	0.210837
FBgn0011239	ms(2)35Ci	2L	15292545	The gene ms(2)35Ci is referred to in FlyBase by the symbol Dmel\ms(2)35Ci (CG31733, FBgn0011239). It is a protein_coding_gene from Drosophila melanogaster. Its sequence location is 2L:15292545..15293774. It has the cytological map location 35D1. Its molecular function is unknown. The biological processes in which it is involved are not known. 4 alleles are reported. No phenotypic data is availabl…	1230	0	0.813008	0	0	0.813008	0	0	0	0	0	0	0	0	0	0	0	0	0
FBgn0011244	Hsp60B	2L	728412	The gene Heat shock protein 60 related is referred to in FlyBase by the symbol Dmel\Hsp60B (CG2830, FBgn0011244). It is a protein_coding_gene from Drosophila melanogaster. Its sequence location is 2L:728412..730564. It has the cytological map location 21E2. Based on sequence similarity, it is predicted to have molecular function</span>: ATPase activity, coupled; unfolded protein binding. There is…	2153	0	0.464468	0	0	0	0	0.464468	0.464468	0.464468	0.464468	0.464468	0.464468	0.464468	0	0	0	0	0
FBgn0011270	Pglym87	3R	8058475	The gene Pglym87 is referred to in FlyBase by the symbol Dmel\Pglym87 (CG17645, FBgn0011270). It is a protein_coding_gene from Drosophila melanogaster. Its sequence location is 3R:8057049..8058475. It has the cytological map location 87B3. Based on sequence similarity, it is predicted to have molecular function</span>: phosphoglycerate mutase activity. An electronic pipeline based on InterPro dom…	1427	0.700771	0	0	0.700771	0	0.700771	0.700771	0.700771	0	0.700771	0	0.700771	0.700771	0	0.700771	0	0.700771	0
FBgn0011273	And	3R	21637633	The gene Androcam is referred to in FlyBase by the symbol Dmel\And (CG17769, FBgn0011273). It is a protein_coding_gene from Drosophila melanogaster. Its sequence location is 3R:21637633..21638924. It has the cytological map location 96F3. There is experimental evidence that it has the molecular function</span>: myosin VI head/neck binding. Based on sequence similarity, it is predicted to be invol…	1292	0.773994	0	0	0	0	0.773994	0.773994	0	0	0	0.773994	0.773994	0.773994	0	0	0	0	0
FBgn0011276	HLH3B	X	2575756	The gene Helix loop helix protein 3B is referred to in FlyBase by the symbol Dmel\HLH3B (CG2655, FBgn0011276). It is a protein_coding_gene from Drosophila melanogaster. Its sequence location is X:2574232..2575756. It has the cytological map location 3B1. Based on sequence similarity, it is predicted to have molecular function</span>: transcription factor activity. An electronic pipeline based on …	1525	0.655738	0.655738	0.655738	1.31148	0	1.31148	0.655738	1.31148	0.655738	1.31148	0.655738	1.31148	1.31148	1.31148	0.655738	1.31148	1.31148	1.96721
FBgn0011277	HLH4C	X	4541447	The gene Helix loop helix protein 4C is referred to in FlyBase by the symbol Dmel\HLH4C (CG3052, FBgn0011277). It is a protein_coding_gene from Drosophila melanogaster. Its sequence location is X:4539160..4541447. It has the cytological map location 4C10-4C11. Based on sequence similarity, it is predicted to have molecular function</span>: transcription factor activity. Based on sequence similari…	2288	0.437063	0.874126	0	0.437063	0.874126	0.874126	0.437063	0.437063	0.437063	0.437063	0.437063	0.437063	0.437063	0.874126	0.874126	0.437063	0.437063	0.437063
FBgn0011278	lbe	3R	17272042	The gene ladybird early is referred to in FlyBase by the symbol Dmel\lbe (CG6545, FBgn0011278). It is a protein_coding_gene from Drosophila melanogaster. Its sequence location is 3R:17267314..17272042. It has the cytological map location 93E1. Based on sequence similarity, it is predicted to have molecular function</span>: transcription factor activity. There is experimental evidence for 11 uniqu…	4729	0.211461	0	0.211461	0	0.422922	0.211461	0	0.211461	0	0.211461	0.211461	0.211461	0.211461	0.211461	0.422922	0	0.211461	0.211461
FBgn0011281	Pbprp3	3R	1800967	The gene Pheromone-binding protein-related protein 3 is referred to in FlyBase by the symbol Dmel\Pbprp3 (CG11421, FBgn0011281). It is a protein_coding_gene from Drosophila melanogaster. Its sequence location is 3R:1797870..1800967. It has the cytological map location 83D1. Based on sequence similarity, it is predicted to have molecular function</span>: pheromone binding; odorant binding. Based o…	3098	0.645578	1.29116	0.645578	0.322789	3.22789	1.93673	0.322789	0.322789	0.322789	0.322789	0.968367	0.968367	0.968367	0.968367	0.645578	1.61394	1.61394	0.968367
FBgn0011294	a5	2L	1329161	The gene antennal protein 5 is referred to in FlyBase by the symbol Dmel\a5 (CG5430, FBgn0011294). It is a protein_coding_gene from Drosophila melanogaster. Its sequence location is 2L:1329161..1329904. It has the cytological map location 22A1. Based on sequence similarity, it is predicted to have molecular function</span>: phosphatidylethanolamine binding. The biological processes in which it is…	744	1.34409	1.34409	0	1.34409	4.03226	5.37634	2.68817	1.34409	0	0	2.68817	1.34409	1.34409	1.34409	0	1.34409	1.34409	1.34409
FBgn0011554	etaTry	2R	7228928	The gene Î·Trypsin is referred to in FlyBase by the symbol Dmel\Î·Try (CG12386, FBgn0011554). It is a protein_coding_gene from Drosophila melanogaster. Its sequence location is 2R:7228018..7228928. It has the cytological map location 47F3. Based on sequence similarity, it is predicted to have molecular function</span>: serine-type endopeptidase activity. It is reported to be involved in the biolo…	911	0	0	0	0	0	0	0	0	0	0	0	0	0	0	0	0	0	0
FBgn0011555	thetaTry	2R	7230261	The gene Î¸Trypsin is referred to in FlyBase by the symbol Dmel\Î¸Try (CG12385, FBgn0011555). It is a protein_coding_gene from Drosophila melanogaster. Its sequence location is 2R:7229219..7230261. It has the cytological map location 47F3-47F4. Based on sequence similarity, it is predicted to have molecular function</span>: serine-type endopeptidase activity. It is reported to be involved in the …	1043	0	0	0	0	0	0	0	0	0	0	0	0	0	0	0	0	0	0
FBgn0011556	zetaTry	2R	7227633	The gene Î¶Trypsin is referred to in FlyBase by the symbol Dmel\Î¶Try (CG12387, FBgn0011556). It is a protein_coding_gene from Drosophila melanogaster. Its sequence location is 2R:7226691..7227633. It has the cytological map location 47F3. Based on sequence similarity, it is predicted to have molecular function</span>: serine-type endopeptidase activity. It is reported to be involved in the biolo…	943	0	0	0	0	0	0	0	0	0	0	0	0	0	0	0	0	0	0
FBgn0011559	Acp36DE	2L	18359026	The gene Accessory gland peptide 36DE is referred to in FlyBase by the symbol Dmel\Acp36DE (CG7157, FBgn0011559). It is a protein_coding_gene from Drosophila melanogaster. Its sequence location is 2L:18356113..18359026. It has the cytological map location 36F3. It is reported to have molecular function</span>: hormone activity. There is experimental evidence that it is involved in the biological …	2914	0.343171	0.343171	0.686342	0	0.343171	0.343171	0.686342	0.686342	0	0	0.343171	0.686342	0.686342	0.343171	0.343171	0.343171	0.343171	0.343171
FBgn0011569	can	3L	10260211	The gene cannonball is referred to in FlyBase by the symbol Dmel\can (CG6577, FBgn0011569). It is a protein_coding_gene from Drosophila melanogaster. Its sequence location is 3L:10257007..10260211. It has the cytological map location 67D12. Based on sequence similarity, it is predicted to have molecular function</span>: general RNA polymerase II transcription factor activity. There is experimenta…	3205	0	0.312012	0	0	0.312012	0	0.312012	0.624025	0.312012	0.312012	0.624025	0.312012	0.312012	0.312012	0	0.312012	0	0
FBgn0011582	DopR	3R	10040517	The gene Dopamine receptor is referred to in FlyBase by the symbol Dmel\DopR (CG9652, FBgn0011582). It is a protein_coding_gene from Drosophila melanogaster. Its sequence location is 3R:10003005..10040517. It has the cytological map location 88A10-88A12. There is experimental evidence that it has the molecular function</span>: dopamine receptor activity, coupled via Gs. There is experimental evid…	37513	0.693093	0.693093	0.613121	0.71975	0.746408	0.613121	0.82638	0.746408	0.799723	0.746408	0.82638	0.906352	0.906352	0.293232	0.186602	0.506491	0.346547	0.426519
FBgn0011606	Klp3A	X	2498085	The gene Kinesin-like protein at 3A is referred to in FlyBase by the symbol Dmel\Klp3A (CG8590, FBgn0011606). It is a protein_coding_gene from Drosophila melanogaster. Its sequence location is X:2493190..2498085. It has the cytological map location 3A6. There is experimental evidence that it has the molecular function</span>: microtubule binding. There is experimental evidence that it is involved…	4896	0.612745	0.816993	0.612745	0.612745	0.816993	0.612745	0.612745	0.816993	0.816993	0.816993	0.612745	0.612745	0.612745	1.22549	0.612745	0.816993	0.816993	1.02124
FBgn0011653	mas	3L	4167461	The gene masquerade is referred to in FlyBase by the symbol Dmel\mas (CG15002, FBgn0011653). It is a protein_coding_gene from Drosophila melanogaster. Its sequence location is 3L:4161654..4167461. It has the cytological map location 64A8. An electronic pipeline based on InterPro domains suggests that it has the molecular function</span>: serine-type endopeptidase activity. An electronic pipeline …	5808	0	0	0	0.172176	0	0	0.172176	0.172176	0	0.172176	0	0	0	0	0	0	0.172176	0
FBgn0011668	Mst57Da	3R	21658017	The gene Male-specific RNA 57Da is referred to in FlyBase by the symbol Dmel\Mst57Da (CG9074, FBgn0011668). It is a protein_coding_gene from Drosophila melanogaster. Its sequence location is 3R:21657297..21658017. It has the cytological map location 96F3. Its molecular function is unknown. Based on sequence similarity, it is predicted to be involved in the biological process</span>: defense respo…	721	0	0	0	0	0	0	0	0	0	0	1.38696	1.38696	1.38696	1.38696	1.38696	0	0	0
FBgn0011669	Mst57Db	3R	21657014	The gene Male-specific RNA 57Db is referred to in FlyBase by the symbol Dmel\Mst57Db (CG5016, FBgn0011669). It is a protein_coding_gene from Drosophila melanogaster. Its sequence location is 3R:21656444..21657014. It has the cytological map location 96F3. Its molecular function is unknown. It is reported to be involved in the biological process</span>: post-mating behavior; oviposition. 2 alleles…	571	0	0	1.75131	0	0	0	0	1.75131	0	0	1.75131	1.75131	1.75131	0	1.75131	0	0	0
FBgn0011670	Mst57Dc	3R	21655857	The gene Male-specific RNA 57Dc is referred to in FlyBase by the symbol Dmel\Mst57Dc (CG4986, FBgn0011670). It is a protein_coding_gene from Drosophila melanogaster. Its sequence location is 3R:21655113..21655857. It has the cytological map location 96F3. Its molecular function is unknown. It is reported to be involved in the biological process</span>: post-mating behavior; oviposition. 5 alleles…	745	0	0	0	0	0	0	0	1.34228	0	1.34228	1.34228	1.34228	1.34228	0	0	0	0	0
FBgn0011692	pav	3L	4242736	The gene pavarotti is referred to in FlyBase by the symbol Dmel\pav (CG1258, FBgn0011692). It is a protein_coding_gene from Drosophila melanogaster. Its sequence location is 3L:4242736..4246236. It has the cytological map location 64A10-64A11. Based on sequence similarity, it is predicted to have molecular function</span>: microtubule motor activity. There is experimental evidence that it is invo…	3501	0	0	0.285633	0	0	0	0.285633	0.285633	0	0.285633	0	0.285633	0.285633	0.285633	0.285633	0	0	0
FBgn0011694	PebII	2R	21061729	The gene Protein ejaculatory bulb II is referred to in FlyBase by the symbol Dmel\PebII (CG2665, FBgn0011694). It is a protein_coding_gene from Drosophila melanogaster. Its sequence location is 2R:21061320..21061729. It has the cytological map location 60F5. Its molecular function is unknown. There is experimental evidence that it is involved in the biological process</span>: negative regulation …	410	0	0	0	0	0	0	0	0	0	0	0	0	0	2.43902	2.43902	0	0	0
FBgn0011723	byn	3L	11924481	The gene brachyenteron is referred to in FlyBase by the symbol Dmel\byn (CG7260, FBgn0011723). It is a protein_coding_gene from Drosophila melanogaster. Its sequence location is 3L:11924481..11928831. It has the cytological map location 68E3. Based on sequence similarity, it is predicted to have molecular function</span>: transcription factor activity; DNA binding. There is experimental evidence …	4351	0.459664	0.689497	0.459664	0.459664	0.459664	0.919329	0.229832	0.459664	0.689497	0.689497	0.689497	0.689497	0.689497	0.459664	0.459664	0.459664	0.689497	0.689497
FBgn0011743	Arp53D	2R	12661811	The gene Actin-related protein 53D is referred to in FlyBase by the symbol Dmel\Arp53D (CG5409, FBgn0011743). It is a protein_coding_gene from Drosophila melanogaster. Its sequence location is 2R:12661811..12663179. It has the cytological map location 53D8. Based on sequence similarity, it is predicted to have molecular function</span>: structural constituent of cytoskeleton. Based on sequence si…	1369	0	0	0	0	0	0	0.73046	0	0.73046	0	0	0	0	0	0	0	0	0
FBgn0011761	dhd	X	5206406	The gene deadhead is referred to in FlyBase by the symbol Dmel\dhd (CG4193, FBgn0011761). It is a protein_coding_gene from Drosophila melanogaster. Its sequence location is X:5206406..5207155. It has the cytological map location 4F4. There is experimental evidence that it has the molecular function</span>: disulfide oxidoreductase activity. There is experimental evidence that it is involved in th…	750	0	0	1.33333	0	1.33333	1.33333	0	0	0	1.33333	0	0	0	0	0	0	0	0
FBgn0011812	Lcp1Psi	2R	4320889	The gene Larval cuticle protein 1 pseudogene is referred to in FlyBase by the symbol Dmel\Lcp1Î¨ (CR30367, FBgn0011812). It is a pseudogene_attribute from Drosophila melanogaster. Its sequence location is 2R:4320391..4320889. It has the cytological map location 44C6. Its molecular function is unknown. The biological processes in which it is involved are not known. No alleles are reported. It has …	499	0	0	0	0	0	0	0	0	2.00401	2.00401	0	2.00401	2.00401	0	0	0	0	0
FBgn0011822	pcl	X	331475	The gene pepsinogen-like is referred to in FlyBase by the symbol Dmel\pcl (CG13374, FBgn0011822). It is a protein_coding_gene from Drosophila melanogaster. Its sequence location is X:330172..331475. It has the cytological map location 1B2. Based on sequence similarity, it is predicted to have molecular function</span>: aspartic-type endopeptidase activity. An electronic pipeline based on InterPro…	1304	0.766871	0	0	0	0	0	0	0	0	0	0	0	0	0	0	0	0	0
FBgn0011823	Pen	2L	10056906	The gene Pendulin is referred to in FlyBase by the symbol Dmel\Pen (CG4799, FBgn0011823). It is a protein_coding_gene from Drosophila melanogaster. Its sequence location is 2L:10056906..10060095. It has the cytological map location 31A1-31A2. It is reported to have molecular function</span>: protein transmembrane transporter activity. There is experimental evidence that it is involved in the biol…	3190	0.31348	0.31348	0	0.31348	0	0	0.626959	1.25392	0.626959	0.626959	0.31348	0.940439	0.940439	0.31348	0.31348	0.31348	0	0.31348
FBgn0011829	Ret	2L	21198745	The gene Ret oncogene is referred to in FlyBase by the symbol Dmel\Ret (CG14396, FBgn0011829). It is a protein_coding_gene from Drosophila melanogaster. Its sequence location is 2L:21182394..21198745. It has the cytological map location 39B1. Based on sequence similarity, it is predicted to have molecular function</span>: transmembrane receptor protein tyrosine kinase activity. Based on sequence …	16352	0.611546	0.489237	0.550391	0.672701	0.611546	0.611546	0.856164	0.672701	0.856164	0.611546	0.611546	0.79501	0.79501	0.917319	0.79501	0.550391	0.550391	0.733855
FBgn0011832	Ser12	2L	2251275	The gene Serine protease 12 is referred to in FlyBase by the symbol Dmel\Ser12 (CG17240, FBgn0011832). It is a protein_coding_gene from Drosophila melanogaster. Its sequence location is 2L:2250431..2251275. It has the cytological map location 22D5. It is reported to have molecular function</span>: serine-type carboxypeptidase activity; serine-type endopeptidase activity. It is reported to be invo…	845	0	0	0	0	0	0	0	0	0	0	0	0	0	0	0	0	0	0
FBgn0011834	Ser6	X	20834528	The gene Serine protease 6 is referred to in FlyBase by the symbol Dmel\Ser6 (CG2071, FBgn0011834). It is a protein_coding_gene from Drosophila melanogaster. Its sequence location is X:20833630..20834528. It has the cytological map location 19E5. It is reported to have molecular function</span>: serine-type peptidase activity; serine-type endopeptidase activity. It is reported to be involved in t…	899	0	0	0	0	0	0	0	0	0	0	0	0	0	0	0	0	0	0
FBgn0011840	tRNA:A:90C	3R	13445938	The gene transfer RNA:ala:90C is referred to in FlyBase by the symbol Dmel\tRNA:A:90C (CR31574, FBgn0011840). It is a tRNA_gene from Drosophila melanogaster. Its sequence location is 3R:13445866..13445938. It has the cytological map location 90B6. It is reported to have molecular function</span>: triplet codon-amino acid adaptor activity. It is reported to be involved in the biological process</s…	73	0	0	0	0	0	0	0	0	0	0	0	0	0	0	0	0	0	0
FBgn0011844	tRNA:D2:69F	3L	13242647	The gene transfer RNA:asp2:69F is referred to in FlyBase by the symbol Dmel\tRNA:D2:69F (CR32125, FBgn0011844). It is a tRNA_gene from Drosophila melanogaster. Its sequence location is 3L:13242647..13242718. It has the cytological map location 70A3. It is reported to have molecular function</span>: triplet codon-amino acid adaptor activity. It is reported to be involved in the biological process<…	72	0	0	0	0	0	0	13.8889	13.8889	0	0	0	0	0	0	0	0	0	0
FBgn0011845	tRNA:D:96A	3R	20381024	The gene transfer RNA:asp:96A is referred to in FlyBase by the symbol Dmel\tRNA:D:96A (CR31540, FBgn0011845). It is a tRNA_gene from Drosophila melanogaster. Its sequence location is 3R:20381024..20381095. It has the cytological map location 96A7. It is reported to have molecular function</span>: triplet codon-amino acid adaptor activity. It is reported to be involved in the biological process</s…	72	0	0	0	0	0	13.8889	0	13.8889	0	0	0	0	0	0	0	0	0	0
FBgn0011848	tRNA:E4:56Fa	2R	15615557	The gene transfer RNA:glu4:56Fa is referred to in FlyBase by the symbol Dmel\tRNA:E4:56Fa (CR30453, FBgn0011848). It is a tRNA_gene from Drosophila melanogaster. Its sequence location is 2R:15615486..15615557. It has the cytological map location 56E2. It is reported to have molecular function</span>: triplet codon-amino acid adaptor activity. It is reported to be involved in the biological proces…	72	0	13.8889	0	0	0	0	0	0	0	0	0	0	0	0	0	0	0	0
FBgn0011849	tRNA:E4:56Fb	2R	15615036	The gene transfer RNA:glu4:56Fb is referred to in FlyBase by the symbol Dmel\tRNA:E4:56Fb (CR30455, FBgn0011849). It is a tRNA_gene from Drosophila melanogaster. Its sequence location is 2R:15614965..15615036. It has the cytological map location 56E2. It is reported to have molecular function</span>: triplet codon-amino acid adaptor activity. It is reported to be involved in the biological proces…	72	0	0	0	0	0	0	0	13.8889	0	0	0	0	0	0	0	0	0	0
FBgn0011850	tRNA:E4:56Fc	2R	15613718	The gene transfer RNA:glu4:56Fc is referred to in FlyBase by the symbol Dmel\tRNA:E4:56Fc (CR30451, FBgn0011850). It is a tRNA_gene from Drosophila melanogaster. Its sequence location is 2R:15613647..15613718. It has the cytological map location 56E2. It is reported to have molecular function</span>: triplet codon-amino acid adaptor activity. It is reported to be involved in the biological proces…	72	0	0	0	0	0	0	13.8889	0	0	0	0	0	0	0	0	0	0	0
FBgn0011851	tRNA:E4:62Aa	3L	1397695	The gene transfer RNA:glu4:62Aa is referred to in FlyBase by the symbol Dmel\tRNA:E4:62Aa (CR32327, FBgn0011851). It is a tRNA_gene from Drosophila melanogaster. Its sequence location is 3L:1397695..1397766. It has the cytological map location 62A1. It is reported to have molecular function</span>: triplet codon-amino acid adaptor activity. It is reported to be involved in the biological process<…	72	0	0	0	0	0	0	0	0	0	0	0	0	0	0	0	0	0	0
FBgn0011852	tRNA:E4:62Ab	3L	1397932	The gene transfer RNA:glu4:62Ab is referred to in FlyBase by the symbol Dmel\tRNA:E4:62Ab (CR32326, FBgn0011852). It is a tRNA_gene from Drosophila melanogaster. Its sequence location is 3L:1397932..1398003. It has the cytological map location 62A1. It is reported to have molecular function</span>: triplet codon-amino acid adaptor activity. It is reported to be involved in the biological process<…	72	0	0	0	0	0	0	0	0	0	0	0	0	0	0	0	0	0	0
FBgn0011853	tRNA:E4:62Ac	3L	1398169	The gene transfer RNA:glu4:62Ac is referred to in FlyBase by the symbol Dmel\tRNA:E4:62Ac (CR32325, FBgn0011853). It is a tRNA_gene from Drosophila melanogaster. Its sequence location is 3L:1398169..1398240. It has the cytological map location 62A1. It is reported to have molecular function</span>: triplet codon-amino acid adaptor activity. It is reported to be involved in the biological process<…	72	0	0	0	0	0	0	0	0	0	0	0	0	0	0	0	0	0	0
FBgn0011854	tRNA:E4:62Ad	3L	1401440	The gene transfer RNA:glu4:62Ad is referred to in FlyBase by the symbol Dmel\tRNA:E4:62Ad (CR32323, FBgn0011854). It is a tRNA_gene from Drosophila melanogaster. Its sequence location is 3L:1401440..1401511. It has the cytological map location 62A1. It is reported to have molecular function</span>: triplet codon-amino acid adaptor activity. It is reported to be involved in the biological process<…	72	0	0	0	0	0	0	0	13.8889	0	0	0	0	0	0	0	0	0	0
FBgn0011855	tRNA:E4:62Ae	3L	1401781	The gene transfer RNA:glu4:62Ae is referred to in FlyBase by the symbol Dmel\tRNA:E4:62Ae (CR32322, FBgn0011855). It is a tRNA_gene from Drosophila melanogaster. Its sequence location is 3L:1401781..1401852. It has the cytological map location 62A1. It is reported to have molecular function</span>: triplet codon-amino acid adaptor activity. It is reported to be involved in the biological process<…	72	0	0	0	0	0	0	0	0	0	0	0	0	0	0	0	0	0	0
FBgn0011858	tRNA:F2:89BC	3R	12147125	The gene transfer RNA:phe2:89BC is referred to in FlyBase by the symbol Dmel\tRNA:F2:89BC (CR31586, FBgn0011858). It is a tRNA_gene from Drosophila melanogaster. Its sequence location is 3R:12147125..12147197. It has the cytological map location 89B12. It is reported to have molecular function</span>: triplet codon-amino acid adaptor activity. It is reported to be involved in the biological proce…	73	0	0	0	0	0	0	0	0	0	0	0	0	0	0	0	0	0	0
FBgn0011859	tRNA:G3:22BCa	2L	1938159	The gene transfer RNA:gly3:22BCa is referred to in FlyBase by the symbol Dmel\tRNA:G3:22BCa (CR31667, FBgn0011859). It is a tRNA_gene from Drosophila melanogaster. Its sequence location is 2L:1938089..1938159. It has the cytological map location 22B6. It is reported to have molecular function</span>: triplet codon-amino acid adaptor activity. It is reported to be involved in the biological proces…	71	0	0	0	0	0	14.0845	14.0845	14.0845	0	0	14.0845	14.0845	14.0845	14.0845	0	0	0	0
FBgn0011860	tRNA:G3:22BCb	2L	2031692	The gene transfer RNA:gly3:22BCb is referred to in FlyBase by the symbol Dmel\tRNA:G3:22BCb (CR31945, FBgn0011860). It is a tRNA_gene from Drosophila melanogaster. Its sequence location is 2L:2031692..2031762. It has the cytological map location 22C1. It is reported to have molecular function</span>: triplet codon-amino acid adaptor activity. It is reported to be involved in the biological proces…	71	0	0	0	0	0	0	0	0	0	0	0	0	0	0	0	0	0	0
FBgn0011861	tRNA:G3:28D	2L	7872849	The gene transfer RNA:gly3:28D is referred to in FlyBase by the symbol Dmel\tRNA:G3:28D (CR31903, FBgn0011861). It is a tRNA_gene from Drosophila melanogaster. Its sequence location is 2L:7872849..7872919. It has the cytological map location 28D2. It is reported to have molecular function</span>: triplet codon-amino acid adaptor activity. It is reported to be involved in the biological process</s…	71	0	0	0	0	0	0	0	0	0	0	0	0	0	0	0	0	0	0
FBgn0011862	tRNA:G3:35Ba	2L	14518091	The gene transfer RNA:gly3:35Ba is referred to in FlyBase by the symbol Dmel\tRNA:G3:35Ba (CR31977, FBgn0011862). It is a tRNA_gene from Drosophila melanogaster. Its sequence location is 2L:14518091..14518161. It has the cytological map location 35B2. It is reported to have molecular function</span>: triplet codon-amino acid adaptor activity. It is reported to be involved in the biological proces…	71	0	0	0	0	0	0	0	0	0	0	0	0	0	0	0	0	0	0
FBgn0011863	tRNA:G3:35Bb	2L	14518377	The gene transfer RNA:gly3:35Bb is referred to in FlyBase by the symbol Dmel\tRNA:G3:35Bb (CR31978, FBgn0011863). It is a tRNA_gene from Drosophila melanogaster. Its sequence location is 2L:14518307..14518377. It has the cytological map location 35B2. It is reported to have molecular function</span>: triplet codon-amino acid adaptor activity. It is reported to be involved in the biological proces…	71	0	0	0	0	0	0	0	0	0	0	0	0	0	0	0	0	0	0
FBgn0011864	tRNA:G3:35Bc	2L	14518691	The gene transfer RNA:gly3:35Bc is referred to in FlyBase by the symbol Dmel\tRNA:G3:35Bc (CR31982, FBgn0011864). It is a tRNA_gene from Drosophila melanogaster. Its sequence location is 2L:14518621..14518691. It has the cytological map location 35B2. It is reported to have molecular function</span>: triplet codon-amino acid adaptor activity. It is reported to be involved in the biological proces…	71	0	0	0	0	0	0	0	0	0	0	0	0	0	0	0	0	0	0
FBgn0011865	tRNA:G3:35Bd	2L	14530616	The gene transfer RNA:gly3:35Bd is referred to in FlyBase by the symbol Dmel\tRNA:G3:35Bd (CR31981, FBgn0011865). It is a tRNA_gene from Drosophila melanogaster. Its sequence location is 2L:14530546..14530616. It has the cytological map location 35B2. It is reported to have molecular function</span>: triplet codon-amino acid adaptor activity. It is reported to be involved in the biological proces…	71	0	0	0	0	0	0	0	0	0	0	0	0	0	0	0	0	0	0
FBgn0011866	tRNA:G3:35Be	2L	14530924	The gene transfer RNA:gly3:35Be is referred to in FlyBase by the symbol Dmel\tRNA:G3:35Be (CR31980, FBgn0011866). It is a tRNA_gene from Drosophila melanogaster. Its sequence location is 2L:14530854..14530924. It has the cytological map location 35B2. It is reported to have molecular function</span>: triplet codon-amino acid adaptor activity. It is reported to be involved in the biological proces…	71	0	0	0	0	0	0	0	0	0	0	0	0	0	0	0	0	0	0
FBgn0011867	tRNA:G3:53E	2R	12855513	The gene transfer RNA:gly3:53E is referred to in FlyBase by the symbol Dmel\tRNA:G3:53E (CR30236, FBgn0011867). It is a tRNA_gene from Drosophila melanogaster. Its sequence location is 2R:12855513..12855583. It has the cytological map location 53E3. It is reported to have molecular function</span>: triplet codon-amino acid adaptor activity. It is reported to be involved in the biological process<…	71	0	0	0	0	0	0	0	0	0	0	0	0	0	0	0	0	0	0
FBgn0011868	tRNA:G3:55E	2R	14527301	The gene transfer RNA:gly3:55E is referred to in FlyBase by the symbol Dmel\tRNA:G3:55E (CR30228, FBgn0011868). It is a tRNA_gene from Drosophila melanogaster. Its sequence location is 2R:14527231..14527301. It has the cytological map location 55E3. It is reported to have molecular function</span>: triplet codon-amino acid adaptor activity. It is reported to be involved in the biological process<…	71	0	0	0	0	0	0	0	0	0	0	0	0	0	0	0	0	0	0
FBgn0011869	tRNA:G3:56EFa	2R	16116986	The gene transfer RNA:gly3:56EFa is referred to in FlyBase by the symbol Dmel\tRNA:G3:56EFa (CR30214, FBgn0011869). It is a tRNA_gene from Drosophila melanogaster. Its sequence location is 2R:16116986..16117056. It has the cytological map location 56F10. It is reported to have molecular function</span>: triplet codon-amino acid adaptor activity. It is reported to be involved in the biological pro…	71	0	0	0	0	0	0	0	0	0	0	0	0	0	0	0	0	0	0
FBgn0011870	tRNA:G3:56EFb	2R	16120302	The gene transfer RNA:gly3:56EFb is referred to in FlyBase by the symbol Dmel\tRNA:G3:56EFb (CR30138, FBgn0011870). It is a tRNA_gene from Drosophila melanogaster. Its sequence location is 2R:16120302..16120372. It has the cytological map location 56F10. It is reported to have molecular function</span>: triplet codon-amino acid adaptor activity. It is reported to be involved in the biological pro…	71	0	0	0	0	0	0	0	0	0	0	0	0	0	0	0	0	0	0
FBgn0011871	tRNA:G3:57BCa	2R	17048931	The gene transfer RNA:gly3:57BCa is referred to in FlyBase by the symbol Dmel\tRNA:G3:57BCa (CR30207, FBgn0011871). It is a tRNA_gene from Drosophila melanogaster. Its sequence location is 2R:17048861..17048931. It has the cytological map location 57C6. It is reported to have molecular function</span>: triplet codon-amino acid adaptor activity. It is reported to be involved in the biological proc…	71	0	14.0845	0	0	0	0	0	0	0	0	0	0	0	0	0	0	0	0
FBgn0011872	tRNA:G3:57BCb	2R	17070361	The gene transfer RNA:gly3:57BCb is referred to in FlyBase by the symbol Dmel\tRNA:G3:57BCb (CR30210, FBgn0011872). It is a tRNA_gene from Drosophila melanogaster. Its sequence location is 2R:17070361..17070431. It has the cytological map location 57C8. It is reported to have molecular function</span>: triplet codon-amino acid adaptor activity. It is reported to be involved in the biological proc…	71	14.0845	0	14.0845	0	0	0	0	0	0	0	0	0	0	0	0	0	0	0
FBgn0011877	tRNA:HPsi	2R	8224238	The gene transfer RNA:his:pseudogene is referred to in FlyBase by the symbol Dmel\tRNA:HÎ¨ (CR30253, FBgn0011877). It is a pseudogene_attribute from Drosophila melanogaster. Its sequence location is 2R:8224238..8224309. It has the cytological map location 48F10. Its molecular function is unknown. The biological processes in which it is involved are not known. No alleles are reported. It has one a…	72	13.8889	0	0	0	0	13.8889	0	0	0	0	0	0	0	0	0	0	0	0
FBgn0011878	tRNA:H:48F	2R	8223923	The gene transfer RNA:his:48F is referred to in FlyBase by the symbol Dmel\tRNA:H:48F (CR30252, FBgn0011878). It is a tRNA_gene from Drosophila melanogaster. Its sequence location is 2R:8223923..8223994. It has the cytological map location 48F10. It is reported to have molecular function</span>: triplet codon-amino acid adaptor activity. It is reported to be involved in the biological process</sp…	72	0	0	0	0	0	0	0	0	0	0	0	13.8889	13.8889	0	0	0	13.8889	0
FBgn0011879	tRNA:H:56E	2R	13279720	The gene transfer RNA:his:56E is referred to in FlyBase by the symbol Dmel\tRNA:H:56E (CR30233, FBgn0011879). It is a tRNA_gene from Drosophila melanogaster. Its sequence location is 2R:13279720..13279791. It has the cytological map location 54B5. It is reported to have molecular function</span>: triplet codon-amino acid adaptor activity. It is reported to be involved in the biological process</s…	72	0	0	0	0	0	0	0	13.8889	0	0	0	0	0	0	0	0	0	0
FBgn0011880	tRNA:I:42A	2R	2053656	The gene transfer RNA:ile:42A is referred to in FlyBase by the symbol Dmel\tRNA:I:42A (CR30313, FBgn0011880). It is a tRNA_gene from Drosophila melanogaster. Its sequence location is 2R:2053656..2053729. It has the cytological map location 42A12. It is reported to have molecular function</span>: triplet codon-amino acid adaptor activity. It is reported to be involved in the biological process</sp…	74	0	0	13.5135	0	0	0	0	0	0	0	0	0	0	0	0	0	0	0
FBgn0011881	tRNA:I:49Fa	2R	9317860	The gene transfer RNA:ile:49Fa is referred to in FlyBase by the symbol Dmel\tRNA:I:49Fa (CR32842, FBgn0011881). It is a tRNA_gene from Drosophila melanogaster. Its sequence location is 2R:9317787..9317860. It has the cytological map location 50A7. It is reported to have molecular function</span>: triplet codon-amino acid adaptor activity. It is reported to be involved in the biological process</s…	74	0	0	0	0	0	0	0	0	0	0	0	0	0	0	0	0	0	0
FBgn0011882	tRNA:I:49Fb	2R	9318489	The gene transfer RNA:ile:49Fb is referred to in FlyBase by the symbol Dmel\tRNA:I:49Fb (CR30244, FBgn0011882). It is a tRNA_gene from Drosophila melanogaster. Its sequence location is 2R:9318489..9318562. It has the cytological map location 50A7. It is reported to have molecular function</span>: triplet codon-amino acid adaptor activity. It is reported to be involved in the biological process</s…	74	0	0	0	0	0	0	0	0	0	0	0	0	0	0	0	0	0	0
FBgn0011883	tRNA:I:49Fc	2R	9318790	The gene transfer RNA:ile:49Fc is referred to in FlyBase by the symbol Dmel\tRNA:I:49Fc (CR30521, FBgn0011883). It is a tRNA_gene from Drosophila melanogaster. Its sequence location is 2R:9318790..9318863. It has the cytological map location 50A7. It is reported to have molecular function</span>: triplet codon-amino acid adaptor activity. It is reported to be involved in the biological process</s…	74	0	0	0	0	0	0	0	13.5135	0	0	13.5135	0	0	0	0	0	0	0
FBgn0011884	tRNA:I:49Fd	2R	9319282	The gene transfer RNA:ile:49Fd is referred to in FlyBase by the symbol Dmel\tRNA:I:49Fd (CR30246, FBgn0011884). It is a tRNA_gene from Drosophila melanogaster. Its sequence location is 2R:9319282..9319355. It has the cytological map location 50A7. It is reported to have molecular function</span>: triplet codon-amino acid adaptor activity. It is reported to be involved in the biological process</s…	74	0	0	0	0	0	0	13.5135	13.5135	0	0	13.5135	0	0	13.5135	0	0	0	0
FBgn0011885	tRNA:I:49Fe	2R	9319598	The gene transfer RNA:ile:49Fe is referred to in FlyBase by the symbol Dmel\tRNA:I:49Fe (CR30247, FBgn0011885). It is a tRNA_gene from Drosophila melanogaster. Its sequence location is 2R:9319598..9319671. It has the cytological map location 50A7. It is reported to have molecular function</span>: triplet codon-amino acid adaptor activity. It is reported to be involved in the biological process</s…	74	13.5135	0	0	0	0	0	13.5135	0	0	0	0	0	0	0	0	0	0	0
FBgn0011887	tRNA:K2:42Aa	2R	2053489	The gene transfer RNA:lys2:42Aa is referred to in FlyBase by the symbol Dmel\tRNA:K2:42Aa (CR30312, FBgn0011887). It is a tRNA_gene from Drosophila melanogaster. Its sequence location is 2R:2053489..2053561. It has the cytological map location 42A12. It is reported to have molecular function</span>: triplet codon-amino acid adaptor activity. It is reported to be involved in the biological process…	73	0	0	0	0	0	0	0	0	0	0	0	0	0	0	0	0	0	0
FBgn0011888	tRNA:K2:42Ab	2R	2052453	The gene transfer RNA:lys2:42Ab is referred to in FlyBase by the symbol Dmel\tRNA:K2:42Ab (CR30516, FBgn0011888). It is a tRNA_gene from Drosophila melanogaster. Its sequence location is 2R:2052381..2052453. It has the cytological map location 42A12. It is reported to have molecular function</span>: triplet codon-amino acid adaptor activity. It is reported to be involved in the biological process…	73	0	0	0	0	0	0	0	0	0	0	13.6986	0	0	13.6986	0	0	0	0
FBgn0011889	tRNA:K2:42Ac	2R	2050258	The gene transfer RNA:lys2:42Ac is referred to in FlyBase by the symbol Dmel\tRNA:K2:42Ac (CR30517, FBgn0011889). It is a tRNA_gene from Drosophila melanogaster. Its sequence location is 2R:2050186..2050258. It has the cytological map location 42A12. It is reported to have molecular function</span>: triplet codon-amino acid adaptor activity. It is reported to be involved in the biological process…	73	0	0	0	0	0	0	0	13.6986	0	13.6986	0	13.6986	13.6986	0	0	13.6986	13.6986	0
FBgn0011890	tRNA:K2:42Ad	2R	2059073	The gene transfer RNA:lys2:42Ad is referred to in FlyBase by the symbol Dmel\tRNA:K2:42Ad (CR30515, FBgn0011890). It is a tRNA_gene from Drosophila melanogaster. Its sequence location is 2R:2059001..2059073. It has the cytological map location 42A12. It is reported to have molecular function</span>: triplet codon-amino acid adaptor activity. It is reported to be involved in the biological process…	73	0	0	0	0	0	0	0	0	0	0	0	0	0	0	0	0	0	0
FBgn0011891	tRNA:K2:42Ae	2R	2029949	The gene transfer RNA:lys2:42Ae is referred to in FlyBase by the symbol Dmel\tRNA:K2:42Ae (CR32837, FBgn0011891). It is a tRNA_gene from Drosophila melanogaster. Its sequence location is 2R:2029877..2029949. It has the cytological map location 42A11. It is reported to have molecular function</span>: triplet codon-amino acid adaptor activity. It is reported to be involved in the biological process…	73	0	0	0	0	0	0	13.6986	13.6986	0	0	0	0	0	0	0	0	13.6986	0
FBgn0011892	tRNA:K2:42Ea	2R	2834385	The gene transfer RNA:lys2:42Ea is referred to in FlyBase by the symbol Dmel\tRNA:K2:42Ea (CR30300, FBgn0011892). It is a tRNA_gene from Drosophila melanogaster. Its sequence location is 2R:2834313..2834385. It has the cytological map location 42E1. It is reported to have molecular function</span>: triplet codon-amino acid adaptor activity. It is reported to be involved in the biological process<…	73	0	0	0	0	0	0	0	13.6986	0	0	13.6986	13.6986	13.6986	0	0	0	0	0
FBgn0011893	tRNA:K2:42Eb	2R	2835315	The gene transfer RNA:lys2:42Eb is referred to in FlyBase by the symbol Dmel\tRNA:K2:42Eb (CR30301, FBgn0011893). It is a tRNA_gene from Drosophila melanogaster. Its sequence location is 2R:2835243..2835315. It has the cytological map location 42E1. It is reported to have molecular function</span>: triplet codon-amino acid adaptor activity. It is reported to be involved in the biological process<…	73	0	0	13.6986	0	0	0	13.6986	13.6986	0	0	0	0	0	0	0	0	0	0
FBgn0011894	tRNA:K2:42Ec	2R	2835861	The gene transfer RNA:lys2:42Ec is referred to in FlyBase by the symbol Dmel\tRNA:K2:42Ec (CR30302, FBgn0011894). It is a tRNA_gene from Drosophila melanogaster. Its sequence location is 2R:2835789..2835861. It has the cytological map location 42E1. It is reported to have molecular function</span>: triplet codon-amino acid adaptor activity. It is reported to be involved in the biological process<…	73	0	0	0	0	0	0	0	0	0	0	0	0	0	0	0	0	0	0
FBgn0011895	tRNA:K2:42Ed	2R	2836710	The gene transfer RNA:lys2:42Ed is referred to in FlyBase by the symbol Dmel\tRNA:K2:42Ed (CR30303, FBgn0011895). It is a tRNA_gene from Drosophila melanogaster. Its sequence location is 2R:2836638..2836710. It has the cytological map location 42E1. It is reported to have molecular function</span>: triplet codon-amino acid adaptor activity. It is reported to be involved in the biological process<…	73	0	13.6986	0	0	0	0	0	0	0	0	0	0	0	0	0	0	0	0
FBgn0011896	tRNA:K2:50C	2R	9423622	The gene transfer RNA:lys2:50C is referred to in FlyBase by the symbol Dmel\tRNA:K2:50C (CR30507, FBgn0011896). It is a tRNA_gene from Drosophila melanogaster. Its sequence location is 2R:9423550..9423622. It has the cytological map location 50B1. It is reported to have molecular function</span>: triplet codon-amino acid adaptor activity. It is reported to be involved in the biological process</s…	73	0	0	0	0	0	0	0	0	0	0	0	0	0	0	0	0	0	0
FBgn0011897	tRNA:K2:56EF	2R	15690096	The gene transfer RNA:lys2:56EF is referred to in FlyBase by the symbol Dmel\tRNA:K2:56EF (CR30520, FBgn0011897). It is a tRNA_gene from Drosophila melanogaster. Its sequence location is 2R:15690096..15690168. It has the cytological map location 56E3. It is reported to have molecular function</span>: triplet codon-amino acid adaptor activity. It is reported to be involved in the biological proces…	73	0	0	0	0	0	0	0	0	0	0	0	0	0	0	0	0	0	0
FBgn0011902	tRNA:K5:29A	2L	8290727	The gene transfer RNA:lys5:29A is referred to in FlyBase by the symbol Dmel\tRNA:K5:29A (CR31899, FBgn0011902). It is a tRNA_gene from Drosophila melanogaster. Its sequence location is 2L:8290727..8290799. It has the cytological map location 29A2. It is reported to have molecular function</span>: triplet codon-amino acid adaptor activity. It is reported to be involved in the biological process</s…	73	0	0	0	0	0	0	0	0	0	0	0	0	0	0	0	0	0	0
FBgn0011904	tRNA:K5:84ABa	3R	2648757	The gene transfer RNA:lys5:84AB is referred to in FlyBase by the symbol Dmel\tRNA:K5:84ABa (CR31486, FBgn0011904). It is a tRNA_gene from Drosophila melanogaster. Its sequence location is 3R:2648685..2648757. It has the cytological map location 84A5. It is reported to have molecular function</span>: triplet codon-amino acid adaptor activity. It is reported to be involved in the biological process…	73	0	0	0	0	0	0	0	0	0	0	0	0	0	0	0	0	0	0
FBgn0011905	tRNA:K5:87BC	3R	7957078	The gene transfer RNA:lys5:87BC is referred to in FlyBase by the symbol Dmel\tRNA:K5:87BC (CR31197, FBgn0011905). It is a tRNA_gene from Drosophila melanogaster. Its sequence location is 3R:7957078..7957149. It has the cytological map location 87A9. It is reported to have molecular function</span>: triplet codon-amino acid adaptor activity. It is reported to be involved in the biological process<…	72	0	0	0	0	0	0	0	0	13.8889	0	0	0	0	0	0	0	0	0
FBgn0011906	tRNA:L2:44EF	2R	4570720	The gene transfer RNA:leu2:44EF is referred to in FlyBase by the symbol Dmel\tRNA:L2:44EF (CR30292, FBgn0011906). It is a tRNA_gene from Drosophila melanogaster. Its sequence location is 2R:4570720..4570802. It has the cytological map location 44E2. It is reported to have molecular function</span>: triplet codon-amino acid adaptor activity. It is reported to be involved in the biological process<…	83	0	0	0	0	0	0	0	0	0	0	0	0	0	0	0	0	0	0
FBgn0011909	tRNA:L3:49Fa	2R	9318320	The gene transfer RNA:leu:49Fa is referred to in FlyBase by the symbol Dmel\tRNA:L3:49Fa (CR32841, FBgn0011909). It is a tRNA_gene from Drosophila melanogaster. Its sequence location is 2R:9318200..9318320. It has the cytological map location 50A7. It is reported to have molecular function</span>: triplet codon-amino acid adaptor activity. It is reported to be involved in the biological process</…	121	0	0	0	0	0	0	0	0	8.26446	0	0	0	0	0	0	0	0	0
FBgn0011910	tRNA:L3:49Fb	2R	9320173	The gene transfer RNA:leu:49Fb is referred to in FlyBase by the symbol Dmel\tRNA:L3:49Fb (CR30508, FBgn0011910). It is a tRNA_gene from Drosophila melanogaster. Its sequence location is 2R:9320173..9320299. It has the cytological map location 50A7. It is reported to have molecular function</span>: triplet codon-amino acid adaptor activity. It is reported to be involved in the biological process</…	127	7.87402	0	0	0	0	0	0	7.87402	0	7.87402	0	0	0	7.87402	0	0	0	0
FBgn0011915	tRNA:M2:48Ba	2R	7540154	The gene transfer RNA:met2:48Ba is referred to in FlyBase by the symbol Dmel\tRNA:M2:48Ba (CR30255, FBgn0011915). It is a tRNA_gene from Drosophila melanogaster. Its sequence location is 2R:7540154..7540226. It has the cytological map location 48B4. It is reported to have molecular function</span>: triplet codon-amino acid adaptor activity. It is reported to be involved in the biological process<…	73	0	0	0	0	0	0	0	0	0	0	0	0	0	0	0	0	0	0
FBgn0011916	tRNA:M2:48Bb	2R	7548140	The gene transfer RNA:met2:48Bb is referred to in FlyBase by the symbol Dmel\tRNA:M2:48Bb (CR32844, FBgn0011916). It is a tRNA_gene from Drosophila melanogaster. Its sequence location is 2R:7548068..7548140. It has the cytological map location 48B5. It is reported to have molecular function</span>: triplet codon-amino acid adaptor activity. It is reported to be involved in the biological process<…	73	13.6986	0	0	0	0	0	13.6986	0	0	0	0	0	0	0	0	0	0	0
FBgn0011919	tRNA:M2:83F	3R	2321833	The gene transfer RNA:met2:83F is referred to in FlyBase by the symbol Dmel\tRNA:M2:83F (CR31310, FBgn0011919). It is a tRNA_gene from Drosophila melanogaster. Its sequence location is 3R:2321761..2321833. It has the cytological map location 83F1. It is reported to have molecular function</span>: triplet codon-amino acid adaptor activity. It is reported to be involved in the biological process</s…	73	13.6986	0	13.6986	0	0	0	13.6986	0	13.6986	13.6986	0	0	0	0	13.6986	13.6986	13.6986	13.6986
FBgn0011921	tRNA:M3:46A	2R	5548730	The gene transfer RNA:met3:46A is referred to in FlyBase by the symbol Dmel\tRNA:M3:46A (CR30003, FBgn0011921). It is a tRNA_gene from Drosophila melanogaster. Its sequence location is 2R:5548730..5548801. It has the cytological map location 46A1. It is reported to have molecular function</span>: triplet codon-amino acid adaptor activity. It is reported to be involved in the biological process</s…	72	0	13.8889	0	0	0	0	13.8889	0	13.8889	13.8889	13.8889	0	0	0	0	0	0	0
FBgn0011927	tRNA:M3:70Fa	3L	14667113	The gene transfer RNA:met3:70Fa is referred to in FlyBase by the symbol Dmel\tRNA:M3:70Fa (CR32142, FBgn0011927). It is a tRNA_gene from Drosophila melanogaster. Its sequence location is 3L:14667042..14667113. It has the cytological map location 70E7. It is reported to have molecular function</span>: triplet codon-amino acid adaptor activity. It is reported to be involved in the biological proces…	72	0	0	0	0	0	0	0	0	0	0	0	0	0	0	0	0	0	0
FBgn0011928	tRNA:M3:70Fb	3L	14667444	The gene transfer RNA:met3:70Fb is referred to in FlyBase by the symbol Dmel\tRNA:M3:70Fb (CR32144, FBgn0011928). It is a tRNA_gene from Drosophila melanogaster. Its sequence location is 3L:14667444..14667515. It has the cytological map location 70E7. It is reported to have molecular function</span>: triplet codon-amino acid adaptor activity. It is reported to be involved in the biological proces…	72	0	0	0	0	0	0	0	0	0	0	0	0	0	0	0	0	0	0
FBgn0011931	tRNA:N5:42Aa	2R	2050024	The gene transfer RNA:asn5:42Aa is referred to in FlyBase by the symbol Dmel\tRNA:N5:42Aa (CR30510, FBgn0011931). It is a tRNA_gene from Drosophila melanogaster. Its sequence location is 2R:2050024..2050097. It has the cytological map location 42A12. It is reported to have molecular function</span>: triplet codon-amino acid adaptor activity. It is reported to be involved in the biological process…	74	0	13.5135	0	0	0	0	0	0	0	0	0	0	0	0	0	0	0	0
FBgn0011932	tRNA:N5:42Ab	2R	2049702	The gene transfer RNA:asn5:42Ab is referred to in FlyBase by the symbol Dmel\tRNA:N5:42Ab (CR30511, FBgn0011932). It is a tRNA_gene from Drosophila melanogaster. Its sequence location is 2R:2049702..2049775. It has the cytological map location 42A12. It is reported to have molecular function</span>: triplet codon-amino acid adaptor activity. It is reported to be involved in the biological process…	74	0	0	0	0	0	0	0	13.5135	0	0	0	0	0	0	13.5135	0	0	0
FBgn0011933	tRNA:N5:42Ac	2R	2049601	The gene transfer RNA:asn5:42Ac is referred to in FlyBase by the symbol Dmel\tRNA:N5:42Ac (CR30518, FBgn0011933). It is a tRNA_gene from Drosophila melanogaster. Its sequence location is 2R:2049528..2049601. It has the cytological map location 42A12. It is reported to have molecular function</span>: triplet codon-amino acid adaptor activity. It is reported to be involved in the biological process…	74	0	0	0	0	0	0	13.5135	0	0	0	0	0	0	0	0	0	0	0
FBgn0011934	tRNA:N5:42Ad	2R	2077877	The gene transfer RNA:asn5:42Ad is referred to in FlyBase by the symbol Dmel\tRNA:N5:42Ad (CR30319, FBgn0011934). It is a tRNA_gene from Drosophila melanogaster. Its sequence location is 2R:2077877..2077950. It has the cytological map location 42A13. It is reported to have molecular function</span>: triplet codon-amino acid adaptor activity. It is reported to be involved in the biological process…	74	0	0	0	0	0	0	0	0	0	0	0	0	0	0	0	0	0	0
FBgn0011935	tRNA:N5:42Ae	2R	2077707	The gene transfer RNA:asn5:42Ae is referred to in FlyBase by the symbol Dmel\tRNA:N5:42Ae (CR30519, FBgn0011935). It is a tRNA_gene from Drosophila melanogaster. Its sequence location is 2R:2077634..2077707. It has the cytological map location 42A13. It is reported to have molecular function</span>: triplet codon-amino acid adaptor activity. It is reported to be involved in the biological process…	74	0	0	0	0	0	0	0	0	0	0	0	0	0	0	0	0	0	0
FBgn0011936	tRNA:N5:42Af	2R	2041084	The gene transfer RNA:asn5:42Af is referred to in FlyBase by the symbol Dmel\tRNA:N5:42Af (CR33973, FBgn0011936). It is a tRNA_gene from Drosophila melanogaster. Its sequence location is 2R:2041011..2041084. It has the cytological map location 42A12. It is reported to have molecular function</span>: triplet codon-amino acid adaptor activity. It is reported to be involved in the biological process…	74	0	0	0	0	0	0	0	0	0	0	0	0	0	0	0	0	0	0
FBgn0011937	tRNA:N5:42Ag	2R	2040691	The gene transfer RNA:asn5:42Ag is referred to in FlyBase by the symbol Dmel\tRNA:N5:42Ag (CR33972, FBgn0011937). It is a tRNA_gene from Drosophila melanogaster. Its sequence location is 2R:2040691..2040764. It has the cytological map location 42A12. It is reported to have molecular function</span>: triplet codon-amino acid adaptor activity. It is reported to be involved in the biological process…	74	0	0	0	0	0	0	0	0	0	0	0	0	0	0	0	0	0	0
FBgn0011938	tRNA:N5:42Ah	2R	2040181	The gene transfer RNA:asn5:42Ah is referred to in FlyBase by the symbol Dmel\tRNA:N5:42Ah (CR30513, FBgn0011938). It is a tRNA_gene from Drosophila melanogaster. Its sequence location is 2R:2040108..2040181. It has the cytological map location 42A12. It is reported to have molecular function</span>: triplet codon-amino acid adaptor activity. It is reported to be involved in the biological process…	74	0	0	0	0	0	13.5135	0	0	0	0	0	0	0	0	0	0	0	0
FBgn0011944	tRNA:P:90Ca	3R	13443903	The gene transfer RNA:pro:90Ca is referred to in FlyBase by the symbol Dmel\tRNA:P:90Ca (CR31567, FBgn0011944). It is a tRNA_gene from Drosophila melanogaster. Its sequence location is 3R:13443832..13443903. It has the cytological map location 90B6. It is reported to have molecular function</span>: triplet codon-amino acid adaptor activity. It is reported to be involved in the biological process<…	72	0	0	0	0	0	0	0	0	0	0	0	13.8889	13.8889	0	0	0	0	0
FBgn0011945	tRNA:P:90Cb	3R	13445683	The gene transfer RNA:pro:90Cb is referred to in FlyBase by the symbol Dmel\tRNA:P:90Cb (CR31571, FBgn0011945). It is a tRNA_gene from Drosophila melanogaster. Its sequence location is 3R:13445683..13445754. It has the cytological map location 90B6. It is reported to have molecular function</span>: triplet codon-amino acid adaptor activity. It is reported to be involved in the biological process<…	72	0	0	0	0	0	0	0	0	0	0	0	0	0	0	0	0	0	0
FBgn0011948	tRNA:R:12Ea	X	13910236	The gene transfer RNA:arg:12Ea is referred to in FlyBase by the symbol Dmel\tRNA:R:12Ea (CR32622, FBgn0011948). It is a tRNA_gene from Drosophila melanogaster. Its sequence location is X:13910236..13910308. It has the cytological map location 12D2. It is reported to have molecular function</span>: triplet codon-amino acid adaptor activity. It is reported to be involved in the biological process</…	73	0	0	0	0	0	0	0	0	0	0	0	0	0	0	0	0	0	0
FBgn0011949	tRNA:R:12Eb	X	13910841	The gene transfer RNA:arg:12Eb is referred to in FlyBase by the symbol Dmel\tRNA:R:12Eb (CR32620, FBgn0011949). It is a tRNA_gene from Drosophila melanogaster. Its sequence location is X:13910841..13910913. It has the cytological map location 12D2. Its molecular function is unknown. The biological processes in which it is involved are not known. No alleles are reported. It has one annotated trans…	73	0	0	0	0	0	0	0	0	0	0	0	0	0	0	0	0	0	0
FBgn0011950	tRNA:R:12Ec	X	13911043	The gene transfer RNA:arg:12Ec is referred to in FlyBase by the symbol Dmel\tRNA:R:12Ec (CR32619, FBgn0011950). It is a tRNA_gene from Drosophila melanogaster. Its sequence location is X:13911043..13911115. It has the cytological map location 12D2. It is reported to have molecular function</span>: triplet codon-amino acid adaptor activity. It is reported to be involved in the biological process</…	73	0	0	0	0	0	0	0	0	0	0	0	0	0	0	0	0	0	0
FBgn0011951	tRNA:R:12Ed	X	13911245	The gene transfer RNA:arg:12Ed is referred to in FlyBase by the symbol Dmel\tRNA:R:12Ed (CR32617, FBgn0011951). It is a tRNA_gene from Drosophila melanogaster. Its sequence location is X:13911245..13911317. It has the cytological map location 12D2. It is reported to have molecular function</span>: triplet codon-amino acid adaptor activity. It is reported to be involved in the biological process</…	73	0	0	0	0	0	0	0	0	0	0	0	0	0	0	0	0	0	0
FBgn0011952	tRNA:R:12Ee	X	13908847	The gene transfer RNA:arg:12Ee is referred to in FlyBase by the symbol Dmel\tRNA:R:12Ee (CR32624, FBgn0011952). It is a tRNA_gene from Drosophila melanogaster. Its sequence location is X:13908847..13908919. It has the cytological map location 12D2. It is reported to have molecular function</span>: triplet codon-amino acid adaptor activity. It is reported to be involved in the biological process</…	73	0	0	0	0	0	0	0	0	0	0	0	0	0	0	0	13.6986	0	0
FBgn0011953	tRNA:R:12Ef	X	13997824	The gene transfer RNA:arg:12Ef is referred to in FlyBase by the symbol Dmel\tRNA:R:12Ef (CR32610, FBgn0011953). It is a tRNA_gene from Drosophila melanogaster. Its sequence location is X:13997752..13997824. It has the cytological map location 12E1. Its molecular function is unknown. The biological processes in which it is involved are not known. No alleles are reported. It has one annotated trans…	73	0	0	0	0	0	0	0	0	0	0	0	0	0	0	0	0	0	0
FBgn0011955	tRNA:R2:42Aa	2R	2066161	The gene transfer RNA:arg2:42Aa is referred to in FlyBase by the symbol Dmel\tRNA:R2:42Aa (CR30514, FBgn0011955). It is a tRNA_gene from Drosophila melanogaster. Its sequence location is 2R:2066089..2066161. It has the cytological map location 42A12. It is reported to have molecular function</span>: triplet codon-amino acid adaptor activity. It is reported to be involved in the biological process…	73	0	0	0	0	0	0	0	0	0	0	0	0	0	0	0	0	0	0
FBgn0011956	tRNA:R2:42Ab	2R	2057112	The gene transfer RNA:arg2:42Ab is referred to in FlyBase by the symbol Dmel\tRNA:R2:42Ab (CR30314, FBgn0011956). It is a tRNA_gene from Drosophila melanogaster. Its sequence location is 2R:2057112..2057184. It has the cytological map location 42A12. It is reported to have molecular function</span>: triplet codon-amino acid adaptor activity. It is reported to be involved in the biological process…	73	0	0	0	0	0	0	0	0	0	0	0	0	0	0	0	0	0	0
FBgn0011957	tRNA:R2:42Ac	2R	2049040	The gene transfer RNA:arg2:42Ac is referred to in FlyBase by the symbol Dmel\tRNA:R2:42Ac (CR30512, FBgn0011957). It is a tRNA_gene from Drosophila melanogaster. Its sequence location is 2R:2049040..2049112. It has the cytological map location 42A12. It is reported to have molecular function</span>: triplet codon-amino acid adaptor activity. It is reported to be involved in the biological process…	73	13.6986	0	13.6986	0	0	0	0	13.6986	0	0	0	0	0	13.6986	0	13.6986	0	0
FBgn0011958	tRNA:R2:42Ad	2R	2029670	The gene transfer RNA:arg2:42Ad is referred to in FlyBase by the symbol Dmel\tRNA:R2:42Ad (CR30304, FBgn0011958). It is a tRNA_gene from Drosophila melanogaster. Its sequence location is 2R:2029670..2029742. It has the cytological map location 42A11. It is reported to have molecular function</span>: triplet codon-amino acid adaptor activity. It is reported to be involved in the biological process…	73	13.6986	0	0	0	0	0	13.6986	0	0	0	0	0	0	0	0	13.6986	0	0
FBgn0011959	tRNA:R2:84Fa	3R	3966764	The gene transfer RNA:arg2:84Fa is referred to in FlyBase by the symbol Dmel\tRNA:R2:84Fa (CR31581, FBgn0011959). It is a tRNA_gene from Drosophila melanogaster. Its sequence location is 3R:3966692..3966764. It has the cytological map location 84F1. It is reported to have molecular function</span>: triplet codon-amino acid adaptor activity. It is reported to be involved in the biological process<…	73	0	0	0	0	0	0	0	0	0	0	0	0	0	0	0	0	0	0
FBgn0011960	tRNA:R2:84Fb	3R	3966521	The gene transfer RNA:arg2:84Fb is referred to in FlyBase by the symbol Dmel\tRNA:R2:84Fb (CR31566, FBgn0011960). It is a tRNA_gene from Drosophila melanogaster. Its sequence location is 3R:3966449..3966521. It has the cytological map location 84F1. It is reported to have molecular function</span>: triplet codon-amino acid adaptor activity. It is reported to be involved in the biological process<…	73	0	0	0	0	0	0	0	0	0	0	0	0	0	0	0	0	0	0
FBgn0011961	tRNA:R2:84Fc	3R	3966270	The gene transfer RNA:arg2:84Fc is referred to in FlyBase by the symbol Dmel\tRNA:R2:84Fc (CR31582, FBgn0011961). It is a tRNA_gene from Drosophila melanogaster. Its sequence location is 3R:3966198..3966270. It has the cytological map location 84F1. It is reported to have molecular function</span>: triplet codon-amino acid adaptor activity. It is reported to be involved in the biological process<…	73	0	0	0	0	0	0	0	0	0	0	13.6986	0	0	0	0	0	0	0
FBgn0011962	tRNA:R2:84Fd	3R	3966017	The gene transfer RNA:arg2:84Fd is referred to in FlyBase by the symbol Dmel\tRNA:R2:84Fd (CR31585, FBgn0011962). It is a tRNA_gene from Drosophila melanogaster. Its sequence location is 3R:3965945..3966017. It has the cytological map location 84F1. It is reported to have molecular function</span>: triplet codon-amino acid adaptor activity. It is reported to be involved in the biological process<…	73	0	0	0	0	0	0	0	13.6986	0	0	0	0	0	0	0	0	0	0
FBgn0011963	tRNA:R2:84Fe	3R	3965745	The gene transfer RNA:arg2:84Fe is referred to in FlyBase by the symbol Dmel\tRNA:R2:84Fe (CR31584, FBgn0011963). It is a tRNA_gene from Drosophila melanogaster. Its sequence location is 3R:3965673..3965745. It has the cytological map location 84F1. It is reported to have molecular function</span>: triplet codon-amino acid adaptor activity. It is reported to be involved in the biological process<…	73	0	0	0	0	0	0	0	0	0	0	0	0	0	0	0	0	0	0
FBgn0011965	tRNA:R:83AB	3R	1213950	The gene transfer RNA:arg:83AB is referred to in FlyBase by the symbol Dmel\tRNA:R:83AB (CR31593, FBgn0011965). It is a tRNA_gene from Drosophila melanogaster. Its sequence location is 3R:1213950..1214022. It has the cytological map location 83A1. It is reported to have molecular function</span>: triplet codon-amino acid adaptor activity. It is reported to be involved in the biological process</s…	73	0	0	0	0	0	0	13.6986	0	0	13.6986	0	13.6986	13.6986	0	0	0	0	0
FBgn0011966	tRNA:R:85Ca	3R	4687602	The gene transfer RNA:arg:85Ca is referred to in FlyBase by the symbol Dmel\tRNA:R:85Ca (CR31443, FBgn0011966). It is a tRNA_gene from Drosophila melanogaster. Its sequence location is 3R:4687602..4687674. It has the cytological map location 85B3. It is reported to have molecular function</span>: triplet codon-amino acid adaptor activity. It is reported to be involved in the biological process</s…	73	13.6986	0	13.6986	13.6986	13.6986	0	0	0	0	13.6986	13.6986	13.6986	13.6986	0	0	0	13.6986	0
FBgn0011970	tRNA:S2b:86A	3R	6103857	The gene transfer RNA:ser2b:86A is referred to in FlyBase by the symbol Dmel\tRNA:S2b:86A (CR31396, FBgn0011970). It is a tRNA_gene from Drosophila melanogaster. Its sequence location is 3R:6103776..6103857. It has the cytological map location 86A5. It is reported to have molecular function</span>: triplet codon-amino acid adaptor activity. It is reported to be involved in the biological process<…	82	0	12.1951	0	0	0	0	12.1951	0	0	0	0	0	0	12.1951	0	0	0	0
FBgn0011971	tRNA:S2b:88A	3R	9870328	The gene transfer RNA:ser2b:88A is referred to in FlyBase by the symbol Dmel\tRNA:S2b:88A (CR31476, FBgn0011971). It is a tRNA_gene from Drosophila melanogaster. Its sequence location is 3R:9870247..9870328. It has the cytological map location 88A4. It is reported to have molecular function</span>: triplet codon-amino acid adaptor activity. It is reported to be involved in the biological process<…	82	0	0	0	0	0	0	0	0	0	0	0	0	0	0	0	0	0	0
FBgn0011974	tRNA:S474:12Eh	X	13964674	The gene transfer RNA:ser474:12Eh is referred to in FlyBase by the symbol Dmel\tRNA:S474:12Eh (CR32615, FBgn0011974). It is a tRNA_gene from Drosophila melanogaster. Its sequence location is X:13964674..13964755. It has the cytological map location 12D4. It is reported to have molecular function</span>: triplet codon-amino acid adaptor activity. It is reported to be involved in the biological pro…	82	0	0	0	0	0	0	0	0	0	0	0	0	0	0	0	0	0	0
FBgn0011975	tRNA:S4:12Ea	X	13909078	The gene transfer RNA:ser4:12Ea is referred to in FlyBase by the symbol Dmel\tRNA:S4:12Ea (CR32621, FBgn0011975). It is a tRNA_gene from Drosophila melanogaster. Its sequence location is X:13909078..13909159. It has the cytological map location 12D2. It is reported to have molecular function</span>: triplet codon-amino acid adaptor activity. It is reported to be involved in the biological process…	82	0	0	0	0	0	0	0	0	0	0	0	0	0	0	0	0	0	0
FBgn0011976	tRNA:S4:12Eb	X	13909478	The gene transfer RNA:ser4:12Eb is referred to in FlyBase by the symbol Dmel\tRNA:S4:12Eb (CR32623, FBgn0011976). It is a tRNA_gene from Drosophila melanogaster. Its sequence location is X:13909478..13909559. It has the cytological map location 12D2. It is reported to have molecular function</span>: triplet codon-amino acid adaptor activity. It is reported to be involved in the biological process…	82	0	0	0	0	0	0	0	0	0	0	0	0	0	0	0	0	0	0
FBgn0011977	tRNA:S4:12Ee	X	13997477	The gene transfer RNA:ser4:12Ee is referred to in FlyBase by the symbol Dmel\tRNA:S4:12Ee (CR32608, FBgn0011977). It is a tRNA_gene from Drosophila melanogaster. Its sequence location is X:13997396..13997477. It has the cytological map location 12E1. It is reported to have molecular function</span>: triplet codon-amino acid adaptor activity. It is reported to be involved in the biological process…	82	0	0	0	0	0	0	0	0	0	0	0	0	0	0	0	0	0	0
FBgn0011980	tRNA:S774:12Ec	X	13919223	The gene transfer RNA:ser774:12Ec is referred to in FlyBase by the symbol Dmel\tRNA:S774:12Ec (CR32612, FBgn0011980). It is a tRNA_gene from Drosophila melanogaster. Its sequence location is X:13919142..13919223. It has the cytological map location 12D2. It is reported to have molecular function</span>: triplet codon-amino acid adaptor activity. It is reported to be involved in the biological pro…	82	0	0	0	0	0	0	0	0	0	0	0	0	0	0	0	0	0	0
FBgn0011981	tRNA:S774:12Ef	X	13998682	The gene transfer RNA:ser774:12Ef is referred to in FlyBase by the symbol Dmel\tRNA:S774:12Ef (CR32618, FBgn0011981). It is a tRNA_gene from Drosophila melanogaster. Its sequence location is X:13998682..13998763. It has the cytological map location 12E1. It is reported to have molecular function</span>: triplet codon-amino acid adaptor activity. It is reported to be involved in the biological pro…	82	0	0	0	0	0	0	0	0	0	0	0	0	0	0	0	0	0	0
FBgn0011982	tRNA:S7:12Ed	X	13919680	The gene transfer RNA:ser7:12Ed is referred to in FlyBase by the symbol Dmel\tRNA:S7:12Ed (CR32607, FBgn0011982). It is a tRNA_gene from Drosophila melanogaster. Its sequence location is X:13919599..13919680. It has the cytological map location 12D2. It is reported to have molecular function</span>: triplet codon-amino acid adaptor activity. It is reported to be involved in the biological process…	82	12.1951	0	0	0	0	0	0	0	0	0	0	0	0	0	0	0	0	0
FBgn0011983	tRNA:S7:12Eg	X	14011843	The gene transfer RNA:ser7:12Eg is referred to in FlyBase by the symbol Dmel\tRNA:S7:12Eg (CR32609, FBgn0011983). It is a tRNA_gene from Drosophila melanogaster. Its sequence location is X:14011762..14011843. It has the cytological map location 12E1. It is reported to have molecular function</span>: triplet codon-amino acid adaptor activity. It is reported to be involved in the biological process…	82	0	0	0	0	0	0	0	0	0	0	0	0	0	0	0	0	0	0
FBgn0011984	tRNA:S7:23Ea	2L	3173084	The gene transfer RNA:ser7:23Ea is referred to in FlyBase by the symbol Dmel\tRNA:S7:23Ea (CR31951, FBgn0011984). It is a tRNA_gene from Drosophila melanogaster. Its sequence location is 2L:3173003..3173084. It has the cytological map location 23D4. It is reported to have molecular function</span>: triplet codon-amino acid adaptor activity. It is reported to be involved in the biological process<…	82	0	0	0	0	0	0	0	0	0	0	0	0	0	0	0	0	0	0
FBgn0011985	tRNA:S7:23Eb	2L	3169582	The gene transfer RNA:ser7:23Eb is referred to in FlyBase by the symbol Dmel\tRNA:S7:23Eb (CR31734, FBgn0011985). It is a tRNA_gene from Drosophila melanogaster. Its sequence location is 2L:3169582..3169663. It has the cytological map location 23D4. It is reported to have molecular function</span>: triplet codon-amino acid adaptor activity. It is reported to be involved in the biological process<…	82	12.1951	0	0	12.1951	0	0	12.1951	0	0	0	0	0	0	0	0	0	0	0
FBgn0011986	tRNA:S7:64D	3L	5335184	The gene transfer RNA:ser7:64D is referred to in FlyBase by the symbol Dmel\tRNA:S7:64D (CR32419, FBgn0011986). It is a tRNA_gene from Drosophila melanogaster. Its sequence location is 3L:5335184..5335265. It has the cytological map location 64C12. It is reported to have molecular function</span>: triplet codon-amino acid adaptor activity. It is reported to be involved in the biological process</…	82	0	0	0	0	0	0	0	0	0	0	0	0	0	0	0	0	0	0
FBgn0011987	tRNA:SeC	2R	7245155	The gene transfer RNA:SeCys is referred to in FlyBase by the symbol Dmel\tRNA:SeC (CR30024, FBgn0011987). It is a tRNA_gene from Drosophila melanogaster. Its sequence location is 2R:7245069..7245155. It has the cytological map location 47F5. It is reported to have molecular function</span>: triplet codon-amino acid adaptor activity. It is reported to be involved in the biological process</span>: …	87	0	11.4943	0	0	0	0	11.4943	0	0	0	0	0	0	11.4943	11.4943	0	0	0
FBgn0011993	tRNA:T:90Ca	3R	13450360	The gene transfer RNA:thr:90Ca is referred to in FlyBase by the symbol Dmel\tRNA:T:90Ca (CR31589, FBgn0011993). It is a tRNA_gene from Drosophila melanogaster. Its sequence location is 3R:13450287..13450360. It has the cytological map location 90B6. It is reported to have molecular function</span>: triplet codon-amino acid adaptor activity. It is reported to be involved in the biological process<…	74	0	0	0	0	0	0	0	0	0	0	0	0	0	0	0	0	0	0
FBgn0011994	tRNA:T:90Cb	3R	13450601	The gene transfer RNA:thr:90Cb is referred to in FlyBase by the symbol Dmel\tRNA:T:90Cb (CR31590, FBgn0011994). It is a tRNA_gene from Drosophila melanogaster. Its sequence location is 3R:13450528..13450601. It has the cytological map location 90B6. It is reported to have molecular function</span>: triplet codon-amino acid adaptor activity. It is reported to be involved in the biological process<…	74	0	0	0	0	0	0	0	0	0	0	0	0	0	0	0	0	0	0
FBgn0011998	tRNA:V3b:84Da	3R	3277782	The gene transfer RNA:val3b:84Da is referred to in FlyBase by the symbol Dmel\tRNA:V3b:84Da (CR31592, FBgn0011998). It is a tRNA_gene from Drosophila melanogaster. Its sequence location is 3R:3277782..3277854. It has the cytological map location 84D6. It is reported to have molecular function</span>: triplet codon-amino acid adaptor activity. It is reported to be involved in the biological proces…	73	0	0	0	0	0	0	0	0	0	0	0	0	0	0	0	0	0	0
FBgn0011999	tRNA:V3b:84Db	3R	3277019	The gene transfer RNA:val3b:84Db is referred to in FlyBase by the symbol Dmel\tRNA:V3b:84Db (CR31512, FBgn0011999). It is a tRNA_gene from Drosophila melanogaster. Its sequence location is 3R:3277019..3277091. It has the cytological map location 84D6. It is reported to have molecular function</span>: triplet codon-amino acid adaptor activity. It is reported to be involved in the biological proces…	73	0	0	0	0	0	0	0	0	0	0	0	0	0	0	0	0	0	0
FBgn0012000	tRNA:V3b:84Dc	3R	3297854	The gene transfer RNA:val3b:84Dc is referred to in FlyBase by the symbol Dmel\tRNA:V3b:84Dc (CR31500, FBgn0012000). It is a tRNA_gene from Drosophila melanogaster. Its sequence location is 3R:3297782..3297854. It has the cytological map location 84D8. It is reported to have molecular function</span>: triplet codon-amino acid adaptor activity. It is reported to be involved in the biological proces…	73	0	0	0	0	0	0	0	0	0	0	0	0	0	0	0	0	0	0
FBgn0012001	tRNA:V3b:84Dd	3R	3301697	The gene transfer RNA:val3b:84Dd is referred to in FlyBase by the symbol Dmel\tRNA:V3b:84Dd (CR31502, FBgn0012001). It is a tRNA_gene from Drosophila melanogaster. Its sequence location is 3R:3301625..3301697. It has the cytological map location 84D8. It is reported to have molecular function</span>: triplet codon-amino acid adaptor activity. It is reported to be involved in the biological proces…	73	0	0	0	0	0	0	0	0	0	13.6986	0	0	0	0	0	0	0	0
FBgn0012002	tRNA:V3b:90BC	3R	13443483	The gene transfer RNA:val3b:90BC is referred to in FlyBase by the symbol Dmel\tRNA:V3b:90BC (CR31572, FBgn0012002). It is a tRNA_gene from Drosophila melanogaster. Its sequence location is 3R:13443483..13443555. It has the cytological map location 90B6. It is reported to have molecular function</span>: triplet codon-amino acid adaptor activity. It is reported to be involved in the biological proc…	73	0	0	0	0	0	0	0	0	0	0	0	0	0	0	0	0	0	0
FBgn0012003	tRNA:V3b:92Ba	3R	15498071	The gene transfer RNA:val3b:92Ba is referred to in FlyBase by the symbol Dmel\tRNA:V3b:92Ba (CR31214, FBgn0012003). It is a tRNA_gene from Drosophila melanogaster. Its sequence location is 3R:15497999..15498071. It has the cytological map location 92A13. It is reported to have molecular function</span>: triplet codon-amino acid adaptor activity. It is reported to be involved in the biological pro…	73	0	0	0	0	0	0	0	13.6986	0	0	0	0	0	0	0	0	0	0
FBgn0012004	tRNA:V3b:92Bb	3R	15615844	The gene transfer RNA:val3b:92Bb is referred to in FlyBase by the symbol Dmel\tRNA:V3b:92Bb (CR31430, FBgn0012004). It is a tRNA_gene from Drosophila melanogaster. Its sequence location is 3R:15615844..15615916. It has the cytological map location 92B2. It is reported to have molecular function</span>: triplet codon-amino acid adaptor activity. It is reported to be involved in the biological proc…	73	0	0	0	0	0	0	0	0	0	0	0	0	0	0	0	0	0	0
FBgn0012009	tRNA:V4:70BCa	3L	13426818	The gene transfer RNA:val4:70BCa is referred to in FlyBase by the symbol Dmel\tRNA:V4:70BCa (CR32122, FBgn0012009). It is a tRNA_gene from Drosophila melanogaster. Its sequence location is 3L:13426746..13426818. It has the cytological map location 70B1. It is reported to have molecular function</span>: triplet codon-amino acid adaptor activity. It is reported to be involved in the biological proc…	73	0	0	13.6986	0	0	0	0	0	0	0	0	0	0	0	0	0	0	0
FBgn0012010	tRNA:V4:70BCb	3L	13426148	The gene transfer RNA:val4:70BCb is referred to in FlyBase by the symbol Dmel\tRNA:V4:70BCb (CR32124, FBgn0012010). It is a tRNA_gene from Drosophila melanogaster. Its sequence location is 3L:13426148..13426220. It has the cytological map location 70B1. It is reported to have molecular function</span>: triplet codon-amino acid adaptor activity. It is reported to be involved in the biological proc…	73	0	0	0	0	0	0	0	13.6986	0	0	0	0	0	0	0	0	0	13.6986
FBgn0012011	tRNA:V4:89BC	3R	12147412	The gene transfer RNA:val4:89BC is referred to in FlyBase by the symbol Dmel\tRNA:V4:89BC (CR31587, FBgn0012011). It is a tRNA_gene from Drosophila melanogaster. Its sequence location is 3R:12147412..12147484. It has the cytological map location 89B12. It is reported to have molecular function</span>: triplet codon-amino acid adaptor activity. It is reported to be involved in the biological proce…	73	0	0	0	0	0	0	0	0	0	0	0	0	0	0	0	0	0	13.6986
FBgn0012016	tRNA:Y1:22Fa	2L	2462593	The gene transfer RNA:tyr1:22Fa is referred to in FlyBase by the symbol Dmel\tRNA:Y1:22Fa (CR31987, FBgn0012016). It is a tRNA_gene from Drosophila melanogaster. Its sequence location is 2L:2462593..2462686. It has the cytological map location 22F3. It is reported to have molecular function</span>: triplet codon-amino acid adaptor activity. It is reported to be involved in the biological process<…	94	0	0	0	0	0	0	0	0	0	0	0	0	0	0	0	0	0	0
FBgn0012017	tRNA:Y1:22Fb	2L	2460044	The gene transfer RNA:tyr1:22Fb is referred to in FlyBase by the symbol Dmel\tRNA:Y1:22Fb (CR31986, FBgn0012017). It is a tRNA_gene from Drosophila melanogaster. Its sequence location is 2L:2459924..2460044. It has the cytological map location 22F3. It is reported to have molecular function</span>: triplet codon-amino acid adaptor activity. It is reported to be involved in the biological process<…	121	0	0	0	0	0	0	0	0	0	0	8.26446	8.26446	8.26446	0	0	0	0	0
FBgn0012024	tRNA:Y1:85Aa	3R	4494896	The gene transfer RNA:tyr1:85Aa is referred to in FlyBase by the symbol Dmel\tRNA:Y1:85Aa (CR31435, FBgn0012024). It is a tRNA_gene from Drosophila melanogaster. Its sequence location is 3R:4494803..4494896. It has the cytological map location 85A5. It is reported to have molecular function</span>: triplet codon-amino acid adaptor activity. It is reported to be involved in the biological process<…	94	0	0	0	0	0	0	0	0	0	0	0	0	0	0	0	0	0	0
FBgn0012025	tRNA:Y1:85Ab	3R	4494427	The gene transfer RNA:tyr1:85Ab is referred to in FlyBase by the symbol Dmel\tRNA:Y1:85Ab (CR31433, FBgn0012025). It is a tRNA_gene from Drosophila melanogaster. Its sequence location is 3R:4494334..4494427. It has the cytological map location 85A5. It is reported to have molecular function</span>: triplet codon-amino acid adaptor activity. It is reported to be involved in the biological process<…	94	0	0	0	0	0	0	0	0	0	0	10.6383	0	0	0	0	0	0	0
FBgn0012026	tRNA:Y1:85Ac	3R	4493930	The gene transfer RNA:tyr1:85Ac is referred to in FlyBase by the symbol Dmel\tRNA:Y1:85Ac (CR31434, FBgn0012026). It is a tRNA_gene from Drosophila melanogaster. Its sequence location is 3R:4493838..4493930. It has the cytological map location 85A5. It is reported to have molecular function</span>: triplet codon-amino acid adaptor activity. It is reported to be involved in the biological process<…	93	0	0	0	0	0	0	0	0	0	10.7527	0	0	0	0	0	0	0	0
FBgn0012027	tRNA:Y1:85Ad	3R	4468515	The gene transfer RNA:tyr1:85Ad is referred to in FlyBase by the symbol Dmel\tRNA:Y1:85Ad (CR31552, FBgn0012027). It is a tRNA_gene from Drosophila melanogaster. Its sequence location is 3R:4468423..4468515. It has the cytological map location 85A5. It is reported to have molecular function</span>: triplet codon-amino acid adaptor activity. It is reported to be involved in the biological process<…	93	10.7527	0	0	0	0	0	0	0	0	0	0	0	0	0	0	0	0	0
FBgn0012028	tRNA:Y1:85Ae	3R	4468147	The gene transfer RNA:tyr1:85Ae is referred to in FlyBase by the symbol Dmel\tRNA:Y1:85Ae (CR31387, FBgn0012028). It is a tRNA_gene from Drosophila melanogaster. Its sequence location is 3R:4468055..4468147. It has the cytological map location 85A5. It is reported to have molecular function</span>: triplet codon-amino acid adaptor activity. It is reported to be involved in the biological process<…	93	0	0	0	0	0	0	0	0	0	0	0	0	0	0	0	0	0	0
FBgn0013275	Hsp70Aa	3R	7782514	The gene Heat-shock-protein-70Aa is referred to in FlyBase by the symbol Dmel\Hsp70Aa (CG31366, FBgn0013275). It is a protein_coding_gene from Drosophila melanogaster. Its sequence location is 3R:7779885..7782514. It has the cytological map location 87A2. An electronic pipeline based on InterPro domains suggests that it has the molecular function</span>: ATP binding. There is experimental evidenc…	2630	0	0	0	0	0	0	0.380228	0.380228	0	0	0	0	0	0	0	0	0	0
FBgn0013276	Hsp70Ab	3R	7784275	The gene Heat-shock-protein-70Ab is referred to in FlyBase by the symbol Dmel\Hsp70Ab (CG18743, FBgn0013276). It is a protein_coding_gene from Drosophila melanogaster. Its sequence location is 3R:7784275..7786673. It has the cytological map location 87A3. An electronic pipeline based on InterPro domains suggests that it has the molecular function</span>: ATP binding. There is experimental evidenc…	2399	2.91788	1.66736	0.833681	0.41684	0.41684	0.833681	5.83576	5.83576	0.41684	0.41684	0.41684	0.833681	0.833681	0.41684	0.41684	0.41684	0	0.833681
FBgn0013277	Hsp70Ba	3R	8293500	The gene Heat-shock-protein-70Ba is referred to in FlyBase by the symbol Dmel\Hsp70Ba (CG31449, FBgn0013277). It is a protein_coding_gene from Drosophila melanogaster. Its sequence location is 3R:8291026..8293500. It has the cytological map location 87B12. An electronic pipeline based on InterPro domains suggests that it has the molecular function</span>: ATP binding. There is experimental eviden…	2475	0.40404	0.40404	0.40404	0	0	0.40404	2.0202	0.40404	0	0	0	0	0	0.40404	0.40404	0	0.40404	0.40404
FBgn0013278	Hsp70Bb	3R	8331515	The gene Heat-shock-protein-70Bb is referred to in FlyBase by the symbol Dmel\Hsp70Bb (CG31359, FBgn0013278). It is a protein_coding_gene from Drosophila melanogaster. Its sequence location is 3R:8331515..8334105. It has the cytological map location 87B14. An electronic pipeline based on InterPro domains suggests that it has the molecular function</span>: ATP binding. There is experimental eviden…	2591	3.08761	1.92976	0.771903	0.385951	0.385951	0.771903	11.9645	9.26283	0.771903	0.385951	0.771903	1.15785	1.15785	0.385951	0.385951	0	0	0
FBgn0013279	Hsp70Bc	3R	8334798	The gene Heat-shock-protein-70Bc is referred to in FlyBase by the symbol Dmel\Hsp70Bc (CG6489, FBgn0013279). It is a protein_coding_gene from Drosophila melanogaster. Its sequence location is 3R:8334798..8337183. It has the cytological map location 87B14-87B15. An electronic pipeline based on InterPro domains suggests that it has the molecular function</span>: ATP binding. There is experimental e…	2386	2.09556	1.67645	0.419111	0.419111	0.419111	0.419111	7.1249	7.1249	0.419111	0.838223	0.419111	0.838223	0.838223	0.419111	0.838223	0.419111	0.838223	0.419111
FBgn0013300	Mst35Ba	2L	14881652	The gene Male-specific-transcript-35Ba is referred to in FlyBase by the symbol Dmel\Mst35Ba (CG4479, FBgn0013300). It is a protein_coding_gene from Drosophila melanogaster. Its sequence location is 2L:14879045..14881652. It has the cytological map location 35B6-35B7. Based on sequence similarity, it is predicted to have molecular function</span>: DNA binding. The biological processes in which it …	2608	0	0	0	0	0	0	0.383436	0.383436	0	0	0	0	0	0	0	0	0	0
FBgn0013301	Mst35Bb	2L	14883715	The gene Male-specific-transcript-35Bb is referred to in FlyBase by the symbol Dmel\Mst35Bb (CG4478, FBgn0013301). It is a protein_coding_gene from Drosophila melanogaster. Its sequence location is 2L:14882101..14883715. It has the cytological map location 35B7. Based on sequence similarity, it is predicted to have molecular function</span>: DNA binding. The biological processes in which it is in…	1615	0	0	0	0	0	0	0	0.619195	0	0	0.619195	0	0	0	0	0	0	0
FBgn0013308	Odc2	2R	3894769	The gene Ornithine decarboxylase 2 is referred to in FlyBase by the symbol Dmel\Odc2 (CG8719, FBgn0013308). It is a protein_coding_gene from Drosophila melanogaster. Its sequence location is 2R:3894769..3896569. It has the cytological map location 44A2. Based on sequence similarity, it is predicted to have molecular function</span>: ornithine decarboxylase activity. It is reported to be involved …	1801	0.555247	0	0	0.555247	0.555247	0	0.555247	0	0.555247	0	0	0.555247	0.555247	1.66574	1.11049	1.11049	0.555247	1.11049
FBgn0013323	Ptth	2L	576896	The gene Prothoracicotropic hormone is referred to in FlyBase by the symbol Dmel\Ptth (CG13687, FBgn0013323). It is a protein_coding_gene from Drosophila melanogaster. Its sequence location is 2L:575711..576896. It has the cytological map location 21E2. There is experimental evidence that it has the molecular function</span>: prothoracicotrophic hormone activity. There is experimental evidence th…	1186	0.84317	0.84317	0.84317	0.84317	0.84317	0.84317	0.84317	0.84317	0.84317	0.84317	0.84317	0.84317	0.84317	0.84317	0.84317	1.68634	0.84317	0.84317
FBgn0013442	fos28F	2L	8180222	The gene fos-related gene at 28F is referred to in FlyBase by the symbol Dmel\fos28F (CG18103, FBgn0013442). It is a protein_coding_gene from Drosophila melanogaster. Its sequence location is 2L:8180222..8181331. It has the cytological map location 28F1. Its molecular function is unknown. The biological processes in which it is involved are not known. 2 alleles are reported. No phenotypic data is…	1110	1.8018	1.8018	0.900901	1.8018	0.900901	0	0.900901	0.900901	1.8018	1.8018	0.900901	0	0	0.900901	0.900901	1.8018	2.7027	1.8018
FBgn0013469	klu	3L	11001924	The gene klumpfuss is referred to in FlyBase by the symbol Dmel\klu (CG12296, FBgn0013469). It is a protein_coding_gene from Drosophila melanogaster. Its sequence location is 3L:10974826..11001924. It has the cytological map location 68A1. Based on sequence similarity, it is predicted to have molecular function</span>: nucleic acid binding. There is experimental evidence that it is involved in th…	27099	0.405919	0.516624	0.369017	0.405919	0.332116	0.405919	0.553526	0.516624	0.479722	0.405919	0.516624	0.479722	0.479722	0.258312	0.332116	0.295214	0.405919	0.369017
FBgn0013673	mt:ATPase8	dmel_mitochondrion_genome	3907	The gene mitochondrial ATPase subunit 8 is referred to in FlyBase by the symbol Dmel\mt:ATPase8 (CG34072, FBgn0013673). It is a protein_coding_gene from Drosophila melanogaster. Its sequence location is dmel_mitochondrion_genome:3907..4068. It is reported to have molecular function</span>: hydrogen-exporting ATPase activity, phosphorylative mechanism. An electronic pipeline based on InterPro doma…	162	0	6.17284	0	0	6.17284	0	0	0	0	0	0	0	0	0	0	0	0	0
FBgn0013680	mt:ND2	dmel_mitochondrion_genome	240	The gene mitochondrial NADH-ubiquinone oxidoreductase chain 2 is referred to in FlyBase by the symbol Dmel\mt:ND2 (CG34063, FBgn0013680). It is a protein_coding_gene from Drosophila melanogaster. Its sequence location is dmel_mitochondrion_genome:240..1265. It is reported to have molecular function</span>: NADH dehydrogenase (ubiquinone) activity. An electronic pipeline based on InterPro domains …	1026	0.974659	0.974659	0.974659	0.974659	0	0.974659	0.974659	0	0.974659	0	0.974659	0	0	0	0	0.974659	0.974659	1.94932
FBgn0013681	mt:ND3	dmel_mitochondrion_genome	5608	The gene mitochondrial NADH-ubiquinone oxidoreductase chain 3 is referred to in FlyBase by the symbol Dmel\mt:ND3 (CG34076, FBgn0013681). It is a protein_coding_gene from Drosophila melanogaster. Its sequence location is dmel_mitochondrion_genome:5608..5961. It is reported to have molecular function</span>: NADH dehydrogenase (ubiquinone) activity. An electronic pipeline based on InterPro domains…	354	0	0	0	2.82486	0	0	0	0	0	0	0	0	0	0	0	0	0	2.82486
FBgn0013682	mt:ND4	dmel_mitochondrion_genome	9544	The gene mitochondrial NADH-ubiquinone oxidoreductase chain 4 is referred to in FlyBase by the symbol Dmel\mt:ND4 (CG34085, FBgn0013682). It is a protein_coding_gene from Drosophila melanogaster. Its sequence location is dmel_mitochondrion_genome:8204..9544. It is reported to have molecular function</span>: NADH dehydrogenase (ubiquinone) activity. An electronic pipeline based on InterPro domains…	1339	0.746826	0.746826	0.746826	0	1.49365	0.746826	0	0.746826	0.746826	0.746826	0.746826	0	0	0.746826	0.746826	0.746826	0.746826	0.746826
FBgn0013683	mt:ND4L	dmel_mitochondrion_genome	9834	The gene mitochondrial NADH-ubiquinone oxidoreductase chain 4L is referred to in FlyBase by the symbol Dmel\mt:ND4L (CG34086, FBgn0013683). It is a protein_coding_gene from Drosophila melanogaster. Its sequence location is dmel_mitochondrion_genome:9544..9834. It is reported to have molecular function</span>: NADH dehydrogenase (ubiquinone) activity. An electronic pipeline based on InterPro domai…	291	0	0	0	0	0	0	0	0	0	0	0	0	0	0	0	0	0	0
FBgn0013684	mt:ND5	dmel_mitochondrion_genome	8124	The gene mitochondrial NADH-ubiquinone oxidoreductase chain 5 is referred to in FlyBase by the symbol Dmel\mt:ND5 (CG34083, FBgn0013684). It is a protein_coding_gene from Drosophila melanogaster. Its sequence location is dmel_mitochondrion_genome:6402..8124. It is reported to have molecular function</span>: NADH dehydrogenase (ubiquinone) activity. An electronic pipeline based on InterPro domains…	1723	0.580383	0.580383	1.16077	0	0.580383	0.580383	0.580383	0.580383	0.580383	0	0.580383	0.580383	0.580383	0	0	0	0.580383	0.580383
FBgn0013685	mt:ND6	dmel_mitochondrion_genome	9970	The gene mitochondrial NADH-ubiquinone oxidoreductase chain 6 is referred to in FlyBase by the symbol Dmel\mt:ND6 (CG34089, FBgn0013685). It is a protein_coding_gene from Drosophila melanogaster. Its sequence location is dmel_mitochondrion_genome:9970..10494. It is reported to have molecular function</span>: NADH dehydrogenase (ubiquinone) activity. An electronic pipeline based on InterPro domain…	525	0	0	0	0	0	0	0	0	0	0	0	0	0	0	0	0	0	0
FBgn0013688	mt:srRNA	dmel_mitochondrion_genome	14916	The gene mitochondrial small ribosomal RNA is referred to in FlyBase by the symbol Dmel\mt:srRNA (CR34096, FBgn0013688). It is a rRNA_gene from Drosophila melanogaster. Its sequence location is dmel_mitochondrion_genome:14131..14916. Its molecular function is unknown. It is reported to be involved in the biological process</span>: pole cell formation. No alleles are reported. It has one annotated…	786	0	0	0	0	0	0	0	0	0	0	0	0	0	0	0	0	0	0
FBgn0013689	mt:tRNA:A	dmel_mitochondrion_genome	5981	The gene mitochondrial alanine tRNA is referred to in FlyBase by the symbol Dmel\mt:tRNA:A (CR34077, FBgn0013689). It is a tRNA_gene from Drosophila melanogaster. Its sequence location is dmel_mitochondrion_genome:5981..6045. It is reported to have molecular function</span>: triplet codon-amino acid adaptor activity. It is reported to be involved in the biological process</span>: translation. No …	65	0	0	0	0	0	0	0	0	0	0	0	0	0	0	0	0	0	0
FBgn0013690	mt:tRNA:C	dmel_mitochondrion_genome	1383	The gene mitochondrial cysteine tRNA is referred to in FlyBase by the symbol Dmel\mt:tRNA:C (CR34065, FBgn0013690). It is a tRNA_gene from Drosophila melanogaster. Its sequence location is dmel_mitochondrion_genome:1322..1383. It is reported to have molecular function</span>: triplet codon-amino acid adaptor activity. It is reported to be involved in the biological process</span>: translation. No…	62	0	0	0	0	0	0	0	0	0	0	0	0	0	0	0	0	0	0
FBgn0013691	mt:tRNA:D	dmel_mitochondrion_genome	3840	The gene mitochondrial aspartic acid tRNA is referred to in FlyBase by the symbol Dmel\mt:tRNA:D (CR34071, FBgn0013691). It is a tRNA_gene from Drosophila melanogaster. Its sequence location is dmel_mitochondrion_genome:3840..3906. It is reported to have molecular function</span>: triplet codon-amino acid adaptor activity. It is reported to be involved in the biological process</span>: translatio…	67	0	0	0	0	0	0	0	0	0	0	0	0	0	0	0	0	0	0
FBgn0013692	mt:tRNA:E	dmel_mitochondrion_genome	6252	The gene mitochondrial glutamic acid tRNA is referred to in FlyBase by the symbol Dmel\mt:tRNA:E (CR34081, FBgn0013692). It is a tRNA_gene from Drosophila melanogaster. Its sequence location is dmel_mitochondrion_genome:6252..6318. It is reported to have molecular function</span>: triplet codon-amino acid adaptor activity. It is reported to be involved in the biological process</span>: translatio…	67	0	0	0	0	0	0	0	0	0	0	0	0	0	0	0	0	0	0
FBgn0013693	mt:tRNA:F	dmel_mitochondrion_genome	6401	The gene mitochondrial phenylalanine tRNA is referred to in FlyBase by the symbol Dmel\mt:tRNA:F (CR34082, FBgn0013693). It is a tRNA_gene from Drosophila melanogaster. Its sequence location is dmel_mitochondrion_genome:6337..6401. It is reported to have molecular function</span>: triplet codon-amino acid adaptor activity. It is reported to be involved in the biological process</span>: translatio…	65	0	0	0	0	0	0	0	0	0	0	0	0	0	0	0	0	0	0
FBgn0013694	mt:tRNA:G	dmel_mitochondrion_genome	5543	The gene mitochondrial glycine tRNA is referred to in FlyBase by the symbol Dmel\mt:tRNA:G (CR34075, FBgn0013694). It is a tRNA_gene from Drosophila melanogaster. Its sequence location is dmel_mitochondrion_genome:5543..5607. It is reported to have molecular function</span>: triplet codon-amino acid adaptor activity. It is reported to be involved in the biological process</span>: translation. No …	65	0	0	0	0	0	0	0	0	0	0	0	0	0	0	0	0	0	0
FBgn0013695	mt:tRNA:H	dmel_mitochondrion_genome	8205	The gene mitochondrial histidine tRNA is referred to in FlyBase by the symbol Dmel\mt:tRNA:H (CR34084, FBgn0013695). It is a tRNA_gene from Drosophila melanogaster. Its sequence location is dmel_mitochondrion_genome:8140..8205. It is reported to have molecular function</span>: triplet codon-amino acid adaptor activity. It is reported to be involved in the biological process</span>: translation. N…	66	0	0	0	0	0	0	0	0	0	0	0	0	0	0	0	0	0	0
FBgn0013696	mt:tRNA:I	dmel_mitochondrion_genome	1	The gene mitochondrial isoleucine tRNA is referred to in FlyBase by the symbol Dmel\mt:tRNA:I (CR34060, FBgn0013696). It is a tRNA_gene from Drosophila melanogaster. Its sequence location is dmel_mitochondrion_genome:1..65. It is reported to have molecular function</span>: triplet codon-amino acid adaptor activity. It is reported to be involved in the biological process</span>: translation. No al…	65	0	0	0	0	0	0	0	0	0	0	0	0	0	0	0	0	0	0
FBgn0013697	mt:tRNA:K	dmel_mitochondrion_genome	3768	The gene mitochondrial lysine tRNA is referred to in FlyBase by the symbol Dmel\mt:tRNA:K (CR34070, FBgn0013697). It is a tRNA_gene from Drosophila melanogaster. Its sequence location is dmel_mitochondrion_genome:3768..3838. It is reported to have molecular function</span>: triplet codon-amino acid adaptor activity. It is reported to be involved in the biological process</span>: translation. No a…	71	0	0	0	0	0	0	0	0	0	0	0	0	0	0	0	0	0	0
FBgn0013698	mt:tRNA:L:CUN	dmel_mitochondrion_genome	12733	The gene mitochondrial leucine CUN tRNA is referred to in FlyBase by the symbol Dmel\mt:tRNA:L:CUN (CR34093, FBgn0013698). It is a tRNA_gene from Drosophila melanogaster. Its sequence location is dmel_mitochondrion_genome:12669..12733. It is reported to have molecular function</span>: triplet codon-amino acid adaptor activity. It is reported to be involved in the biological process</span>: transl…	65	0	0	0	0	0	0	0	0	0	0	0	0	0	0	0	0	0	0
FBgn0013699	mt:tRNA:L:UUR	dmel_mitochondrion_genome	3012	The gene mitochondrial leucine UUR tRNA is referred to in FlyBase by the symbol Dmel\mt:tRNA:L:UUR (CR34068, FBgn0013699). It is a tRNA_gene from Drosophila melanogaster. Its sequence location is dmel_mitochondrion_genome:3012..3077. It is reported to have molecular function</span>: triplet codon-amino acid adaptor activity. It is reported to be involved in the biological process</span>: translat…	66	0	0	0	0	0	0	0	0	0	0	0	0	0	0	0	0	0	0
FBgn0013700	mt:tRNA:M	dmel_mitochondrion_genome	171	The gene mitochondrial methionine tRNA is referred to in FlyBase by the symbol Dmel\mt:tRNA:M (CR34062, FBgn0013700). It is a tRNA_gene from Drosophila melanogaster. Its sequence location is dmel_mitochondrion_genome:171..239. It is reported to have molecular function</span>: triplet codon-amino acid adaptor activity. It is reported to be involved in the biological process</span>: translation. No…	69	0	0	0	0	0	0	0	0	0	0	0	0	0	0	0	0	0	0
FBgn0013701	mt:tRNA:N	dmel_mitochondrion_genome	6119	The gene mitochondrial asparagine tRNA is referred to in FlyBase by the symbol Dmel\mt:tRNA:N (CR34079, FBgn0013701). It is a tRNA_gene from Drosophila melanogaster. Its sequence location is dmel_mitochondrion_genome:6119..6183. It is reported to have molecular function</span>: triplet codon-amino acid adaptor activity. It is reported to be involved in the biological process</span>: translation. …	65	0	0	0	0	0	0	0	0	0	0	0	0	0	0	0	0	0	0
FBgn0013702	mt:tRNA:P	dmel_mitochondrion_genome	9963	The gene mitochondrial proline tRNA is referred to in FlyBase by the symbol Dmel\mt:tRNA:P (CR34088, FBgn0013702). It is a tRNA_gene from Drosophila melanogaster. Its sequence location is dmel_mitochondrion_genome:9903..9963. It is reported to have molecular function</span>: triplet codon-amino acid adaptor activity. It is reported to be involved in the biological process</span>: translation. No …	61	0	0	0	0	0	0	0	0	0	0	0	0	0	0	0	0	0	0
FBgn0013703	mt:tRNA:Q	dmel_mitochondrion_genome	165	The gene mitochondrial glutamine tRNA is referred to in FlyBase by the symbol Dmel\mt:tRNA:Q (CR34061, FBgn0013703). It is a tRNA_gene from Drosophila melanogaster. Its sequence location is dmel_mitochondrion_genome:97..165. It is reported to have molecular function</span>: triplet codon-amino acid adaptor activity. It is reported to be involved in the biological process</span>: translation. No a…	69	0	0	0	0	0	0	0	0	0	0	0	0	0	0	0	0	0	0
FBgn0013704	mt:tRNA:R	dmel_mitochondrion_genome	6055	The gene mitochondrial arginine tRNA is referred to in FlyBase by the symbol Dmel\mt:tRNA:R (CR34078, FBgn0013704). It is a tRNA_gene from Drosophila melanogaster. Its sequence location is dmel_mitochondrion_genome:6055..6118. It is reported to have molecular function</span>: triplet codon-amino acid adaptor activity. It is reported to be involved in the biological process</span>: translation. On…	64	0	0	0	0	0	0	0	0	0	0	0	0	0	0	0	0	0	0
FBgn0013705	mt:tRNA:S:AGY	dmel_mitochondrion_genome	6184	The gene mitochondrial serine AGY tRNA is referred to in FlyBase by the symbol Dmel\mt:tRNA:S:AGY (CR34080, FBgn0013705). It is a tRNA_gene from Drosophila melanogaster. Its sequence location is dmel_mitochondrion_genome:6184..6251. It is reported to have molecular function</span>: triplet codon-amino acid adaptor activity. It is reported to be involved in the biological process</span>: translati…	68	0	0	0	0	0	0	0	0	0	0	0	0	0	0	0	0	0	0
FBgn0013706	mt:tRNA:S:UCN	dmel_mitochondrion_genome	11637	The gene mitochondrial serine UCN tRNA is referred to in FlyBase by the symbol Dmel\mt:tRNA:S:UCN (CR34091, FBgn0013706). It is a tRNA_gene from Drosophila melanogaster. Its sequence location is dmel_mitochondrion_genome:11637..11702. It is reported to have molecular function</span>: triplet codon-amino acid adaptor activity. It is reported to be involved in the biological process</span>: transla…	66	0	0	0	0	0	0	0	0	0	0	0	0	0	0	0	0	0	0
FBgn0013707	mt:tRNA:T	dmel_mitochondrion_genome	9837	The gene mitochondrial threonine tRNA is referred to in FlyBase by the symbol Dmel\mt:tRNA:T (CR34087, FBgn0013707). It is a tRNA_gene from Drosophila melanogaster. Its sequence location is dmel_mitochondrion_genome:9837..9902. It is reported to have molecular function</span>: triplet codon-amino acid adaptor activity. It is reported to be involved in the biological process</span>: translation. N…	66	0	0	0	0	0	0	0	0	0	0	0	0	0	0	0	0	0	0
FBgn0013708	mt:tRNA:V	dmel_mitochondrion_genome	14130	The gene mitochondrial valine tRNA is referred to in FlyBase by the symbol Dmel\mt:tRNA:V (CR34095, FBgn0013708). It is a tRNA_gene from Drosophila melanogaster. Its sequence location is dmel_mitochondrion_genome:14058..14130. It is reported to have molecular function</span>: triplet codon-amino acid adaptor activity. It is reported to be involved in the biological process</span>: translation. No…	73	0	0	0	0	0	0	0	0	0	0	0	0	0	0	0	0	0	0
FBgn0013709	mt:tRNA:W	dmel_mitochondrion_genome	1264	The gene mitochondrial tryptophan tRNA is referred to in FlyBase by the symbol Dmel\mt:tRNA:W (CR34064, FBgn0013709). It is a tRNA_gene from Drosophila melanogaster. Its sequence location is dmel_mitochondrion_genome:1264..1329. It is reported to have molecular function</span>: triplet codon-amino acid adaptor activity. It is reported to be involved in the biological process</span>: translation. …	66	0	0	0	0	0	0	0	0	0	0	0	0	0	0	0	0	0	0
FBgn0013710	mt:tRNA:Y	dmel_mitochondrion_genome	1468	The gene mitochondrial tyrosine tRNA is referred to in FlyBase by the symbol Dmel\mt:tRNA:Y (CR34066, FBgn0013710). It is a tRNA_gene from Drosophila melanogaster. Its sequence location is dmel_mitochondrion_genome:1403..1468. It is reported to have molecular function</span>: triplet codon-amino acid adaptor activity. It is reported to be involved in the biological process</span>: translation. No…	66	0	0	0	0	0	0	0	0	0	0	0	0	0	0	0	0	0	0
FBgn0013745	Acp98AB	3R	23520623	The gene Accessory gland-specific peptide 98AB is referred to in FlyBase by the symbol Dmel\Acp98AB (CG31056, FBgn0013745). It is a protein_coding_gene from Drosophila melanogaster. Its sequence location is 3R:23520623..23520778. It has the cytological map location 98B1. It is reported to have molecular function</span>: hormone activity. It is reported to be involved in the biological process</sp…	156	0	0	0	0	0	6.41026	0	6.41026	0	0	6.41026	6.41026	6.41026	0	0	0	0	0
FBgn0013751	Awh	3L	3846153	The gene Arrowhead is referred to in FlyBase by the symbol Dmel\Awh (CG1072, FBgn0013751). It is a protein_coding_gene from Drosophila melanogaster. Its sequence location is 3L:3846153..3861697. It has the cytological map location 63F4. Based on sequence similarity, it is predicted to have molecular function</span>: transcription factor activity; protein binding. There is experimental evidence th…	15545	0.321647	0.450306	0.450306	0.450306	0.450306	0.385976	0.514635	0.385976	0.514635	0.450306	0.450306	0.514635	0.514635	0.321647	0.321647	0.385976	0.321647	0.321647
FBgn0013755	Bro	3L	1647869	The gene Brother is referred to in FlyBase by the symbol Dmel\Bro (CG7960, FBgn0013755). It is a protein_coding_gene from Drosophila melanogaster. Its sequence location is 3L:1647869..1648613. It has the cytological map location 62A9. There is experimental evidence that it has the molecular function</span>: transcription coactivator activity. Based on sequence similarity, it is predicted to be in…	745	0	0	0	0	0	0	0	0	0	0	0	0	0	0	0	0	0	0
FBgn0013809	Dhc16F	X	17958635	The gene Dynein heavy chain at 16F is referred to in FlyBase by the symbol Dmel\Dhc16F (CG7092, FBgn0013809). It is a protein_coding_gene from Drosophila melanogaster. Its sequence location is X:17958635..17972505. It has the cytological map location 16F6. Based on sequence similarity, it is predicted to have molecular function</span>: ATPase activity, coupled; motor activity. Based on sequence s…	13871	0.432557	0.216279	0.216279	0.216279	0.288371	0.288371	0.288371	0.216279	0.216279	0.288371	0.216279	0.288371	0.288371	0.144186	0.216279	0.0720929	0.0720929	0.216279
FBgn0013810	Dhc36C	2L	17501467	The gene Dynein heavy chain at 36C is referred to in FlyBase by the symbol Dmel\Dhc36C (CG5526, FBgn0013810). It is a protein_coding_gene from Drosophila melanogaster. Its sequence location is 2L:17501467..17525517. It has the cytological map location 36C10. Based on sequence similarity, it is predicted to have molecular function</span>: ATPase activity, coupled; motor activity. Based on sequence…	24051	0.166313	0.124735	0.124735	0.124735	0.0831566	0.166313	0.207892	0.374205	0.124735	0.207892	0.166313	0.166313	0.166313	0.207892	0.124735	0.207892	0.207892	0.124735
FBgn0013811	Dhc62B	3L	1771650	The gene Dynein heavy chain at 62B is referred to in FlyBase by the symbol Dmel\Dhc62B (CG15804, FBgn0013811). It is a protein_coding_gene from Drosophila melanogaster. Its sequence location is 3L:1759172..1771650. It has the cytological map location 62B1-62B3. Based on sequence similarity, it is predicted to have molecular function</span>: ATPase activity, coupled; motor activity. Based on seque…	12479	0.0801346	0.160269	0.0801346	0.160269	0.160269	0.0801346	0.160269	0.240404	0.0801346	0.160269	0.0801346	0.0801346	0.0801346	0.160269	0.160269	0.160269	0.0801346	0.0801346
FBgn0013813	Dhc98D	3R	24312675	The gene Dynein heavy chain at 89D is referred to in FlyBase by the symbol Dmel\Dhc98D (CG1842, FBgn0013813). It is a protein_coding_gene from Drosophila melanogaster. Its sequence location is 3R:24312675..24345120. It has the cytological map location 98D2-98D3. Based on sequence similarity, it is predicted to have molecular function</span>: ATPase activity, coupled; motor activity. Based on sequ…	32446	0.184923	0.0924613	0.154102	0.215743	0.0616409	0.0924613	0.0616409	0.123282	0.154102	0.0616409	0.0616409	0.0924613	0.0924613	0.154102	0.184923	0.246564	0.308204	0.400666
FBgn0014076	Vm32E	2L	11171665	The gene Vitelline membrane 32E is referred to in FlyBase by the symbol Dmel\Vm32E (CG16874, FBgn0014076). It is a protein_coding_gene from Drosophila melanogaster. Its sequence location is 2L:11171229..11171665. It has the cytological map location 32E1. It is reported to have molecular function</span>: structural constituent of vitelline membrane. It is reported to be involved in the biological …	437	0	0	0	2.28833	2.28833	0	0	2.28833	2.28833	2.28833	0	2.28833	2.28833	2.28833	0	0	2.28833	2.28833
FBgn0014135	bnl	3R	15662539	The gene branchless is referred to in FlyBase by the symbol Dmel\bnl (CG4608, FBgn0014135). It is a protein_coding_gene from Drosophila melanogaster. Its sequence location is 3R:15619795..15662539. It has the cytological map location 92B2-92B3. Based on sequence similarity, it is predicted to have molecular function</span>: fibroblast growth factor receptor binding. There is experimental evidence…	42745	1.05275	0.888993	1.02936	0.865598	0.912387	0.842204	1.26331	1.12294	1.02936	1.19312	0.959177	0.842204	0.842204	0.888993	0.818809	0.865598	0.77202	0.795415
FBgn0014179	gcm	2L	9581742	The gene glial cells missing is referred to in FlyBase by the symbol Dmel\gcm (CG12245, FBgn0014179). It is a protein_coding_gene from Drosophila melanogaster. Its sequence location is 2L:9579449..9581742. It has the cytological map location 30B12. There is experimental evidence that it has the molecular function</span>: DNA binding. There is experimental evidence for 11 unique biological process…	2294	0.43592	0	0	0	0.43592	0	0.87184	0.43592	0.43592	0.43592	0.43592	0.43592	0.43592	0.87184	0.43592	0.43592	0.43592	0.43592
FBgn0014395	tilB	X	21851781	The gene touch insensitive larva B is referred to in FlyBase by the symbol Dmel\tilB (CG14620, FBgn0014395). It is a protein_coding_gene from Drosophila melanogaster. Its sequence location is X:21851781..21853303. It has the cytological map location 20C1. Its molecular function is unknown. There is experimental evidence that it is involved in the biological process</span>: male courtship behavior…	1523	0.656599	0.656599	1.3132	0.656599	0.656599	0.656599	0.656599	0.656599	1.3132	1.3132	0.656599	1.3132	1.3132	0.656599	0.656599	1.3132	0.656599	0
FBgn0014464	Cp7Fa	X	8364921	The gene Chorion protein a at 7F is referred to in FlyBase by the symbol Dmel\Cp7Fa (CG33962, FBgn0014464). It is a protein_coding_gene from Drosophila melanogaster. Its sequence location is X:8364921..8367120. It has the cytological map location 7F1. Its molecular function is unknown. The biological processes in which it is involved are not known. 5 alleles are reported. No phenotypic data is av…	2200	0.454545	0.454545	0.909091	0.454545	0.454545	0	0.454545	0.454545	0.454545	0	0.454545	0	0	0.454545	0.909091	0.909091	0.454545	0.909091
FBgn0014465	Cp7Fb	X	8367238	The gene Chorion protein b at 7F is referred to in FlyBase by the symbol Dmel\Cp7Fb (CG15350, FBgn0014465). It is a protein_coding_gene from Drosophila melanogaster. Its sequence location is X:8367238..8370104. It has the cytological map location 7F1. An electronic pipeline based on InterPro domains suggests that it has the molecular function</span>: oxidoreductase activity. An electronic pipelin…	2867	0.348797	0.348797	0.697593	0.697593	0.348797	0.348797	0.697593	0.348797	0.348797	0	0.348797	0.348797	0.348797	0.348797	0	0.348797	0.348797	0.348797
FBgn0014466	Cp7Fc	X	8371150	The gene Chorion protein c at 7F is referred to in FlyBase by the symbol Dmel\Cp7Fc (CG15351, FBgn0014466). It is a protein_coding_gene from Drosophila melanogaster. Its sequence location is X:8371150..8372353. It has the cytological map location 7F1. Its molecular function is unknown. The biological processes in which it is involved are not known. 4 alleles are reported. No phenotypic data is av…	1204	0	0.830565	0.830565	0.830565	0	0	0.830565	1.66113	0	0.830565	0	0	0	0.830565	0	0	0	0
FBgn0014848	Eig71Eh	3L	15652552	The gene Eig71Eh is referred to in FlyBase by the symbol Dmel\Eig71Eh (CG7594, FBgn0014848). It is a protein_coding_gene from Drosophila melanogaster. Its sequence location is 3L:15652033..15652552. It has the cytological map location 71E5. Its molecular function is unknown. The biological processes in which it is involved are not known. 2 alleles are reported. No phenotypic data is available. It…	520	0	0	0	0	0	0	0	0	0	0	0	0	0	0	0	0	0	0
FBgn0014849	Eig71Ei	3L	15652807	The gene Eig71Ei is referred to in FlyBase by the symbol Dmel\Eig71Ei (CG7327, FBgn0014849). It is a protein_coding_gene from Drosophila melanogaster. Its sequence location is 3L:15652807..15653314. It has the cytological map location 71E5. Its molecular function is unknown. The biological processes in which it is involved are not known. 3 alleles are reported. No phenotypic data is available. It…	508	0	0	0	0	0	0	0	0	0	0	0	0	0	0	0	0	0	0
FBgn0014850	Eig71Ej	3L	15654115	The gene Eig71Ej is referred to in FlyBase by the symbol Dmel\Eig71Ej (CG7588, FBgn0014850). It is a protein_coding_gene from Drosophila melanogaster. Its sequence location is 3L:15653649..15654115. It has the cytological map location 71E5. Its molecular function is unknown. There is experimental evidence that it is involved in the biological process</span>: autophagic cell death; salivary gland …	467	0	0	0	0	0	0	0	0	0	0	0	0	0	0	0	0	0	0
FBgn0014851	Eig71Ek	3L	15654348	The gene Eig71Ek is referred to in FlyBase by the symbol Dmel\Eig71Ek (CG7325, FBgn0014851). It is a protein_coding_gene from Drosophila melanogaster. Its sequence location is 3L:15654348..15654903. It has the cytological map location 71E5. Its molecular function is unknown. The biological processes in which it is involved are not known. 2 alleles are reported. No phenotypic data is available. It…	556	0	0	0	0	0	0	0	0	0	0	0	0	0	0	0	0	0	0
FBgn0014861	Mcm2	3R	4090565	The gene Minichromosome maintenance 2 is referred to in FlyBase by the symbol Dmel\Mcm2 (CG7538, FBgn0014861). It is a protein_coding_gene from Drosophila melanogaster. Its sequence location is 3R:4090565..4093653. It has the cytological map location 84F6. There is experimental evidence that it has the molecular function</span>: 3'-5' DNA helicase activity. There is experimental evidence that it …	3089	0.647459	0.323729	1.29492	0.971188	0.647459	0.971188	0.971188	0.647459	0.971188	0.971188	0.323729	0.647459	0.647459	1.29492	0.971188	1.29492	1.94238	0.647459
FBgn0014931	CG2678	3R	3739579	This gene is referred to in FlyBase by the symbol Dmel\CG2678 (CG2678, FBgn0014931). It is a protein_coding_gene from Drosophila melanogaster. Its sequence location is 3R:3739579..3742178. It has the cytological map location 84E5. It is reported to have molecular function</span>: transcription factor activity. There is experimental evidence that it is involved in the biological process</span>: de…	2600	1.92308	0.769231	1.15385	1.53846	1.15385	1.53846	0.769231	0.769231	0.769231	1.53846	0.769231	0.769231	0.769231	0.769231	0.769231	1.15385	0.769231	1.15385
FBgn0014949	btn	3R	18412347	The gene buttonless is referred to in FlyBase by the symbol Dmel\btn (CG5264, FBgn0014949). It is a protein_coding_gene from Drosophila melanogaster. Its sequence location is 3R:18411871..18412347. It has the cytological map location 94B5. Based on sequence similarity, it is predicted to have molecular function</span>: transcription factor activity; DNA binding. Based on sequence similarity, it i…	477	2.09644	0	0	0	0	0	0	0	0	2.09644	2.09644	0	0	2.09644	0	0	0	0
FBgn0015001	iotaTry	2R	7244227	The gene Î¹Trypsin is referred to in FlyBase by the symbol Dmel\Î¹Try (CG7754, FBgn0015001). It is a protein_coding_gene from Drosophila melanogaster. Its sequence location is 2R:7244227..7245041. It has the cytological map location 47F5. Based on sequence similarity, it is predicted to have molecular function</span>: serine-type endopeptidase activity. It is reported to be involved in the biolog…	815	0	0	0	0	1.22699	1.22699	1.22699	0	1.22699	0	0	1.22699	1.22699	1.22699	0	1.22699	1.22699	0
FBgn0015008	Actn3	3R	12803517	The gene Î± actinin 3 is referred to in FlyBase by the symbol Dmel\Actn3 (CG8953, FBgn0015008). It is a protein_coding_gene from Drosophila melanogaster. Its sequence location is 3R:12801607..12803517. It has the cytological map location 89E5. Based on sequence similarity, it is predicted to have molecular function</span>: calcium ion binding; actin filament binding; actin binding. Based on seque…	1911	0	0	0	0	0	0	0.523286	0	0	0	0	0.523286	0.523286	0	0	0	0	0
FBgn0015230	Glut3	3R	12614033	The gene Glucose transporter type 3 is referred to in FlyBase by the symbol Dmel\Glut3 (CG3853, FBgn0015230). It is a protein_coding_gene from Drosophila melanogaster. Its sequence location is 3R:12614033..12615745. It has the cytological map location 89E1. Based on sequence similarity, it is predicted to have molecular function</span>: glucose transmembrane transporter activity. It is reported t…	1713	0	0	0	0	0	0	0	0	0	0	0.583771	0	0	0	0	0	0	0
FBgn0015270	Orc2	3R	9790639	The gene Origin recognition complex subunit 2 is referred to in FlyBase by the symbol Dmel\Orc2 (CG3041, FBgn0015270). It is a protein_coding_gene from Drosophila melanogaster. Its sequence location is 3R:9790639..9792803. It has the cytological map location 88A3. It is reported to have molecular function</span>: DNA binding. There is experimental evidence that it is involved in the biological pr…	2165	0.461894	0.461894	0.461894	0.461894	0.923788	0.923788	0.461894	0.923788	0.461894	0.923788	0.461894	0.461894	0.461894	0.923788	0.923788	0.923788	1.38568	0.461894
FBgn0015300	Ssl	2R	20387754	The gene Suppressor of Stellate-like is referred to in FlyBase by the symbol Dmel\Ssl (CG13591, FBgn0015300). It is a protein_coding_gene from Drosophila melanogaster. Its sequence location is 2R:20386766..20387754. It has the cytological map location 60D1. There is experimental evidence that it has the molecular function</span>: protein kinase regulator activity. Based on sequence similarity, it…	989	0	1.01112	0	0	0	0	0	0	0	1.01112	1.01112	1.01112	1.01112	0	0	0	1.01112	1.01112
FBgn0015336	CG15865	X	16558488	This gene is referred to in FlyBase by the symbol Dmel\CG15865 (CG15865, FBgn0015336). It is a protein_coding_gene from Drosophila melanogaster. Its sequence location is X:16554926..16558488. It has the cytological map location 14F6. Its molecular function is unknown. The biological processes in which it is involved are not known. 2 alleles are reported. No phenotypic data is available. It has on…	3563	0	0	0.280662	0.280662	0.280662	0.280662	0.561325	0.280662	0	0	0	0.280662	0.280662	0.280662	0	0	0.280662	0.280662
FBgn0015376	cutlet	2L	3711674	The gene cutlet is referred to in FlyBase by the symbol Dmel\cutlet (CG33122, FBgn0015376). It is a protein_coding_gene from Drosophila melanogaster. Its sequence location is 2L:3707226..3711674. It has the cytological map location 24C1. It is reported to have molecular function</span>: DNA binding. There is experimental evidence that it is involved in the biological process</span>: cell prolifer…	4449	0.899078	0.899078	0.899078	0.22477	0.899078	0.22477	0.674309	1.12385	0.674309	0.899078	0.674309	0.674309	0.674309	1.57339	1.34862	0.899078	1.79816	1.12385
FBgn0015381	dsf	2L	5925937	The gene dissatisfaction is referred to in FlyBase by the symbol Dmel\dsf (CG9019, FBgn0015381). It is a protein_coding_gene from Drosophila melanogaster. Its sequence location is 2L:5925937..5938767. It has the cytological map location 26A1-26A2. Based on sequence similarity, it is predicted to have molecular function</span>: ligand-dependent nuclear receptor activity. It is reported to be invol…	12831	0.0779362	0.0779362	0.0779362	0.233809	0.155872	0.0779362	0.155872	0.155872	0.155872	0.155872	0.0779362	0.233809	0.233809	0.233809	0.233809	0.155872	0.233809	0.233809
FBgn0015519	nAcRalpha-7E	X	8223711	The gene nicotinic Acetylcholine Receptor alpha 7E is referred to in FlyBase by the symbol Dmel\nAcRÎ±-7E (CG2302, FBgn0015519). It is a protein_coding_gene from Drosophila melanogaster. Its sequence location is X:8176830..8223711. It has the cytological map location 7E1-7E2. Based on sequence similarity, it is predicted to have molecular function</span>: nicotinic acetylcholine-activated cation-…	46882	0.853206	0.895866	0.938527	0.810546	0.874536	0.661235	0.725225	0.661235	0.810546	0.810546	1.02385	0.874536	0.874536	0.597244	0.597244	0.789215	0.767885	0.639904
FBgn0015524	otp	2R	16790900	The gene orthopedia is referred to in FlyBase by the symbol Dmel\otp (CG10036, FBgn0015524). It is a protein_coding_gene from Drosophila melanogaster. Its sequence location is 2R:16771116..16790900. It has the cytological map location 57B4. There is experimental evidence that it has the molecular function</span>: DNA binding. Based on sequence similarity, it is predicted to be involved in the bio…	19785	0.505433	0.45489	0.555977	0.45489	0.505433	0.404347	0.45489	0.353803	0.45489	0.505433	0.808693	0.657063	0.657063	0.353803	0.404347	0.353803	0.353803	0.404347
FBgn0015550	tap	3L	17352750	The gene target of Poxn is referred to in FlyBase by the symbol Dmel\tap (CG7659, FBgn0015550). It is a protein_coding_gene from Drosophila melanogaster. Its sequence location is 3L:17352750..17354921. It has the cytological map location 74A5. It is reported to have molecular function</span>: specific RNA polymerase II transcription factor activity. It is reported to be involved in the biological…	2172	0	0	0	0	0	0.460405	0	0	0.460405	0.460405	0.460405	0.460405	0.460405	0.460405	0	0	0	0
FBgn0015561	unpg	2R	5082719	The gene unplugged is referred to in FlyBase by the symbol Dmel\unpg (CG1650, FBgn0015561). It is a protein_coding_gene from Drosophila melanogaster. Its sequence location is 2R:5082719..5087377. It has the cytological map location 45B3. There is experimental evidence that it has the molecular function</span>: transcription factor activity. There is experimental evidence that it is involved in th…	4659	0.214638	0.214638	0.214638	0.214638	0.214638	0.214638	0.214638	0.214638	0.214638	0.214638	0.214638	0.214638	0.214638	0.214638	0	0.214638	0	0
FBgn0015574	alpha-Est6	3R	3354499	The gene Î±-Esterase-6 is referred to in FlyBase by the symbol Dmel\Î±-Est6 (CG1108, FBgn0015574). It is a protein_coding_gene from Drosophila melanogaster. Its sequence location is 3R:3350286..3354499. It has the cytological map location 84D9. Based on sequence similarity, it is predicted to have molecular function</span>: carboxylesterase activity. The biological processes in which it is involv…	4214	0	0.237304	0.237304	0.237304	0.237304	0	0.237304	0.237304	0.237304	0	0	0	0	0	0.237304	0.237304	0	0
FBgn0015583	Acp29AB	2L	8393239	The gene Accessory gland-specific peptide 29AB is referred to in FlyBase by the symbol Dmel\Acp29AB (CG17797, FBgn0015583). It is a protein_coding_gene from Drosophila melanogaster. Its sequence location is 2L:8392466..8393239. It has the cytological map location 29C1. Based on sequence similarity, it is predicted to have molecular function</span>: galactose binding; sugar binding. There is exper…	774	0	0	0	0	0	0	0	0	0	0	0	0	0	0	0	0	0	0
FBgn0015584	Acp53Ea	2R	12637827	The gene Accessory gland-specific peptide 53Ea is referred to in FlyBase by the symbol Dmel\Acp53Ea (CG8622, FBgn0015584). It is a protein_coding_gene from Drosophila melanogaster. Its sequence location is 2R:12637308..12637827. It has the cytological map location 53D6. It is reported to have molecular function</span>: hormone activity. It is reported to be involved in the biological process</spa…	520	0	1.92308	0	1.92308	0	1.92308	0	1.92308	1.92308	1.92308	1.92308	1.92308	1.92308	0	1.92308	0	0	0
FBgn0015586	Acp76A	3L	19045126	The gene Accessory gland-specific peptide 76A is referred to in FlyBase by the symbol Dmel\Acp76A (CG3801, FBgn0015586). It is a protein_coding_gene from Drosophila melanogaster. Its sequence location is 3L:19043891..19045126. It has the cytological map location 75F5. Based on sequence similarity, it is predicted to have molecular function</span>: hormone binding; serine-type endopeptidase inhibi…	1236	0	0	0	0	0	0	0	0	0	0	0.809061	0	0	0	0	0	0	0
FBgn0015625	CycB3	3R	20696617	The gene Cyclin B3 is referred to in FlyBase by the symbol Dmel\CycB3 (CG5814, FBgn0015625). It is a protein_coding_gene from Drosophila melanogaster. Its sequence location is 3R:20694075..20696617. It has the cytological map location 96B1-96B2. There is experimental evidence that it has the molecular function</span>: protein binding. There is experimental evidence that it is involved in the biol…	2543	0.393236	0	0.393236	0.393236	0.786473	0.393236	0.393236	0.393236	0	0.786473	0.393236	0.393236	0.393236	0.393236	0.393236	0.786473	0.393236	0.393236
FBgn0015770	MstProx	3R	3195027	The gene MstProx is referred to in FlyBase by the symbol Dmel\MstProx (CG1149, FBgn0015770). It is a protein_coding_gene from Drosophila melanogaster. Its sequence location is 3R:3191661..3195027. It has the cytological map location 84D5. Based on sequence similarity, it is predicted to have molecular function</span>: transmembrane receptor activity. Based on sequence similarity, it is predicted …	3367	0	0	0	0	0.297	0	0.297	0.297	0.297	0	0.297	0.297	0.297	0	0	0	0	0
FBgn0015773	NetA	X	14547864	The gene Netrin-A is referred to in FlyBase by the symbol Dmel\NetA (CG18657, FBgn0015773). It is a protein_coding_gene from Drosophila melanogaster. Its sequence location is X:14498045..14547864. It has the cytological map location 12F1-12F2. An electronic pipeline based on InterPro domains suggests that it has the molecular function</span>: protein binding. There is experimental evidence that i…	49820	0.120434	0.120434	0.120434	0.100361	0.080289	0.0602168	0.120434	0.100361	0.160578	0.160578	0.120434	0.080289	0.080289	0.160578	0.140506	0.160578	0.18065	0.18065
FBgn0015831	Rtnl2	3R	3355478	The gene Rtnl2 is referred to in FlyBase by the symbol Dmel\Rtnl2 (CG1279, FBgn0015831). It is a protein_coding_gene from Drosophila melanogaster. Its sequence location is 3R:3355004..3355478. It has the cytological map location 84D9. Its molecular function is unknown. The biological processes in which it is involved are not known. One allele is reported. No phenotypic data is available. It has o…	475	0	2.10526	2.10526	0	0	0	2.10526	0	0	0	0	0	0	0	0	0	0	0
FBgn0015903	apt	2R	19452420	The gene apontic is referred to in FlyBase by the symbol Dmel\apt (CG5393, FBgn0015903). It is a protein_coding_gene from Drosophila melanogaster. Its sequence location is 2R:19452420..19487223. It has the cytological map location 59F1-59F4. There is experimental evidence that it has the molecular function</span>: transcription factor activity; protein binding; sequence-specific DNA binding; tran…	34804	0.804505	0.833238	0.689576	0.775773	0.890702	0.747041	0.632111	0.890702	0.833238	0.718308	0.660844	0.718308	0.718308	0.660844	0.718308	0.689576	0.804505	0.632111
FBgn0015904	ara	3L	12573774	The gene araucan is referred to in FlyBase by the symbol Dmel\ara (CG10571, FBgn0015904). It is a protein_coding_gene from Drosophila melanogaster. Its sequence location is 3L:12573774..12589118. It has the cytological map location 69C8-69C10. There is experimental evidence that it has the molecular function</span>: RNA polymerase II transcription factor activity, enhancer binding; transcription …	15345	0.521342	0.521342	0.391007	0.847181	0.58651	0.521342	0.456175	0.651678	0.716846	0.521342	0.651678	0.716846	0.716846	0.716846	0.58651	0.325839	0.651678	0.521342
FBgn0015919	caup	3L	12603226	The gene caupolican is referred to in FlyBase by the symbol Dmel\caup (CG10605, FBgn0015919). It is a protein_coding_gene from Drosophila melanogaster. Its sequence location is 3L:12603226..12614908. It has the cytological map location 69D1. Based on sequence similarity, it is predicted to have molecular function</span>: RNA polymerase II transcription factor activity, enhancer binding; transcrip…	11683	0.427972	0.77035	0.684756	0.513567	0.855945	0.684756	0.599161	0.855945	0.941539	0.684756	0.855945	1.02713	1.02713	0.684756	0.513567	0.941539	0.855945	0.941539
FBgn0015926	dah	X	15222379	The gene discontinuous actin hexagon is referred to in FlyBase by the symbol Dmel\dah (CG6157, FBgn0015926). It is a protein_coding_gene from Drosophila melanogaster. Its sequence location is X:15222379..15225035. It has the cytological map location 13B6. An electronic pipeline based on InterPro domains suggests that it has the molecular function</span>: zinc ion binding. It is reported to be inv…	2657	0.376364	0.376364	0.376364	0.376364	0.752729	0.752729	0.376364	0.752729	0.376364	0	0.376364	0.376364	0.376364	0	0	0.376364	0	0
FBgn0016034	mael	3L	22717334	The gene maelstrom is referred to in FlyBase by the symbol Dmel\mael (CG11254, FBgn0016034). It is a protein_coding_gene from Drosophila melanogaster. Its sequence location is 3L:22717334..22719334. It has the cytological map location 80A1. An electronic pipeline based on InterPro domains suggests that it has the molecular function</span>: DNA binding. There is experimental evidence that it is in…	2001	0.49975	1.49925	1.49925	0.49975	1.999	0.49975	1.49925	1.999	0.9995	0.9995	1.49925	1.49925	1.49925	1.999	1.49925	1.999	1.999	0.9995
FBgn0016036	mei-P22	3L	7237488	The gene meiotic P22 is referred to in FlyBase by the symbol Dmel\mei-P22 (CG14827, FBgn0016036). It is a protein_coding_gene from Drosophila melanogaster. Its sequence location is 3L:7237488..7238483. It has the cytological map location 65E9. Its molecular function is unknown. There is experimental evidence that it is involved in the biological process</span>: reciprocal meiotic recombination. 9…	996	1.00402	1.00402	1.00402	1.00402	0	1.00402	1.00402	1.00402	1.00402	1.00402	1.00402	1.00402	1.00402	1.00402	0	1.00402	1.00402	0
FBgn0016054	phr6-4	2L	20645789	The gene (6-4)-photolyase is referred to in FlyBase by the symbol Dmel\phr6-4 (CG2488, FBgn0016054). It is a protein_coding_gene from Drosophila melanogaster. Its sequence location is 2L:20643348..20645789. It has the cytological map location 38D2. Based on sequence similarity, it is predicted to have molecular function</span>: DNA (6-4) photolyase activity. Based on sequence similarity, it is pr…	2442	0.4095	0.4095	0.4095	0.819001	1.2285	0.4095	0.819001	1.2285	1.2285	0.819001	1.2285	1.2285	1.2285	0.819001	0.819001	0.819001	0.819001	0.819001
FBgn0016080	xmas-1	X	17048625	The gene xmas-1 is referred to in FlyBase by the symbol Dmel\xmas-1 (CG32561, FBgn0016080). It is a protein_coding_gene from Drosophila melanogaster. Its sequence location is X:17045264..17048625. It has the cytological map location 15E7. Its molecular function is unknown. It is reported to be involved in the biological process</span>: embryonic development; oogenesis; spermatogenesis. 10 alleles…	3362	0.892326	0.892326	1.18977	0.892326	1.48721	1.48721	2.08209	1.78465	1.18977	1.48721	1.48721	0.892326	0.892326	1.18977	0.892326	0.892326	0.892326	0.892326
FBgn0016660	H15	2L	5404342	The gene H15 is referred to in FlyBase by the symbol Dmel\H15 (CG6604, FBgn0016660). It is a protein_coding_gene from Drosophila melanogaster. Its sequence location is 2L:5404342..5415928. It has the cytological map location 25E1. Based on sequence similarity, it is predicted to have molecular function</span>: transcription factor activity. There is experimental evidence that it is involved in th…	11587	0.0863036	0.0863036	0.0863036	0.172607	0.172607	0.172607	0.258911	0.258911	0.172607	0.345214	0.172607	0.258911	0.258911	0.0863036	0.172607	0.0863036	0.0863036	0.172607
FBgn0016675	Lectin-galC1	2L	19417447	The gene Galactose-specific C-type lectin is referred to in FlyBase by the symbol Dmel\Lectin-galC1 (CG9976, FBgn0016675). It is a protein_coding_gene from Drosophila melanogaster. Its sequence location is 2L:19417447..19418274. It has the cytological map location 37D6. There is experimental evidence that it has the molecular function</span>: galactose binding; Gram-negative bacterial cell surfac…	828	0	1.20773	1.20773	1.20773	1.20773	0	1.20773	1.20773	1.20773	1.20773	1.20773	0	0	0	1.20773	1.20773	0	1.20773
FBgn0016684	NaPi-T	2R	10733379	The gene Na<sup>+</sup>-dependent inorganic phosphate cotransporter is referred to in FlyBase by the symbol Dmel\NaPi-T (CG10207, FBgn0016684). It is a protein_coding_gene from Drosophila melanogaster. Its sequence location is 2R:10730216..10733379. It has the cytological map location 51C5. Based on sequence similarity, it is predicted to have molecular function</span>: high affinity inorganic ph…	3164	0.632111	0.632111	0.316056	0.316056	0.316056	0.632111	0.632111	0.632111	0.632111	0.632111	0.316056	0.316056	0.316056	0.632111	0.316056	0.632111	0.316056	0.632111
FBgn0016919	nompB	2L	21589355	The gene no mechanoreceptor potential B is referred to in FlyBase by the symbol Dmel\nompB (CG12548, FBgn0016919). It is a protein_coding_gene from Drosophila melanogaster. Its sequence location is 2L:21578319..21589355. It has the cytological map location 39E2. An electronic pipeline based on InterPro domains suggests that it has the molecular function</span>: binding. There is experimental evid…	11037	0.271813	0.271813	0.181209	0.181209	0.0906043	0.181209	0.362417	0.271813	0.271813	0.362417	0.181209	0.271813	0.271813	0.181209	0.181209	0.271813	0.0906043	0.181209
FBgn0016920	nompC	2L	5346237	The gene no mechanoreceptor potential C is referred to in FlyBase by the symbol Dmel\nompC (CG11020, FBgn0016920). It is a protein_coding_gene from Drosophila melanogaster. Its sequence location is 2L:5346237..5365039. It has the cytological map location 25D6-25D7. Based on sequence similarity, it is predicted to have molecular function</span>: ion channel activity; calcium channel activity; cyto…	18803	0.159549	0.159549	0.212732	0.212732	0.212732	0.159549	0.425464	0.319098	0.265915	0.319098	0.212732	0.212732	0.212732	0.265915	0.319098	0.159549	0.265915	0.319098
FBgn0016974	swaPsi	X	6256993	The gene swallow pseudogene is referred to in FlyBase by the symbol Dmel\swaÎ¨ (CR32747, FBgn0016974). It is a pseudogene_attribute from Drosophila melanogaster. Its sequence location is X:6255528..6256993. It has the cytological map location 5F4. Its molecular function is unknown. The biological processes in which it is involved are not known. No alleles are reported. It has one annotated transc…	1466	0.682128	0.682128	0.682128	0.682128	1.36426	1.36426	0.682128	1.36426	0.682128	0.682128	0.682128	1.36426	1.36426	0.682128	0	0	0.682128	2.04638
FBgn0017448	CG2187	3R	27584359	This gene is referred to in FlyBase by the symbol Dmel\CG2187 (CG2187, FBgn0017448). It is a protein_coding_gene from Drosophila melanogaster. Its sequence location is 3R:27581078..27584359. It has the cytological map location 100D2. Based on sequence similarity, it is predicted to have molecular function</span>: sodium:iodide symporter activity. An electronic pipeline based on InterPro domains s…	3282	0	0	0.304692	0	0	0	0	0	0	0.304692	0	0	0	0	0	0	0	0
FBgn0017556	Pros28.1B	2R	20389757	The gene Proteasome 28kD subunit 1B is referred to in FlyBase by the symbol Dmel\Pros28.1B (CG4569, FBgn0017556). It is a protein_coding_gene from Drosophila melanogaster. Its sequence location is 2R:20388387..20389757. It has the cytological map location 60D1. It is reported to have molecular function</span>: endopeptidase activity. An electronic pipeline based on InterPro domains suggests that …	1371	0	0.729395	0.729395	0	0.729395	0	0.729395	0	0.729395	0	0	0	0	0	0	0	0	0
FBgn0017577	Mcm5	3R	6614250	The gene Minichromosome maintenance 5 is referred to in FlyBase by the symbol Dmel\Mcm5 (CG4082, FBgn0017577). It is a protein_coding_gene from Drosophila melanogaster. Its sequence location is 3R:6614250..6616898. It has the cytological map location 86C6. There is experimental evidence that it has the molecular function</span>: 3'-5' DNA helicase activity. There is experimental evidence that it …	2649	0.755002	0.755002	0.377501	0.377501	0.755002	0.755002	0.755002	0.755002	0.755002	0.755002	0.755002	1.1325	1.1325	1.1325	1.8875	1.8875	1.1325	0.755002
FBgn0019686	lok	2L	20061477	The gene loki is referred to in FlyBase by the symbol Dmel\lok (CG10895, FBgn0019686). It is a protein_coding_gene from Drosophila melanogaster. Its sequence location is 2L:20061477..20064381. It has the cytological map location 38B2. Based on sequence similarity, it is predicted to have molecular function</span>: protein kinase activity; protein serine/threonine kinase activity. There is experim…	2905	0.688468	1.0327	0.688468	1.0327	2.0654	0.688468	2.40964	1.0327	1.0327	1.37694	1.37694	0.688468	0.688468	1.72117	2.0654	0.688468	1.72117	2.0654
FBgn0019809	gcm2	2L	9608479	The gene gcm2 is referred to in FlyBase by the symbol Dmel\gcm2 (CG3858, FBgn0019809). It is a protein_coding_gene from Drosophila melanogaster. Its sequence location is 2L:9608479..9612710. It has the cytological map location 30C1. There is experimental evidence that it has the molecular function</span>: transcription factor activity. There is experimental evidence that it is involved in the bio…	4232	0	0.236295	0	0	0	0.236295	0.236295	0.236295	0.236295	0	0.236295	0.236295	0.236295	0.236295	0	0	0.236295	0.236295
FBgn0019828	dj	3R	2885037	The gene don juan is referred to in FlyBase by the symbol Dmel\dj (CG1980, FBgn0019828). It is a protein_coding_gene from Drosophila melanogaster. Its sequence location is 3R:2885037..2886238. It has the cytological map location 84B2. It is reported to have molecular function</span>: DNA binding. There is experimental evidence that it is involved in the biological process</span>: sperm individual…	1202	0	0	0	0	0	0	0.831947	0.831947	0.831947	1.66389	0.831947	0.831947	0.831947	0	0	0	0	0.831947
FBgn0019928	Ser8	2R	9321712	The gene Ser8 is referred to in FlyBase by the symbol Dmel\Ser8 (CG4812, FBgn0019928). It is a protein_coding_gene from Drosophila melanogaster. Its sequence location is 2R:9321712..9322539. It has the cytological map location 50A8. Based on sequence similarity, it is predicted to have molecular function</span>: serine-type peptidase activity; serine-type endopeptidase activity. It is reported to…	828	1.20773	0	0	0	1.20773	1.20773	0	1.20773	0	0	1.20773	1.20773	1.20773	1.20773	1.20773	0	1.20773	2.41546
FBgn0020248	stet	3L	1489547	The gene stem cell tumor is referred to in FlyBase by the symbol Dmel\stet (CG33166, FBgn0020248). It is a protein_coding_gene from Drosophila melanogaster. Its sequence location is 3L:1475429..1489547. It has the cytological map location 62A2. It is reported to have molecular function</span>: serine-type peptidase activity. It is reported to be involved in the biological process</span>: epiderma…	14119	0.21248	0.141653	0.283306	0.283306	0.283306	0.283306	0.283306	0.283306	0.283306	0.21248	0.283306	0.283306	0.283306	0.141653	0.141653	0.141653	0.21248	0.141653
FBgn0020258	ppk	2L	14381170	The gene pickpocket is referred to in FlyBase by the symbol Dmel\ppk (CG3478, FBgn0020258). It is a protein_coding_gene from Drosophila melanogaster. Its sequence location is 2L:14378218..14381170. It has the cytological map location 35B1. Based on sequence similarity, it is predicted to have molecular function</span>: sodium channel activity. There is experimental evidence that it is involved in…	2953	1.01592	0.677277	1.35455	1.01592	1.35455	1.01592	1.01592	1.69319	1.35455	1.01592	0.677277	1.69319	1.69319	2.03183	1.69319	0.677277	1.35455	0.677277
FBgn0020280	laf	3R	704255	The gene labial associated factor is referred to in FlyBase by the symbol Dmel\laf (CG14660, FBgn0020280). It is a protein_coding_gene from Drosophila melanogaster. Its sequence location is 3R:701727..704255. It has the cytological map location 82E1. Its molecular function is unknown. It is reported to be involved in the biological process</span>: embryonic development via the syncytial blastoder…	2529	0	0	0	0	0	0	0	0	0.395413	0	0	0	0	0	0	0	0	0
FBgn0020294	ko	3L	21124259	The gene knockout is referred to in FlyBase by the symbol Dmel\ko (CG10573, FBgn0020294). It is a protein_coding_gene from Drosophila melanogaster. Its sequence location is 3L:21068667..21124259. It has the cytological map location 78B1-78B2. Its molecular function is unknown. There is experimental evidence that it is involved in the biological process</span>: motor axon guidance. 15 alleles are …	55593	0.737503	0.84543	0.755491	0.737503	0.737503	0.827442	1.02531	1.06128	1.07927	0.881406	0.84543	0.863418	0.863418	1.15122	1.13324	0.989333	1.0433	1.06128
FBgn0020307	dve	2R	18131468	The gene defective proventriculus is referred to in FlyBase by the symbol Dmel\dve (CG5799, FBgn0020307). It is a protein_coding_gene from Drosophila melanogaster. Its sequence location is 2R:18131468..18173982. It has the cytological map location 58D2. Based on sequence similarity, it is predicted to have molecular function</span>: transcription factor activity; AT DNA binding. There is experime…	42515	0.611549	0.658591	0.611549	0.705633	0.752676	0.823239	0.588028	0.682112	0.682112	0.729154	0.776197	0.823239	0.823239	0.446901	0.540986	0.564507	0.517464	0.540986
FBgn0020371	Tim17b2	2L	15484768	The gene Translocase inner membrane 17 is referred to in FlyBase by the symbol Dmel\Tim17b2 (CG15257, FBgn0020371). It is a protein_coding_gene from Drosophila melanogaster. Its sequence location is 2L:15484768..15494204. It has the cytological map location 35D2. Based on sequence similarity, it is predicted to have molecular function</span>: P-P-bond-hydrolysis-driven protein transmembrane trans…	9437	0.105966	0.105966	0.105966	0.211932	0.211932	0.105966	0.105966	0.211932	0.105966	0.105966	0.105966	0.105966	0.105966	0.105966	0	0.105966	0.105966	0.105966
FBgn0020376	Sr-CIII	2L	4120363	The gene Scavenger receptor class C, type III is referred to in FlyBase by the symbol Dmel\Sr-CIII (CG31962, FBgn0020376). It is a protein_coding_gene from Drosophila melanogaster. Its sequence location is 2L:4120363..4121442. It has the cytological map location 24D6. Based on sequence similarity, it is predicted to have molecular function</span>: scavenger receptor activity. The biological proce…	1080	0	0	0	0	0	0	0.925926	0.925926	0	0	0	0.925926	0.925926	0	0	0	0	0
FBgn0020377	Sr-CII	2R	8098730	The gene Scavenger receptor class C, type II is referred to in FlyBase by the symbol Dmel\Sr-CII (CG8856, FBgn0020377). It is a protein_coding_gene from Drosophila melanogaster. Its sequence location is 2R:8096359..8098730. It has the cytological map location 48E10. Based on sequence similarity, it is predicted to have molecular function</span>: scavenger receptor activity. It is reported to be i…	2372	0	0	0.421585	0	0	0.421585	0.421585	0.421585	0.421585	0	0	0	0	0	0	0	0	0.421585
FBgn0020378	Sp1	X	9623708	The gene Sp1 is referred to in FlyBase by the symbol Dmel\Sp1 (CG1343, FBgn0020378). It is a protein_coding_gene from Drosophila melanogaster. Its sequence location is X:9623708..9649831. It has the cytological map location 9A1. Based on sequence similarity, it is predicted to have molecular function</span>: RNA polymerase II transcription factor activity. Based on sequence similarity, it is pred…	26124	0.344511	0.344511	0.344511	0.535906	0.421069	0.574185	0.229674	0.421069	0.38279	0.38279	0.421069	0.459348	0.459348	0.38279	0.497627	0.459348	0.535906	0.459348
FBgn0020399	Mst89B	3R	12092734	The gene Mst89B is referred to in FlyBase by the symbol Dmel\Mst89B (CG6864, FBgn0020399). It is a protein_coding_gene from Drosophila melanogaster. Its sequence location is 3R:12092734..12094155. It has the cytological map location 89B9. Its molecular function is unknown. The biological processes in which it is involved are not known. 2 alleles are reported. No phenotypic data is available. It h…	1422	0.703235	0.703235	0.703235	0	0	0.703235	0.703235	0.703235	0.703235	0.703235	0.703235	0.703235	0.703235	0.703235	0	0.703235	0	0.703235
FBgn0020429	GluRIIB	2L	5559342	The gene Glutamate receptor IIB is referred to in FlyBase by the symbol Dmel\GluRIIB (CG7234, FBgn0020429). It is a protein_coding_gene from Drosophila melanogaster. Its sequence location is 2L:5559342..5563502. It has the cytological map location 25E6. There is experimental evidence that it has the molecular function</span>: glutamate receptor activity; alpha-amino-3-hydroxy-5-methyl-4-isoxazole…	4161	0.240327	0.240327	0.240327	0.240327	0.480654	0.240327	0.240327	0	0.240327	0.240327	0.240327	0.240327	0.240327	0.240327	0	0	0.240327	0
FBgn0020445	E23	2L	3355000	The gene Early gene at 23 is referred to in FlyBase by the symbol Dmel\E23 (CG3327, FBgn0020445). It is a protein_coding_gene from Drosophila melanogaster. Its sequence location is 2L:3334871..3355000. It has the cytological map location 23E4-23E5. Based on sequence similarity, it is predicted to have molecular function</span>: ATPase activity, coupled to transmembrane movement of substances. The…	20130	0.546448	0.745156	0.695479	0.745156	0.695479	0.546448	0.695479	0.645802	0.695479	0.745156	0.596125	0.695479	0.695479	0.745156	0.943865	0.695479	0.645802	0.943865
FBgn0020508	Ag5r2	X	14678075	The gene Antigen 5-related 2 is referred to in FlyBase by the symbol Dmel\Ag5r2 (CG9540, FBgn0020508). It is a protein_coding_gene from Drosophila melanogaster. Its sequence location is X:14676985..14678075. It has the cytological map location 12F4. Its molecular function is unknown. The biological processes in which it is involved are not known. 2 alleles are reported. No phenotypic data is avai…	1091	0	0	0.91659	0	0	0	0.91659	0	0	0	0	0	0	0	0	0	0	0
FBgn0020509	Acp62F	3L	2739750	The gene Accessory gland peptide 62F is referred to in FlyBase by the symbol Dmel\Acp62F (CG1262, FBgn0020509). It is a protein_coding_gene from Drosophila melanogaster. Its sequence location is 3L:2739750..2740228. It has the cytological map location 62F2. There is experimental evidence that it has the molecular function</span>: serine-type endopeptidase inhibitor activity. Based on sequence sim…	479	0	0	0	2.08768	0	0	0	2.08768	0	2.08768	2.08768	0	0	0	2.08768	2.08768	0	0
FBgn0020546	iab-4	3R	12675726	The gene iab-4 is referred to in FlyBase by the symbol Dmel\iab-4 (CR31271, FBgn0020546). It is a non_protein_coding_gene from Drosophila melanogaster. Its sequence location is 3R:12675726..12682219. It has the cytological map location 89E3. Its molecular function is unknown. The biological processes in which it is involved are not known. 7 alleles are reported. The phenotypes of these alleles ar…	6494	0	0	0	0	0	0	0	0	0	0	0	0	0	0	0	0	0	0
FBgn0020556	bxd	3R	12598911	The gene bithoraxoid is referred to in FlyBase by the symbol Dmel\bxd (CR31273, FBgn0020556). It is a non_protein_coding_gene from Drosophila melanogaster. Its sequence location is 3R:12567847..12598911. It has the cytological map location 89E1. There is experimental evidence that it has the molecular function</span>: specific transcriptional repressor activity. The biological processes in which …	31065	0	0	0	0	0.0321906	0	0	0.0321906	0	0	0.0321906	0	0	0	0	0	0	0
FBgn0020617	Rx	2R	16804285	The gene Retinal Homeobox is referred to in FlyBase by the symbol Dmel\Rx (CG10052, FBgn0020617). It is a protein_coding_gene from Drosophila melanogaster. Its sequence location is 2R:16804285..16824537. It has the cytological map location 57B4. Based on sequence similarity, it is predicted to have molecular function</span>: specific RNA polymerase II transcription factor activity. Based on seque…	20253	0.345628	0.493754	0.395003	0.543129	0.345628	0.543129	0.444379	0.444379	0.592505	0.543129	0.64188	0.64188	0.64188	0.296252	0.296252	0.493754	0.543129	0.395003
FBgn0020633	Mcm7	3L	8884710	The gene Minichromosome maintenance 7 is referred to in FlyBase by the symbol Dmel\Mcm7 (CG4978, FBgn0020633). It is a protein_coding_gene from Drosophila melanogaster. Its sequence location is 3L:8884710..8887435. It has the cytological map location 66E3. There is experimental evidence that it has the molecular function</span>: 3'-5' DNA helicase activity. Based on sequence similarity, it is pre…	2726	0.733676	1.10051	1.10051	0.733676	0.366838	0.733676	1.46735	1.10051	0.366838	0.366838	1.10051	0.733676	0.733676	1.46735	1.83419	2.56787	2.20103	1.10051
FBgn0020638	Lcp65Ag1	3L	6128370	The gene Lcp65Ag1 is referred to in FlyBase by the symbol Dmel\Lcp65Ag1 (CG10530, FBgn0020638). It is a protein_coding_gene from Drosophila melanogaster. Its sequence location is 3L:6127797..6128370. It has the cytological map location 65A6. Based on sequence similarity, it is predicted to have molecular function</span>: structural constituent of chitin-based cuticle; structural constituent of ch…	574	0	0	0	0	0	0	0	0	0	0	0	1.74216	1.74216	0	0	0	0	0
FBgn0020639	Lcp65Af	3L	6129871	The gene Lcp65Af is referred to in FlyBase by the symbol Dmel\Lcp65Af (CG10533, FBgn0020639). It is a protein_coding_gene from Drosophila melanogaster. Its sequence location is 3L:6129404..6129871. It has the cytological map location 65A6. Based on sequence similarity, it is predicted to have molecular function</span>: structural constituent of chitin-based cuticle; structural constituent of chit…	468	0	0	0	0	0	0	0	0	0	0	0	0	0	0	0	0	0	0
FBgn0020640	Lcp65Ae	3L	6131178	The gene Lcp65Ae is referred to in FlyBase by the symbol Dmel\Lcp65Ae (CG10529, FBgn0020640). It is a protein_coding_gene from Drosophila melanogaster. Its sequence location is 3L:6130819..6131178. It has the cytological map location 65A6. Based on sequence similarity, it is predicted to have molecular function</span>: structural constituent of chitin-based cuticle; structural constituent of chit…	360	0	0	2.77778	0	0	0	0	0	0	0	0	0	0	2.77778	0	0	0	0
FBgn0020641	Lcp65Ad	3L	6136507	The gene Lcp65Ad is referred to in FlyBase by the symbol Dmel\Lcp65Ad (CG6955, FBgn0020641). It is a protein_coding_gene from Drosophila melanogaster. Its sequence location is 3L:6136507..6137109. It has the cytological map location 65A6. Based on sequence similarity, it is predicted to have molecular function</span>: structural constituent of chitin-based cuticle; structural constituent of chiti…	603	1.65837	1.65837	0	0	1.65837	0	0	0	0	0	0	0	0	0	0	0	1.65837	1.65837
FBgn0020643	Lcp65Ab2	3L	6139771	The gene Lcp65Ab2 is referred to in FlyBase by the symbol Dmel\Lcp65Ab2 (CG18773, FBgn0020643). It is a protein_coding_gene from Drosophila melanogaster. Its sequence location is 3L:6139771..6140189. It has the cytological map location 65A6. Based on sequence similarity, it is predicted to have molecular function</span>: structural constituent of chitin-based cuticle; structural constituent of ch…	419	0	0	0	0	0	0	0	0	0	0	0	0	0	0	0	0	0	0
FBgn0020644	Lcp65Ab1	3L	6142648	The gene Lcp65Ab1 is referred to in FlyBase by the symbol Dmel\Lcp65Ab1 (CG32400, FBgn0020644). It is a protein_coding_gene from Drosophila melanogaster. Its sequence location is 3L:6142648..6143060. It has the cytological map location 65A6. Based on sequence similarity, it is predicted to have molecular function</span>: structural constituent of chitin-based cuticle; structural constituent of ch…	413	0	0	0	0	0	0	0	0	0	0	0	0	0	0	0	0	0	0
FBgn0020645	Lcp65Aa	3L	6144404	The gene Lcp65Aa is referred to in FlyBase by the symbol Dmel\Lcp65Aa (CG7287, FBgn0020645). It is a protein_coding_gene from Drosophila melanogaster. Its sequence location is 3L:6144404..6144741. It has the cytological map location 65A6. Based on sequence similarity, it is predicted to have molecular function</span>: structural constituent of chitin-based cuticle; structural constituent of chiti…	338	0	2.95858	0	0	0	0	0	0	0	0	0	0	0	0	0	0	0	0
FBgn0020646	Lcp65APsi	3L	6141071	The gene Lcp65AÎ¨ is referred to in FlyBase by the symbol Dmel\Lcp65AÎ¨ (CR18775, FBgn0020646). It is a pseudogene_attribute from Drosophila melanogaster. Its sequence location is 3L:6141071..6141715. It has the cytological map location 65A6. Its molecular function is unknown. The biological processes in which it is involved are not known. No alleles are reported. It has one annotated transcript.	645	0	0	0	0	0	0	0	0	0	0	0	0	0	0	0	0	0	0
FBgn0020880	CG7179	2L	7778027	This gene is referred to in FlyBase by the symbol Dmel\CG7179 (CG7179, FBgn0020880). It is a protein_coding_gene from Drosophila melanogaster. Its sequence location is 2L:7775804..7778027. It has the cytological map location 28C3. Its molecular function is unknown. The biological processes in which it is involved are not known. 2 alleles are reported. No phenotypic data is available. It has one a…	2224	0	0	0	0.44964	0	0	0	0.44964	0	0	0	0	0	0	0	0	0	0
FBgn0020906	Jon25Bi	2L	4955353	The gene Jonah 25Bi is referred to in FlyBase by the symbol Dmel\Jon25Bi (CG8867, FBgn0020906). It is a protein_coding_gene from Drosophila melanogaster. Its sequence location is 2L:4954071..4955353. It has the cytological map location 25B4. It is reported to have molecular function</span>: endopeptidase activity; serine-type endopeptidase activity. It is reported to be involved in the biological…	1283	0	0	0	0	0	0.779423	0.779423	0.779423	0.779423	0	0	0	0	0	0.779423	0	0	0
FBgn0020912	Ptx1	3R	26738610	The gene Ptx1 is referred to in FlyBase by the symbol Dmel\Ptx1 (CG1447, FBgn0020912). It is a protein_coding_gene from Drosophila melanogaster. Its sequence location is 3R:26738610..26756404. It has the cytological map location 100A7-100B1. Based on sequence similarity, it is predicted to have molecular function</span>: transcription factor activity. There is experimental evidence that it is inv…	17795	0.280978	0.449564	0.337173	0.393369	0.50576	0.280978	0.449564	0.337173	0.337173	0.393369	0.393369	0.50576	0.50576	0.393369	0.280978	0.280978	0.337173	0.280978
FBgn0021738	Crg-1	X	3687256	The gene Circadianly Regulated Gene is referred to in FlyBase by the symbol Dmel\Crg-1 (CG32788, FBgn0021738). It is a protein_coding_gene from Drosophila melanogaster. Its sequence location is X:3687256..3691372. It has the cytological map location 3F1-3F2. It is reported to have molecular function</span>: RNA polymerase II transcription factor activity. It is reported to be involved in the biol…	4117	0.242895	0.242895	0.242895	0.242895	0	0	0	0	0.242895	0	0.242895	0	0	0.242895	0.242895	0.242895	0.242895	0
FBgn0021742	C901	X	10861165	The gene C901 is referred to in FlyBase by the symbol Dmel\C901 (CG1567, FBgn0021742). It is a protein_coding_gene from Drosophila melanogaster. Its sequence location is X:10858240..10861165. It has the cytological map location 9F13. Its molecular function is unknown. An electronic pipeline based on InterPro domains suggests that it is involved in the biological process</span>: cell communication…	2926	0.341763	0.341763	0.341763	0.341763	0.341763	1.02529	0.683527	0.683527	0.683527	0.683527	0.683527	0.683527	0.683527	0.341763	0.341763	0.341763	0.683527	0.341763
FBgn0021767	org-1	X	8348327	The gene optomotor-blind-related-gene-1 is referred to in FlyBase by the symbol Dmel\org-1 (CG11202, FBgn0021767). It is a protein_coding_gene from Drosophila melanogaster. Its sequence location is X:8342266..8348327. It has the cytological map location 7E9-7E10. There is experimental evidence that it has the molecular function</span>: transcription factor activity. There is experimental evidence…	6062	0	0.164962	0	0	0.164962	0	0.164962	0.164962	0.164962	0.164962	0	0	0	0	0	0	0	0
FBgn0021776	mira	3R	15760842	The gene miranda is referred to in FlyBase by the symbol Dmel\mira (CG12249, FBgn0021776). It is a protein_coding_gene from Drosophila melanogaster. Its sequence location is 3R:15757521..15760842. It has the cytological map location 92B9. There is experimental evidence that it has the molecular function</span>: myosin binding. There is experimental evidence that it is involved in the biological p…	3322	0.602047	0.602047	0.602047	0.301023	0.301023	0.602047	0.602047	0.602047	0.602047	0.301023	0.602047	0.90307	0.90307	0	0.301023	0.90307	0.301023	0.90307
FBgn0022700	Cht4	2R	16954592	The gene Chitinase 4 is referred to in FlyBase by the symbol Dmel\Cht4 (CG3986, FBgn0022700). It is a protein_coding_gene from Drosophila melanogaster. Its sequence location is 2R:16952885..16954592. It has the cytological map location 57B16. Based on sequence similarity, it is predicted to have molecular function</span>: chitinase activity. Based on sequence similarity, it is predicted to be inv…	1708	0	0	0	0.58548	0	0	0	0	0	0	0	0.58548	0.58548	0	0	0.58548	0	0
FBgn0022740	HLH54F	2R	13644922	The gene HLH54F is referred to in FlyBase by the symbol Dmel\HLH54F (CG5005, FBgn0022740). It is a protein_coding_gene from Drosophila melanogaster. Its sequence location is 2R:13644922..13648022. It has the cytological map location 54E8. It is reported to have molecular function</span>: transcription factor activity. An electronic pipeline based on InterPro domains suggests that it is involved i…	3101	0	0.322477	0.322477	0	0	0.322477	0.322477	0.322477	0.322477	0	0	0	0	0.322477	0	0.322477	0	0
FBgn0022772	Orc1	2R	3413213	The gene Origin recognition complex subunit 1 is referred to in FlyBase by the symbol Dmel\Orc1 (CG10667, FBgn0022772). It is a protein_coding_gene from Drosophila melanogaster. Its sequence location is 2R:3409940..3413213. It has the cytological map location 43D1-43D2. It is reported to have molecular function</span>: DNA binding. There is experimental evidence that it is involved in the biologi…	3274	1.22175	0.91631	0.305437	0.610874	0.91631	0.610874	1.52718	2.13806	0.610874	0.305437	0.91631	0.91631	0.91631	1.22175	0.610874	0.610874	0.91631	0.610874
FBgn0022981	rpk	3R	471653	The gene ripped pocket is referred to in FlyBase by the symbol Dmel\rpk (CG1058, FBgn0022981). It is a protein_coding_gene from Drosophila melanogaster. Its sequence location is 3R:471653..474606. It has the cytological map location 82C5. Based on sequence similarity, it is predicted to have molecular function</span>: amiloride-sensitive sodium channel activity; sodium channel activity. An electr…	2954	0	0	0	0.338524	0	0	0.338524	0	0.338524	0	0.338524	0	0	0	0	0	0	0
FBgn0023090	dtr	2L	21361216	The gene defective transmitter release is referred to in FlyBase by the symbol Dmel\dtr (CG31623, FBgn0023090). It is a protein_coding_gene from Drosophila melanogaster. Its sequence location is 2L:21361216..21367297. It has the cytological map location 39D1-39D2. An electronic pipeline based on InterPro domains suggests that it has the molecular function</span>: protein binding. There is experim…	6082	0.16442	0.16442	0.16442	0.16442	0.16442	0.328839	0.16442	0.16442	0.328839	0.328839	0	0.328839	0.328839	0.328839	0.328839	0.16442	0.328839	0.493259
FBgn0023091	dimm	2L	21339110	The gene dimmed is referred to in FlyBase by the symbol Dmel\dimm (CG8667, FBgn0023091). It is a protein_coding_gene from Drosophila melanogaster. Its sequence location is 2L:21339110..21340780. It has the cytological map location 39D1. There is experimental evidence that it has the molecular function</span>: transcription regulator activity. There is experimental evidence that it is involved in …	1671	0.598444	1.19689	0	0.598444	0.598444	0.598444	0.598444	0.598444	0.598444	0.598444	0.598444	0.598444	0.598444	0.598444	0.598444	1.19689	1.19689	0.598444
FBgn0023197	Jon74E	3L	17542227	The gene Jonah 74E is referred to in FlyBase by the symbol Dmel\Jon74E (CG6298, FBgn0023197). It is a protein_coding_gene from Drosophila melanogaster. Its sequence location is 3L:17539968..17542227. It has the cytological map location 74D3-74D4. Based on sequence similarity, it is predicted to have molecular function</span>: serine-type endopeptidase activity. It is reported to be involved in th…	2260	0.442478	0.442478	0.884956	0.442478	0.442478	0	0.442478	0.442478	0.442478	0.442478	0.442478	0	0	0	0.442478	0.442478	0	0.442478
FBgn0023395	Chd3	3L	19440275	The gene Chd3 is referred to in FlyBase by the symbol Dmel\Chd3 (CG9594, FBgn0023395). It is a protein_coding_gene from Drosophila melanogaster. Its sequence location is 3L:19440275..19443338. It has the cytological map location 76B3. Based on sequence similarity, it is predicted to have molecular function</span>: ATP-dependent DNA helicase activity; chromatin binding; helicase activity. Based on…	3064	0	0.326371	0	0.326371	0	0	0.326371	0	0.326371	0.326371	0	0.326371	0.326371	0.326371	0.326371	0	0.326371	0
FBgn0023415	Acp32CD	2L	11015642	The gene Accessory gland-specific peptide 32CD is referred to in FlyBase by the symbol Dmel\Acp32CD (CG4605, FBgn0023415). It is a protein_coding_gene from Drosophila melanogaster. Its sequence location is 2L:11015642..11016573. It has the cytological map location 32C1. It is reported to have molecular function</span>: hormone activity. It is reported to be involved in the biological process</spa…	932	1.07296	0	0	0	1.07296	0	0	1.07296	1.07296	0	1.07296	0	0	1.07296	0	0	0	0
FBgn0023417	AP-2	3L	21591958	The gene AP-2 is referred to in FlyBase by the symbol Dmel\AP-2 (CG7807, FBgn0023417). It is a protein_coding_gene from Drosophila melanogaster. Its sequence location is 3L:21591958..21606453. It has the cytological map location 78D8-78E1. There is experimental evidence that it has the molecular function</span>: sequence-specific DNA binding; specific RNA polymerase II transcription factor activi…	14496	0.896799	0.965784	0.896799	0.896799	0.689845	0.827815	1.24172	0.896799	1.10375	1.31071	1.37969	1.37969	1.37969	0.827815	1.17274	1.24172	1.03477	1.10375
FBgn0023495	Lip3	3R	9197626	The gene Lip3 is referred to in FlyBase by the symbol Dmel\Lip3 (CG8823, FBgn0023495). It is a protein_coding_gene from Drosophila melanogaster. Its sequence location is 3R:9195960..9197626. It has the cytological map location 87E8. Based on sequence similarity, it is predicted to have molecular function</span>: triglyceride lipase activity. An electronic pipeline based on InterPro domains sugges…	1667	1.19976	0.59988	0.59988	0.59988	0.59988	1.19976	1.19976	1.19976	1.19976	0.59988	1.19976	1.19976	1.19976	0.59988	0	0.59988	1.19976	1.19976
FBgn0023496	Lip1	2L	10701458	The gene Lipase 1 is referred to in FlyBase by the symbol Dmel\Lip1 (CG7279, FBgn0023496). It is a protein_coding_gene from Drosophila melanogaster. Its sequence location is 2L:10699408..10701458. It has the cytological map location 32A4. Based on sequence similarity, it is predicted to have molecular function</span>: triglyceride lipase activity. An electronic pipeline based on InterPro domains …	2051	0	0	0	0.487567	0	0	0	0	0.487567	0	0	0.487567	0.487567	0	0	0.487567	0	0
FBgn0023523	Or2a	X	2140264	The gene Odorant receptor 2a is referred to in FlyBase by the symbol Dmel\Or2a (CG3206, FBgn0023523). It is a protein_coding_gene from Drosophila melanogaster. Its sequence location is X:2140264..2141609. It has the cytological map location 2F2. There is experimental evidence that it has the molecular function</span>: olfactory receptor activity. It is reported to be involved in the biological pr…	1346	0.742942	0.742942	0.742942	0.742942	0.742942	0	0	0.742942	0.742942	0.742942	0	0	0	0	0.742942	1.48588	0.742942	0
FBgn0023546	Hr4	X	1891620	The gene Hr4 is referred to in FlyBase by the symbol Dmel\Hr4 (CG16902, FBgn0023546). It is a protein_coding_gene from Drosophila melanogaster. Its sequence location is X:1891620..1898128. It has the cytological map location 2C1. There is experimental evidence that it has the molecular function</span>: ligand-dependent nuclear receptor activity. There is experimental evidence that it is involved …	6509	0.768167	1.07543	0.768167	1.07543	0.921801	0.768167	0.921801	1.53633	1.07543	1.68997	0.768167	0.614534	0.614534	1.22907	1.07543	1.07543	1.07543	1.07543
FBgn0024150	Ac78C	3L	21164991	The gene Adenylyl cyclase 78C is referred to in FlyBase by the symbol Dmel\Ac78C (CG10564, FBgn0024150). It is a protein_coding_gene from Drosophila melanogaster. Its sequence location is 3L:21129545..21164991. It has the cytological map location 78B3-78C1. Based on sequence similarity, it is predicted to have molecular function</span>: adenylate cyclase activity. There is experimental evidence t…	35447	0.930967	0.874545	0.874545	0.930967	0.874545	0.705278	0.902756	0.761701	0.761701	0.846334	0.818123	0.846334	0.846334	1.04381	0.846334	1.0156	0.930967	1.15666
FBgn0024177	zpg	3L	6599129	The gene zero population growth is referred to in FlyBase by the symbol Dmel\zpg (CG10125, FBgn0024177). It is a protein_coding_gene from Drosophila melanogaster. Its sequence location is 3L:6597455..6599129. It has the cytological map location 65B5. It is reported to have molecular function</span>: gap junction channel activity. There is experimental evidence that it is involved in the biologica…	1675	0	0	0	0	0.597015	0	0.597015	0	0.597015	0.597015	0	0.597015	0.597015	0	0	0	0	0
FBgn0024184	unc-4	X	17663416	The gene unc-4 is referred to in FlyBase by the symbol Dmel\unc-4 (CG6269, FBgn0024184). It is a protein_coding_gene from Drosophila melanogaster. Its sequence location is X:17663416..17674916. It has the cytological map location 16C10-16D1. Based on sequence similarity, it is predicted to have molecular function</span>: transcription factor activity. Based on sequence similarity, it is predicted…	11501	0.347796	0.347796	0.347796	0.347796	0.434745	0.347796	0.173898	0.173898	0.260847	0.260847	0.260847	0.260847	0.260847	0.260847	0.260847	0.173898	0.260847	0.260847
FBgn0024227	ial	2L	10858082	The gene IplI-aurora-like kinase is referred to in FlyBase by the symbol Dmel\ial (CG6620, FBgn0024227). It is a protein_coding_gene from Drosophila melanogaster. Its sequence location is 2L:10856788..10858082. It has the cytological map location 32B2. Based on sequence similarity, it is predicted to have molecular function</span>: protein serine/threonine kinase activity. There is experimental e…	1295	0.772201	0	0	0.772201	0	0	0	0.772201	0.772201	0.772201	0.772201	0	0	0.772201	0	0	0	0
FBgn0024245	dnt	2L	19363224	The gene doughnut on 2 is referred to in FlyBase by the symbol Dmel\dnt (CG17559, FBgn0024245). It is a protein_coding_gene from Drosophila melanogaster. Its sequence location is 2L:19338676..19363224. It has the cytological map location 37D2. There is experimental evidence that it has the molecular function</span>: transmembrane receptor protein tyrosine kinase activity. There is experimental ev…	24549	0.896167	0.529553	1.09984	0.651758	0.651758	0.570288	0.773962	0.814697	0.692493	0.611023	0.611023	0.733227	0.733227	0.529553	0.651758	0.570288	0.529553	0.529553
FBgn0024249	cato	2R	12165863	The gene cousin of atonal is referred to in FlyBase by the symbol Dmel\cato (CG7760, FBgn0024249). It is a protein_coding_gene from Drosophila melanogaster. Its sequence location is 2R:12165294..12165863. It has the cytological map location 53A4. Based on sequence similarity, it is predicted to have molecular function</span>: transcription factor activity. Based on sequence similarity, it is pred…	570	0	0	0	0	0	0	1.75439	0	0	0	0	0	0	0	0	0	0	0
FBgn0024288	Sox100B	3R	26891079	The gene Sox100B is referred to in FlyBase by the symbol Dmel\Sox100B (CG15552, FBgn0024288). It is a protein_coding_gene from Drosophila melanogaster. Its sequence location is 3R:26891079..26909129. It has the cytological map location 100B2. Based on sequence similarity, it is predicted to have molecular function</span>: transcription factor activity; DNA bending activity. There is experimental …	18051	0.110797	0.0553986	0.0553986	0.0553986	0.0553986	0.0553986	0.166196	0.110797	0.110797	0.110797	0.110797	0.0553986	0.0553986	0.166196	0.110797	0.166196	0.166196	0.221594
FBgn0024294	Spn43Aa	2R	3035203	The gene Serine protease inhibitor 43Aa is referred to in FlyBase by the symbol Dmel\Spn43Aa (CG12172, FBgn0024294). It is a protein_coding_gene from Drosophila melanogaster. Its sequence location is 2R:3035203..3036757. It has the cytological map location 42F2-42F3. Based on sequence similarity, it is predicted to have molecular function</span>: serine-type endopeptidase inhibitor activity. The …	1555	0.643087	0.643087	0.643087	0.643087	0.643087	0.643087	0.643087	0.643087	0.643087	1.28617	0.643087	0	0	0.643087	1.28617	1.28617	1.28617	1.28617
FBgn0024319	Nach	2R	12542551	The gene Nach is referred to in FlyBase by the symbol Dmel\Nach (CG8178, FBgn0024319). It is a protein_coding_gene from Drosophila melanogaster. Its sequence location is 2R:12540710..12542551. It has the cytological map location 53C14. It is reported to have molecular function</span>: sodium channel activity. There is experimental evidence that it is involved in the biological process</span>: liq…	1842	0.542888	0	0	0	0	0	0.542888	0	0	0	0	0	0	0	0	0	0	0
FBgn0024361	Tsp2A	X	1240584	The gene Tetraspanin 2A is referred to in FlyBase by the symbol Dmel\Tsp2A (CG11415, FBgn0024361). It is a protein_coding_gene from Drosophila melanogaster. Its sequence location is X:1240584..1242176. It has the cytological map location 1F4. Its molecular function is unknown. The biological processes in which it is involved are not known. 2 alleles are reported. No phenotypic data is available. …	1593	0.627746	1.25549	0.627746	1.25549	1.25549	1.25549	1.25549	0.627746	0.627746	0.627746	0.627746	0.627746	0.627746	1.25549	1.25549	1.25549	0.627746	1.88324
FBgn0024804	Dbp80	3LHet	2409841	The gene Dead box protein 80 is referred to in FlyBase by the symbol Dmel\Dbp80 (CG17023, FBgn0024804). It is a protein_coding_gene from Drosophila melanogaster. Its sequence location is 3LHet:2409841..2544176. It has the cytological map location 80F. It is reported to have molecular function</span>: ATP-dependent RNA helicase activity. The biological processes in which it is involved are not kno…	134336	0.87095	0.818842	0.975167	0.781622	0.789066	0.848618	0.975167	0.774178	0.751846	0.707182	0.766734	0.714626	0.714626	0.699738	0.662518	0.580634	0.595522	0.625298
FBgn0024977	CG2709	X	2620740	This gene is referred to in FlyBase by the symbol Dmel\CG2709 (CG2709, FBgn0024977). It is a protein_coding_gene from Drosophila melanogaster. Its sequence location is X:2620740..2621522. It has the cytological map location 3B3. An electronic pipeline based on InterPro domains suggests that it has the molecular function</span>: protein binding; zinc ion binding. The biological processes in which …	783	0	0	0	0	0	0	1.27714	1.27714	0	1.27714	1.27714	1.27714	1.27714	0	0	0	1.27714	0
FBgn0024984	CG3457	X	2081855	This gene is referred to in FlyBase by the symbol Dmel\CG3457 (CG3457, FBgn0024984). It is a protein_coding_gene from Drosophila melanogaster. Its sequence location is X:2081855..2082748. It has the cytological map location 2E1. Its molecular function is unknown. The biological processes in which it is involved are not known. 2 alleles are reported. No phenotypic data is available. It has one ann…	894	0	0	0	1.11857	1.11857	0	0	1.11857	0	0	0	0	0	0	0	0	0	0
FBgn0025115	Acyp	2L	13912139	The gene Acylphosphatase is referred to in FlyBase by the symbol Dmel\Acyp (CG16870, FBgn0025115). It is a protein_coding_gene from Drosophila melanogaster. Its sequence location is 2L:13912139..13912596. It has the cytological map location 34E2. There is experimental evidence that it has the molecular function</span>: acylphosphatase activity. The biological processes in which it is involved are…	458	0	0	0	0	0	0	0	2.18341	0	0	0	0	0	0	0	0	0	0
FBgn0025118	tRNA:P:3E	X	3721655	The gene tRNA:P:3E is referred to in FlyBase by the symbol Dmel\tRNA:P:3E (CR32784, FBgn0025118). It is a tRNA_gene from Drosophila melanogaster. Its sequence location is X:3721655..3721726. It has the cytological map location 3F2. It is reported to have molecular function</span>: triplet codon-amino acid adaptor activity. It is reported to be involved in the biological process</span>: translatio…	72	0	0	0	0	0	13.8889	0	13.8889	0	0	0	0	0	0	0	0	0	0
FBgn0025334	PHDP	2R	19771835	The gene Putative homeodomain protein is referred to in FlyBase by the symbol Dmel\PHDP (CG11182, FBgn0025334). It is a protein_coding_gene from Drosophila melanogaster. Its sequence location is 2R:19770708..19771835. It has the cytological map location 60A7-60A8. Based on sequence similarity, it is predicted to have molecular function</span>: transcription factor activity. Based on sequence simi…	1128	0.886525	1.77305	1.77305	2.65957	1.77305	1.77305	0.886525	1.77305	1.77305	2.65957	1.77305	1.77305	1.77305	0.886525	0.886525	0.886525	0.886525	1.77305
FBgn0025378	CG3795	X	1604196	This gene is referred to in FlyBase by the symbol Dmel\CG3795 (CG3795, FBgn0025378). It is a protein_coding_gene from Drosophila melanogaster. Its sequence location is X:1602971..1604196. It has the cytological map location 2B7. Based on sequence similarity, it is predicted to have molecular function</span>: serine-type endopeptidase activity. It is reported to be involved in the biological proce…	1226	0	0	0	0	0	0	0	0	0	0	0	0	0	0	0	0	0	0
FBgn0025383	CG14780	X	1366558	This gene is referred to in FlyBase by the symbol Dmel\CG14780 (CG14780, FBgn0025383). It is a protein_coding_gene from Drosophila melanogaster. Its sequence location is X:1366558..1367760. It has the cytological map location 2A4. Based on sequence similarity, it is predicted to have molecular function</span>: serine-type endopeptidase activity. It is reported to be involved in the biological pro…	1203	0	0	0.831255	0	0.831255	0.831255	0.831255	0.831255	0.831255	0	0	0	0	0	0	0	0.831255	0
FBgn0025387	CG12184	X	4524969	This gene is referred to in FlyBase by the symbol Dmel\CG12184 (CG12184, FBgn0025387). It is a protein_coding_gene from Drosophila melanogaster. Its sequence location is X:4521413..4524969. It has the cytological map location 4C10. Its molecular function is unknown. The biological processes in which it is involved are not known. 2 alleles are reported. No phenotypic data is available. It has one …	3557	0	0.281136	0.281136	0.281136	0.281136	0	0	0.281136	0.281136	0.281136	0.281136	0	0	0.281136	0.281136	0	0	0.281136
FBgn0025390	Mur2B	X	1512188	The gene Mucin related 2B is referred to in FlyBase by the symbol Dmel\Mur2B (CG14796, FBgn0025390). It is a protein_coding_gene from Drosophila melanogaster. Its sequence location is X:1417933..1512188. It has the cytological map location 2B2-2B4. An electronic pipeline based on InterPro domains suggests that it has the molecular function</span>: chitin binding. An electronic pipeline based on I…	94256	0.859362	0.859362	0.859362	0.986675	0.721439	0.901799	0.71083	0.859362	0.763877	0.816924	0.933628	0.986675	0.986675	0.551689	0.572908	0.615345	0.657783	0.795705
FBgn0025573	PpN58A	2R	17770038	The gene Protein phosphatase N at 58A is referred to in FlyBase by the symbol Dmel\PpN58A (CG3245, FBgn0025573). It is a protein_coding_gene from Drosophila melanogaster. Its sequence location is 2R:17768857..17770038. It has the cytological map location 58A3. Based on sequence similarity, it is predicted to have molecular function</span>: protein serine/threonine phosphatase activity. Based on s…	1182	0	0.846024	0	0.846024	0	0	0	0.846024	0.846024	0.846024	0.846024	0.846024	0.846024	0	0	0	0.846024	0
FBgn0025578	Lcp9	2R	20667892	The gene Larval cuticle protein 9 is referred to in FlyBase by the symbol Dmel\Lcp9 (CG16914, FBgn0025578). It is a protein_coding_gene from Drosophila melanogaster. Its sequence location is 2R:20667558..20667892. It has the cytological map location 60E1. Based on sequence similarity, it is predicted to have molecular function</span>: structural constituent of chitin-based cuticle; structural con…	335	2.98507	0	2.98507	2.98507	2.98507	0	0	2.98507	0	2.98507	2.98507	0	0	5.97015	2.98507	2.98507	2.98507	2.98507
FBgn0025612	CG3062	X	4538901	This gene is referred to in FlyBase by the symbol Dmel\CG3062 (CG3062, FBgn0025612). It is a protein_coding_gene from Drosophila melanogaster. Its sequence location is X:4535300..4538901. It has the cytological map location 4C10. Its molecular function is unknown. The biological processes in which it is involved are not known. One allele is reported. No phenotypic data is available. It has one an…	3602	0.277624	0	0.277624	0.277624	0	0	0.277624	0.277624	0.277624	0.277624	0.277624	0	0	0	0	0	0	0
FBgn0025613	CG3081	X	4535109	This gene is referred to in FlyBase by the symbol Dmel\CG3081 (CG3081, FBgn0025613). It is a protein_coding_gene from Drosophila melanogaster. Its sequence location is X:4533358..4535109. It has the cytological map location 4C10. Its molecular function is unknown. The biological processes in which it is involved are not known. 2 alleles are reported. No phenotypic data is available. It has one an…	1752	0.570776	0	0	0	0	0	0	0	0.570776	0.570776	0	0.570776	0.570776	0	0	0	0	0.570776
FBgn0025616	CG13359	X	697503	This gene is referred to in FlyBase by the symbol Dmel\CG13359 (CG13359, FBgn0025616). It is a protein_coding_gene from Drosophila melanogaster. Its sequence location is X:695701..697503. It has the cytological map location 1C5. Its molecular function is unknown. The biological processes in which it is involved are not known. One allele is reported. No phenotypic data is available. It has one ann…	1803	0.554631	0	0	0.554631	0	0	0.554631	0.554631	0	0	0	0	0	0	0	0	0	0.554631
FBgn0025627	CG4194	X	1962627	This gene is referred to in FlyBase by the symbol Dmel\CG4194 (CG4194, FBgn0025627). It is a protein_coding_gene from Drosophila melanogaster. Its sequence location is X:1962627..1963721. It has the cytological map location 2C9. Its molecular function is unknown. The biological processes in which it is involved are not known. One allele is reported. No phenotypic data is available. It has one ann…	1095	0.913242	1.82648	0.913242	0.913242	0.913242	0.913242	0.913242	2.73973	0.913242	0.913242	0.913242	0.913242	0.913242	0.913242	0.913242	1.82648	0.913242	0.913242
FBgn0025642	CG32812	X	1181323	This gene is referred to in FlyBase by the symbol Dmel\CG32812 (CG32812, FBgn0025642). It is a protein_coding_gene from Drosophila melanogaster. Its sequence location is X:1181323..1182978. It has the cytological map location 1F1. Based on sequence similarity, it is predicted to have molecular function</span>: calcium-dependent protein serine/threonine phosphatase activity; calcium ion binding; c…	1656	0	0.603865	0.603865	0	0	0.603865	0	0.603865	0.603865	0.603865	0.603865	0.603865	0.603865	0.603865	0.603865	1.20773	0.603865	0.603865
FBgn0025644	CG14424	X	2821202	This gene is referred to in FlyBase by the symbol Dmel\CG14424 (CG14424, FBgn0025644). It is a protein_coding_gene from Drosophila melanogaster. Its sequence location is X:2820082..2821202. It has the cytological map location 3C3. Its molecular function is unknown. The biological processes in which it is involved are not known. One allele is reported. No phenotypic data is available. It has one a…	1121	0	0	0	0	0	0	0	0	0	0	0	0	0	0	0	0.892061	0	0
FBgn0025645	CG3598	X	2831161	This gene is referred to in FlyBase by the symbol Dmel\CG3598 (CG3598, FBgn0025645). It is a protein_coding_gene from Drosophila melanogaster. Its sequence location is X:2831161..2832106. It has the cytological map location 3C3. Its molecular function is unknown. The biological processes in which it is involved are not known. One allele is reported. No phenotypic data is available. It has one ann…	946	1.05708	0	0	0	0	0	0	0	1.05708	0	0	0	0	0	0	1.05708	1.05708	0
FBgn0025679	Bteb2	X	4665550	The gene Bteb2 is referred to in FlyBase by the symbol Dmel\Bteb2 (CG2932, FBgn0025679). It is a protein_coding_gene from Drosophila melanogaster. Its sequence location is X:4664589..4665550. It has the cytological map location 4D1. It is reported to have molecular function</span>: RNA polymerase II transcription factor activity. The biological processes in which it is involved are not known. 3 a…	962	1.0395	1.0395	0	1.0395	0	1.0395	0	1.0395	1.0395	0	1.0395	0	0	0	0	0	0	0
FBgn0025709	CG8083	2R	4966232	This gene is referred to in FlyBase by the symbol Dmel\CG8083 (CG8083, FBgn0025709). It is a protein_coding_gene from Drosophila melanogaster. Its sequence location is 2R:4966232..4969879. It has the cytological map location 45A1. Based on sequence similarity, it is predicted to have molecular function</span>: nucleoside:sodium symporter activity. An electronic pipeline based on InterPro domains …	3648	0	0	0.274123	0.548246	0.274123	0	0	0	0.274123	0.274123	0.274123	0	0	0.548246	0.274123	0.274123	0.548246	0.548246
FBgn0025739	pon	X	4530363	The gene partner of numb is referred to in FlyBase by the symbol Dmel\pon (CG3346, FBgn0025739). It is a protein_coding_gene from Drosophila melanogaster. Its sequence location is X:4530363..4533145. It has the cytological map location 4C10. Its molecular function is unknown. It is reported to be involved in the biological process</span>: asymmetric neuroblast division; asymmetric protein localiz…	2783	0.359324	0	0.359324	0.359324	0.359324	0	0.359324	0.718649	0.359324	0.359324	0.359324	0	0	0.359324	0.359324	0	0	0.359324
FBgn0025776	ind	3L	15037177	The gene intermediate neuroblasts defective is referred to in FlyBase by the symbol Dmel\ind (CG11551, FBgn0025776). It is a protein_coding_gene from Drosophila melanogaster. Its sequence location is 3L:15035894..15037177. It has the cytological map location 71B2. There is experimental evidence that it has the molecular function</span>: transcription factor activity; transcription factor binding;…	1284	0.778816	0.778816	0	0.778816	0	0	0	0	0	0	0.778816	0	0	0	0	0	0	0
FBgn0025821	I-t	3R	7529346	The gene inhibitor-t is referred to in FlyBase by the symbol Dmel\I-t (CG14719, FBgn0025821). It is a protein_coding_gene from Drosophila melanogaster. Its sequence location is 3R:7529346..7530662. It has the cytological map location 86E16. There is experimental evidence that it has the molecular function</span>: phosphoprotein phosphatase inhibitor activity. There is experimental evidence that i…	1317	0	0.759301	0	0	0	0	0.759301	0	0	0	0	0.759301	0.759301	0	0	0	0	0
FBgn0025837	CG17636	X	23076	This gene is referred to in FlyBase by the symbol Dmel\CG17636 (CG17636, FBgn0025837). It is a protein_coding_gene from Drosophila melanogaster. Its sequence location is X:20851..23076. It has the cytological map location 1A1. Based on sequence similarity, it is predicted to have molecular function</span>: gamma-glutamyltransferase activity. The biological processes in which it is involved are no…	2226	0	0	0	0.449236	0.449236	0	0	0	0.449236	0.449236	0	0	0	0	0	0	0	0
FBgn0025838	CG2652	X	2576965	This gene is referred to in FlyBase by the symbol Dmel\CG2652 (CG2652, FBgn0025838). It is a protein_coding_gene from Drosophila melanogaster. Its sequence location is X:2576020..2576965. It has the cytological map location 3B1. Its molecular function is unknown. An electronic pipeline based on InterPro domains suggests that it is involved in the biological process</span>: regulation of transcrip…	946	0	0	1.05708	1.05708	1.05708	0	1.05708	0	1.05708	1.05708	0	1.05708	1.05708	1.05708	1.05708	1.05708	1.05708	0
FBgn0025881	snoRNA:Me18S-A1576	2L	9894907	This gene is referred to in FlyBase by the symbol Dmel\snoRNA:Me18S-A1576 (CR31877, FBgn0025881). It is a snoRNA_gene from Drosophila melanogaster. Its sequence location is 2L:9894795..9894907. It has the cytological map location 30E1. Its molecular function is unknown. The biological processes in which it is involved are not known. No alleles are reported. It has one annotated transcript.	113	0	8.84956	8.84956	0	0	8.84956	0	0	8.84956	0	0	8.84956	8.84956	0	8.84956	0	0	0
FBgn0025882	snoRNA:MeU6-A47	X	21257962	The gene snoRNA:MeU6-A47 is referred to in FlyBase by the symbol Dmel\snoRNA:MeU6-A47 (CR32519, FBgn0025882). It is a snoRNA_gene from Drosophila melanogaster. Its sequence location is X:21257872..21257962. It has the cytological map location 20A1. Its molecular function is unknown. The biological processes in which it is involved are not known. No alleles are reported. It has one annotated trans…	91	0	10.989	10.989	0	10.989	10.989	10.989	10.989	10.989	10.989	10.989	0	0	10.989	0	10.989	10.989	10.989
FBgn0026058	OdsH	X	17685083	The gene Ods-site homeobox is referred to in FlyBase by the symbol Dmel\OdsH (CG6352, FBgn0026058). It is a protein_coding_gene from Drosophila melanogaster. Its sequence location is X:17685083..17708021. It has the cytological map location 16D1-16D3. It is reported to have molecular function</span>: transcription factor activity. It is reported to be involved in the biological process</span>: re…	22939	0.0435939	0.0435939	0.0871878	0.0435939	0.0435939	0.0871878	0.0435939	0.0435939	0.0435939	0.0435939	0.0871878	0.0435939	0.0435939	0.174376	0.174376	0.174376	0.0435939	0.0871878
FBgn0026087	CG3600	X	1836776	This gene is referred to in FlyBase by the symbol Dmel\CG3600 (CG3600, FBgn0026087). It is a protein_coding_gene from Drosophila melanogaster. Its sequence location is X:1836776..1888227. It has the cytological map location 2B16-2C1. Its molecular function is unknown. The biological processes in which it is involved are not known. 46 alleles are reported. The phenotypes of these alleles are annot…	51452	0.17492	0.213791	0.17492	0.213791	0.155485	0.155485	0.194356	0.17492	0.194356	0.136049	0.17492	0.252663	0.252663	0.136049	0.116614	0.097178	0.116614	0.17492
FBgn0026136	CkIIbeta2	2R	16177132	The gene Casein kinase II Î²2 subunit is referred to in FlyBase by the symbol Dmel\CkIIÎ²2 (CG8914, FBgn0026136). It is a protein_coding_gene from Drosophila melanogaster. Its sequence location is 2R:16177132..16178056. It has the cytological map location 56F16. Based on sequence similarity, it is predicted to have molecular function</span>: protein kinase regulator activity. Based on sequence si…	925	0	0	0	0	0	0	1.08108	0	1.08108	0	0	0	0	0	0	0	0	0
FBgn0026141	Cdlc2	2L	1344480	The gene Cytoplasmic dynein light chain 2 is referred to in FlyBase by the symbol Dmel\Cdlc2 (CG5450, FBgn0026141). It is a protein_coding_gene from Drosophila melanogaster. Its sequence location is 2L:1344480..1345144. It has the cytological map location 22A1. Based on sequence similarity, it is predicted to have molecular function</span>: ATPase activity, coupled; motor activity. Based on seque…	665	0	0	0	0	0	0	1.50376	1.50376	0	0	1.50376	0	0	0	0	0	0	0
FBgn0026144	CBP	X	7231403	The gene sarcoplasmic calcium-binding protein is referred to in FlyBase by the symbol Dmel\CBP (CG1435, FBgn0026144). It is a protein_coding_gene from Drosophila melanogaster. Its sequence location is X:7231403..7236764. It has the cytological map location 7B2. Based on sequence similarity, it is predicted to have molecular function</span>: calcium ion binding. The biological processes in which i…	5362	1.11899	0.932488	0.932488	1.30548	1.30548	0.932488	0.932488	1.11899	0.74599	0.932488	0.932488	0.74599	0.74599	1.11899	1.49198	1.30548	1.67848	1.49198
FBgn0026162	tRNA:K5:84ABd	3R	2645616	The gene tRNA:K5:84ABd is referred to in FlyBase by the symbol Dmel\tRNA:K5:84ABd (CR31490, FBgn0026162). It is a tRNA_gene from Drosophila melanogaster. Its sequence location is 3R:2645616..2645688. It has the cytological map location 84A5. Its molecular function is unknown. The biological processes in which it is involved are not known. No alleles are reported. It has one annotated transcript.	73	0	0	0	0	0	0	0	0	0	0	0	0	0	0	0	0	0	0
FBgn0026163	tRNA:K5:84ABc	3R	2646862	The gene tRNA:K5:84ABc is referred to in FlyBase by the symbol Dmel\tRNA:K5:84ABc (CR31487, FBgn0026163). It is a tRNA_gene from Drosophila melanogaster. Its sequence location is 3R:2646790..2646862. It has the cytological map location 84A5. Its molecular function is unknown. The biological processes in which it is involved are not known. No alleles are reported. It has one annotated transcript.	73	0	0	0	0	0	0	0	0	0	0	0	0	0	0	0	0	0	0
FBgn0026164	tRNA:K5:84ABb	3R	2647511	The gene tRNA:K5:84ABb is referred to in FlyBase by the symbol Dmel\tRNA:K5:84ABb (CR31489, FBgn0026164). It is a tRNA_gene from Drosophila melanogaster. Its sequence location is 3R:2647511..2647583. It has the cytological map location 84A5. Its molecular function is unknown. The biological processes in which it is involved are not known. No alleles are reported. It has one annotated transcript.	73	0	0	0	0	0	0	0	0	0	0	0	0	0	0	0	0	0	0
FBgn0026169	snoRNA:Psi18S-1820	2R	20063751	This gene is referred to in FlyBase by the symbol Dmel\snoRNA:Î¨18S-1820 (CR32884, FBgn0026169). It is a snoRNA_gene from Drosophila melanogaster. Its sequence location is 2R:20063751..20063890. It has the cytological map location 60C2. Its molecular function is unknown. The biological processes in which it is involved are not known. No alleles are reported. It has one annotated transcript.	140	0	7.14286	7.14286	0	7.14286	0	7.14286	7.14286	7.14286	0	7.14286	7.14286	7.14286	7.14286	0	14.2857	14.2857	14.2857
FBgn0026174	skpD	X	19706762	The gene skpD is referred to in FlyBase by the symbol Dmel\skpD (CG12700, FBgn0026174). It is a protein_coding_gene from Drosophila melanogaster. Its sequence location is X:19706762..19707421. It has the cytological map location 18F2. An electronic pipeline based on InterPro domains suggests that it has the molecular function</span>: protein binding. An electronic pipeline based on InterPro domai…	660	0	0	0	0	0	0	0	0	1.51515	0	0	0	0	0	0	0	0	0
FBgn0026175	skpC	X	19710171	The gene skpC is referred to in FlyBase by the symbol Dmel\skpC (CG11941, FBgn0026175). It is a protein_coding_gene from Drosophila melanogaster. Its sequence location is X:19710171..19710647. It has the cytological map location 18F2. An electronic pipeline based on InterPro domains suggests that it has the molecular function</span>: protein binding. An electronic pipeline based on InterPro domai…	477	0	0	0	0	0	0	0	0	2.09644	0	0	0	0	0	0	0	0	0
FBgn0026190	PH4alphaMP	3R	26321872	The gene prolyl-4-hydroxylase-alpha MP is referred to in FlyBase by the symbol Dmel\PH4Î±MP (CG9726, FBgn0026190). It is a protein_coding_gene from Drosophila melanogaster. Its sequence location is 3R:26317531..26321872. It has the cytological map location 99F6. Based on sequence similarity, it is predicted to have molecular function</span>: procollagen-proline 4-dioxygenase activity. Based on se…	4342	0.230309	0.921234	0.460617	0.460617	0.921234	0.460617	0.690926	0.690926	0.460617	0.460617	0.230309	0.230309	0.230309	0.460617	0.230309	0.230309	0.460617	0.690926
FBgn0026239	gukh	3R	14809747	The gene GUK-holder is referred to in FlyBase by the symbol Dmel\gukh (CG31043, FBgn0026239). It is a protein_coding_gene from Drosophila melanogaster. Its sequence location is 3R:14809747..14848160. It has the cytological map location 91E2-91E3. There is experimental evidence that it has the molecular function</span>: protein binding. There is experimental evidence that it is involved in the bio…	38414	0.885094	1.01525	0.885094	1.11938	0.885094	0.806997	1.19748	1.19748	1.14542	1.32764	1.11938	0.937158	0.937158	1.17145	1.22351	1.30161	1.14542	1.37971
FBgn0026319	Traf4	2L	4362549	The gene TNF-receptor-associated factor 4 is referred to in FlyBase by the symbol Dmel\Traf4 (CG3048, FBgn0026319). It is a protein_coding_gene from Drosophila melanogaster. Its sequence location is 2L:4362549..4380725. It has the cytological map location 24E1-24E4. There is experimental evidence that it has the molecular function</span>: protein binding. There is experimental evidence that it is…	18177	0.495131	0.71519	0.60516	0.60516	0.770204	0.71519	0.825219	0.990262	0.71519	0.825219	0.660175	0.770204	0.770204	0.825219	1.10029	0.990262	0.770204	0.71519
FBgn0026320	Tom	3L	14962447	The gene Twin of m4 is referred to in FlyBase by the symbol Dmel\Tom (CG5185, FBgn0026320). It is a protein_coding_gene from Drosophila melanogaster. Its sequence location is 3L:14962447..14963417. It has the cytological map location 71A3. Its molecular function is unknown. There is experimental evidence that it is involved in the biological process</span>: sensory organ precursor cell fate deter…	971	0	0	1.02987	0	0	0	0	0	0	0	0	0	0	0	1.02987	0	0	0
FBgn0026361	2015-09-06	2R	3849427	The gene Sep5 is referred to in FlyBase by the symbol Dmel\Sep5 (CG2916, FBgn0026361). It is a protein_coding_gene from Drosophila melanogaster. Its sequence location is 2R:3847638..3849427. It has the cytological map location 43F8. It is reported to have molecular function</span>: GTPase activity. Based on sequence similarity, it is predicted to be involved in the biological process</span>: cyto…	1790	0.558659	0.558659	1.11732	0.558659	1.11732	1.11732	0.558659	0.558659	0.558659	1.11732	1.11732	0.558659	0.558659	0.558659	0.558659	0.558659	0.558659	0
FBgn0026384	Or59a	2R	19328588	The gene Odorant receptor 59a is referred to in FlyBase by the symbol Dmel\Or59a (CG9820, FBgn0026384). It is a protein_coding_gene from Drosophila melanogaster. Its sequence location is 2R:19327391..19328588. It has the cytological map location 59E1. Based on sequence similarity, it is predicted to have molecular function</span>: olfactory receptor activity. There is experimental evidence that i…	1198	0	0	0	0	0	0	0	0	0	0	0	0	0	0	0	0	0	0
FBgn0026385	Or47b	2R	7208817	The gene Odorant receptor 47b is referred to in FlyBase by the symbol Dmel\Or47b (CG13206, FBgn0026385). It is a protein_coding_gene from Drosophila melanogaster. Its sequence location is 2R:7207215..7208817. It has the cytological map location 47F1. There is experimental evidence that it has the molecular function</span>: olfactory receptor activity. Based on sequence similarity, it is predicted…	1603	0	0	0	0	0.62383	0.62383	0	0.62383	0	0	0	0	0	0	0	0	0	0
FBgn0026388	Or46a	2R	6026769	The gene Odorant receptor 46a is referred to in FlyBase by the symbol Dmel\Or46a (CG33478, FBgn0026388). It is a protein_coding_gene from Drosophila melanogaster. Its sequence location is 2R:6026769..6029579. It has the cytological map location 46F2. Based on sequence similarity, it is predicted to have molecular function</span>: olfactory receptor activity. Based on sequence similarity, it is pr…	2811	0.355745	0.355745	0	0.355745	0.355745	0.355745	0.355745	0	0.355745	0	0	0	0	0	0	0	0.355745	0
FBgn0026389	Or43a	2R	3122418	The gene Odorant receptor 43a is referred to in FlyBase by the symbol Dmel\Or43a (CG1854, FBgn0026389). It is a protein_coding_gene from Drosophila melanogaster. Its sequence location is 2R:3120344..3122418. It has the cytological map location 43A1. There is experimental evidence that it has the molecular function</span>: protein binding; olfactory receptor activity. It is reported to be involved…	2075	0	0	0	0	0	0	0.481928	0	0	0	0	0	0	0	0	0.481928	0	0
FBgn0026390	Or33c	2L	11937969	The gene Odorant receptor 33c is referred to in FlyBase by the symbol Dmel\Or33c (CG5006, FBgn0026390). It is a protein_coding_gene from Drosophila melanogaster. Its sequence location is 2L:11937969..11939202. It has the cytological map location 33B2. Based on sequence similarity, it is predicted to have molecular function</span>: olfactory receptor activity. There is experimental evidence that i…	1234	0	0	0	0	0	0.810373	0	0.810373	0.810373	0.810373	0	0.810373	0.810373	0.810373	0	0	0	0
FBgn0026391	Or33b	2L	11936181	The gene Odorant receptor 33b is referred to in FlyBase by the symbol Dmel\Or33b (CG16961, FBgn0026391). It is a protein_coding_gene from Drosophila melanogaster. Its sequence location is 2L:11936181..11937501. It has the cytological map location 33B2. There is experimental evidence that it has the molecular function</span>: olfactory receptor activity. Based on sequence similarity, it is predict…	1321	0	0	0	0	0	0	0	0	0	0.757002	0	0	0	0	0	0	0	0
FBgn0026392	Or33a	2L	11934505	The gene Odorant receptor 33a is referred to in FlyBase by the symbol Dmel\Or33a (CG16960, FBgn0026392). It is a protein_coding_gene from Drosophila melanogaster. Its sequence location is 2L:11934505..11935716. It has the cytological map location 33B2. Based on sequence similarity, it is predicted to have molecular function</span>: olfactory receptor activity. Based on sequence similarity, it is …	1212	0	0	0	0	0	0	0	0	0	0	0	0.825083	0.825083	0	0	0	0	0
FBgn0026394	Or24a	2L	4166134	The gene Odorant receptor 24a is referred to in FlyBase by the symbol Dmel\Or24a (CG11767, FBgn0026394). It is a protein_coding_gene from Drosophila melanogaster. Its sequence location is 2L:4164689..4166134. It has the cytological map location 24D7. Based on sequence similarity, it is predicted to have molecular function</span>: olfactory receptor activity. Based on sequence similarity, it is pr…	1446	0.691563	0.691563	0	0.691563	0	0	0	0.691563	0	0	0.691563	0.691563	0.691563	0	0	0	0	0
FBgn0026395	Or23a	2L	2654125	The gene Odorant receptor 23a is referred to in FlyBase by the symbol Dmel\Or23a (CG9880, FBgn0026395). It is a protein_coding_gene from Drosophila melanogaster. Its sequence location is 2L:2654125..2655461. It has the cytological map location 23A2. There is experimental evidence that it has the molecular function</span>: olfactory receptor activity. Based on sequence similarity, it is predicted …	1337	0	0.747943	0	0	0	0	0	0.747943	0	0	0	0	0	0	0	0	0	0
FBgn0026396	Or22c	2L	2054589	The gene Odorant receptor 22c is referred to in FlyBase by the symbol Dmel\Or22c (CG15377, FBgn0026396). It is a protein_coding_gene from Drosophila melanogaster. Its sequence location is 2L:2054589..2057967. It has the cytological map location 22C1. Based on sequence similarity, it is predicted to have molecular function</span>: olfactory receptor activity. Based on sequence similarity, it is pr…	3379	0.591891	0	0	0.295946	0	0.295946	0.295946	0.295946	0.295946	0	0.295946	0.295946	0.295946	0.295946	0	0	0.295946	0
FBgn0026397	Or22b	2L	1522691	The gene Odorant receptor 22b is referred to in FlyBase by the symbol Dmel\Or22b (CG4231, FBgn0026397). It is a protein_coding_gene from Drosophila melanogaster. Its sequence location is 2L:1522691..1524259. It has the cytological map location 22A2. It is reported to have molecular function</span>: olfactory receptor activity. It is reported to be involved in the biological process</span>: sensor…	1569	1.2747	0	0.637349	0.637349	1.2747	0.637349	1.2747	1.2747	0.637349	0.637349	1.2747	0.637349	0.637349	0.637349	0.637349	0.637349	0.637349	0
FBgn0026398	Or22a	2L	1520613	The gene Odorant receptor 22a is referred to in FlyBase by the symbol Dmel\Or22a (CG12193, FBgn0026398). It is a protein_coding_gene from Drosophila melanogaster. Its sequence location is 2L:1520613..1522151. It has the cytological map location 22A2. There is experimental evidence that it has the molecular function</span>: olfactory receptor activity. There is experimental evidence that it is inv…	1539	0.649773	0.649773	0.649773	0.649773	0.649773	0.649773	0.649773	0.649773	0.649773	1.29955	1.29955	1.29955	1.29955	0.649773	0.649773	0.649773	0	0
FBgn0026399	Or85e	3R	4461606	The gene Odorant receptor 85e is referred to in FlyBase by the symbol Dmel\Or85e (CR9700, FBgn0026399). It is a pseudogene_attribute from Drosophila melanogaster. Its sequence location is 3R:4460192..4461606. It has the cytological map location 85A5. An electronic pipeline based on InterPro domains suggests that it has the molecular function</span>: olfactory receptor activity; odorant binding. T…	1415	0	0.706714	0.706714	0	0	0	0	0.706714	0.706714	0.706714	0	0.706714	0.706714	0.706714	0.706714	0	0	0
FBgn0026563	CG1979	3R	2880308	This gene is referred to in FlyBase by the symbol Dmel\CG1979 (CG1979, FBgn0026563). It is a protein_coding_gene from Drosophila melanogaster. Its sequence location is 3R:2880308..2884393. It has the cytological map location 84B2. Its molecular function is unknown. The biological processes in which it is involved are not known. 2 alleles are reported. No phenotypic data is available. It has one a…	4086	0.734214	0.978953	0.734214	0.734214	0.734214	0.978953	0.734214	0.978953	0.734214	0.489476	0.489476	0.734214	0.734214	0.734214	0.978953	1.22369	0.978953	0.734214
FBgn0026718	fu12	2L	8463990	The gene fu12 is referred to in FlyBase by the symbol Dmel\fu12 (CG17608, FBgn0026718). It is a protein_coding_gene from Drosophila melanogaster. Its sequence location is 2L:8449691..8463990. It has the cytological map location 29C5-29D1. Based on sequence similarity, it is predicted to have molecular function</span>: 1-acylglycerol-3-phosphate O-acyltransferase activity. An electronic pipeline b…	14300	1.04895	0.979021	0.839161	0.909091	1.11888	1.04895	1.32867	1.32867	0.979021	1.25874	0.839161	0.979021	0.979021	1.11888	1.11888	0.979021	1.11888	1.04895
FBgn0026754	Ugt37c1	2R	12732392	The gene UDP-glycosyltransferase 37c1 is referred to in FlyBase by the symbol Dmel\Ugt37c1 (CG8652, FBgn0026754). It is a protein_coding_gene from Drosophila melanogaster. Its sequence location is 2R:12730935..12732392. It has the cytological map location 53D12. Based on sequence similarity, it is predicted to have molecular function</span>: glucuronosyltransferase activity; ecdysteroid UDP-gluco…	1458	0.685871	0	0.685871	0.685871	0	0.685871	0	0	0	0	0	0.685871	0.685871	0	0	0	0.685871	0.685871
FBgn0026755	Ugt37b1	2L	6225050	The gene UDP-glycosyltransferase 37b1 is referred to in FlyBase by the symbol Dmel\Ugt37b1 (CG9481, FBgn0026755). It is a protein_coding_gene from Drosophila melanogaster. Its sequence location is 2L:6225050..6226842. It has the cytological map location 26B11. Based on sequence similarity, it is predicted to have molecular function</span>: glucuronosyltransferase activity. An electronic pipeline …	1793	0	0.557724	0	0	0.557724	0	0	0	0.557724	0	0	0	0	0.557724	0.557724	0.557724	0.557724	0.557724
FBgn0026756	Ugt37a1	2L	20373967	The gene UDP-glycosyltransferase 37a1 is referred to in FlyBase by the symbol Dmel\Ugt37a1 (CG11012, FBgn0026756). It is a protein_coding_gene from Drosophila melanogaster. Its sequence location is 2L:20372473..20373967. It has the cytological map location 38C5. Based on sequence similarity, it is predicted to have molecular function</span>: glucuronosyltransferase activity. An electronic pipelin…	1495	0.668896	0	0.668896	0.668896	0.668896	0.668896	0.668896	0.668896	0.668896	0.668896	0.668896	0.668896	0.668896	0	0.668896	0	0	0.668896
FBgn0026781	Prosalpha1	2R	3716181	The gene Proteasome Î±1 subunit is referred to in FlyBase by the symbol Dmel\ProsÎ±1 (CG18495, FBgn0026781). It is a protein_coding_gene from Drosophila melanogaster. Its sequence location is 2R:3714808..3716181. It has the cytological map location 43E18. It is reported to have molecular function</span>: endopeptidase activity. There is experimental evidence that it is involved in the biological …	1374	0	0	0	0	0	0	0	0	0	0	0	0	0	0	0	0	0	0
FBgn0026874	CG13358	X	698954	This gene is referred to in FlyBase by the symbol Dmel\CG13358 (CG13358, FBgn0026874). It is a protein_coding_gene from Drosophila melanogaster. Its sequence location is X:697739..698954. It has the cytological map location 1C5. Its molecular function is unknown. The biological processes in which it is involved are not known. 2 alleles are reported. No phenotypic data is available. It has one ann…	1216	0	0.822368	0.822368	0	0.822368	0.822368	0	0	0	0.822368	0	0.822368	0.822368	0.822368	0.822368	0.822368	0.822368	0.822368
FBgn0026876	CG11403	X	1133925	This gene is referred to in FlyBase by the symbol Dmel\CG11403 (CG11403, FBgn0026876). It is a protein_coding_gene from Drosophila melanogaster. Its sequence location is X:1130906..1133925. It has the cytological map location 1E5. Based on sequence similarity, it is predicted to have molecular function</span>: ATP-dependent DNA helicase activity; helicase activity. Based on sequence similarity, i…	3020	0.993377	0.993377	0.331126	0.993377	0.993377	0.662252	1.65563	1.3245	1.3245	0.993377	1.65563	1.65563	1.65563	0.993377	0.993377	1.65563	0.993377	1.65563
FBgn0027107	inx6	X	20140526	The gene inx6 is referred to in FlyBase by the symbol Dmel\inx6 (CG17063, FBgn0027107). It is a protein_coding_gene from Drosophila melanogaster. Its sequence location is X:20139007..20140526. It has the cytological map location 19C1. Based on sequence similarity, it is predicted to have molecular function</span>: gap junction channel activity. The biological processes in which it is involved are…	1520	0	0	0	0	0	0	0	0.657895	0	0	0	0	0	0	0	0	0	0
FBgn0027343	fz3	X	664061	The gene frizzled 3 is referred to in FlyBase by the symbol Dmel\fz3 (CG16785, FBgn0027343). It is a protein_coding_gene from Drosophila melanogaster. Its sequence location is X:664061..677344. It has the cytological map location 1C4. Based on sequence similarity, it is predicted to have molecular function</span>: transmembrane receptor activity; Wnt-protein binding. There is experimental evidenc…	13284	0.602228	0.677507	0.451671	0.677507	0.677507	0.602228	0.752785	0.978621	0.828064	0.828064	0.752785	0.677507	0.677507	0.828064	0.978621	0.903342	0.752785	0.903342
FBgn0027364	Six4	3L	20785868	The gene Six4 is referred to in FlyBase by the symbol Dmel\Six4 (CG3871, FBgn0027364). It is a protein_coding_gene from Drosophila melanogaster. Its sequence location is 3L:20781986..20785868. It has the cytological map location 77E6. Based on sequence similarity, it is predicted to have molecular function</span>: RNA polymerase II transcription factor activity. There is experimental evidence tha…	3883	0.257533	0.257533	0.257533	0.515066	0.257533	0.257533	0.257533	0.515066	0.257533	0.257533	0.257533	0.257533	0.257533	0.257533	0.257533	0.257533	0.515066	0.257533
FBgn0027376	rha	3R	21165974	The gene rha is referred to in FlyBase by the symbol Dmel\rha (CG11908, FBgn0027376). It is a protein_coding_gene from Drosophila melanogaster. Its sequence location is 3R:21165974..21170560. It has the cytological map location 96D2. Its molecular function is unknown. The biological processes in which it is involved are not known. 3 alleles are reported. No phenotypic data is available. It has on…	4587	1.52605	1.09004	0.87203	0.87203	0.87203	1.09004	0.87203	0.436015	0.436015	0.436015	0.436015	0.87203	0.87203	1.96207	1.96207	1.96207	1.52605	2.18007
FBgn0027500	spd-2	3L	16588142	The gene spindle defective 2 is referred to in FlyBase by the symbol Dmel\spd-2 (CG17286, FBgn0027500). It is a protein_coding_gene from Drosophila melanogaster. Its sequence location is 3L:16584306..16588142. It has the cytological map location 73A10-73A11. Its molecular function is unknown. There is experimental evidence that it is involved in the biological process</span>: spindle astral micro…	3837	0.26062	0.26062	0.26062	0.26062	0	0.26062	0	0.26062	0.26062	0.521241	0.26062	0.26062	0.26062	0.26062	0.521241	0.521241	0.26062	0.26062
FBgn0027521	CG3679	X	16197947	This gene is referred to in FlyBase by the symbol Dmel\CG3679 (CG3679, FBgn0027521). It is a protein_coding_gene from Drosophila melanogaster. Its sequence location is X:16197947..16200957. It has the cytological map location 14B9. Its molecular function is unknown. The biological processes in which it is involved are not known. 3 alleles are reported. No phenotypic data is available. It has one …	3011	0.332116	0.332116	0.332116	0.332116	0.332116	0.332116	0.332116	0.332116	0.332116	0.332116	0.664231	0.332116	0.332116	0.332116	0.332116	0.332116	0.332116	0.332116
FBgn0027527	Osi6	3R	2060431	The gene Osiris 6 is referred to in FlyBase by the symbol Dmel\Osi6 (CG1151, FBgn0027527). It is a protein_coding_gene from Drosophila melanogaster. Its sequence location is 3R:2060431..2062603. It has the cytological map location 83E1. Its molecular function is unknown. The biological processes in which it is involved are not known. 2 alleles are reported. No phenotypic data is available. It has…	2173	0	0.460193	0	0.460193	0	0.460193	0.460193	0.460193	0	0	0.460193	0	0	0	0.460193	0	0	0.460193
FBgn0027788	Hey	2R	3886078	The gene Hairy/E(spl)-related with YRPW motif is referred to in FlyBase by the symbol Dmel\Hey (CG11194, FBgn0027788). It is a protein_coding_gene from Drosophila melanogaster. Its sequence location is 2R:3882941..3886078. It has the cytological map location 44A2. Based on sequence similarity, it is predicted to have molecular function</span>: transcription factor activity; DNA binding. Based on …	3138	0.637349	0.956023	0.318674	0.318674	0.318674	0.318674	0.637349	0.637349	0.318674	0.318674	0.956023	0.637349	0.637349	0	0.637349	0.318674	0.637349	0.637349
FBgn0027795	CG14785	X	1351087	This gene is referred to in FlyBase by the symbol Dmel\CG14785 (CG14785, FBgn0027795). It is a protein_coding_gene from Drosophila melanogaster. Its sequence location is X:1349248..1351087. It has the cytological map location 2A4. Its molecular function is unknown. The biological processes in which it is involved are not known. 2 alleles are reported. No phenotypic data is available. It has one a…	1840	0.543478	1.08696	0.543478	1.08696	0.543478	0.543478	0.543478	1.63043	2.17391	1.08696	1.08696	1.63043	1.63043	1.63043	1.63043	1.63043	1.08696	1.63043
FBgn0027796	Gr2a	X	1346736	The gene Gustatory receptor 2a is referred to in FlyBase by the symbol Dmel\Gr2a (CG18531, FBgn0027796). It is a protein_coding_gene from Drosophila melanogaster. Its sequence location is X:1346736..1348137. It has the cytological map location 2A3-2A4. It is reported to have molecular function</span>: taste receptor activity. It is reported to be involved in the biological process</span>: sensory…	1402	0	0.713267	0.713267	0	0	0	0	0	0	0	0	0	0	0.713267	0	0	0	0
FBgn0027934	alpha-Est4aPsi	3R	3352240	The gene Î±-Est4aÎ¨ is referred to in FlyBase by the symbol Dmel\Î±-Est4aÎ¨ (CR31511, FBgn0027934). It is a pseudogene_attribute from Drosophila melanogaster. Its sequence location is 3R:3352240..3353790. It has the cytological map location 84D9. Its molecular function is unknown. The biological processes in which it is involved are not known. 10 alleles are reported. No phenotypic data is availa…	1551	0	0	0	0	0	0	0	0	0	0	0	0	0	0	0	0.644745	0	0
FBgn0027949	msb1l	2L	19577705	The gene msb1l is referred to in FlyBase by the symbol Dmel\msb1l (CG10364, FBgn0027949). It is a protein_coding_gene from Drosophila melanogaster. Its sequence location is 2L:19577705..19579131. It has the cytological map location 37F2. Its molecular function is unknown. The biological processes in which it is involved are not known. 3 alleles are reported. No phenotypic data is available. It ha…	1427	0.700771	0.700771	0.700771	0.700771	0	0.700771	0.700771	0.700771	0.700771	0.700771	0.700771	0.700771	0.700771	0.700771	0.700771	0.700771	0.700771	0
FBgn0028369	kirre	X	2862308	The gene kin of irre is referred to in FlyBase by the symbol Dmel\kirre (CG3653, FBgn0028369). It is a protein_coding_gene from Drosophila melanogaster. Its sequence location is X:2862308..3026836. It has the cytological map location 3C3-3C7. There is experimental evidence that it has the molecular function</span>: protein binding. There is experimental evidence that it is involved in the biologi…	164529	0.905615	0.796212	0.887382	0.929927	0.607796	0.613874	0.729355	0.7719	0.765822	0.729355	0.911693	0.929927	0.929927	0.50447	0.53486	0.431535	0.449769	0.53486
FBgn0028381	decay	3R	12327394	The gene death executioner caspase related to Apopain/Yama is referred to in FlyBase by the symbol Dmel\decay (CG14902, FBgn0028381). It is a protein_coding_gene from Drosophila melanogaster. Its sequence location is 3R:12324780..12327394. It has the cytological map location 89B18. There is experimental evidence that it has the molecular function</span>: cysteine-type endopeptidase activity. Ther…	2615	0.382409	0.382409	0.382409	0	0.382409	0.382409	0.382409	0.382409	0.382409	0.764818	0.382409	0	0	0.382409	0	0.382409	0	0
FBgn0028410	Pk34A	2L	13158810	The gene Pk34A is referred to in FlyBase by the symbol Dmel\Pk34A (CG5182, FBgn0028410). It is a protein_coding_gene from Drosophila melanogaster. Its sequence location is 2L:13158810..13160118. It has the cytological map location 34A7. Based on sequence similarity, it is predicted to have molecular function</span>: protein kinase activity. Based on sequence similarity, it is predicted to be invo…	1309	0.763942	0	0	0	0	0.763942	1.52788	0	0	0	0	0	0	0	0	0	0	0
FBgn0028412	Mst33A	2L	11586833	The gene Mst33A is referred to in FlyBase by the symbol Dmel\Mst33A (CG6541, FBgn0028412). It is a protein_coding_gene from Drosophila melanogaster. Its sequence location is 2L:11585430..11586833. It has the cytological map location 32F3. Its molecular function is unknown. The biological processes in which it is involved are not known. 2 alleles are reported. No phenotypic data is available. It h…	1404	1.4245	2.13675	2.849	1.4245	1.4245	0.712251	1.4245	2.13675	2.13675	0.712251	2.13675	1.4245	1.4245	0.712251	0.712251	0.712251	0.712251	1.4245
FBgn0028415	Met75Cb	3L	18462718	The gene Met75Cb is referred to in FlyBase by the symbol Dmel\Met75Cb (CG18064, FBgn0028415). It is a protein_coding_gene from Drosophila melanogaster. Its sequence location is 3L:18462478..18462718. It has the cytological map location 75C7. Its molecular function is unknown. The biological processes in which it is involved are not known. No alleles are reported. It has one annotated transcript a…	241	0	0	0	0	0	0	0	0	0	0	0	0	0	0	0	0	0	0
FBgn0028416	Met75Ca	3L	18465484	The gene Met75Ca is referred to in FlyBase by the symbol Dmel\Met75Ca (CG32197, FBgn0028416). It is a protein_coding_gene from Drosophila melanogaster. Its sequence location is 3L:18465243..18465484. It has the cytological map location 75C7. Its molecular function is unknown. The biological processes in which it is involved are not known. One allele is reported. No phenotypic data is available. I…	242	0	0	0	0	0	0	0	0	0	0	0	0	0	0	0	0	0	0
FBgn0028513	CG9254	2L	13597186	This gene is referred to in FlyBase by the symbol Dmel\CG9254 (CG9254, FBgn0028513). It is a protein_coding_gene from Drosophila melanogaster. Its sequence location is 2L:13595503..13597186. It has the cytological map location 34C5. Based on sequence similarity, it is predicted to have molecular function</span>: sodium:phosphate symporter activity. An electronic pipeline based on InterPro domains…	1684	0.593824	1.18765	0.593824	1.78147	0.593824	0.593824	1.18765	1.78147	0.593824	0.593824	0.593824	1.18765	1.18765	0	0.593824	1.18765	0.593824	0
FBgn0028514	CG4793	2L	15923395	This gene is referred to in FlyBase by the symbol Dmel\CG4793 (CG4793, FBgn0028514). It is a protein_coding_gene from Drosophila melanogaster. Its sequence location is 2L:15923395..15926203. It has the cytological map location 35D6. An electronic pipeline based on InterPro domains suggests that it has the molecular function</span>: serine-type endopeptidase activity. An electronic pipeline based …	2809	0.711997	0.711997	0.711997	0.711997	0.711997	0.355999	0.711997	0.355999	0.355999	0.355999	0.711997	0.711997	0.711997	0.355999	0.355999	0.711997	0	0.355999
FBgn0028516	ZnT35C	2L	15247832	This gene is referred to in FlyBase by the symbol Dmel\ZnT35C (CG3994, FBgn0028516). It is a protein_coding_gene from Drosophila melanogaster. Its sequence location is 2L:15228729..15247832. It has the cytological map location 35C4-35C5. Based on sequence similarity, it is predicted to have molecular function</span>: zinc ion transmembrane transporter activity; metal ion transmembrane transporter…	19104	0.10469	0.0523451	0.10469	0.10469	0.0523451	0.0523451	0.10469	0.0523451	0.10469	0.0523451	0.0523451	0.0523451	0.0523451	0.0523451	0.0523451	0.0523451	0.10469	0.0523451
FBgn0028517	CG18478	2L	15670239	This gene is referred to in FlyBase by the symbol Dmel\CG18478 (CG18478, FBgn0028517). It is a protein_coding_gene from Drosophila melanogaster. Its sequence location is 2L:15670239..15671223. It has the cytological map location 35D3. An electronic pipeline based on InterPro domains suggests that it has the molecular function</span>: serine-type endopeptidase activity. An electronic pipeline base…	985	0	0	0	0	0	0	0	0	0	0	0	0	0	0	0	0	0	0
FBgn0028518	CG18480	2L	15630084	This gene is referred to in FlyBase by the symbol Dmel\CG18480 (CG18480, FBgn0028518). It is a protein_coding_gene from Drosophila melanogaster. Its sequence location is 2L:15630084..15632618. It has the cytological map location 35D3. An electronic pipeline based on InterPro domains suggests that it has the molecular function</span>: protein binding. The biological processes in which it is involv…	2535	0	0	0	0	0	0	0	0	0	0	0	0	0	0	0	0	0.394477	0
FBgn0028519	CG4500	2L	14027010	This gene is referred to in FlyBase by the symbol Dmel\CG4500 (CG4500, FBgn0028519). It is a protein_coding_gene from Drosophila melanogaster. Its sequence location is 2L:14027010..14029368. It has the cytological map location 34F1. Based on sequence similarity, it is predicted to have molecular function</span>: long-chain-fatty-acid-CoA ligase activity. There is experimental evidence that it is …	2359	0.423908	0.423908	0.423908	0.423908	0	0.423908	0.423908	0.423908	0.423908	0	0	0.423908	0.423908	1.69563	0.847817	3.81518	2.54345	1.69563
FBgn0028520	CG4891	2L	16095009	This gene is referred to in FlyBase by the symbol Dmel\CG4891 (CG4891, FBgn0028520). It is a protein_coding_gene from Drosophila melanogaster. Its sequence location is 2L:16095009..16095944. It has the cytological map location 35E2. Its molecular function is unknown. The biological processes in which it is involved are not known. One allele is reported. No phenotypic data is available. It has one…	936	0	0	0	0	0	0	0	0	0	0	0	0	0	0	0	0	0	0
FBgn0028531	CG15286	2L	14338240	This gene is referred to in FlyBase by the symbol Dmel\CG15286 (CG15286, FBgn0028531). It is a protein_coding_gene from Drosophila melanogaster. Its sequence location is 2L:14338240..14340080. It has the cytological map location 35A4. An electronic pipeline based on InterPro domains suggests that it has the molecular function</span>: zinc ion binding. The biological processes in which it is invol…	1841	0.543183	0	0	0	0	0.543183	0	0.543183	0.543183	0.543183	0.543183	0	0	0	0.543183	0	0	0
FBgn0028532	CG7968	2L	13849412	This gene is referred to in FlyBase by the symbol Dmel\CG7968 (CG7968, FBgn0028532). It is a protein_coding_gene from Drosophila melanogaster. Its sequence location is 2L:13849412..13850327. It has the cytological map location 34D8. Its molecular function is unknown. The biological processes in which it is involved are not known. One allele is reported. No phenotypic data is available. It has one…	916	0	0	0	0	0	1.0917	1.0917	1.0917	0	0	1.0917	0	0	0	0	0	0	0
FBgn0028533	CG7953	2L	13847940	This gene is referred to in FlyBase by the symbol Dmel\CG7953 (CG7953, FBgn0028533). It is a protein_coding_gene from Drosophila melanogaster. Its sequence location is 2L:13847940..13849165. It has the cytological map location 34D7-34D8. Its molecular function is unknown. The biological processes in which it is involved are not known. 2 alleles are reported. No phenotypic data is available. It ha…	1226	0	0.815661	0	0	0.815661	0.815661	0	0.815661	0.815661	0	0.815661	0	0	0	0.815661	0	0	0
FBgn0028534	CG7916	2L	13846758	This gene is referred to in FlyBase by the symbol Dmel\CG7916 (CG7916, FBgn0028534). It is a protein_coding_gene from Drosophila melanogaster. Its sequence location is 2L:13846758..13847799. It has the cytological map location 34D7. Its molecular function is unknown. The biological processes in which it is involved are not known. 2 alleles are reported. No phenotypic data is available. It has one…	1042	0.959693	0	0	0	0	0	0.959693	0	0	0	0.959693	0	0	0	0	0.959693	0.959693	0
FBgn0028537	CG31775	2L	14737766	This gene is referred to in FlyBase by the symbol Dmel\CG31775 (CG31775, FBgn0028537). It is a protein_coding_gene from Drosophila melanogaster. Its sequence location is 2L:14737097..14737766. It has the cytological map location 35B5. Its molecular function is unknown. The biological processes in which it is involved are not known. No alleles are reported. It has 2 annotated transcripts and 2 ann…	670	0	0	0	0	0	0	0	0	0	0	0	0	0	0	0	0	0	0
FBgn0028560	sut4	2R	5974632	The gene sugar transporter 4 is referred to in FlyBase by the symbol Dmel\sut4 (CG1380, FBgn0028560). It is a protein_coding_gene from Drosophila melanogaster. Its sequence location is 2R:5972945..5974632. It has the cytological map location 46E3-46E4. Based on sequence similarity, it is predicted to have molecular function</span>: glucose transmembrane transporter activity; sugar:hydrogen sympor…	1688	0	0	0	0	0	0	0	0	0.592417	0	0.592417	0	0	0	0.592417	0	0	0
FBgn0028561	sut3	2R	3976981	The gene sugar transporter 3 is referred to in FlyBase by the symbol Dmel\sut3 (CG17976, FBgn0028561). It is a protein_coding_gene from Drosophila melanogaster. Its sequence location is 2R:3976981..3978802. It has the cytological map location 44A4. Based on sequence similarity, it is predicted to have molecular function</span>: glucose transmembrane transporter activity; sugar:hydrogen symporter …	1822	0.548847	0.548847	0.548847	0.548847	0.548847	0.548847	0.548847	0.548847	0.548847	0.548847	1.09769	1.09769	1.09769	0.548847	0	0	0	0
FBgn0028567	robl62A	3L	1477619	The gene robl62A is referred to in FlyBase by the symbol Dmel\robl62A (CG1014, FBgn0028567). It is a protein_coding_gene from Drosophila melanogaster. Its sequence location is 3L:1477619..1478369. It has the cytological map location 62A2. Based on sequence similarity, it is predicted to have molecular function</span>: ATPase activity, coupled. Based on sequence similarity, it is predicted to be i…	751	0	0	0	0	1.33156	0	1.33156	1.33156	0	1.33156	0	0	0	0	0	0	0	0
FBgn0028569	robl37BC	2L	19010916	The gene robl37BC is referred to in FlyBase by the symbol Dmel\robl37BC (CG15171, FBgn0028569). It is a protein_coding_gene from Drosophila melanogaster. Its sequence location is 2L:19010916..19011532. It has the cytological map location 37B9. Based on sequence similarity, it is predicted to have molecular function</span>: ATPase activity, coupled. Based on sequence similarity, it is predicted to…	617	1.62075	1.62075	0	0	1.62075	0	0	0	1.62075	0	0	0	0	0	0	0	0	0
FBgn0028570	robl22E	2L	2290673	The gene robl22E is referred to in FlyBase by the symbol Dmel\robl22E (CG10838, FBgn0028570). It is a protein_coding_gene from Drosophila melanogaster. Its sequence location is 2L:2290224..2290673. It has the cytological map location 22D6. Based on sequence similarity, it is predicted to have molecular function</span>: ATPase activity, coupled. Based on sequence similarity, it is predicted to be …	450	0	0	0	0	0	0	0	0	0	0	0	0	0	2.22222	0	0	0	0
FBgn0028581	mei-217	X	17037023	The gene mei-217 is referred to in FlyBase by the symbol Dmel\mei-217 (CG33935, FBgn0028581). It is a protein_coding_gene from Drosophila melanogaster. Its sequence location is X:17030018..17037023. It has the cytological map location 15E5. An electronic pipeline based on InterPro domains suggests that it has the molecular function</span>: zinc ion binding; metallocarboxypeptidase activity. There…	7006	0.570939	0.713674	0.713674	0.428204	0.428204	0.28547	0.999144	1.14188	0.999144	0.999144	0.570939	0.713674	0.713674	0.570939	0.856409	0.428204	0.428204	0.856409
FBgn0028642	esn	2R	2973819	The gene espinas is referred to in FlyBase by the symbol Dmel\esn (CG12833, FBgn0028642). It is a protein_coding_gene from Drosophila melanogaster. Its sequence location is 2R:2973819..3015375. It has the cytological map location 42F1-42F2. An electronic pipeline based on InterPro domains suggests that it has the molecular function</span>: zinc ion binding. The biological processes in which it is…	41557	0.553457	0.64971	0.601583	0.625647	0.57752	0.50533	0.7219	0.64971	0.697837	0.625647	0.553457	0.697837	0.697837	0.625647	0.64971	0.697837	0.697837	0.57752
FBgn0028645	beat-Ib	2L	15962432	The gene beaten path Ib is referred to in FlyBase by the symbol Dmel\beat-Ib (CG7644, FBgn0028645). It is a protein_coding_gene from Drosophila melanogaster. Its sequence location is 2L:15905134..15962432. It has the cytological map location 35D6-35D7. Its molecular function is unknown. It is reported to be involved in the biological process</span>: axon choice point recognition; defasciculation …	57299	1.04714	1.02969	1.02969	0.924973	0.872616	0.890068	1.0995	0.994782	1.08204	1.02969	1.11695	1.06459	1.06459	0.715545	0.837711	0.802806	0.663188	0.68064
FBgn0028667	Vha16-3	3L	11466391	The gene Vha16-3 is referred to in FlyBase by the symbol Dmel\Vha16-3 (CG32090, FBgn0028667). It is a protein_coding_gene from Drosophila melanogaster. Its sequence location is 3L:11466391..11467072. It has the cytological map location 68C9. Based on sequence similarity, it is predicted to have molecular function</span>: hydrogen-exporting ATPase activity, phosphorylative mechanism. An electronic…	682	0	1.46628	0	0	0	0	0	0	0	0	0	0	0	0	0	0	0	0
FBgn0028668	Vha16-2	3L	11468058	The gene Vha16-2 is referred to in FlyBase by the symbol Dmel\Vha16-2 (CG32089, FBgn0028668). It is a protein_coding_gene from Drosophila melanogaster. Its sequence location is 3L:11468058..11468652. It has the cytological map location 68C9. Based on sequence similarity, it is predicted to have molecular function</span>: hydrogen-exporting ATPase activity, phosphorylative mechanism. There is expe…	595	0	0	0	0	0	0	0	0	0	0	0	0	0	0	0	0	0	0
FBgn0028669	Vha100-3	2R	14799219	The gene Vha100-3 is referred to in FlyBase by the symbol Dmel\Vha100-3 (CG30329, FBgn0028669). It is a protein_coding_gene from Drosophila melanogaster. Its sequence location is 2R:14796505..14799219. It has the cytological map location 55F11. Based on sequence similarity, it is predicted to have molecular function</span>: hydrogen-exporting ATPase activity, phosphorylative mechanism. An electro…	2715	0	0.368324	0.368324	0.368324	0.368324	0.368324	0.368324	0.368324	0.368324	0.368324	0.368324	0.368324	0.368324	0	0.368324	0.368324	0	0
FBgn0028675	Sur	2L	10199112	The gene Sulfonylurea receptor is referred to in FlyBase by the symbol Dmel\Sur (CG5772, FBgn0028675). It is a protein_coding_gene from Drosophila melanogaster. Its sequence location is 2L:10182557..10199112. It has the cytological map location 31B1. Based on sequence similarity, it is predicted to have molecular function</span>: sulfonylurea receptor activity. There is experimental evidence that…	16556	0.362406	0.483209	0.604011	0.362406	0.422807	0.362406	0.54361	0.724813	0.483209	0.664412	0.483209	0.302005	0.302005	0.724813	0.724813	0.483209	0.422807	0.422807
FBgn0028740	CG6362	2R	13660057	This gene is referred to in FlyBase by the symbol Dmel\CG6362 (CG6362, FBgn0028740). It is a protein_coding_gene from Drosophila melanogaster. Its sequence location is 2R:13657910..13660057. It has the cytological map location 54E8. Its molecular function is unknown. The biological processes in which it is involved are not known. 3 alleles are reported. No phenotypic data is available. It has one…	2148	0.465549	0.465549	0.465549	0.465549	0.465549	0.465549	0.931099	0.465549	0.465549	0.931099	0.465549	0.465549	0.465549	0.465549	0	0.931099	1.39665	0.465549
FBgn0028789	Doc1	3L	9034477	The gene Dorsocross1 is referred to in FlyBase by the symbol Dmel\Doc1 (CG5133, FBgn0028789). It is a protein_coding_gene from Drosophila melanogaster. Its sequence location is 3L:9034477..9038144. It has the cytological map location 66F2-66F3. Based on sequence similarity, it is predicted to have molecular function</span>: transcription factor activity. There is experimental evidence that it is …	3668	0.272628	0.272628	0.272628	0.272628	0	0.272628	0.272628	0.545256	0.272628	0	0.272628	0	0	0.272628	0.272628	0.272628	0.272628	0.272628
FBgn0028838	CSN1a	2L	14762765	The gene COP9 complex homolog subunit 1 a is referred to in FlyBase by the symbol Dmel\CSN1a (CG4697, FBgn0028838). It is a protein_coding_gene from Drosophila melanogaster. Its sequence location is 2L:14762765..14764065. It has the cytological map location 35B5. Its molecular function is unknown. Based on sequence similarity, it is predicted to be involved in the biological process</span>: regul…	1301	0	0	0	0	0	0	0.76864	0.76864	0	0	0	0	0	0	0	0	0	0
FBgn0028841	jhamt	2L	16365919	The gene juvenile hormone acid methyltransferase is referred to in FlyBase by the symbol Dmel\jhamt (CG17330, FBgn0028841). It is a protein_coding_gene from Drosophila melanogaster. Its sequence location is 2L:16365919..16366977. It has the cytological map location 35F12. There is experimental evidence that it has the molecular function</span>: farnesoic acid O-methyltransferase activity; juvenil…	1059	1.88857	0.944287	0.944287	0.944287	0.944287	0	0.944287	1.88857	0.944287	0.944287	0.944287	0.944287	0.944287	0	0	1.88857	0.944287	0.944287
FBgn0028844	CG15283	2L	14450922	This gene is referred to in FlyBase by the symbol Dmel\CG15283 (CG15283, FBgn0028844). It is a protein_coding_gene from Drosophila melanogaster. Its sequence location is 2L:14450282..14450922. It has the cytological map location 35B1. Its molecular function is unknown. The biological processes in which it is involved are not known. 2 alleles are reported. No phenotypic data is available. It has o…	641	0	0	0	0	0	0	0	0	0	1.56006	0	0	0	0	0	0	0	0
FBgn0028847	CG9014	2L	13723642	This gene is referred to in FlyBase by the symbol Dmel\CG9014 (CG9014, FBgn0028847). It is a protein_coding_gene from Drosophila melanogaster. Its sequence location is 2L:13722170..13723642. It has the cytological map location 34D1. An electronic pipeline based on InterPro domains suggests that it has the molecular function</span>: protein binding; protein tag; zinc ion binding; acid-amino acid l…	1473	0	0	0	0	0	0	0.678887	0	0	0	0	0.678887	0.678887	0	0	0	0	0
FBgn0028848	CG7311	2L	13708215	This gene is referred to in FlyBase by the symbol Dmel\CG7311 (CG7311, FBgn0028848). It is a protein_coding_gene from Drosophila melanogaster. Its sequence location is 2L:13708215..13710592. It has the cytological map location 34D1. Based on sequence similarity, it is predicted to have molecular function</span>: glycerol-3-phosphate dehydrogenase activity. An electronic pipeline based on InterPro…	2378	0	0	0	0.420521	0.420521	0.420521	0.420521	0.420521	0.420521	0.420521	0.420521	0.420521	0.420521	0.420521	0	0.420521	0.420521	0
FBgn0028850	CG15260	2L	15292239	This gene is referred to in FlyBase by the symbol Dmel\CG15260 (CG15260, FBgn0028850). It is a protein_coding_gene from Drosophila melanogaster. Its sequence location is 2L:15291426..15292239. It has the cytological map location 35D1. Its molecular function is unknown. The biological processes in which it is involved are not known. 4 alleles are reported. No phenotypic data is available. It has o…	814	0	0	0	0	0	0	0	0	0	0	0	0	0	0	0	0	0	0
FBgn0028852	CG15262	2L	15297808	This gene is referred to in FlyBase by the symbol Dmel\CG15262 (CG15262, FBgn0028852). It is a protein_coding_gene from Drosophila melanogaster. Its sequence location is 2L:15297808..15299367. It has the cytological map location 35D1. An electronic pipeline based on InterPro domains suggests that it has the molecular function</span>: transcription regulator activity. An electronic pipeline based …	1560	0	0	0	0	0	0	0.641026	0	0.641026	0.641026	0	0	0	0	0	0	0	0
FBgn0028853	CG15263	2L	15285027	This gene is referred to in FlyBase by the symbol Dmel\CG15263 (CG15263, FBgn0028853). It is a protein_coding_gene from Drosophila melanogaster. Its sequence location is 2L:15285027..15285905. It has the cytological map location 35D1. Its molecular function is unknown. The biological processes in which it is involved are not known. 3 alleles are reported. No phenotypic data is available. It has o…	879	0	0	0	1.13766	0	0	0	0	1.13766	0	0	0	0	0	0	1.13766	0	0
FBgn0028856	CG18063	2L	15957858	This gene is referred to in FlyBase by the symbol Dmel\CG18063 (CG18063, FBgn0028856). It is a protein_coding_gene from Drosophila melanogaster. Its sequence location is 2L:15957858..15959431. It has the cytological map location 35D7. Based on sequence similarity, it is predicted to have molecular function</span>: myosin light chain binding. The biological processes in which it is involved are no…	1574	0.635324	0.635324	1.27065	0.635324	0.635324	0.635324	0.635324	0.635324	0.635324	0.635324	0.635324	0.635324	0.635324	0	0	0	0	0
FBgn0028857	CG12448	2L	15941441	This gene is referred to in FlyBase by the symbol Dmel\CG12448 (CG12448, FBgn0028857). It is a protein_coding_gene from Drosophila melanogaster. Its sequence location is 2L:15941441..15942854. It has the cytological map location 35D7. Based on sequence similarity, it is predicted to have molecular function</span>: myosin light chain binding. The biological processes in which it is involved are no…	1414	0	0	0.707214	0.707214	0	0	0.707214	0.707214	0	0	0.707214	0.707214	0.707214	0	0	0	0.707214	0
FBgn0028858	CG10839	2L	15979535	This gene is referred to in FlyBase by the symbol Dmel\CG10839 (CG10839, FBgn0028858). It is a protein_coding_gene from Drosophila melanogaster. Its sequence location is 2L:15979535..15980190. It has the cytological map location 35E1. Based on sequence similarity, it is predicted to have molecular function</span>: ATPase activity, coupled. Based on sequence similarity, it is predicted to be invol…	656	0	0	0	0	0	0	0	0	0	0	0	0	0	0	0	0	0	0
FBgn0028864	CG18477	2L	15661041	This gene is referred to in FlyBase by the symbol Dmel\CG18477 (CG18477, FBgn0028864). It is a protein_coding_gene from Drosophila melanogaster. Its sequence location is 2L:15661041..15662753. It has the cytological map location 35D3. An electronic pipeline based on InterPro domains suggests that it has the molecular function</span>: serine-type endopeptidase activity. An electronic pipeline base…	1713	0	0	0	0	0	0	0	0	0	0	0	0	0	0	0	0	0	0
FBgn0028866	CG18420	2L	14796537	This gene is referred to in FlyBase by the symbol Dmel\CG18420 (CG18420, FBgn0028866). It is a protein_coding_gene from Drosophila melanogaster. Its sequence location is 2L:14795368..14796537. It has the cytological map location 35B6. An electronic pipeline based on InterPro domains suggests that it has the molecular function</span>: serine-type endopeptidase activity. An electronic pipeline base…	1170	0.854701	0	0	0.854701	0.854701	0.854701	0.854701	0.854701	0.854701	0	0.854701	0	0	0	0	0	0	0
FBgn0028867	CR15280	2L	14783110	This gene is referred to in FlyBase by the symbol Dmel\CR15280 (CR15280, FBgn0028867). It is a pseudogene_attribute from Drosophila melanogaster. Its sequence location is 2L:14781715..14783110. It has the cytological map location 35B5. Its molecular function is unknown. The biological processes in which it is involved are not known. No alleles are reported. It has one annotated transcript.	1396	0	0	0	0	0.716332	0	0	0.716332	0	0	0	0	0	0.716332	0.716332	0.716332	1.43266	1.43266
FBgn0028868	CG4701	2L	14765908	This gene is referred to in FlyBase by the symbol Dmel\CG4701 (CG4701, FBgn0028868). It is a protein_coding_gene from Drosophila melanogaster. Its sequence location is 2L:14765908..14767225. It has the cytological map location 35B5. Based on sequence similarity, it is predicted to have molecular function</span>: ATP binding; ATPase activity. The biological processes in which it is involved are no…	1318	0	0	0	0	0	0	0.758725	0	0.758725	0	0	0	0	0	0	0	0	0
FBgn0028870	CG4691	2L	14760767	This gene is referred to in FlyBase by the symbol Dmel\CG4691 (CG4691, FBgn0028870). It is a protein_coding_gene from Drosophila melanogaster. Its sequence location is 2L:14760767..14761924. It has the cytological map location 35B5. Its molecular function is unknown. The biological processes in which it is involved are not known. 2 alleles are reported. No phenotypic data is available. It has one…	1158	0	0	0	0	0	0	0	0	0.863558	0	0.863558	0	0	0	0	0	0	0
FBgn0028871	Cpr35B	2L	14425131	The gene Cuticular protein 35B is referred to in FlyBase by the symbol Dmel\Cpr35B (CG3474, FBgn0028871). It is a protein_coding_gene from Drosophila melanogaster. Its sequence location is 2L:14424413..14425131. It has the cytological map location 35B1. Based on sequence similarity, it is predicted to have molecular function</span>: structural constituent of pupal chitin-based cuticle; structural…	719	0	1.39082	0	0	0	0	0	1.39082	1.39082	0	0	0	0	0	0	0	0	0
FBgn0028872	CG18095	2L	14031539	This gene is referred to in FlyBase by the symbol Dmel\CG18095 (CG18095, FBgn0028872). It is a protein_coding_gene from Drosophila melanogaster. Its sequence location is 2L:14029262..14031539. It has the cytological map location 34F1-34F2. An electronic pipeline based on InterPro domains suggests that it has the molecular function</span>: protein binding. The biological processes in which it is i…	2278	0	0	0	0	0	0	0	0	0	0	0	0	0	2.63389	2.19491	1.31694	1.75593	1.31694
FBgn0028878	CG15269	2L	15109585	This gene is referred to in FlyBase by the symbol Dmel\CG15269 (CG15269, FBgn0028878). It is a protein_coding_gene from Drosophila melanogaster. Its sequence location is 2L:15109585..15112914. It has the cytological map location 35C2. Based on sequence similarity, it is predicted to have molecular function</span>: nucleic acid binding. The biological processes in which it is involved are not know…	3330	0.3003	0	0	0	0	0	0.3003	0.3003	0	0	0	0	0	0	0	0	0	0
FBgn0028880	CG15256	2L	15550451	This gene is referred to in FlyBase by the symbol Dmel\CG15256 (CG15256, FBgn0028880). It is a protein_coding_gene from Drosophila melanogaster. Its sequence location is 2L:15550451..15551364. It has the cytological map location 35D3. Its molecular function is unknown. The biological processes in which it is involved are not known. 5 alleles are reported. No phenotypic data is available. It has o…	914	0	0	0	1.09409	0	0	0	0	0	0	0	0	0	0	0	0	0	0
FBgn0028882	tRNA:P:35Bd	2L	14495878	The gene tRNA:P:35Bd is referred to in FlyBase by the symbol Dmel\tRNA:P:35Bd (CR31985, FBgn0028882). It is a tRNA_gene from Drosophila melanogaster. Its sequence location is 2L:14495878..14495949. It has the cytological map location 35B2. Its molecular function is unknown. The biological processes in which it is involved are not known. No alleles are reported. It has one annotated transcript.	72	0	0	0	0	0	0	0	0	0	0	0	0	0	0	0	0	0	0
FBgn0028884	CG4892	2L	16133508	This gene is referred to in FlyBase by the symbol Dmel\CG4892 (CG4892, FBgn0028884). It is a protein_coding_gene from Drosophila melanogaster. Its sequence location is 2L:16133508..16134412. It has the cytological map location 35E3. Its molecular function is unknown. The biological processes in which it is involved are not known. 3 alleles are reported. No phenotypic data is available. It has one…	905	0	0	0	0	0	0	0	1.10497	1.10497	0	0	0	0	0	0	0	0	0
FBgn0028887	CG3491	2L	14924735	This gene is referred to in FlyBase by the symbol Dmel\CG3491 (CG3491, FBgn0028887). It is a protein_coding_gene from Drosophila melanogaster. Its sequence location is 2L:14924735..14930576. It has the cytological map location 35B7. An electronic pipeline based on InterPro domains suggests that it has the molecular function</span>: DNA binding; ATP binding; helicase activity. The biological proce…	5842	0.342349	0.171174	0.342349	0.342349	0.342349	0.513523	0.171174	0.342349	0.342349	0.171174	0.171174	0.342349	0.342349	0.171174	0.171174	0.171174	0.342349	0
FBgn0028889	tRNA:L:35C	2L	15132389	The gene tRNA:L:35C is referred to in FlyBase by the symbol Dmel\tRNA:L:35C (CR31831, FBgn0028889). It is a tRNA_gene from Drosophila melanogaster. Its sequence location is 2L:15132306..15132389. It has the cytological map location 35C2. Its molecular function is unknown. The biological processes in which it is involved are not known. No alleles are reported. It has one annotated transcript.	84	0	0	0	0	0	0	0	0	0	0	0	0	0	0	0	0	0	0
FBgn0028892	CG4161	2L	15433362	This gene is referred to in FlyBase by the symbol Dmel\CG4161 (CG4161, FBgn0028892). It is a protein_coding_gene from Drosophila melanogaster. Its sequence location is 2L:15433362..15435250. It has the cytological map location 35D2. Its molecular function is unknown. The biological processes in which it is involved are not known. One allele is reported. No phenotypic data is available. It has one…	1889	0	0	0	0	0	0.529381	0.529381	0	0	0	0	0.529381	0.529381	0.529381	0	0	0	0
[truncated: 4,636 more rows]
