# Supplementary material for: Somatic sex-specific transcriptome differences in Drosophila revealed by whole transcriptome sequencing
Source: BMC Genomics. 2011 Jul 14;12:364. doi: 10.1186/1471-2164-12-364 (PMC3152543; doi:10.1186/1471-2164-12-364)
Supplement: Additional file 7 — Gene ontology functional analysis of genes not covered in any genotype. Gene ontology functional analysis of 5,385 that are not covered in any genotype. [file 1471-2164-12-364-S7.XLSX]

## Sheet: Sheet1
Gene ontology functional analysis of 5,385 that are not covered in at least one genotype.
Pathway	p-value	Genes
RNA Polymerase I Chain Elongation	4.24408e-15	FBgn0051611, FBgn0051613, FBgn0053803, FBgn0053806, FBgn0053809, FBgn0053812, FBgn0053815, FBgn0053818, FBgn0053821, FBgn0053824, FBgn0053827, FBgn0053830, FBgn0053833, FBgn0053836, FBgn0053839, FBgn0053842, FBgn0053845, FBgn0053848, FBgn0053851, FBgn0053854, FBgn0053857, FBgn0053860, FBgn0053863, FBgn0053866, FBgn0053871, FBgn0053873, FBgn0053875, FBgn0053883, FBgn0053885, FBgn0053887, FBgn00538…
RNA Polymerase I Promoter Clearance	1.05041e-14	FBgn0051611, FBgn0051613, FBgn0053803, FBgn0053806, FBgn0053809, FBgn0053812, FBgn0053815, FBgn0053818, FBgn0053821, FBgn0053824, FBgn0053827, FBgn0053830, FBgn0053833, FBgn0053836, FBgn0053839, FBgn0053842, FBgn0053845, FBgn0053848, FBgn0053851, FBgn0053854, FBgn0053857, FBgn0053860, FBgn0053863, FBgn0053866, FBgn0053871, FBgn0053873, FBgn0053875, FBgn0053883, FBgn0053885, FBgn0053887, FBgn00538…
RNA Polymerase I Transcription	1.05041e-14	FBgn0051611, FBgn0051613, FBgn0053803, FBgn0053806, FBgn0053809, FBgn0053812, FBgn0053815, FBgn0053818, FBgn0053821, FBgn0053824, FBgn0053827, FBgn0053830, FBgn0053833, FBgn0053836, FBgn0053839, FBgn0053842, FBgn0053845, FBgn0053848, FBgn0053851, FBgn0053854, FBgn0053857, FBgn0053860, FBgn0053863, FBgn0053866, FBgn0053871, FBgn0053873, FBgn0053875, FBgn0053883, FBgn0053885, FBgn0053887, FBgn00538…
Assembly of the RAD50-MRE11-NBS1 complex at DNA double-strand breaks	1.17005e-08	FBgn0051618, FBgn0053808, FBgn0053814, FBgn0053817, FBgn0053820, FBgn0053823, FBgn0053826, FBgn0053829, FBgn0053832, FBgn0053835, FBgn0053838, FBgn0053841, FBgn0053844, FBgn0053847, FBgn0053850, FBgn0053862, FBgn0053865
MRN complex relocalizes to nuclear foci	1.17005e-08	FBgn0051618, FBgn0053808, FBgn0053814, FBgn0053817, FBgn0053820, FBgn0053823, FBgn0053826, FBgn0053829, FBgn0053832, FBgn0053835, FBgn0053838, FBgn0053841, FBgn0053844, FBgn0053847, FBgn0053850, FBgn0053862, FBgn0053865
Recruitment of repair and signaling proteins to double-strand breaks	1.17005e-08	FBgn0051618, FBgn0053808, FBgn0053814, FBgn0053817, FBgn0053820, FBgn0053823, FBgn0053826, FBgn0053829, FBgn0053832, FBgn0053835, FBgn0053838, FBgn0053841, FBgn0053844, FBgn0053847, FBgn0053850, FBgn0053862, FBgn0053865
ATM mediated phosphorylation of repair proteins	1.17005e-08	FBgn0051618, FBgn0053808, FBgn0053814, FBgn0053817, FBgn0053820, FBgn0053823, FBgn0053826, FBgn0053829, FBgn0053832, FBgn0053835, FBgn0053838, FBgn0053841, FBgn0053844, FBgn0053847, FBgn0053850, FBgn0053862, FBgn0053865
RNA Polymerase I, RNA Polymerase III, and Mitochondrial Transcription	1.95059e-08	FBgn0051611, FBgn0051613, FBgn0053803, FBgn0053806, FBgn0053809, FBgn0053812, FBgn0053815, FBgn0053818, FBgn0053821, FBgn0053824, FBgn0053827, FBgn0053830, FBgn0053833, FBgn0053836, FBgn0053839, FBgn0053842, FBgn0053845, FBgn0053848, FBgn0053851, FBgn0053854, FBgn0053857, FBgn0053860, FBgn0053863, FBgn0053866, FBgn0053871, FBgn0053873, FBgn0053875, FBgn0053883, FBgn0053885, FBgn0053887, FBgn00538…
Neuroactive ligand-receptor interaction	0.000110345	FBgn0003863, FBgn0004573, FBgn0004622, FBgn0004841, FBgn0010357, FBgn0010425, FBgn0011554, FBgn0011555, FBgn0011556, FBgn0011582, FBgn0015001, FBgn0028961, FBgn0030954, FBgn0037408, FBgn0039354, FBgn0039595, FBgn0043470, FBgn0050031, FBgn0052843, FBgn0259231
Transport of vitamins, nucleosides, and related molecules	0.000328746	FBgn0017448, FBgn0025709, FBgn0026754, FBgn0026755, FBgn0026756, FBgn0033371, FBgn0038082, FBgn0038083, FBgn0038886, FBgn0039085, FBgn0039086, FBgn0039087, FBgn0039872, FBgn0039873, FBgn0040250, FBgn0040252, FBgn0040253, FBgn0040257, FBgn0040261, FBgn0040262, FBgn0051002, FBgn0051668, FBgn0053124
Aromatic amines can be N-hydroxylated or N-dealkylated by CYP1A2	0.00221145	FBgn0004959, FBgn0026754, FBgn0026755, FBgn0026756, FBgn0038082, FBgn0038083, FBgn0038886, FBgn0039085, FBgn0039086, FBgn0039087, FBgn0040250, FBgn0040252, FBgn0040253, FBgn0040257, FBgn0040261, FBgn0040262, FBgn0051002
ATM mediated response to DNA double-strand break	0.0058602	FBgn0000405, FBgn0002673, FBgn0003525, FBgn0004106, FBgn0017556, FBgn0019686, FBgn0029812, FBgn0029879, FBgn0031331, FBgn0031442, FBgn0031443, FBgn0032492, FBgn0034842, FBgn0034937, FBgn0036465, FBgn0051618, FBgn0051687, FBgn0051742, FBgn0053808, FBgn0053814, FBgn0053817, FBgn0053820, FBgn0053823, FBgn0053826, FBgn0053829, FBgn0053832, FBgn0053835, FBgn0053838, FBgn0053841, FBgn0053844, FBgn00538…
Homologous recombination repair of replication-independent double-strand breaks	0.0098954	FBgn0000405, FBgn0002673, FBgn0003525, FBgn0004106, FBgn0017556, FBgn0019686, FBgn0029812, FBgn0029879, FBgn0031331, FBgn0031442, FBgn0031443, FBgn0032492, FBgn0034842, FBgn0034937, FBgn0036465, FBgn0051618, FBgn0051687, FBgn0051742, FBgn0053808, FBgn0053814, FBgn0053817, FBgn0053820, FBgn0053823, FBgn0053826, FBgn0053829, FBgn0053832, FBgn0053835, FBgn0053838, FBgn0053841, FBgn0053844, FBgn00538…
Homologous Recombination Repair	0.0098954	FBgn0000405, FBgn0002673, FBgn0003525, FBgn0004106, FBgn0017556, FBgn0019686, FBgn0029812, FBgn0029879, FBgn0031331, FBgn0031442, FBgn0031443, FBgn0032492, FBgn0034842, FBgn0034937, FBgn0036465, FBgn0051618, FBgn0051687, FBgn0051742, FBgn0053808, FBgn0053814, FBgn0053817, FBgn0053820, FBgn0053823, FBgn0053826, FBgn0053829, FBgn0053832, FBgn0053835, FBgn0053838, FBgn0053841, FBgn0053844, FBgn00538…
Heme degradation	0.0123866	FBgn0026754, FBgn0026755, FBgn0026756, FBgn0038082, FBgn0038083, FBgn0038886, FBgn0039085, FBgn0039086, FBgn0039087, FBgn0040250, FBgn0040252, FBgn0040253, FBgn0040257, FBgn0040261, FBgn0040262, FBgn0051002
Transport of nucleotide sugars	0.0123866	FBgn0026754, FBgn0026755, FBgn0026756, FBgn0038082, FBgn0038083, FBgn0038886, FBgn0039085, FBgn0039086, FBgn0039087, FBgn0040250, FBgn0040252, FBgn0040253, FBgn0040257, FBgn0040261, FBgn0040262, FBgn0051002
Double-Strand Break Repair	0.0162948	FBgn0000405, FBgn0002673, FBgn0003525, FBgn0004106, FBgn0017556, FBgn0019686, FBgn0029812, FBgn0029879, FBgn0031331, FBgn0031442, FBgn0031443, FBgn0032492, FBgn0034842, FBgn0034937, FBgn0036465, FBgn0051618, FBgn0051687, FBgn0051742, FBgn0053808, FBgn0053814, FBgn0053817, FBgn0053820, FBgn0053823, FBgn0053826, FBgn0053829, FBgn0053832, FBgn0053835, FBgn0053838, FBgn0053841, FBgn0053844, FBgn00538…
Arginine and proline metabolism	0.0378418	FBgn0013308, FBgn0026190, FBgn0036793, FBgn0038373, FBgn0039051, FBgn0039053, FBgn0039071, FBgn0039616, FBgn0039779, FBgn0039780, FBgn0039782, FBgn0039783, FBgn0039784, FBgn0051014, FBgn0051015, FBgn0051016, FBgn0051017, FBgn0051524, FBgn0052199, FBgn0052201, FBgn0052351, FBgn0085374
