# Supplementary material for: Somatic sex-specific transcriptome differences in Drosophila revealed by whole transcriptome sequencing
Source: BMC Genomics. 2011 Jul 14;12:364. doi: 10.1186/1471-2164-12-364 (PMC3152543; doi:10.1186/1471-2164-12-364)
Supplement: Additional file 8 — Chromosome distribution bias for genes. Chromosome distribution bias for genes expressed, genes not covered, genes differentially expressed, and genes alternatively spliced. Boldface indicate significantly over- (blue) or underrepresented (red) based on the total number of genes in the available pool, based on a one-sided Hypergeometric Test. [file 1471-2164-12-364-S8.XLSX]

## Sheet: Sheet1
Chromosome distribution bias for genes expressed, genes not covered, genes differentially expressed, and genes alternatively spliced. Boldface indicate significantly over- (blue) or underrepresented (red) based on the total number of genes in the available pool, based on a one-sided Hypergeometric Test.
	2L	2R	3L	3R	X	Other				Overrepresented
Total Genes	2771	3083	2833	3530	2271	370				Underrepresented
8896 Expressed	1575	1801	1710	2199	1477	134
p-value	0.00017	0.034	0.29	0.00041	2.3e-08
5385 Not Covered	1096	1114	1021	1209	721	224
p-value	3.5e-05	0.46	0.41	0.0025	6e-07
1031 Not Mapped Anywhere	268	247	151	145	100	120
p-value	1e-09	0.0053	6.9e-05	9.2e-16	3.4e-08
	2L	2R	3L	3R	X	Other
8896 Genes Expressed	1575	1801	1710	2199	1477	134
F-biased 566	112	135	79	113	101	26
p-value	0.1	0.017	0.00043	0.0034	0.23
F-biased 203 Upstream tra	45	47	27	44	38	2
p-value	0.059	0.17	0.016	0.18	0.24
F-biased 199 Downstream tra	27	47	33	36	33	23
pvalue	0.07	0.14	0.2	0.0096	0.54
F-biased 164 Opposite in FvT	40	41	19	33	30	1
p-value	0.019	0.079	0.0058	0.098	0.31
M-biased 815	123	144	155	210	177	6
p-value	0.022	0.029	0.46	0.25	4e-05
M-biased 512 Upstream tra	79	91	93	131	116	2
p-value	0.091	0.083	0.29	0.34	0.00017
M-biased 206 Downstream tra	31	38	37	52	48	0
pvalue	0.18	0.3	0.36	0.46	0.0076
M-biased 97 Opposite in FvT	13	15	25	27	13	4
p-value	0.17	0.15	0.069	0.28	0.25
	2L	2R	3L	3R	X	Other
Splicing	293	342	327	384	304	61
362 Significant	63	73	56	69	81	20
p-value	0.47	0.49	0.027	0.047	0.007
263 Significant Downstream tra	46	57	45	48	55	12
p-value	0.51	0.3	0.18	0.033	0.11
