# Supplementary material for: Somatic sex-specific transcriptome differences in Drosophila revealed by whole transcriptome sequencing
Source: BMC Genomics. 2011 Jul 14;12:364. doi: 10.1186/1471-2164-12-364 (PMC3152543; doi:10.1186/1471-2164-12-364)
Supplement: Additional file 10 — Genes expressed in at least one genotype. 8,896 genes expressed in at least one genotype. Red indicate genes with female-biased expression. Blue indicate genes with male-biased expression. [file 1471-2164-12-364-S10.XLSX]

## Sheet: Sheet1
8,896 genes expressed in at least one genotype. Red indicate genes with female-biased expression. Blue indicate genes with male-biased expression
Gene	Name	Chr	Pos	Annotation	totalbases	totalexons	F1	F2	F3	F4	F5	F6	M1	M2	M3	M4	M5	M6	T1	T2	T3	T4	T5	T6	FvM.FDR	FvM.FC	FvT.FDR	FvT.FC	Downstream	Upstream
FBgn0000008	a	2R	18024494	The gene arc is referred to in FlyBase by the symbol Dmel\a (CG6741, FBgn0000008). It is a protein_coding_gene from Drosophila melanogaster. Its sequence location is 2R:18024494..18060346. It has the cytological map location 58C1-58C5. An electronic pipeline based on InterPro domains suggests that it has the molecular function</span>: protein binding. There is experimental evidence that it is inv…	4831	10	27.812	27.9897	25.0778	23.1342	24.8074	31.953	30.2174	28.1802	30.3908	30.8248	28.3304	32.9682	24	25.759	30.637	34.0759	26.6682	33.2112	0.688086	0.888687	1	0.922127
FBgn0000017	Abl	3L	16641674	The gene Abl tyrosine kinase is referred to in FlyBase by the symbol Dmel\Abl (CG4032, FBgn0000017). It is a protein_coding_gene from Drosophila melanogaster. Its sequence location is 3L:16615461..16641674. It has the cytological map location 73B1-73B4. There is experimental evidence that it has the molecular function</span>: protein tyrosine kinase activity; protein binding. There is experimenta…	6707	8	121.859	113.315	124.479	128.957	124.693	109.35	124.404	139.869	135.763	144.18	147.654	150.852	55.3717	54.2083	59.2386	65.1231	65.2869	73.6366	0.0256048	0.857523	7.69915e-23	1.93811
FBgn0000018	abo	2L	10975273	The gene abnormal oocyte is referred to in FlyBase by the symbol Dmel\abo (CG6093, FBgn0000018). It is a protein_coding_gene from Drosophila melanogaster. Its sequence location is 2L:10973442..10975273. It has the cytological map location 32C1. There is experimental evidence that it has the molecular function</span>: chromatin binding; transcription regulator activity. There is experimental evide…	1775	2	4.63001	5.35385	3.62971	3.33073	4.30714	4.28502	5.37811	4.02755	6.07077	2.97807	5.05658	4.99506	5.38524	5.36296	5.233	4.26458	4.41709	6.30106	0.929941	0.895823	1	0.824717
FBgn0000024	Ace	3R	9085240	The gene Acetylcholine esterase is referred to in FlyBase by the symbol Dmel\Ace (CG17907, FBgn0000024). It is a protein_coding_gene from Drosophila melanogaster. Its sequence location is 3R:9053964..9085240. It has the cytological map location 87E2-87E3. There is experimental evidence that it has the molecular function</span>: cholinesterase activity; protein homodimerization activity; acetylcho…	4454	10	201.787	200.372	208.434	208.799	165.03	183.142	241.448	225.397	221.862	225.71	221.518	210.787	154.896	144.192	175.749	157.392	188.916	184.301	0.00564614	0.866967	1	1.16124		Up
FBgn0000028	acj6	X	15272487	The gene abnormal chemosensory jump 6 is referred to in FlyBase by the symbol Dmel\acj6 (CG9151, FBgn0000028). It is a protein_coding_gene from Drosophila melanogaster. Its sequence location is X:15246390..15272487. It has the cytological map location 13B8-13C1. There is experimental evidence that it has the molecular function</span>: transcription corepressor activity. There is experimental evid…	2080	9	10.3535	9.67748	10.557	8.76982	7.57953	6.49808	8.61501	9.05344	9.11126	5.96033	8.09198	6.99251	5.33938	6.25695	5.17602	6.05516	6.25131	7.19359	0.874427	1.11732	1	1.47317
FBgn0000032	Acph-1	3R	25819130	The gene Acid phosphatase 1 is referred to in FlyBase by the symbol Dmel\Acph-1 (CG7899, FBgn0000032). It is a protein_coding_gene from Drosophila melanogaster. Its sequence location is 3R:25816861..25819130. It has the cytological map location 99D1. Based on sequence similarity, it is predicted to have molecular function</span>: acid phosphatase activity. The biological processes in which it is …	1944	6	13.9532	15.0599	16.4389	11.0738	13.9918	13.9202	14.0688	14.0906	16.203	15.9107	14.1661	15.9844	20.8264	18.8644	13.7985	13.6756	16.9687	16.027	0.918264	0.933804	1	0.843024
FBgn0000036	nAcRalpha-96Aa	3R	20282651	The gene nicotinic Acetylcholine Receptor alpha 96Aa is referred to in FlyBase by the symbol Dmel\nAcRÎ±-96Aa (CG5610, FBgn0000036). It is a protein_coding_gene from Drosophila melanogaster. Its sequence location is 3R:20226948..20282651. It has the cytological map location 96A1-96A2. Based on sequence similarity, it is predicted to have molecular function</span>: nicotinic acetylcholine-activate…	3469	10	37.3625	44.0908	35.9562	47.9037	40.8742	37.5385	41.3213	53.3301	47.6378	40.7425	68.7116	64.9398	23.917	20.0869	37.9095	37.626	33.115	34.0444	0.0219059	0.769621	1	1.30545		Up
FBgn0000037	mAcR-60C	2R	20277235	The gene muscarinic Acetylcholine Receptor 60C is referred to in FlyBase by the symbol Dmel\mAcR-60C (CG4356, FBgn0000037). It is a protein_coding_gene from Drosophila melanogaster. Its sequence location is 2R:20266159..20277235. It has the cytological map location 60C7. There is experimental evidence that it has the molecular function</span>: muscarinic acetylcholine receptor activity. Based on …	4782	5	86.9885	91.4566	94.4479	82.1848	80.7749	74.0656	89.7325	84.5472	90.1872	95.4509	113.229	108.895	61.7223	54.9801	69.9982	59.4574	81.8209	71.5916	0.166463	0.876086	1	1.27617
FBgn0000038	nAcRbeta-64B	3L	4429370	The gene nicotinic Acetylcholine Receptor beta 64B is referred to in FlyBase by the symbol Dmel\nAcRÎ²-64B (CG11348, FBgn0000038). It is a protein_coding_gene from Drosophila melanogaster. Its sequence location is 3L:4429370..4435999. It has the cytological map location 64B6. Based on sequence similarity, it is predicted to have molecular function</span>: nicotinic acetylcholine-activated cation-…	2445	7	465.39	424.408	453.473	389.842	334.094	343.988	449.856	393.474	413.359	412.621	475.337	488.519	312.052	292.634	326.688	311.766	355.924	325.896	0.0180695	0.915701	2.06586e-09	1.25259
FBgn0000039	nAcRalpha-96Ab	3R	20311164	The gene nicotinic Acetylcholine Receptor alpha 96Ab is referred to in FlyBase by the symbol Dmel\nAcRÎ±-96Ab (CG6844, FBgn0000039). It is a protein_coding_gene from Drosophila melanogaster. Its sequence location is 3R:20311164..20316875. It has the cytological map location 96A3. Based on sequence similarity, it is predicted to have molecular function</span>: nicotinic acetylcholine-activated cat…	2379	7	40.5213	46.1124	34.7074	36.2116	36.6306	36.4401	51.847	54.3357	50.6661	58.6748	54.6155	50.9483	34.9157	31.0394	37.5972	43.7237	37.5369	33.798	0.00238909	0.718257	1	1.05495		Up
FBgn0000042	Act5C	X	5794897	The gene Actin 5C is referred to in FlyBase by the symbol Dmel\Act5C (CG4027, FBgn0000042). It is a protein_coding_gene from Drosophila melanogaster. Its sequence location is X:5794897..5798823. It has the cytological map location 5C7. Based on sequence similarity, it is predicted to have molecular function</span>: structural constituent of cytoskeleton. There is experimental evidence that it is …	1638	2	623.828	631.681	610.894	657.805	683.87	681.396	773.899	817.066	799.299	812.353	838.483	840.165	993.279	1027.14	947.27	935.607	957.027	944.267	1.08732e-22	0.796817	7.79482e-80	0.670069	Down
FBgn0000043	Act42A	2R	1903190	The gene Actin 42A is referred to in FlyBase by the symbol Dmel\Act42A (CG12051, FBgn0000043). It is a protein_coding_gene from Drosophila melanogaster. Its sequence location is 2R:1901415..1903190. It has the cytological map location 42A7. Based on sequence similarity, it is predicted to have molecular function</span>: structural constituent of cytoskeleton. There is experimental evidence that i…	1622	2	32.6718	36.6037	28.9399	35.0387	40.7095	36.3517	48.3898	43.2675	44.5653	41.7586	38.4549	39.9591	74.0471	73.7628	54.7237	52.4521	57.908	53.2622	0.164162	0.820278	1.29865e-06	0.574387
FBgn0000044	Act57B	2R	16831533	The gene Actin 57B is referred to in FlyBase by the symbol Dmel\Act57B (CG10067, FBgn0000044). It is a protein_coding_gene from Drosophila melanogaster. Its sequence location is 2R:16831533..16833945. It has the cytological map location 57B5. Based on sequence similarity, it is predicted to have molecular function</span>: structural constituent of cytoskeleton. There is experimental evidence that…	1726	2	4132.23	4264.56	4298.84	4691.93	3990.86	3767.99	2725.84	2776.23	3055.24	3017.76	2754.24	2691.32	3113.17	2990.7	2353.1	2361.99	2715.98	2718.16	0	1.47741	0	1.54718	Down
FBgn0000046	Act87E	3R	9251707	The gene Actin 87E is referred to in FlyBase by the symbol Dmel\Act87E (CG18290, FBgn0000046). It is a protein_coding_gene from Drosophila melanogaster. Its sequence location is 3R:9251707..9253811. It has the cytological map location 87E11. Based on sequence similarity, it is predicted to have molecular function</span>: structural constituent of cytoskeleton. Based on sequence similarity, it is …	1565	2	414.543	439.504	386.581	400.834	425.872	433.216	360.567	407.501	364.714	376.845	377.275	369.631	282.827	287.214	170.684	183.468	225.841	215.773	0.00569584	1.10814	2.19476e-72	1.83082	Down
FBgn0000047	Act88F	3R	11265710	The gene Actin 88F is referred to in FlyBase by the symbol Dmel\Act88F (CG5178, FBgn0000047). It is a protein_coding_gene from Drosophila melanogaster. Its sequence location is 3R:11265710..11267895. It has the cytological map location 88F5. Based on sequence similarity, it is predicted to have molecular function</span>: structural constituent of cytoskeleton. There is experimental evidence that …	1572	3	136.823	145.6	39.7715	40.3094	37.35	36.0531	25.4054	32.2341	59.7107	60.6808	54.5907	53.9485	8.90146	9.8014	11.4173	8.55349	12.6188	9.79037	1.48265e-06	1.52112	4.66722e-69	7.13633	Down
FBgn0000052	ade2	2L	6045970	The gene adenosine 2 is referred to in FlyBase by the symbol Dmel\ade2 (CG9127, FBgn0000052). It is a protein_coding_gene from Drosophila melanogaster. Its sequence location is 2L:6041178..6045970. It has the cytological map location 26B3. Based on sequence similarity, it is predicted to have molecular function</span>: phosphoribosylformylglycinamidine synthase activity. Based on sequence similar…	4287	4	53.6958	57.17	57.1107	59.1071	61.2517	64.0753	77.5208	93.5317	67.887	66.6106	58.7105	60.936	104.596	100.48	138.727	130.464	117.856	112.315	0.0670559	0.828818	1.49007e-23	0.500272
FBgn0000053	ade3	2L	7023940	The gene adenosine 3 is referred to in FlyBase by the symbol Dmel\ade3 (CG31628, FBgn0000053). It is a protein_coding_gene from Drosophila melanogaster. Its sequence location is 2L:7014861..7023940. It has the cytological map location 27D4. Based on sequence similarity, it is predicted to have molecular function</span>: phosphoribosylamine-glycine ligase activity; phosphoribosylformylglycinamidin…	4522	7	41.4019	51.8395	47.9864	56.8849	67.4435	67.1213	61.3574	83.453	54.7105	57.6733	38.5033	39.9548	124.551	118.529	216.158	222.604	176.912	167.728	0.909337	0.991137	2.87728e-77	0.324095
FBgn0000054	Adf1	2R	2549774	The gene Adh transcription factor 1 is referred to in FlyBase by the symbol Dmel\Adf1 (CG15845, FBgn0000054). It is a protein_coding_gene from Drosophila melanogaster. Its sequence location is 2R:2549774..2555592. It has the cytological map location 42C3. Based on sequence similarity, it is predicted to have molecular function</span>: general RNA polymerase II transcription factor activity. There…	1666	4	33.4672	27.0461	35.2466	27.4744	29.0812	28.9307	37.592	31.1961	28.3849	34.807	29.3457	30.9686	26.9136	27.7391	25.2322	24.1045	29.5881	26.7732	0.883968	0.942546	1	1.13031
FBgn0000055	Adh	2L	14615555	The gene Alcohol dehydrogenase is referred to in FlyBase by the symbol Dmel\Adh (CG3481, FBgn0000055). It is a protein_coding_gene from Drosophila melanogaster. Its sequence location is 2L:14615555..14618902. It has the cytological map location 35B3. There is experimental evidence that it has the molecular function</span>: protein homodimerization activity; alcohol dehydrogenase (NAD) activity; a…	1071	4	1236.11	1267.7	1333.38	1287.53	1442.06	1462.29	1314.25	1339.3	1338.2	1339.35	1265.37	1273.73	3326.4	3414.52	2819.11	2774.06	2825.36	2829.32	0.53125	1.02019	0	0.446337
FBgn0000057	adp	2R	14039209	The gene adipose is referred to in FlyBase by the symbol Dmel\adp (CG5124, FBgn0000057). It is a protein_coding_gene from Drosophila melanogaster. Its sequence location is 2R:14039209..14041565. It has the cytological map location 55B9. An electronic pipeline based on InterPro domains suggests that it has the molecular function</span>: binding. There is experimental evidence that it is involved i…	2291	2	23.0348	17.3419	22.3959	19.7289	22.5169	16.1713	18.4552	20.1294	24.2989	24.8654	20.2373	21.9782	24.1201	30.5749	30.8069	30.573	23.994	17.4643	0.820366	0.932484	1	0.769296
FBgn0000063	ald	3R	13497020	The gene altered disjunction is referred to in FlyBase by the symbol Dmel\ald (CG7643, FBgn0000063). It is a protein_coding_gene from Drosophila melanogaster. Its sequence location is 3R:13497020..13499550. It has the cytological map location 90C1. It is reported to have molecular function</span>: protein kinase activity. There is experimental evidence for 11 unique biological process</span> term…	2086	4	4.51818	2.18263	2.42037	2.22072	3.21745	2.16501	2.17215	3.01727	3.03596	0.9907	3.03165	1.99775	2.73436	1.77861	3.61023	1.71859	0.842087	0	0.8597	1.17401	1	1.56538
FBgn0000064	Ald	3R	22087313	The gene Aldolase is referred to in FlyBase by the symbol Dmel\Ald (CG6058, FBgn0000064). It is a protein_coding_gene from Drosophila melanogaster. Its sequence location is 3R:22080404..22087313. It has the cytological map location 97A6. There is experimental evidence that it has the molecular function</span>: fructose-bisphosphate aldolase activity. There is experimental evidence that it is invo…	2023	4	1019.9	977.425	998.036	918.643	936.986	895.88	907.013	823.108	806.397	820.304	827.379	788.212	1130.51	1137.72	1035.12	1048.97	1112.49	1174.25	2.04465e-11	1.15575	9.93903e-12	0.865616
FBgn0000071	Ama	3R	2588315	The gene Amalgam is referred to in FlyBase by the symbol Dmel\Ama (CG2198, FBgn0000071). It is a protein_coding_gene from Drosophila melanogaster. Its sequence location is 3R:2588315..2590983. It has the cytological map location 84A5. It is reported to have molecular function</span>: antigen binding. It is reported to be involved in the biological process</span>: cell adhesion. 8 alleles are repo…	1833	2	0	2.1444	1.23722	2.17446	2.14061	2.13048	3.24307	4.02302	3.0413	2.98182	3.03635	2.99683	1.79416	1.78671	1.74327	1.72887	1.7851	0.848301	0.306426	0.511654	1	1.02064
FBgn0000075	amd	2L	19110159	The gene Î± methyl dopa-resistant is referred to in FlyBase by the symbol Dmel\amd (CG10501, FBgn0000075). It is a protein_coding_gene from Drosophila melanogaster. Its sequence location is 2L:19110159..19114110. It has the cytological map location 37C1. Based on sequence similarity, it is predicted to have molecular function</span>: aromatic-L-amino-acid decarboxylase activity. It is reported to…	1744	3	12.7831	10.8485	10.8527	12.0774	17.0633	12.8433	9.78356	16.0871	13.1616	10.935	10.1236	9.98921	14.0866	15.8846	24.7128	31.0211	21.4877	13.0685	0.899575	1.09116	1	0.635852
FBgn0000077	amx	X	9141369	The gene almondex is referred to in FlyBase by the symbol Dmel\amx (CG12127, FBgn0000077). It is a protein_coding_gene from Drosophila melanogaster. Its sequence location is X:9139948..9141369. It has the cytological map location 8D2. Its molecular function is unknown. There is experimental evidence that it is involved in the biological process</span>: mesoderm development. 4 alleles are reported…	1422	1	8.05032	6.4858	7.11675	6.58697	6.47305	6.43897	9.64811	7.04635	8.10348	7.95445	7.08495	6.99258	7.14992	7.11915	8.80203	8.73473	5.2367	8.05251	0.894421	0.878751	1	0.912558
FBgn0000078	Amy-d	2R	13012267	The gene Amylase distal is referred to in FlyBase by the symbol Dmel\Amy-d (CG17876, FBgn0000078). It is a protein_coding_gene from Drosophila melanogaster. Its sequence location is 2R:13012267..13013887. It has the cytological map location 53F12. Based on sequence similarity, it is predicted to have molecular function</span>: alpha-amylase activity. An electronic pipeline based on InterPro domai…	1621	1	3.79653	6.54541	7.25561	11.9025	12.7632	9.60601	2.24421	7.03696	4.05735	5.96885	6.06228	2.99617	24.0246	19.2597	31.5964	33.1931	34.1853	28.5596	0.0528563	1.82858	5.61144e-12	0.303651
FBgn0000079	Amy-p	2R	13007808	The gene Amylase proximal is referred to in FlyBase by the symbol Dmel\Amy-p (CG18730, FBgn0000079). It is a protein_coding_gene from Drosophila melanogaster. Its sequence location is 2R:13006211..13007808. It has the cytological map location 53F12. It is reported to have molecular function</span>: calcium ion binding; alpha-amylase activity. An electronic pipeline based on InterPro domains sugge…	1598	1	6.10433	8.69129	9.59133	14.0792	12.8326	11.7371	3.334	7.04136	7.08612	8.95654	6.0699	3.99502	0	12.267	25.8306	25.6529	21.6315	19.7458	0.0610168	1.72782	1	0.599611
FBgn0000083	AnnIX	3R	16890951	The gene Annexin IX is referred to in FlyBase by the symbol Dmel\AnnIX (CG5730, FBgn0000083). It is a protein_coding_gene from Drosophila melanogaster. Its sequence location is 3R:16890951..16896639. It has the cytological map location 93B9-93B10. Based on sequence similarity, it is predicted to have molecular function</span>: calcium ion binding; calcium-dependent phospholipid binding; actin bin…	1264	5	142.728	129.543	131.042	133.71	152.517	152.8	146.708	151.931	144.863	155.128	124.466	142.857	194.317	182.572	237.31	243.515	205.207	205.168	0.821355	0.97273	2.03745e-16	0.664258
FBgn0000084	AnnX	X	20067552	The gene Annexin X is referred to in FlyBase by the symbol Dmel\AnnX (CG9579, FBgn0000084). It is a protein_coding_gene from Drosophila melanogaster. Its sequence location is X:20065478..20067552. It has the cytological map location 19C1. There is experimental evidence that it has the molecular function</span>: calcium-dependent phospholipid binding. The biological processes in which it is involv…	1249	4	48.3824	70.9319	49.5184	66.6714	67.6579	75.6726	41.5784	57.3714	74.9187	75.5892	67.7567	69.9321	85.7478	82.6199	119.599	118.7	86.2264	94.5029	0.937565	0.978531	1.83881e-07	0.644939
FBgn0000092	CG2650	X	2587919	This gene is referred to in FlyBase by the symbol Dmel\CG2650 (CG2650, FBgn0000092). It is a protein_coding_gene from Drosophila melanogaster. Its sequence location is X:2586764..2587919. It has the cytological map location 3B2. Its molecular function is unknown. There is experimental evidence that it is involved in the biological process</span>: circadian rhythm. 6 alleles are reported. No pheno…	1014	3	28.218	29.2429	32.1897	33.9371	39.626	39.4361	49.4575	55.3142	42.5526	41.7572	37.4504	33.9627	112.27	116.431	113.733	104.732	105.272	93.2878	0.0560175	0.777942	1.04443e-49	0.313832
FBgn0000097	aop	2L	2178749	The gene anterior open is referred to in FlyBase by the symbol Dmel\aop (CG3166, FBgn0000097). It is a protein_coding_gene from Drosophila melanogaster. Its sequence location is 2L:2156484..2178749. It has the cytological map location 22D1. There is experimental evidence that it has the molecular function</span>: protein binding. There is experimental evidence for 15 unique biological process</sp…	4874	4	91.5285	78.8786	94.5848	87.5717	85.0341	86.6903	97.8622	94.567	77.0213	79.536	82.9462	74.9224	80.5643	92.2501	73.7404	80.351	101.423	86.6063	0.883547	1.03439	1	1.01816
FBgn0000099	ap	2R	1614335	The gene apterous is referred to in FlyBase by the symbol Dmel\ap (CG8376, FBgn0000099). It is a protein_coding_gene from Drosophila melanogaster. Its sequence location is 2R:1593707..1614335. It has the cytological map location 41F8. Based on sequence similarity, it is predicted to have molecular function</span>: specific RNA polymerase II transcription factor activity. There is experimental evi…	4112	8	65.6307	58.1425	58.0514	62.1886	46.5011	45.2008	58.2144	56.3494	59.7529	57.6729	53.6185	50.9474	49.3224	48.1886	47.0206	52.1105	52.798	48.1356	1	0.997503	1	1.12817
FBgn0000100	RpLP0	3L	22069142	The gene Ribosomal protein LP0 is referred to in FlyBase by the symbol Dmel\RpLP0 (CG7490, FBgn0000100). It is a protein_coding_gene from Drosophila melanogaster. Its sequence location is 3L:22069142..22070587. It has the cytological map location 79B2. Based on sequence similarity, it is predicted to have molecular function</span>: structural constituent of ribosome. Based on sequence similarity,…	1261	3	261.719	320.255	279.296	343.591	403.645	394.202	250.144	328.035	366.644	373.901	317.619	333.668	513.345	541.062	718.624	687.692	523.452	521.55	0.876135	1.0166	3.8641e-87	0.571268
FBgn0000108	Appl	X	425652	The gene Î² amyloid protein precursor-like is referred to in FlyBase by the symbol Dmel\Appl (CG7727, FBgn0000108). It is a protein_coding_gene from Drosophila melanogaster. Its sequence location is X:425652..472172. It has the cytological map location 1B9-1B10. There is experimental evidence that it has the molecular function</span>: protein binding. There is experimental evidence that it is inv…	5405	11	959.429	906.315	953.796	936.726	773.982	822.104	840.676	833.179	746.709	735.743	1001.23	1002.01	650.063	670.908	658.94	661.727	727.996	768.412	0.285107	1.03737	1.50513e-31	1.29345
FBgn0000109	Aprt	3L	1884885	The gene Adenine phosphoribosyltransferase is referred to in FlyBase by the symbol Dmel\Aprt (CG18315, FBgn0000109). It is a protein_coding_gene from Drosophila melanogaster. Its sequence location is 3L:1883892..1884885. It has the cytological map location 62B9. It is reported to have molecular function</span>: adenine phosphoribosyltransferase activity. It is reported to be involved in the biolo…	790	3	5.89851	6.49197	6.03391	5.54297	9.5925	8.51613	5.39052	5.03188	6.07302	4.97078	5.05842	3.99544	7.14993	6.17943	8.80205	9.66531	6.17321	7.11105	0.555281	1.37863	1	0.933342
FBgn0000114	aret	2L	12205843	The gene arrest is referred to in FlyBase by the symbol Dmel\aret (CG31762, FBgn0000114). It is a protein_coding_gene from Drosophila melanogaster. Its sequence location is 2L:12205843..12312795. It has the cytological map location 33D3-33D5. There is experimental evidence that it has the molecular function</span>: protein binding; RNA binding; mRNA 3'-UTR binding. There is experimental evidence …	3436	12	60.409	58.2725	59.4654	63.412	60.2566	63.0816	64.7164	69.4183	58.7781	62.6395	60.6998	64.9357	45.5584	43.5057	57.9887	55.717	50.8992	49.0295	0.868644	0.957263	1	1.20548
FBgn0000115	Arf72A	3L	15976221	The gene Arflike at 72A is referred to in FlyBase by the symbol Dmel\Arf72A (CG6025, FBgn0000115). It is a protein_coding_gene from Drosophila melanogaster. Its sequence location is 3L:15976221..15977462. It has the cytological map location 72C1. There is experimental evidence that it has the molecular function</span>: GTP binding. There is experimental evidence that it is involved in the biologi…	877	3	16.1822	16.1323	9.89311	12.1616	18.1813	17.0599	12.9695	16.0925	13.1718	13.9213	12.1448	11.9874	12.4107	15.1661	17.5781	17.4425	17.9723	12.3383	0.795429	1.11612	1	0.964507
FBgn0000116	Argk	3L	9059127	The gene Arginine kinase is referred to in FlyBase by the symbol Dmel\Argk (CG32031, FBgn0000116). It is a protein_coding_gene from Drosophila melanogaster. Its sequence location is 3L:9041962..9059127. It has the cytological map location 66F3-66F4. Based on sequence similarity, it is predicted to have molecular function</span>: arginine kinase activity. Based on sequence similarity, it is predic…	2433	4	1197.72	1336.22	1165.83	1367.92	1305.76	1345.88	933.348	1113.94	1319.9	1326.45	1237	1272.74	1382.63	1407.64	1749.21	1750.68	1520.31	1528.1	0.000683529	1.07163	4.84495e-31	0.826608
FBgn0000117	arm	X	1794673	The gene armadillo is referred to in FlyBase by the symbol Dmel\arm (CG11579, FBgn0000117). It is a protein_coding_gene from Drosophila melanogaster. Its sequence location is X:1785434..1794673. It has the cytological map location 2B14. There is experimental evidence that it has the molecular function</span>: transcription activator activity; protein binding; transcription coactivator activity. T…	3202	7	238.096	246.723	231.832	239.748	244.127	242.869	296.932	313.947	320.105	336.098	300.428	309.691	326.472	327.886	359.43	342.51	306.733	323.909	1.26652e-11	0.768908	1.94916e-16	0.726441	Down
FBgn0000119	arr	2R	9370723	The gene arrow is referred to in FlyBase by the symbol Dmel\arr (CG5912, FBgn0000119). It is a protein_coding_gene from Drosophila melanogaster. Its sequence location is 2R:9341159..9370723. It has the cytological map location 50A9-50A11. There is experimental evidence that it has the molecular function</span>: Wnt receptor activity; protein binding. There is experimental evidence that it is invo…	5999	7	35.9977	39.7627	37.8647	36.1218	33.4228	32.2051	44.2842	45.282	43.5713	48.7277	46.5241	44.9549	49.3641	50.0937	47.0712	45.7759	43.5385	55.6291	0.0655159	0.787925	1	0.73892
FBgn0000120	Arr1	2L	18078266	The gene Arrestin 1 is referred to in FlyBase by the symbol Dmel\Arr1 (CG5711, FBgn0000120). It is a protein_coding_gene from Drosophila melanogaster. Its sequence location is 2L:18078266..18080423. It has the cytological map location 36E3. Based on sequence similarity, it is predicted to have molecular function</span>: metarhodopsin binding. There is experimental evidence that it is involved in …	1446	4	2774.25	2962.67	2704.4	2865.9	3128.68	3126.26	3100.28	3332.66	3288.3	3285.21	3218.48	3219.79	2417.74	2426.07	3381.21	3336.33	2581.5	2597.14	3.34865e-19	0.903183	0.0883339	1.04911
FBgn0000121	Arr2	3L	8642036	The gene Arrestin 2 is referred to in FlyBase by the symbol Dmel\Arr2 (CG5962, FBgn0000121). It is a protein_coding_gene from Drosophila melanogaster. Its sequence location is 3L:8640367..8642036. It has the cytological map location 66D9. There is experimental evidence that it has the molecular function</span>: protein binding. There is experimental evidence that it is involved in the biological …	1541	3	4909.59	5301.44	4765.84	5141.7	5786.44	5857.8	5790.24	6160.19	5954.62	6105.09	5879.65	5946.08	4022.4	4080.75	5887.34	5896.32	4727.26	4656.66	1.17839e-48	0.886342	5.2646e-20	1.08514
FBgn0000139	ash2	3R	20475769	The gene absent, small, or homeotic discs 2 is referred to in FlyBase by the symbol Dmel\ash2 (CG6677, FBgn0000139). It is a protein_coding_gene from Drosophila melanogaster. Its sequence location is 3R:20475769..20479099. It has the cytological map location 96A13. An electronic pipeline based on InterPro domains suggests that it has the molecular function</span>: zinc ion binding; protein bindin…	1303	5	15.1225	14.0606	14.3433	16.3839	15.0743	17.0717	11.9533	13.0848	15.1909	15.9129	12.149	16.9843	18.8569	15.966	19.2556	20.0259	19.7017	15.9473	0.888482	1.07952	1	0.838756
FBgn0000150	awd	3R	27571706	The gene abnormal wing discs is referred to in FlyBase by the symbol Dmel\awd (CG2210, FBgn0000150). It is a protein_coding_gene from Drosophila melanogaster. Its sequence location is 3R:27570894..27571706. It has the cytological map location 100D2. There is experimental evidence that it has the molecular function</span>: microtubule binding; GTP binding; nucleoside diphosphate kinase activity. T…	634	2	98.4321	117.536	89.3171	123.615	146.813	143.999	77.2712	101.643	123.536	136.266	109.237	103.895	156.189	162.831	233.36	234.274	181.852	195.517	0.243025	1.10411	1.3558e-20	0.618297
FBgn0000152	Axs	X	16577928	The gene Abnormal X segregation is referred to in FlyBase by the symbol Dmel\Axs (CG9703, FBgn0000152). It is a protein_coding_gene from Drosophila melanogaster. Its sequence location is X:16574122..16577928. It has the cytological map location 15A1. Its molecular function is unknown. There is experimental evidence that it is involved in the biological process</span>: female meiosis chromosome se…	2575	8	31.2874	32.2712	30.8339	32.7464	26.9918	26.8477	28.0473	30.181	29.3695	28.8375	23.2847	25.9734	45.064	43.9523	33.7434	36.1915	36.4534	43.9062	0.791195	1.09225	1	0.756248
FBgn0000153	b	2L	13821203	The gene black is referred to in FlyBase by the symbol Dmel\b (CG7811, FBgn0000153). It is a protein_coding_gene from Drosophila melanogaster. Its sequence location is 2L:13821203..13823894. It has the cytological map location 34D1. There is experimental evidence that it has the molecular function</span>: aspartate 1-decarboxylase activity. There is experimental evidence that it is involved in th…	2095	3	16.4841	22.5447	16.8604	22.867	17.2952	22.3955	30.2122	32.1945	31.3975	29.8285	26.3159	29.9701	28.5229	33.0671	34.1165	34.7633	32.1033	33.9656	0.00584256	0.658335	0.152853	0.602664	Down
FBgn0000157	Dll	2R	20702353	The gene Distal-less is referred to in FlyBase by the symbol Dmel\Dll (CG3629, FBgn0000157). It is a protein_coding_gene from Drosophila melanogaster. Its sequence location is 2R:20702353..20722686. It has the cytological map location 60E2. It is reported to have molecular function</span>: specific RNA polymerase II transcription factor activity. There is experimental evidence that it is involved…	2161	6	16.1576	15.0787	13.1889	16.3533	16.0904	10.8174	16.1717	16.0989	13.1841	17.9032	18.1936	11.9864	17.1296	16.121	12.9595	14.6888	17.0473	13.2883	0.920852	0.937442	1	0.96111
FBgn0000163	baz	X	17054062	The gene bazooka is referred to in FlyBase by the symbol Dmel\baz (CG5055, FBgn0000163). It is a protein_coding_gene from Drosophila melanogaster. Its sequence location is X:17054062..17089350. It has the cytological map location 15F1. There is experimental evidence that it has the molecular function</span>: protein binding. There is experimental evidence for 12 unique biological process</span> t…	6361	7	74.2996	72.2573	68.0366	78.6752	72.118	78.023	87.4588	96.5861	91.1679	96.4599	82.9639	82.9153	79.8554	76.7535	86.7528	83.3591	72.9867	75.7452	0.0266869	0.824868	1	0.932605		Up
FBgn0000171	bel	3R	4486483	The gene belle is referred to in FlyBase by the symbol Dmel\bel (CG9748, FBgn0000171). It is a protein_coding_gene from Drosophila melanogaster. Its sequence location is 3R:4481309..4486483. It has the cytological map location 85A5. There is experimental evidence that it has the molecular function</span>: ATP-dependent RNA helicase activity. There is experimental evidence that it is involved in t…	3349	4	125.888	149.59	120.722	133.661	150.363	148.555	136.233	159.979	159.021	151.136	147.683	149.85	173.529	189.252	206.311	202.031	206.44	206.402	0.265846	0.916891	3.08114e-11	0.700004
FBgn0000173	ben	X	13890387	The gene bendless is referred to in FlyBase by the symbol Dmel\ben (CG18319, FBgn0000173). It is a protein_coding_gene from Drosophila melanogaster. Its sequence location is X:13890387..13893838. It has the cytological map location 12D2. Based on sequence similarity, it is predicted to have molecular function</span>: ubiquitin-protein ligase activity. There is experimental evidence that it is inv…	843	2	80.4855	96.7948	80.0085	75.879	101.867	92.9915	79.9176	88.5377	71.9686	75.5551	89.9938	88.9134	88.0127	81.1844	87.4146	93.971	80.1875	78.3252	0.610006	1.06697	1	1.03719
FBgn0000179	bi	X	4306889	The gene bifid is referred to in FlyBase by the symbol Dmel\bi (CG3578, FBgn0000179). It is a protein_coding_gene from Drosophila melanogaster. Its sequence location is X:4306889..4378485. It has the cytological map location 4C3-4C4. Based on sequence similarity, it is predicted to have molecular function</span>: transcription factor activity; RNA polymerase II transcription factor activity. Ther…	4048	8	34.8071	35.5315	36.6436	37.1159	33.376	27.9926	28.2274	30.1964	30.409	33.8064	36.401	42.961	26.0092	25.9015	25.2741	24.1478	24.0073	30.5586	0.909606	1.01716	1	1.31795
FBgn0000180	bib	2L	9984647	The gene big brain is referred to in FlyBase by the symbol Dmel\bib (CG4722, FBgn0000180). It is a protein_coding_gene from Drosophila melanogaster. Its sequence location is 2L:9984647..9995545. It has the cytological map location 30F5. There is experimental evidence that it has the molecular function</span>: cation channel activity. There is experimental evidence that it is involved in the biolo…	3281	5	9.26031	8.63067	7.25581	6.65927	10.6909	9.6061	6.58381	8.05492	11.1353	11.9375	11.1191	8.99066	8.04776	8.95507	10.6074	12.3935	3.33941	7.06501	0.807214	0.901104	1	1.03362
FBgn0000181	bic	2R	8757742	The gene bicaudal is referred to in FlyBase by the symbol Dmel\bic (CG3644, FBgn0000181). It is a protein_coding_gene from Drosophila melanogaster. Its sequence location is 2R:8757742..8759608. It has the cytological map location 49D6. Based on sequence similarity, it is predicted to have molecular function</span>: transcription factor activity. There is experimental evidence that it is involved …	1795	2	169.068	175.915	179.713	188.329	204.157	225.251	163.241	181.124	175.273	188.929	183.071	194.809	227.167	243.614	213.841	225.515	198.7	195.016	0.557415	1.05153	1	0.876198
FBgn0000183	BicD	2L	17473255	The gene Bicaudal D is referred to in FlyBase by the symbol Dmel\BicD (CG6605, FBgn0000183). It is a protein_coding_gene from Drosophila melanogaster. Its sequence location is 2L:17460834..17473255. It has the cytological map location 36C9. There is experimental evidence that it has the molecular function</span>: protein binding. There is experimental evidence that it is involved in the biologica…	4172	8	108.996	96.1307	109.065	108.305	105.423	105.931	129.302	119.744	116.514	124.295	107.256	125.876	86.615	91.7764	100.428	100.534	116.602	103.659	0.102473	0.876709	1	1.0571
FBgn0000206	boss	3R	21787716	The gene bride of sevenless is referred to in FlyBase by the symbol Dmel\boss (CG8285, FBgn0000206). It is a protein_coding_gene from Drosophila melanogaster. Its sequence location is 3R:21787716..21792670. It has the cytological map location 96F8. There is experimental evidence that it has the molecular function</span>: sevenless binding. There is experimental evidence that it is involved in the…	3013	6	182.574	195.012	178.586	187.264	199.931	202.073	220.165	236.45	229.941	239.648	204.356	204.793	209.783	228.107	232.683	210.404	210.573	206.886	0.00298069	0.857781	1	0.88217		Up
FBgn0000210	br	X	1469165	The gene broad is referred to in FlyBase by the symbol Dmel\br (CG11491, FBgn0000210). It is a protein_coding_gene from Drosophila melanogaster. Its sequence location is X:1469165..1553962. It has the cytological map location 2B3-2B4. There is experimental evidence that it has the molecular function</span>: specific transcriptional repressor activity; DNA binding. There is experimental evidence f…	3867	8	31.494	31.3312	28.849	40.2542	30.2245	39.4307	25.0213	27.1797	33.4209	28.8285	36.3903	37.9648	16.7103	12.9135	29.0656	30.6932	25.0144	32.5181	0.849139	1.06768	1	1.37211
FBgn0000212	brm	3L	15975969	The gene brahma is referred to in FlyBase by the symbol Dmel\brm (CG5942, FBgn0000212). It is a protein_coding_gene from Drosophila melanogaster. Its sequence location is 3L:15963182..15975969. It has the cytological map location 72C1. There is experimental evidence that it has the molecular function</span>: protein binding. There is experimental evidence that it is involved in the biological pro…	5325	6	71.0908	75.4661	79.3732	74.4935	78.4716	78.0737	81.1572	88.5538	87.1363	90.4815	102.118	94.9067	89.5738	99.3634	96.1364	89.0545	95.5832	92.7964	0.0514092	0.83947	1	0.812378
FBgn0000221	brn	X	3998377	The gene brainiac is referred to in FlyBase by the symbol Dmel\brn (CG4934, FBgn0000221). It is a protein_coding_gene from Drosophila melanogaster. Its sequence location is X:3998377..3999830. It has the cytological map location 4A5. There is experimental evidence that it has the molecular function</span>: beta-1,4-mannosylglycolipid beta-1,3-N-acetylglucosaminyltransferase activity; acetylglucos…	1454	1	2.37706	1.1385	2.43394	3.27788	3.22397	5.2724	5.35223	3.02218	5.05991	3.97653	4.04694	2.99645	2.61894	3.54293	4.38065	2.49835	6.37616	4.4809	0.76306	0.724772	1	0.741644
FBgn0000228	Bsg25D	2L	5278558	The gene Blastoderm-specific gene 25D is referred to in FlyBase by the symbol Dmel\Bsg25D (CG14025, FBgn0000228). It is a protein_coding_gene from Drosophila melanogaster. Its sequence location is 2L:5271728..5278558. It has the cytological map location 25D2-25D3. Its molecular function is unknown. The biological processes in which it is involved are not known. 4 alleles are reported. No phenotyp…	4882	3	66.9368	61.3877	53.8017	53.8281	60.2237	60.9616	61.623	69.4235	69.8826	66.6199	64.7391	62.9362	60.8135	60.5572	59.9801	62.2068	77.2002	75.3287	0.516923	0.903637	1	0.90167
FBgn0000229	bsk	2L	10250479	The gene basket is referred to in FlyBase by the symbol Dmel\bsk (CG5680, FBgn0000229). It is a protein_coding_gene from Drosophila melanogaster. Its sequence location is 2L:10247502..10250479. It has the cytological map location 31B1. There is experimental evidence that it has the molecular function</span>: protein binding; JUN kinase activity. There is experimental evidence for 21 unique biolog…	1513	7	150.163	121.977	138.586	126.021	122.794	129.511	148.645	120.772	137.766	124.273	137.554	143.859	129.336	117.745	89.663	83.5245	89.0275	71.5207	0.801965	0.970701	0.000167471	1.35852
FBgn0000239	bur	2L	21179697	The gene burgundy is referred to in FlyBase by the symbol Dmel\bur (CG9242, FBgn0000239). It is a protein_coding_gene from Drosophila melanogaster. Its sequence location is 2L:21174383..21179697. It has the cytological map location 39A7-39B1. Based on sequence similarity, it is predicted to have molecular function</span>: GMP synthase activity; GMP synthase (glutamine-hydrolyzing) activity. There…	2929	10	60.0918	50.7736	55.7639	56.8641	53.8179	52.4965	65.6935	67.4041	60.7834	59.656	53.6366	57.9412	81.7477	87.9045	69.4892	76.1545	83.1982	71.1584	0.531164	0.903299	0.00980309	0.702238
FBgn0000241	bw	2R	19426016	The gene brown is referred to in FlyBase by the symbol Dmel\bw (CG17632, FBgn0000241). It is a protein_coding_gene from Drosophila melanogaster. Its sequence location is 2R:19415328..19426016. It has the cytological map location 59E2-59E3. Based on sequence similarity, it is predicted to have molecular function</span>: ATPase activity, coupled to transmembrane movement of substances. There is exp…	2732	9	31.5769	34.5125	31.1636	31.8704	41.7525	39.4735	36.6181	38.2275	31.4196	33.8052	34.39	30.9678	42.1723	36.4088	41.9108	43.4035	41.9616	44.751	0.890949	1.02396	1	0.839356
FBgn0000242	Bx	X	18428698	The gene Beadex is referred to in FlyBase by the symbol Dmel\Bx (CG6500, FBgn0000242). It is a protein_coding_gene from Drosophila melanogaster. Its sequence location is X:18428698..18465749. It has the cytological map location 17C3-17C4. An electronic pipeline based on InterPro domains suggests that it has the molecular function</span>: zinc ion binding. There is experimental evidence that it is…	2482	4	45.221	43.1416	43.9495	49.0838	39.9189	42.837	36.8625	43.2674	39.5249	41.7587	49.5319	44.956	31.2857	28.3543	37.7482	32.8669	37.6627	34.8513	0.91776	1.03224	1	1.30272
FBgn0000244	by	3R	5358734	The gene blistery is referred to in FlyBase by the symbol Dmel\by (CG9379, FBgn0000244). It is a protein_coding_gene from Drosophila melanogaster. Its sequence location is 3R:5353960..5358734. It has the cytological map location 85D19-85D22. Based on sequence similarity, it is predicted to have molecular function</span>: actin binding. There is experimental evidence that it is involved in the bio…	2994	2	59.0848	58.1614	56.9797	52.6783	55.956	56.7132	62.4259	53.3384	57.7388	58.6682	56.6427	50.9472	58.2708	58.9593	61.2075	65.2785	58.9066	52.402	1	0.999447	1	0.956478
FBgn0000246	c(3)G	3R	11618294	The gene crossover suppressor on 3 of Gowen is referred to in FlyBase by the symbol Dmel\c(3)G (CG17604, FBgn0000246). It is a protein_coding_gene from Drosophila melanogaster. Its sequence location is 3R:11615199..11618294. It has the cytological map location 89A5. Its molecular function is unknown. It is reported to be involved in the biological process</span>: reciprocal meiotic recombination.…	2676	8	9.32295	9.70319	9.52222	9.84967	10.7238	8.59786	13.8864	12.0692	9.12358	6.95219	8.10234	9.98996	6.30688	5.3388	4.27661	4.23608	6.2763	7.22003	0.969505	0.960015	1	1.71506
FBgn0000247	ca	3R	25632970	The gene claret is referred to in FlyBase by the symbol Dmel\ca (CG31037, FBgn0000247). It is a protein_coding_gene from Drosophila melanogaster. Its sequence location is 3R:25632970..25640782. It has the cytological map location 99C2. Its molecular function is unknown. There is experimental evidence that it is involved in the biological process</span>: eye pigment granule organization; ommochrom…	6602	15	45.425	49.5303	48.6316	53.4422	48.3908	40.8384	61.5849	64.3998	64.8332	68.6155	62.7181	63.9361	76.4037	71.4619	65.1974	63.753	74.1772	80.6518	0.00231821	0.741433	0.000714046	0.66318	Down
FBgn0000250	cact	2L	16326101	The gene cactus is referred to in FlyBase by the symbol Dmel\cact (CG5848, FBgn0000250). It is a protein_coding_gene from Drosophila melanogaster. Its sequence location is 2L:16313029..16326101. It has the cytological map location 35F1. There is experimental evidence that it has the molecular function</span>: protein binding. There is experimental evidence that it is involved in the biological pr…	1961	7	118.75	123.995	121.358	119.491	141.682	132.573	137.948	138.846	122.601	122.289	130.477	124.874	125.795	127.134	116.039	106.125	118.741	117.799	0.857794	0.975308	1	1.06495
FBgn0000253	Cam	2R	8146913	The gene Calmodulin is referred to in FlyBase by the symbol Dmel\Cam (CG8472, FBgn0000253). It is a protein_coding_gene from Drosophila melanogaster. Its sequence location is 2R:8146913..8162130. It has the cytological map location 48F1. There is experimental evidence that it has the molecular function</span>: calmodulin binding; myosin heavy chain binding; myosin VI head/neck binding. There is e…	1478	5	4161.35	3781.9	4143.81	3643.29	3609.08	3713.11	3303.33	2929.17	2324.08	2305.73	3331.66	3465.56	2690.08	2609.57	1813.86	1793.8	2260.68	2282.65	8.79087e-145	1.30539	0	1.71386	Down
FBgn0000256	capu	2L	3902860	The gene cappuccino is referred to in FlyBase by the symbol Dmel\capu (CG3399, FBgn0000256). It is a protein_coding_gene from Drosophila melanogaster. Its sequence location is 2L:3872658..3902860. It has the cytological map location 24C8-24C9. There is experimental evidence that it has the molecular function</span>: microtubule binding. There is experimental evidence that it is involved in the bi…	4307	9	75.2462	73.2313	68.9881	65.8383	75.1911	66.446	70.4201	74.4768	81.0475	83.5247	87.9762	93.9102	76.6676	83.7148	101.657	102.681	104.876	83.6219	0.170543	0.864834	0.393354	0.768126
FBgn0000257	car	X	19460052	The gene carnation is referred to in FlyBase by the symbol Dmel\car (CG12230, FBgn0000257). It is a protein_coding_gene from Drosophila melanogaster. Its sequence location is X:19460052..19463434. It has the cytological map location 18D1. There is experimental evidence that it has the molecular function</span>: protein binding. There is experimental evidence that it is involved in the biological …	3080	2	15.3489	20.4363	19.0145	18.6332	21.4392	19.2594	24.9051	27.1697	26.3459	32.825	26.3044	26.9729	24.1333	21.2269	32.6801	31.5157	26.8149	19.3373	0.0286224	0.693712	1	0.732984		Up
FBgn0000258	CkIIalpha	3L	23092680	The gene Casein kinase II Î± subunit is referred to in FlyBase by the symbol Dmel\CkIIÎ± (CG17520, FBgn0000258). It is a protein_coding_gene from Drosophila melanogaster. Its sequence location is 3L:23092680..23096562. It has the cytological map location 80D1. There is experimental evidence that it has the molecular function</span>: protein serine/threonine kinase activity. There is experimental …	1598	3	108.589	83.2927	107.472	91.021	98.9179	92.1222	104.332	83.5313	98.2338	81.5181	89.0144	85.913	84.06	78.1621	48.1127	54.0114	67.8867	68.8011	0.573601	1.07165	9.25199e-05	1.44979
FBgn0000259	CkIIbeta	X	11686569	The gene Casein kinase II Î² subunit is referred to in FlyBase by the symbol Dmel\CkIIÎ² (CG15224, FBgn0000259). It is a protein_coding_gene from Drosophila melanogaster. Its sequence location is X:11686569..11694097. It has the cytological map location 10E3. There is experimental evidence that it has the molecular function</span>: protein serine/threonine kinase activity; protein kinase regulato…	3122	7	83.5209	77.7027	96.5023	71.4568	77.5514	84.4777	80.5731	70.4307	58.7936	62.6324	65.7521	65.9338	62.5101	64.1468	29.7576	30.3741	49.1677	49.1584	0.03426	1.21552	7.93514e-10	1.72286	Down
FBgn0000261	Cat	3L	18815706	The gene Catalase is referred to in FlyBase by the symbol Dmel\Cat (CG6871, FBgn0000261). It is a protein_coding_gene from Drosophila melanogaster. Its sequence location is 3L:18815706..18821294. It has the cytological map location 75E1. There is experimental evidence that it has the molecular function</span>: catalase activity. There is experimental evidence that it is involved in the biological…	1997	3	212.999	226.393	203.948	220.211	253.523	264.904	219.094	231.424	224.887	241.64	201.327	213.785	377.601	393.315	402.883	391.83	382.102	352.145	0.64741	1.0374	1.21617e-47	0.600893
FBgn0000273	Pka-C1	2L	9699293	The gene cAMP-dependent protein kinase 1 is referred to in FlyBase by the symbol Dmel\Pka-C1 (CG4379, FBgn0000273). It is a protein_coding_gene from Drosophila melanogaster. Its sequence location is 2L:9684656..9699293. It has the cytological map location 30C5. There is experimental evidence that it has the molecular function</span>: protein binding. There is experimental evidence for 15 unique b…	2130	2	317.404	290.983	344.987	295.472	240.461	250.822	305.034	258.626	267.469	250.539	299.356	297.706	197.519	191.24	156.268	158.549	213.016	225.783	0.678185	1.03657	7.09733e-25	1.52326
FBgn0000276	CecA1	3R	26036596	The gene Cecropin A1 is referred to in FlyBase by the symbol Dmel\CecA1 (CG1365, FBgn0000276). It is a protein_coding_gene from Drosophila melanogaster. Its sequence location is 3R:26036596..26037009. It has the cytological map location 99E2. Its molecular function is unknown. There is experimental evidence that it is involved in the biological process</span>: defense response to Gram-negative ba…	353	2	3.43215	2.17664	2.40647	1.15576	3.21075	3.19557	2.14785	2.01207	2.02512	1.98894	2.02211	0	0.921174	0	0	0.896344	0	0	0.758738	1.52778	1	8.57067
FBgn0000277	CecA2	3R	26037878	The gene Cecropin A2 is referred to in FlyBase by the symbol Dmel\CecA2 (CG1367, FBgn0000277). It is a protein_coding_gene from Drosophila melanogaster. Its sequence location is 3R:26037878..26038291. It has the cytological map location 99E2. Its molecular function is unknown. There is experimental evidence that it is involved in the biological process</span>: defense response to Gram-negative ba…	356	2	3.4856	4.28155	2.46042	2.2416	4.27417	3.21962	4.26119	3.01833	3.03817	1.98629	2.02741	1.99761	0.874461	0.869939	1.77442	2.70057	0	0.868747	0.811492	1.22255	1	2.81639
FBgn0000279	CecC	3R	26042206	The gene Cecropin C is referred to in FlyBase by the symbol Dmel\CecC (CG1373, FBgn0000279). It is a protein_coding_gene from Drosophila melanogaster. Its sequence location is 3R:26042206..26042659. It has the cytological map location 99E2. Its molecular function is unknown. There is experimental evidence that it is involved in the biological process</span>: defense response to Gram-negative bact…	385	2	2.34091	3.20937	1.28603	2.20604	2.16603	3.1892	3.21148	4.02016	3.03596	0.9907	1.01862	1.99775	1.78634	1.77861	2.66849	2.64985	1.77693	0	1	1.00861	1	1.35059
FBgn0000283	Cp190	3R	11100927	The gene Centrosomal protein 190kD is referred to in FlyBase by the symbol Dmel\Cp190 (CG6384, FBgn0000283). It is a protein_coding_gene from Drosophila melanogaster. Its sequence location is 3R:11096146..11100927. It has the cytological map location 88E9-88E11. There is experimental evidence that it has the molecular function</span>: microtubule binding; chromatin insulator sequence binding. The…	4086	5	78.62	73.2638	66.817	74.373	68.9249	70.6596	85.2288	87.5372	77.0211	77.544	90.0009	88.9128	64.3808	71.5226	65.2662	57.4843	87.2323	76.0804	0.108991	0.854642	1	1.02534
FBgn0000286	Cf2	2L	4883341	The gene Chorion factor 2 is referred to in FlyBase by the symbol Dmel\Cf2 (CG11924, FBgn0000286). It is a protein_coding_gene from Drosophila melanogaster. Its sequence location is 2L:4877289..4883341. It has the cytological map location 25B1. There is experimental evidence that it has the molecular function</span>: RNA polymerase II transcription factor activity; DNA binding. It is reported to …	3530	4	68.1717	62.502	66.2331	65.5692	57.1387	52.6539	64.5824	55.3509	59.7649	52.6864	64.7097	54.9439	52.8956	48.9595	53.2395	54.6343	59.1405	52.6197	0.758042	1.05747	1	1.15795
FBgn0000287	salr	2L	11365305	The gene spalt-related is referred to in FlyBase by the symbol Dmel\salr (CG4881, FBgn0000287). It is a protein_coding_gene from Drosophila melanogaster. Its sequence location is 2L:11365305..11373397. It has the cytological map location 32E4-32F1. Based on sequence similarity, it is predicted to have molecular function</span>: specific RNA polymerase II transcription factor activity. There is ex…	4126	7	15.1345	16.1514	15.4568	15.3408	16.1211	15.0023	16.3271	18.1191	20.2631	23.8716	21.238	22.9781	14.2271	17.9163	19.3501	18.2767	17.9006	13.2111	0.231848	0.759032	1	0.923921
FBgn0000289	cg	2R	10061175	The gene combgap is referred to in FlyBase by the symbol Dmel\cg (CG8367, FBgn0000289). It is a protein_coding_gene from Drosophila melanogaster. Its sequence location is 2R:10061175..10070345. It has the cytological map location 50E1. It is reported to have molecular function</span>: transcription factor activity. There is experimental evidence that it is involved in the biological process</span…	3142	11	146.069	138.001	146.929	144.402	134.566	131.763	167.198	158.994	163.102	155.101	170.92	168.833	147.247	145.737	133.305	134.028	143.774	150.171	0.0109434	0.855289	1	0.985331		Up
FBgn0000299	Cg25C	2L	5029615	The gene Collagen type IV is referred to in FlyBase by the symbol Dmel\Cg25C (CG4145, FBgn0000299). It is a protein_coding_gene from Drosophila melanogaster. Its sequence location is 2L:5029615..5037114. It has the cytological map location 25C1. An electronic pipeline based on InterPro domains suggests that it has the molecular function</span>: binding; extracellular matrix structural constituent…	5906	9	184.198	210.565	175.608	224.365	238.698	1.32762	123.183	171.109	261.226	264.551	218.458	221.781	490.155	503.536	566.128	598.685	563.581	541.811	8.99634e-05	0.821038	1.43011e-257	0.317033	Down
FBgn0000303	Cha	3R	14531245	The gene Choline acetyltransferase is referred to in FlyBase by the symbol Dmel\Cha (CG12345, FBgn0000303). It is a protein_coding_gene from Drosophila melanogaster. Its sequence location is 3R:14531245..14558068. It has the cytological map location 91C1-91C5. There is experimental evidence that it has the molecular function</span>: choline O-acetyltransferase activity. There is experimental evid…	3991	8	202.625	198.113	197.829	203.262	156.441	159.823	231.068	222.401	237.062	235.646	262.936	259.745	130.306	134.331	167.942	175.595	165.344	176.313	7.96743e-09	0.771707	1	1.17715		Up
FBgn0000307	chif	2L	16352600	The gene chiffon is referred to in FlyBase by the symbol Dmel\chif (CG5813, FBgn0000307). It is a protein_coding_gene from Drosophila melanogaster. Its sequence location is 2L:16342428..16352600. It has the cytological map location 35F1-35F12. An electronic pipeline based on InterPro domains suggests that it has the molecular function</span>: zinc ion binding; DNA binding. There is experimental e…	6598	3	117.997	110.955	115.967	104.107	94.9375	105.981	118.756	123.764	117.527	120.31	122.385	125.876	81.5196	81.1826	80.1344	71.3531	94.053	101.44	0.176608	0.892025	0.324921	1.2752
FBgn0000308	chic	2L	5981025	The gene chickadee is referred to in FlyBase by the symbol Dmel\chic (CG9553, FBgn0000308). It is a protein_coding_gene from Drosophila melanogaster. Its sequence location is 2L:5972900..5981025. It has the cytological map location 26A5-26B2. There is experimental evidence that it has the molecular function</span>: protein binding. There is experimental evidence for 11 unique biological process</…	1315	4	278.435	254.561	285.66	249.908	279.552	273.886	240.342	207.303	200.634	213.768	238.668	229.773	248.035	224.187	158.062	146.977	187.419	177.336	4.85292e-06	1.2191	4.86273e-16	1.4203	Down
FBgn0000313	chp	3R	27036452	The gene chaoptic is referred to in FlyBase by the symbol Dmel\chp (CG1744, FBgn0000313). It is a protein_coding_gene from Drosophila melanogaster. Its sequence location is 3R:27029904..27036452. It has the cytological map location 100B5-100B6. An electronic pipeline based on InterPro domains suggests that it has the molecular function</span>: protein binding. There is experimental evidence that …	4870	15	1749.83	1718.1	1824.55	1797.33	1769.45	1806.11	2306.38	2247.91	2053.43	2022.42	1902.63	1919.08	1564.32	1564.43	1329.34	1303.42	1408.77	1403.13	8.94222e-28	0.85653	1.11673e-47	1.24401
FBgn0000316	cin	X	148943	The gene cinnamon is referred to in FlyBase by the symbol Dmel\cin (CG2945, FBgn0000316). It is a protein_coding_gene from Drosophila melanogaster. Its sequence location is X:148943..152503. It has the cytological map location 1A1. Its molecular function is unknown. Based on sequence similarity, it is predicted to be involved in the biological process</span>: Mo-molybdopterin cofactor biosyntheti…	2464	8	56.862	32.5127	29.1391	46.7654	33.4932	32.2691	49.3208	42.255	41.5234	44.7563	27.36	29.9667	33.8432	38.3525	42.0144	44.4322	39.2498	41.1073	0.907537	0.982394	1	0.966703
FBgn0000317	ck	2L	15057848	The gene crinkled is referred to in FlyBase by the symbol Dmel\ck (CG7595, FBgn0000317). It is a protein_coding_gene from Drosophila melanogaster. Its sequence location is 2L:15044963..15057848. It has the cytological map location 35B8-35B9. There is experimental evidence that it has the molecular function</span>: actin-dependent ATPase activity; myosin light chain binding; ATP binding. There is …	7227	12	43.1203	44.2354	48.4997	52.3124	39.9617	46.0077	53.7549	49.3008	50.6346	50.7176	40.4865	36.9595	49.1785	61.9988	43.1907	51.0027	59.1528	55.4203	0.883547	0.972621	1	0.856829
FBgn0000318	cl	2L	5520235	The gene clot is referred to in FlyBase by the symbol Dmel\cl (CG11024, FBgn0000318). It is a protein_coding_gene from Drosophila melanogaster. Its sequence location is 2L:5520235..5521382. It has the cytological map location 25E5. It is reported to have molecular function</span>: disulfide oxidoreductase activity. There is experimental evidence that it is involved in the biological process</span…	640	3	46.7141	51.7271	37.6765	52.5101	63.1351	55.5385	40.1362	44.2823	48.6208	48.7237	51.5676	50.9505	51.9463	61.9665	54.134	55.523	48.8971	51.6728	0.651562	1.08098	1	0.948052
FBgn0000319	Chc	X	15729507	The gene Clathrin heavy chain is referred to in FlyBase by the symbol Dmel\Chc (CG9012, FBgn0000319). It is a protein_coding_gene from Drosophila melanogaster. Its sequence location is X:15722019..15729507. It has the cytological map location 13F5-13F7. An electronic pipeline based on InterPro domains suggests that it has the molecular function</span>: structural molecule activity; protein bindin…	5680	7	362.139	358.877	363.167	377.386	348.603	333.015	441.228	450.781	435.598	451.432	404.623	401.596	485.61	481.873	438.861	431.921	474.221	465.996	1.5973e-08	0.829003	1.75747e-15	0.771352	Down
FBgn0000320	eya	2L	6546972	The gene eyes absent is referred to in FlyBase by the symbol Dmel\eya (CG9554, FBgn0000320). It is a protein_coding_gene from Drosophila melanogaster. Its sequence location is 2L:6527449..6546972. It has the cytological map location 26E1-26E2. There is experimental evidence that it has the molecular function</span>: protein tyrosine phosphatase activity. There is experimental evidence for 12 uniq…	3314	5	25.7711	30.1528	21.9016	30.6031	37.3905	28.9042	30.1749	29.1805	29.376	31.8248	25.3037	26.9723	41.3845	37.484	45.7855	38.103	35.5856	31.8546	0.907537	1.01094	1	0.759016
FBgn0000326	clt	2R	17506564	The gene cricklet is referred to in FlyBase by the symbol Dmel\clt (CG9858, FBgn0000326). It is a protein_coding_gene from Drosophila melanogaster. Its sequence location is 2R:17504566..17506564. It has the cytological map location 57F4. Based on sequence similarity, it is predicted to have molecular function</span>: carboxylesterase activity. The biological processes in which it is involved are …	1824	4	11.8554	14.0604	13.2409	17.4333	16.1149	19.144	13.0459	18.1061	15.1998	12.9186	16.1822	18.9825	21.6375	16.8604	19.201	19.9671	18.7178	18.7141	0.907844	0.972612	1	0.798006
FBgn0000330	cm	X	6905168	The gene carmine is referred to in FlyBase by the symbol Dmel\cm (CG3035, FBgn0000330). It is a protein_coding_gene from Drosophila melanogaster. Its sequence location is X:6903344..6905168. It has the cytological map location 6E4. An electronic pipeline based on InterPro domains suggests that it has the molecular function</span>: protein binding. There is experimental evidence that it is involve…	1459	6	12.9128	16.126	12.0983	17.4097	11.9303	18.0901	14.0743	14.0911	14.1896	18.9011	14.1669	15.9843	18.6658	13.9203	27.3433	27.139	23.243	24.1763	0.907537	0.968928	1	0.658552
FBgn0000338	cnc	3R	19047683	The gene cap-n-collar is referred to in FlyBase by the symbol Dmel\cnc (CG17894, FBgn0000338). It is a protein_coding_gene from Drosophila melanogaster. Its sequence location is 3R:19011300..19047683. It has the cytological map location 94E4-94E7. There is experimental evidence that it has the molecular function</span>: DNA binding. There is experimental evidence that it is involved in the biolog…	6703	11	269.056	248.023	287.544	270.179	236.921	236.736	272.305	251.531	216.816	211.771	211.431	200.795	203.653	211.058	182.845	177.818	227.319	215.401	0.0104672	1.13469	3.67325e-06	1.27121	Down
FBgn0000339	cni	2L	16310736	The gene cornichon is referred to in FlyBase by the symbol Dmel\cni (CG5855, FBgn0000339). It is a protein_coding_gene from Drosophila melanogaster. Its sequence location is 2L:16309594..16310736. It has the cytological map location 35F1. Its molecular function is unknown. There is experimental evidence that it is involved in the biological process</span>: blastoderm segmentation; establishment o…	823	5	30.0008	23.8165	27.3007	24.1966	28.9859	27.8029	26.9649	25.1598	25.3329	24.8536	28.3128	27.9727	23.4764	27.151	16.3769	17.1489	14.9345	21.4829	0.979132	1.02211	1	1.34447
FBgn0000346	comt	X	13153030	The gene comatose is referred to in FlyBase by the symbol Dmel\comt (CG1618, FBgn0000346). It is a protein_coding_gene from Drosophila melanogaster. Its sequence location is X:13153030..13156521. It has the cytological map location 11E8. It is reported to have molecular function</span>: ATPase activity. There is experimental evidence that it is involved in the biological process</span>: Golgi org…	3111	6	389.555	382.413	359.883	366.684	352.937	336.261	434.097	428.688	495.336	499.164	488.513	473.529	342.293	340.002	410.238	422.113	359.635	349.602	2.61884e-16	0.775977	1	0.983744		Up
FBgn0000351	cort	2L	6676635	The gene cortex is referred to in FlyBase by the symbol Dmel\cort (CG11330, FBgn0000351). It is a protein_coding_gene from Drosophila melanogaster. Its sequence location is 2L:6674637..6676635. It has the cytological map location 26F7. There is experimental evidence that it has the molecular function</span>: anaphase-promoting complex binding. There is experimental evidence that it is involved in…	1700	6	1.28753	4.2744	3.54369	3.28584	3.23038	3.21379	2.1663	2.01356	3.03481	1.98757	2.02486	1.99783	1.78633	2.72471	1.73352	0.801083	2.72262	0.841827	0.62091	1.42425	1	1.77526
FBgn0000352	cos	2R	3274617	The gene costa is referred to in FlyBase by the symbol Dmel\cos (CG1708, FBgn0000352). It is a protein_coding_gene from Drosophila melanogaster. Its sequence location is 2R:3269669..3274617. It has the cytological map location 43B1-43B2. There is experimental evidence that it has the molecular function</span>: smoothened binding; microtubule binding; protein binding; protein kinase binding; trans…	4772	4	45.0587	43.0617	38.2164	39.4772	37.7521	43.8069	48.5787	45.2901	47.6209	46.7272	51.5751	54.9474	34.0425	36.7033	32.153	33.7154	33.8696	39.4682	0.197224	0.839294	1	1.17824
FBgn0000358	Cp19	3L	8722965	The gene Chorion protein 19 is referred to in FlyBase by the symbol Dmel\Cp19 (CG6524, FBgn0000358). It is a protein_coding_gene from Drosophila melanogaster. Its sequence location is 3L:8722965..8723704. It has the cytological map location 66D12. It is reported to have molecular function</span>: structural constituent of chorion. It is reported to be involved in the biological process</span>: eg…	651	2	1.1172	0	1.135	0	0	0	0	0	0	0	0	0	0.874458	0.869936	0.84359	1.76175	1.8112	0.868744	0.582177	1.45027e+11	1	0.32432
FBgn0000363	cpo	3R	13757595	The gene couch potato is referred to in FlyBase by the symbol Dmel\cpo (CG31243, FBgn0000363). It is a protein_coding_gene from Drosophila melanogaster. Its sequence location is 3R:13757595..13841501. It has the cytological map location 90D1-90E1. Based on sequence similarity, it is predicted to have molecular function</span>: mRNA binding. There is experimental evidence that it is involved in th…	5084	11	379.303	369.603	414.213	360.182	333.758	322.467	361.246	329.052	315.103	322.141	353.991	364.64	191.838	181.923	202.695	193.979	203.677	215.516	0.193789	1.06517	1.6426e-62	1.83211
FBgn0000370	crc	2L	21310854	The gene cryptocephal is referred to in FlyBase by the symbol Dmel\crc (CG8669, FBgn0000370). It is a protein_coding_gene from Drosophila melanogaster. Its sequence location is 2L:21310854..21319536. It has the cytological map location 39C2-39C3. There is experimental evidence that it has the molecular function</span>: transcription regulator activity. There is experimental evidence that it is in…	1926	5	818.603	778.4	848.597	814.488	839.994	848.404	858.696	787.902	832.704	851.144	789.98	808.194	1024.16	1021.91	903.441	915.703	904.146	893.193	0.971149	1.00403	4.59557e-08	0.873897
FBgn0000376	crm	X	2632810	The gene cramped is referred to in FlyBase by the symbol Dmel\crm (CG2714, FBgn0000376). It is a protein_coding_gene from Drosophila melanogaster. Its sequence location is X:2628277..2632810. It has the cytological map location 3B3-3B4. There is experimental evidence that it has the molecular function</span>: DNA binding. There is experimental evidence that it is involved in the biological proces…	3845	7	14.1038	18.2653	13.3173	17.4792	19.2717	16.0677	15.2149	16.1062	20.2504	20.8867	19.2141	17.9819	17.902	20.6435	19.2373	22.781	13.1343	17.8063	0.733777	0.898324	1	0.883418
FBgn0000377	crn	X	2144014	The gene crooked neck is referred to in FlyBase by the symbol Dmel\crn (CG3193, FBgn0000377). It is a protein_coding_gene from Drosophila melanogaster. Its sequence location is X:2141610..2144014. It has the cytological map location 2F2. An electronic pipeline based on InterPro domains suggests that it has the molecular function</span>: binding. There is experimental evidence that it is involved …	2347	2	18.5473	18.3151	13.4154	16.4856	19.3214	21.3004	16.3121	20.1249	20.2602	23.873	20.229	18.9806	18.6029	24.1284	27.2489	32.5851	20.3648	20.3606	0.685393	0.896523	1	0.749422
FBgn0000382	csw	X	1988269	The gene corkscrew is referred to in FlyBase by the symbol Dmel\csw (CG3954, FBgn0000382). It is a protein_coding_gene from Drosophila melanogaster. Its sequence location is X:1988269..2007698. It has the cytological map location 2D1-2D2. There is experimental evidence that it has the molecular function</span>: protein tyrosine phosphatase activity; protein binding. There is experimental evidence…	4558	11	374.665	370.623	380.562	354.725	344.363	328.791	350.628	343.13	353.534	349.007	348.95	325.673	264.404	271.522	270.522	259.539	301.298	302.152	0.513581	1.03999	4.48057e-11	1.29009
FBgn0000384	cta	2L	22874534	The gene concertina is referred to in FlyBase by the symbol Dmel\cta (CG17678, FBgn0000384). It is a protein_coding_gene from Drosophila melanogaster. Its sequence location is 2L:22874534..22885080. Based on sequence similarity, it is predicted to have molecular function</span>: GTPase activity. There is experimental evidence that it is involved in the biological process</span>: regulation of emb…	2175	6	33.6273	29.2129	39.8464	29.6764	31.2446	33.1645	35.464	30.1894	31.4022	28.83	30.3472	28.9703	25.1674	30.7006	19.8546	23.3533	24.1062	20.36	0.807846	1.06247	1	1.37083
FBgn0000394	cv	X	5584029	The gene crossveinless is referred to in FlyBase by the symbol Dmel\cv (CG12410, FBgn0000394). It is a protein_coding_gene from Drosophila melanogaster. Its sequence location is X:5584029..5587117. It has the cytological map location 5A13. Its molecular function is unknown. There is experimental evidence that it is involved in the biological process</span>: jump response; positive regulation of m…	1899	5	26.9286	28.0964	27.5258	29.5903	34.302	35.1748	31.3102	32.1989	32.4143	31.8179	34.378	27.9706	48.4614	42.6793	54.4573	54.0396	40.7815	46.3498	0.866922	0.955432	0.0108925	0.633325
FBgn0000395	cv-2	2R	17266967	The gene crossveinless 2 is referred to in FlyBase by the symbol Dmel\cv-2 (CG15671, FBgn0000395). It is a protein_coding_gene from Drosophila melanogaster. Its sequence location is 2R:17242520..17266967. It has the cytological map location 57D12-57E1. Its molecular function is unknown. There is experimental evidence that it is involved in the biological process</span>: imaginal disc-derived wing…	4327	7	28.0653	34.3884	32.0025	29.6173	31.1956	31.0368	34.414	31.1926	26.3623	33.8136	31.3531	26.9716	27.8043	33.3133	23.3329	25.8796	26.7291	29.5308	0.915848	1.01194	1	1.11835
FBgn0000406	Cyt-b5-r	2L	16790718	The gene Cytochrome b5-related is referred to in FlyBase by the symbol Dmel\Cyt-b5-r (CG13279, FBgn0000406). It is a protein_coding_gene from Drosophila melanogaster. Its sequence location is 2L:16788857..16790718. It has the cytological map location 36B1. It is reported to have molecular function</span>: electron carrier activity. An electronic pipeline based on InterPro domains suggests that it…	1471	3	99.7956	114.504	106.65	136.61	152.244	153.596	75.5598	86.5163	79.0067	73.5735	67.8002	75.9241	416.909	427.909	479.19	460.532	423.013	411.177	7.26512e-16	1.66543	4.73009e-227	0.291516
FBgn0000409	Cyt-c-p	2L	16719874	The gene Cytochrome c proximal is referred to in FlyBase by the symbol Dmel\Cyt-c-p (CG17903, FBgn0000409). It is a protein_coding_gene from Drosophila melanogaster. Its sequence location is 2L:16719874..16722659. It has the cytological map location 36A11-36A12. There is experimental evidence that it has the molecular function</span>: electron carrier activity. Based on sequence similarity, it is…	754	2	459.082	497.816	432.088	481.686	550.171	490.034	358.851	382.403	419.402	431.538	477.331	463.543	516.296	511.514	604.854	614.275	567.924	538.941	1.46862e-05	1.14915	0.000250926	0.867933
FBgn0000411	D	3L	14171720	The gene Dichaete is referred to in FlyBase by the symbol Dmel\D (CG5893, FBgn0000411). It is a protein_coding_gene from Drosophila melanogaster. Its sequence location is 3L:14168701..14171720. It has the cytological map location 70D3. There is experimental evidence that it has the molecular function</span>: DNA bending activity; transcription factor activity; transcription activator activity; tr…	2944	2	19.5701	19.3258	16.6657	15.3982	16.1685	15.045	18.3923	16.1097	23.2797	19.8864	17.2078	22.9785	13.3841	14.2644	19.4908	12.873	14.2512	14.2484	0.641978	0.866945	1	1.15434
FBgn0000412	D1	3R	5066376	The gene D1 chromosomal protein is referred to in FlyBase by the symbol Dmel\D1 (CG9745, FBgn0000412). It is a protein_coding_gene from Drosophila melanogaster. Its sequence location is 3R:5063805..5066376. It has the cytological map location 85D1. There is experimental evidence that it has the molecular function</span>: satellite DNA binding. The biological processes in which it is involved are …	1731	3	76.7481	86.0477	71.6666	76.6977	80.6371	81.2737	92.7645	75.4972	91.174	95.4611	97.0806	94.9065	69.0479	70.6187	68.0293	71.1126	73.337	65.9113	0.130029	0.86503	1	1.13159
FBgn0000413	da	2L	10388078	The gene daughterless is referred to in FlyBase by the symbol Dmel\da (CG5102, FBgn0000413). It is a protein_coding_gene from Drosophila melanogaster. Its sequence location is 2L:10388078..10392786. It has the cytological map location 31D11-31E1. There is experimental evidence that it has the molecular function</span>: protein heterodimerization activity; protein homodimerization activity; sequen…	3188	2	54.4086	48.5838	53.3169	54.6293	49.5366	48.2359	53.9465	56.3436	53.6912	48.7111	54.6155	53.9463	51.2071	54.7273	45.2091	45.7453	47.2328	50.945	0.866922	0.960956	1	1.04624
FBgn0000414	Dab	3L	16706242	The gene Disabled is referred to in FlyBase by the symbol Dmel\Dab (CG9695, FBgn0000414). It is a protein_coding_gene from Drosophila melanogaster. Its sequence location is 3L:16706242..16717089. It has the cytological map location 73C1. There is experimental evidence that it has the molecular function</span>: SH2 domain binding; protein binding; SH3 domain binding. There is experimental evidence…	8393	10	142.932	157.142	143.771	165.922	132.551	132.905	178.412	198.234	206.647	206.823	215.41	203.797	165.691	160.438	167.362	171.386	209.706	190.442	5.23757e-11	0.723729	0.154525	0.821786	Down
FBgn0000416	Sap-r	3R	26714795	The gene Saposin-related is referred to in FlyBase by the symbol Dmel\Sap-r (CG12070, FBgn0000416). It is a protein_coding_gene from Drosophila melanogaster. Its sequence location is 3R:26709186..26714795. It has the cytological map location 100A6-100A7. Its molecular function is unknown. There is experimental evidence that it is involved in the biological process</span>: dsRNA transport. 10 alle…	3451	7	712.623	676.941	705.083	677.715	689.516	700.822	901.267	857.276	744.609	757.66	677.763	694.303	1015.65	1030.57	704.078	714.307	887.533	913.452	2.98278e-05	0.898513	1.01834e-25	0.790548	Down
FBgn0000422	Ddc	2L	19120300	The gene Dopa decarboxylase is referred to in FlyBase by the symbol Dmel\Ddc (CG10697, FBgn0000422). It is a protein_coding_gene from Drosophila melanogaster. Its sequence location is 2L:19116480..19120300. It has the cytological map location 37C1. There is experimental evidence that it has the molecular function</span>: aromatic-L-amino-acid decarboxylase activity. There is experimental evidence…	1926	3	154.078	146.553	140.331	144.514	149.44	136.051	129.914	140.892	154.99	172.042	165.846	154.846	112.514	105.616	148.102	153.26	144.073	129.347	0.585407	0.948221	1	1.09844
FBgn0000426	SmF	2R	8071778	The gene Small ribonucleoprotein particle protein SmF is referred to in FlyBase by the symbol Dmel\SmF (CG16792, FBgn0000426). It is a protein_coding_gene from Drosophila melanogaster. Its sequence location is 2R:8071349..8071778. It has the cytological map location 48E6-48E7. Its molecular function is unknown. There is experimental evidence that it is involved in the biological process</span>: m…	430	1	3.45942	3.23002	2.43396	3.27789	3.22398	2.1703	3.2245	3.01833	3.03816	1.9863	2.02741	2.99707	3.58191	2.62663	4.41187	3.44911	3.56347	3.56277	0.910453	1.0923	1	0.839582
FBgn0000439	Dfd	3R	2617558	The gene Deformed is referred to in FlyBase by the symbol Dmel\Dfd (CG2189, FBgn0000439). It is a protein_coding_gene from Drosophila melanogaster. Its sequence location is 3R:2617558..2628153. It has the cytological map location 84A5. There is experimental evidence that it has the molecular function</span>: sequence-specific DNA binding. There is experimental evidence that it is involved in the …	2742	5	25.7723	28.0638	30.768	26.3855	32.1824	32.0247	29.0976	33.192	25.34	29.8338	26.306	22.9751	33.2981	26.621	32.3892	30.2957	33.136	28.4563	0.907537	1.05069	1	0.951141
FBgn0000442	Pkg21D	2L	790795	The gene cGMP-dependent protein kinase 21D is referred to in FlyBase by the symbol Dmel\Pkg21D (CG3324, FBgn0000442). It is a protein_coding_gene from Drosophila melanogaster. Its sequence location is 2L:786153..790795. It has the cytological map location 21E2. There is experimental evidence that it has the molecular function</span>: cGMP-dependent protein kinase activity. There is experimental e…	2580	5	5.87477	7.51915	6.00652	4.47481	7.50553	8.50351	6.5143	8.04869	9.10797	7.95538	7.08318	5.99329	7.89503	10.6652	12.2503	14.9358	12.5353	11.5923	0.912618	0.89221	1	0.570803
FBgn0000447	Dhod	3R	4478992	The gene Dihydroorotate dehydrogenase is referred to in FlyBase by the symbol Dmel\Dhod (CG9741, FBgn0000447). It is a protein_coding_gene from Drosophila melanogaster. Its sequence location is 3R:4477113..4478992. It has the cytological map location 85A5. There is experimental evidence that it has the molecular function</span>: dihydroorotate dehydrogenase activity. Based on sequence similarity,…	1472	2	13.9038	13.9933	9.78539	14.2004	12.9268	14.9342	13.0511	18.1066	14.1934	18.8993	15.1767	15.984	16.0781	21.6489	22.1013	19.1614	14.1214	11.319	0.575788	0.835794	1	0.763611
FBgn0000448	Hr46	2R	6124853	The gene Hormone receptor-like in 46 is referred to in FlyBase by the symbol Dmel\Hr46 (CG33183, FBgn0000448). It is a protein_coding_gene from Drosophila melanogaster. Its sequence location is 2R:6092959..6124853. It has the cytological map location 46F5-46F7. There is experimental evidence that it has the molecular function</span>: protein binding; ligand-dependent nuclear receptor activity. Th…	5250	9	102.849	93.7437	108.356	94.1039	77.7762	79.4539	90.5894	87.5449	80.0631	66.5823	103.117	101.903	56.209	53.1891	63.6845	60.4464	82.8304	72.5928	0.739016	1.04999	0.00047577	1.43021
FBgn0000451	ect	3L	10194934	The gene ectodermal is referred to in FlyBase by the symbol Dmel\ect (CG6611, FBgn0000451). It is a protein_coding_gene from Drosophila melanogaster. Its sequence location is 3L:10183376..10194934. It has the cytological map location 67D10. Its molecular function is unknown. The biological processes in which it is involved are not known. 2 alleles are reported. No phenotypic data is available. It…	2100	8	8.11563	6.51643	9.37481	9.76947	6.50287	6.46661	7.5968	10.0587	10.1222	7.95223	8.09554	7.99166	8.10185	7.12692	5.09677	5.96639	9.95158	8.06073	0.901321	0.902131	1	1.05511
FBgn0000454	Dip-B	3R	9608012	The gene Dipeptidase B is referred to in FlyBase by the symbol Dmel\Dip-B (CG9285, FBgn0000454). It is a protein_coding_gene from Drosophila melanogaster. Its sequence location is 3R:9608012..9611401. It has the cytological map location 87F13. There is experimental evidence that it has the molecular function</span>: tripeptidyl-peptidase activity; dipeptidyl-peptidase activity. There is experimen…	2035	5	58.0439	56.0921	55.9296	53.7722	62.27	59.8723	64.7822	67.4158	63.8321	69.6084	69.7774	60.9375	95.0554	95.59	108.766	108.837	83.5197	84.4243	0.277615	0.872908	4.88434e-10	0.600459
FBgn0000455	Dip-C	3R	8239460	The gene Dipeptidase C is referred to in FlyBase by the symbol Dmel\Dip-C (CG5663, FBgn0000455). It is a protein_coding_gene from Drosophila melanogaster. Its sequence location is 3R:8237527..8239460. It has the cytological map location 87B9. There is experimental evidence that it has the molecular function</span>: dipeptidyl-peptidase activity. There is experimental evidence that it is involved …	1934	1	18.6986	22.5635	15.7897	17.6283	22.5224	24.4873	19.547	21.137	23.3003	23.8647	24.2708	26.9747	29.3208	30.1199	40.3792	35.4809	39.4188	42.2162	0.684372	0.87487	0.00201817	0.560947
FBgn0000459	disco	X	16110767	The gene disconnected is referred to in FlyBase by the symbol Dmel\disco (CG9908, FBgn0000459). It is a protein_coding_gene from Drosophila melanogaster. Its sequence location is X:16104631..16110767. It has the cytological map location 14B3. There is experimental evidence that it has the molecular function</span>: DNA binding. There is experimental evidence that it is involved in the biological …	3231	2	19.845	23.6368	20.2757	18.7165	21.5109	23.4787	10.9381	15.0945	15.1969	14.9134	21.2094	13.9854	17.867	22.4847	15.4957	22.7292	23.4061	14.0313	0.112384	1.39552	1	1.09869
FBgn0000463	Dl	3R	15151935	The gene Delta is referred to in FlyBase by the symbol Dmel\Dl (CG3619, FBgn0000463). It is a protein_coding_gene from Drosophila melanogaster. Its sequence location is 3R:15128453..15151935. It has the cytological map location 92A1-92A2. There is experimental evidence that it has the molecular function</span>: Notch binding. There is experimental evidence for 23 unique biological process</span> …	5274	6	42.742	35.6714	45.827	38.3454	36.6469	35.4125	39.7203	39.2284	33.4301	31.8143	29.3509	25.9713	21.4521	20.4245	18.0603	24.3299	27.9048	26.0218	0.340817	1.17608	0.00507731	1.69795
FBgn0000464	Lar	2L	19606569	The gene Leukocyte-antigen-related-like is referred to in FlyBase by the symbol Dmel\Lar (CG10443, FBgn0000464). It is a protein_coding_gene from Drosophila melanogaster. Its sequence location is 2L:19606569..19731561. It has the cytological map location 37F2-38A2. There is experimental evidence that it has the molecular function</span>: protein tyrosine phosphatase activity. There is experimenta…	7606	17	288.449	285.332	278.586	274.603	234.879	228.349	303.41	303.9	316.075	306.236	349.914	339.665	211.978	221.119	262.335	236.318	275.569	270.051	1.69868e-06	0.828574	1	1.07637		Up
FBgn0000472	dm	X	3267216	The gene diminutive is referred to in FlyBase by the symbol Dmel\dm (CG10798, FBgn0000472). It is a protein_coding_gene from Drosophila melanogaster. Its sequence location is X:3267216..3280049. It has the cytological map location 3D2. There is experimental evidence that it has the molecular function</span>: transcription factor activity; protein binding; DNA binding. There is experimental eviden…	3465	3	48.7598	47.4562	56.4542	52.4126	40.031	46.0773	36.5475	28.1848	25.3608	27.8308	36.3929	37.9646	17.8262	16.8122	16.369	21.7452	23.3578	25.234	0.000247456	1.5144	1.10171e-13	2.39971	Down
FBgn0000473	Cyp6a2	2R	2668960	The gene Cytochrome P450-6a2 is referred to in FlyBase by the symbol Dmel\Cyp6a2 (CG9438, FBgn0000473). It is a protein_coding_gene from Drosophila melanogaster. Its sequence location is 2R:2667220..2668960. It has the cytological map location 42D1. Based on sequence similarity, it is predicted to have molecular function</span>: electron carrier activity. There is experimental evidence that it is…	1672	2	0	0	0	0	0	0	0	0	0	0	0	0	30.3202	32.0538	45.0983	40.1683	27.3659	32.0177	1	5.78782	7.71641e-56	4.39495e-13
FBgn0000477	DNaseII	3R	13845099	The gene Deoxyribonuclease II is referred to in FlyBase by the symbol Dmel\DNaseII (CG7780, FBgn0000477). It is a protein_coding_gene from Drosophila melanogaster. Its sequence location is 3R:13845099..13846883. It has the cytological map location 90E1. Based on sequence similarity, it is predicted to have molecular function</span>: deoxyribonuclease II activity. It is reported to be involved in …	1226	2	15.4014	21.509	16.8726	17.6147	22.5101	25.512	14.0688	19.1074	15.1959	13.917	14.1661	13.9855	36.6808	34.6618	46.6734	41.7341	37.4242	36.485	0.246634	1.32042	1.51232e-05	0.511085
FBgn0000479	dnc	X	3070475	The gene dunce is referred to in FlyBase by the symbol Dmel\dnc (CG32498, FBgn0000479). It is a protein_coding_gene from Drosophila melanogaster. Its sequence location is X:3070475..3233360. It has the cytological map location 3C9-3D1. Based on sequence similarity, it is predicted to have molecular function</span>: 3',5'-cyclic-AMP phosphodiesterase activity. There is experimental evidence that i…	4091	15	142.493	148.456	134.193	152.809	121.792	107.468	140.448	143.901	131.75	129.233	172.894	177.83	80.2506	96.5067	92.4037	95.2709	111.195	101.94	0.149368	0.900849	6.45529e-06	1.39761
FBgn0000482	dor	X	1559088	The gene deep orange is referred to in FlyBase by the symbol Dmel\dor (CG3093, FBgn0000482). It is a protein_coding_gene from Drosophila melanogaster. Its sequence location is X:1559088..1562487. It has the cytological map location 2B5. There is experimental evidence that it has the molecular function</span>: protein binding. There is experimental evidence that it is involved in the biological pr…	3161	5	11.6975	13.9741	9.74801	12.0773	12.9087	15.9518	16.2495	18.1124	17.2268	18.8939	15.1865	21.9799	16.03	17.8335	19.2463	18.1698	21.5736	17.8136	0.135595	0.709319	1	0.689977
FBgn0000489	Pka-C3	3L	15947897	The gene cAMP-dependent protein kinase 3 is referred to in FlyBase by the symbol Dmel\Pka-C3 (CG6117, FBgn0000489). It is a protein_coding_gene from Drosophila melanogaster. Its sequence location is 3L:15918904..15947897. It has the cytological map location 72B1-72B2. There is experimental evidence that it has the molecular function</span>: cAMP-dependent protein kinase activity. There is experim…	2802	8	113.596	98.3125	118.27	120.125	107.603	97.5986	129.189	125.763	108.421	106.377	117.325	105.892	65.8362	62.787	48.5272	49.024	50.656	62.7213	0.64328	0.945942	4.27547e-20	1.9305
FBgn0000490	dpp	2L	2428454	The gene decapentaplegic is referred to in FlyBase by the symbol Dmel\dpp (CG9885, FBgn0000490). It is a protein_coding_gene from Drosophila melanogaster. Its sequence location is 2L:2428454..2459609. It has the cytological map location 22F1-22F3. There is experimental evidence that it has the molecular function</span>: specific transcriptional repressor activity; protein heterodimerization activ…	3427	3	28.9704	29.0688	26.2593	29.5014	26.9277	26.7883	24.8106	24.1509	26.3292	23.8617	25.2832	21.977	19.6226	23.2856	22.735	21.6316	21.3904	23.2607	0.63847	1.14413	1	1.26977
FBgn0000492	Dr	3R	25382109	The gene Drop is referred to in FlyBase by the symbol Dmel\Dr (CG1897, FBgn0000492). It is a protein_coding_gene from Drosophila melanogaster. Its sequence location is 3R:25382109..25391007. It has the cytological map location 99B3. Based on sequence similarity, it is predicted to have molecular function</span>: transcription factor activity; DNA binding. There is experimental evidence that it is…	2592	2	5.88685	6.48581	9.29572	5.53598	6.47306	7.47523	6.42939	4.02848	6.07302	5.96785	5.05842	2.99604	6.26736	7.18395	5.15782	6.96221	6.23507	6.23383	0.61244	1.34692	1	1.08182
FBgn0000497	ds	2L	714968	The gene dachsous is referred to in FlyBase by the symbol Dmel\ds (CG17941, FBgn0000497). It is a protein_coding_gene from Drosophila melanogaster. Its sequence location is 2L:640021..714968. It has the cytological map location 21E2. There is experimental evidence that it has the molecular function</span>: cell adhesion molecule binding. There is experimental evidence for 14 unique biological pro…	12404	12	33.6154	31.2996	34.3167	33.8908	34.3712	27.9513	47.1685	44.2575	31.4343	35.7914	31.3822	33.9648	54.906	49.1003	43.3362	45.7002	55.5719	51.8374	0.475878	0.872528	0.0264338	0.650504
FBgn0000499	dsh	X	11249914	The gene dishevelled is referred to in FlyBase by the symbol Dmel\dsh (CG18361, FBgn0000499). It is a protein_coding_gene from Drosophila melanogaster. Its sequence location is X:11249914..11252757. It has the cytological map location 10B4-10B5. There is experimental evidence that it has the molecular function</span>: phosphatidic acid binding. There is experimental evidence for 20 unique biologi…	2844	1	25.5987	27.9721	25.04	28.3842	25.8346	24.6617	22.8959	29.1848	34.4228	33.8141	32.3589	29.9699	25.6858	28.3608	36.8342	41.145	33.9309	35.7932	0.482361	0.862274	1	0.780626
FBgn0000500	Dsk	3R	16170	The gene Drosulfakinin is referred to in FlyBase by the symbol Dmel\Dsk (CG18090, FBgn0000500). It is a protein_coding_gene from Drosophila melanogaster. Its sequence location is 3R:15388..16170. It has the cytological map location 81F6. It is reported to have molecular function</span>: neuropeptide hormone activity. There is experimental evidence that it is involved in the biological process</sp…	783	1	25.3887	22.6482	20.3912	18.7758	27.8118	22.4889	22.705	21.1387	21.2889	24.8597	27.2935	25.9749	14.3248	18.0285	15.7672	13.7947	9.57332	17.0686	0.882132	0.959821	1	1.55272
FBgn0000504	dsx	3R	3793130	The gene doublesex is referred to in FlyBase by the symbol Dmel\dsx (CG11094, FBgn0000504). It is a protein_coding_gene from Drosophila melanogaster. Its sequence location is 3R:3750045..3793130. It has the cytological map location 84E5-84E6. There is experimental evidence that it has the molecular function</span>: protein binding; protein homodimerization activity. There is experimental evidence…	4010	5	30.1295	28.0588	32.9608	26.3796	35.303	21.6072	32.2358	26.1674	26.3486	29.8334	26.3068	26.9726	27.6554	33.1437	37.909	30.2699	31.2444	26.571	0.930273	1.03916	1	0.93386
FBgn0000520	dwg	X	2621733	The gene deformed wings is referred to in FlyBase by the symbol Dmel\dwg (CG2711, FBgn0000520). It is a protein_coding_gene from Drosophila melanogaster. Its sequence location is X:2621733..2624092. It has the cytological map location 3B3. There is experimental evidence that it has the molecular function</span>: protein binding; chromatin insulator sequence binding. The biological processes in wh…	2017	3	6.89216	7.48459	3.73362	6.53976	6.43508	3.28759	7.58545	10.0576	8.10655	8.95009	7.08751	7.99181	6.14602	7.99017	9.64366	10.4961	9.86483	8.92106	0.318433	0.690507	1	0.647787
FBgn0000524	dx	X	6428043	The gene deltex is referred to in FlyBase by the symbol Dmel\dx (CG3929, FBgn0000524). It is a protein_coding_gene from Drosophila melanogaster. Its sequence location is X:6428043..6432615. It has the cytological map location 6B1-6B2. There is experimental evidence that it has the molecular function</span>: protein binding. There is experimental evidence that it is involved in the biological proc…	3824	4	11.5632	11.8225	9.60518	11.9938	9.72089	9.66891	9.704	10.0608	9.1196	6.95377	8.09899	11.9893	11.624	18.1772	10.358	9.34601	9.68819	14.3836	0.816725	1.15106	1	0.874927
FBgn0000527	e	3R	17062900	The gene ebony is referred to in FlyBase by the symbol Dmel\e (CG3331, FBgn0000527). It is a protein_coding_gene from Drosophila melanogaster. Its sequence location is 3R:17055552..17062900. It has the cytological map location 93C7-93D1. There is experimental evidence that it has the molecular function</span>: beta-alanyl-dopamine synthase activity. There is experimental evidence that it is invol…	3152	7	46.5513	46.4013	41.9811	53.4609	52.5897	48.1582	59.1161	55.3337	49.6463	51.7052	46.5467	43.9536	140.194	148.836	124.65	119.165	133.081	120.2	0.775868	0.94398	7.52649e-49	0.367808
FBgn0000529	bsh	2L	19769067	The gene brain-specific homeobox is referred to in FlyBase by the symbol Dmel\bsh (CG10604, FBgn0000529). It is a protein_coding_gene from Drosophila melanogaster. Its sequence location is 2L:19765776..19769067. It has the cytological map location 38A3. Based on sequence similarity, it is predicted to have molecular function</span>: RNA polymerase II transcription factor activity. It is reported …	2012	4	3.45945	3.23003	3.52851	3.27791	3.224	1.12511	4.27505	2.01584	3.04028	1.98549	3.03545	3.9964	2.64676	3.57495	3.48822	3.45948	3.57172	3.57103	0.911682	0.972558	1	0.878538
FBgn0000533	ea	3R	11154452	The gene easter is referred to in FlyBase by the symbol Dmel\ea (CG4920, FBgn0000533). It is a protein_coding_gene from Drosophila melanogaster. Its sequence location is 3R:11154452..11156135. It has the cytological map location 88F1. There is experimental evidence that it has the molecular function</span>: serine-type endopeptidase activity. There is experimental evidence that it is involved in …	1434	3	7.05617	8.61139	7.21533	6.63824	9.63351	9.58789	8.62711	8.05117	10.12	8.95009	7.08752	6.99236	14.2272	13.2275	21.2109	21.9822	15.0858	15.0827	1	0.97821	0.317153	0.483479
FBgn0000535	eag	X	14849510	The gene ether a go-go is referred to in FlyBase by the symbol Dmel\eag (CG10952, FBgn0000535). It is a protein_coding_gene from Drosophila melanogaster. Its sequence location is X:14849510..14899359. It has the cytological map location 13A2-13A5. There is experimental evidence that it has the molecular function</span>: voltage-gated cation channel activity. There is experimental evidence that it…	4552	17	60.4838	68.8061	57.3133	69.817	61.3419	55.7989	63.8854	68.4331	72.9376	75.5732	78.8706	74.9261	31.6475	34.2682	55.2883	56.6906	63.061	55.5898	0.163029	0.8595	1	1.25971
FBgn0000536	eas	X	16172360	The gene easily shocked is referred to in FlyBase by the symbol Dmel\eas (CG3525, FBgn0000536). It is a protein_coding_gene from Drosophila melanogaster. Its sequence location is X:16172360..16179654. It has the cytological map location 14B7. There is experimental evidence that it has the molecular function</span>: ethanolamine kinase activity. There is experimental evidence that it is involved i…	2296	5	116.152	106.912	115.268	112.86	125.676	125.043	95.9623	89.5617	90.1709	94.4623	93.0543	92.9075	106.956	92.6892	93.1601	109.551	99.057	99.9601	0.000955131	1.26216	1	1.16718		Up
FBgn0000541	E(bx)	3L	246901	The gene Enhancer of bithorax is referred to in FlyBase by the symbol Dmel\E(bx) (CG32346, FBgn0000541). It is a protein_coding_gene from Drosophila melanogaster. Its sequence location is 3L:234101..246901. It has the cytological map location 61B2-61B3. There is experimental evidence that it has the molecular function</span>: ligand-dependent nuclear receptor binding. There is experimental eviden…	8834	13	294.207	264.117	320.094	260.662	237.048	237.911	321.035	301.852	264.441	270.442	269.075	265.733	183.75	179.347	184.957	173.687	221.24	201.082	0.489737	0.953598	3.65721e-15	1.4108
FBgn0000542	ec	X	3705976	The gene echinus is referred to in FlyBase by the symbol Dmel\ec (CG2904, FBgn0000542). It is a protein_coding_gene from Drosophila melanogaster. Its sequence location is X:3705976..3751658. It has the cytological map location 3F2-3F3. It is reported to have molecular function</span>: ubiquitin thiolesterase activity. There is experimental evidence that it is involved in the biological process</s…	6747	5	23.5408	25.9506	25.1878	26.3587	34.2422	35.1186	35.5459	28.1879	36.454	35.8004	35.3928	28.9693	33.0637	27.334	44.0812	37.323	37.5574	36.6165	0.429488	0.850503	1	0.788971
FBgn0000543	ecd	3L	2265811	The gene ecdysoneless is referred to in FlyBase by the symbol Dmel\ecd (CG5714, FBgn0000543). It is a protein_coding_gene from Drosophila melanogaster. Its sequence location is 3L:2263581..2265811. It has the cytological map location 62D4. Its molecular function is unknown. There is experimental evidence for 11 unique biological process</span> terms, many of which group under: anatomical structur…	2158	2	23.0711	20.4908	16.9227	20.8021	20.4516	22.4239	24.895	29.176	28.3592	26.8454	26.3028	26.973	28.5978	29.4097	35.1436	34.8733	27.5157	30.311	0.138127	0.763834	1	0.668074
FBgn0000546	EcR	2R	2056681	The gene Ecdysone receptor is referred to in FlyBase by the symbol Dmel\EcR (CG1765, FBgn0000546). It is a protein_coding_gene from Drosophila melanogaster. Its sequence location is 2R:1977924..2056681. It has the cytological map location 42A9-42A12. There is experimental evidence that it has the molecular function</span>: ecdysteroid hormone receptor activity; protein binding; protein heterodime…	5197	7	75.4252	75.4221	79.2689	82.9342	70.0275	63.3783	76.5787	80.4886	77.9922	74.5721	68.8034	71.9273	63.5969	58.6987	60.8859	61.292	76.265	76.2511	0.910535	0.991327	1	1.1246
FBgn0000547	ed	2L	4031379	The gene echinoid is referred to in FlyBase by the symbol Dmel\ed (CG12676, FBgn0000547). It is a protein_coding_gene from Drosophila melanogaster. Its sequence location is 2L:4031379..4115059. It has the cytological map location 24D4-24D6. There is experimental evidence that it has the molecular function</span>: protein binding. There is experimental evidence for 15 unique biological process</sp…	5686	9	177.162	164.886	172.975	170.627	160.339	138.436	177.898	173.069	167.159	158.081	165.891	175.826	160.139	150.32	125.184	122.372	152.943	145.572	0.746546	0.967089	1	1.14931
FBgn0000556	Ef1alpha48D	2R	7779597	The gene Elongation factor 1Î±48D is referred to in FlyBase by the symbol Dmel\Ef1Î±48D (CG8280, FBgn0000556). It is a protein_coding_gene from Drosophila melanogaster. Its sequence location is 2R:7779597..7783025. It has the cytological map location 48C5. Based on sequence similarity, it is predicted to have molecular function</span>: translation elongation factor activity. There is experimental…	2059	2	2230.21	2136.26	2084.36	2106.36	2377.84	2289.65	1629.09	1586.83	1632.97	1611.79	1468.69	1391.61	3047	2990.19	2205.4	2191.07	2543.53	2529.64	7.51398e-139	1.41881	1.18667e-36	0.85283
FBgn0000557	Ef1alpha100E	3R	27564190	The gene Elongation factor 1Î±100E is referred to in FlyBase by the symbol Dmel\Ef1Î±100E (CG1873, FBgn0000557). It is a protein_coding_gene from Drosophila melanogaster. Its sequence location is 3R:27564190..27569028. It has the cytological map location 100D2. Based on sequence similarity, it is predicted to have molecular function</span>: translation elongation factor activity. Based on sequenc…	2606	5	688.416	688.646	723.598	701.516	636.004	657.144	592.757	561.528	694.884	681.122	667.544	672.333	653.036	634.204	540.102	548.197	527.169	535.189	0.0871706	1.05818	3.46443e-10	1.19123
FBgn0000559	Ef2b	2L	21682150	The gene Elongation factor 2b is referred to in FlyBase by the symbol Dmel\Ef2b (CG2238, FBgn0000559). It is a protein_coding_gene from Drosophila melanogaster. Its sequence location is 2L:21678097..21682150. It has the cytological map location 39E7. Based on sequence similarity, it is predicted to have molecular function</span>: translation elongation factor activity. There is experimental evide…	2858	5	1470.67	1602.6	1492.03	1629.79	1688.47	1695.69	1640.25	1750.84	1749.48	1755.97	1594.11	1598.4	2743.43	2819.57	2023.64	2055.03	2433.86	2454.9	0.00574659	0.94947	7.36223e-217	0.659255	Down
FBgn0000562	egl	2R	19634348	The gene egalitarian is referred to in FlyBase by the symbol Dmel\egl (CG4051, FBgn0000562). It is a protein_coding_gene from Drosophila melanogaster. Its sequence location is 2R:19622427..19634348. It has the cytological map location 59F7. There is experimental evidence that it has the molecular function</span>: mRNA binding. There is experimental evidence that it is involved in the biological p…	4424	8	67.4882	65.8564	77.895	66.8798	74.1239	68.5228	80.959	91.5492	82.0566	84.5207	73.8666	78.9204	76.0646	85.9235	78.4493	82.3426	87.6991	79.3592	0.124412	0.855437	1	0.85899
FBgn0000564	Eh	3R	13275250	The gene Eclosion hormone is referred to in FlyBase by the symbol Dmel\Eh (CG5400, FBgn0000564). It is a protein_coding_gene from Drosophila melanogaster. Its sequence location is 3R:13272364..13275250. It has the cytological map location 90B1. Based on sequence similarity, it is predicted to have molecular function</span>: eclosion hormone activity. Based on sequence similarity, it is predicted …	1374	4	5.82585	5.41329	7.04178	6.5479	5.40244	5.37344	4.33762	6.03399	4.05736	3.97476	5.05657	4.99506	2.66879	4.54835	3.51877	3.49171	0.794518	2.65364	0.772583	1.25125	1	2.01432
FBgn0000565	Eip71CD	3L	15504153	The gene Ecdysone-induced protein 28/29kD is referred to in FlyBase by the symbol Dmel\Eip71CD (CG7266, FBgn0000565). It is a protein_coding_gene from Drosophila melanogaster. Its sequence location is 3L:15504153..15506302. It has the cytological map location 71D3-71D4. There is experimental evidence that it has the molecular function</span>: peptide-methionine-(S)-S-oxide reductase activity. The…	1089	3	28.0114	33.3145	26.405	24.3034	35.3383	33.0906	26.1565	32.2064	40.4916	35.7973	36.4058	36.964	33.8666	39.3115	42.0473	48.1408	38.3437	33.6794	0.475818	0.867521	1	0.766659
FBgn0000566	Eip55E	2R	14515399	The gene Eip55E is referred to in FlyBase by the symbol Dmel\Eip55E (CG5345, FBgn0000566). It is a protein_coding_gene from Drosophila melanogaster. Its sequence location is 2R:14515399..14516784. It has the cytological map location 55E2. It is reported to have molecular function</span>: cystathionine gamma-lyase activity. It is reported to be involved in the biological process</span>: sulfur ami…	1386	1	16.396	18.3274	17.8602	18.6044	20.3743	18.1992	22.492	21.1216	16.2176	15.9043	14.1782	15.9833	19.6428	22.3698	24.6162	24.4272	23.288	14.8678	0.992477	1.03649	1	0.849468
FBgn0000567	Eip74EF	3L	17612407	The gene Ecdysone-induced protein 74EF is referred to in FlyBase by the symbol Dmel\Eip74EF (CG32180, FBgn0000567). It is a protein_coding_gene from Drosophila melanogaster. Its sequence location is 3L:17553258..17612407. It has the cytological map location 74D4-74E2. Based on sequence similarity, it is predicted to have molecular function</span>: specific RNA polymerase II transcription factor a…	5994	8	128.882	131.438	142.986	120.615	129.077	120.004	145.244	138.838	118.548	120.304	113.32	113.884	112.568	98.2735	96.8479	79.8519	104.645	100.012	0.868456	1.03048	0.00882621	1.30531
FBgn0000568	Eip75B	3L	18052698	The gene Ecdysone-induced protein 75B is referred to in FlyBase by the symbol Dmel\Eip75B (CG8127, FBgn0000568). It is a protein_coding_gene from Drosophila melanogaster. Its sequence location is 3L:17945063..18052698. It has the cytological map location 75A10-75B6. There is experimental evidence that it has the molecular function</span>: heme binding. There is experimental evidence that it is in…	4536	6	153.974	149.675	152.707	149.803	132.494	117.062	147.764	142.889	140.824	139.196	148.673	145.855	104.792	98.8357	122.692	111.83	113.474	110.69	0.900108	0.989035	0.00674424	1.29201
FBgn0000575	emc	3L	749406	The gene extra macrochaetae is referred to in FlyBase by the symbol Dmel\emc (CG1007, FBgn0000575). It is a protein_coding_gene from Drosophila melanogaster. Its sequence location is 3L:749406..753505. It has the cytological map location 61C9. There is experimental evidence that it has the molecular function</span>: transcription repressor activity; protein heterodimerization activity. There is e…	2056	2	198.834	169.304	191.647	157.978	159.451	171.26	187.472	165.033	159.084	154.096	184.055	179.823	156.165	145.428	95.1339	102.396	114.944	122.274	0.909337	1.01837	1.68291e-09	1.4239
FBgn0000576	ems	3R	9727581	The gene empty spiracles is referred to in FlyBase by the symbol Dmel\ems (CG2988, FBgn0000576). It is a protein_coding_gene from Drosophila melanogaster. Its sequence location is 3R:9727581..9730346. It has the cytological map location 88A2. Based on sequence similarity, it is predicted to have molecular function</span>: specific RNA polymerase II transcription factor activity. There is experime…	2476	2	4.6683	5.37446	3.66986	3.35164	5.36464	6.37234	4.33762	6.03399	5.06428	4.97171	4.05048	3.99559	5.40126	3.49816	6.18722	5.21095	4.43266	4.43175	1	1.01222	1	0.98763
FBgn0000577	en	2R	7415715	The gene engrailed is referred to in FlyBase by the symbol Dmel\en (CG9015, FBgn0000577). It is a protein_coding_gene from Drosophila melanogaster. Its sequence location is 2R:7411509..7415715. It has the cytological map location 47F17-48A1. Based on sequence similarity, it is predicted to have molecular function</span>: specific RNA polymerase II transcription factor activity. There is experimen…	2467	3	2.40007	3.24307	4.64644	4.34014	2.19465	3.21963	4.28839	3.02032	3.04231	3.97841	4.04316	1.99733	3.55144	4.47724	3.44052	2.48954	5.41848	5.41754	0.915848	0.983999	1	0.808397
FBgn0000578	ena	2R	15029140	The gene enabled is referred to in FlyBase by the symbol Dmel\ena (CG15112, FBgn0000578). It is a protein_coding_gene from Drosophila melanogaster. Its sequence location is 2R:15029140..15050124. It has the cytological map location 56B5-56C1. There is experimental evidence that it has the molecular function</span>: protein binding; SH3 domain binding. There is experimental evidence for 12 unique …	3821	10	57.8555	53.9019	57.9447	49.4241	52.7511	53.5231	56.1511	56.3523	49.6746	52.6887	63.6973	65.9373	48.4245	49.156	44.3145	47.5927	55.6324	47.2421	0.760229	0.944555	1	1.113
FBgn0000579	Eno	2L	1729629	The gene Enolase is referred to in FlyBase by the symbol Dmel\Eno (CG17654, FBgn0000579). It is a protein_coding_gene from Drosophila melanogaster. Its sequence location is 2L:1724974..1729629. It has the cytological map location 22B1. Based on sequence similarity, it is predicted to have molecular function</span>: phosphopyruvate hydratase activity. It is reported to be involved in the biologica…	1772	2	573.947	646.308	565.758	607.462	614.092	590.713	519.595	603.741	663.456	652.299	568.476	580.42	858.76	860.725	1113.72	1131.46	894.131	920.926	1	1.00287	1.96329e-108	0.622569
FBgn0000581	E(Pc)	2R	7339722	The gene Enhancer of Polycomb is referred to in FlyBase by the symbol Dmel\E(Pc) (CG7776, FBgn0000581). It is a protein_coding_gene from Drosophila melanogaster. Its sequence location is 2R:7339722..7351535. It has the cytological map location 47F13-47F14. Its molecular function is unknown. There is experimental evidence that it is involved in the biological process</span>: chromatin organization…	9380	11	114.771	117.335	118.345	113.768	96.0364	103.926	126.258	124.777	114.514	129.264	127.443	136.866	92.8381	91.5228	109.16	102.89	116.295	139.335	0.0863889	0.874933	1	1.01862
FBgn0000588	esc	2L	11829402	The gene extra sexcombs is referred to in FlyBase by the symbol Dmel\esc (CG14941, FBgn0000588). It is a protein_coding_gene from Drosophila melanogaster. Its sequence location is 2L:11827180..11829402. It has the cytological map location 33A2. There is experimental evidence that it has the molecular function</span>: protein binding. There is experimental evidence that it is involved in the biolo…	1725	4	10.4558	12.8483	9.57797	14.0708	6.57936	8.61942	13.994	15.0877	11.1544	10.9321	12.1423	13.9865	4.35217	7.1429	8.8333	7.8378	6.19588	8.07766	0.593488	0.804062	1	1.46447
FBgn0000592	Est-6	3L	12181935	The gene Esterase 6 is referred to in FlyBase by the symbol Dmel\Est-6 (CG6917, FBgn0000592). It is a protein_coding_gene from Drosophila melanogaster. Its sequence location is 3L:12181935..12183805. It has the cytological map location 69A1. It is reported to have molecular function</span>: carboxylesterase activity. There is experimental evidence that it is involved in the biological process</sp…	1820	2	256.478	228.808	242.54	246.399	262.325	276.828	111.696	92.6446	173.122	158.12	153.706	155.848	145.207	157.461	163.718	163.35	142.653	127.055	5.60369e-39	1.79069	1.8797e-32	1.68257	Down
FBgn0000611	exd	X	15886520	The gene extradenticle is referred to in FlyBase by the symbol Dmel\exd (CG8933, FBgn0000611). It is a protein_coding_gene from Drosophila melanogaster. Its sequence location is X:15886520..15890040. It has the cytological map location 14A5. There is experimental evidence that it has the molecular function</span>: protein binding; DNA binding. There is experimental evidence that it is involved in…	2378	5	132.1	122.926	140.57	129.091	119.523	110.489	144.293	131.815	133.708	141.209	119.384	107.887	123.142	121.729	109.842	108.961	108.737	116.077	0.845908	0.96968	1	1.09617
FBgn0000617	e(y)1	X	17736208	The gene enhancer of yellow 1 is referred to in FlyBase by the symbol Dmel\e(y)1 (CG6474, FBgn0000617). It is a protein_coding_gene from Drosophila melanogaster. Its sequence location is X:17736208..17737381. It has the cytological map location 16E1. Based on sequence similarity, it is predicted to have molecular function</span>: general RNA polymerase II transcription factor activity; transcript…	1110	2	4.68073	6.41916	3.6829	4.41156	4.33167	6.37879	5.45935	11.0567	6.08542	7.95632	6.07518	5.99344	8.01087	4.24	9.62401	12.3351	10.7912	9.84646	0.427753	0.701555	1	0.545234
FBgn0000618	e(y)2	X	11470628	The gene enhancer of yellow 2 is referred to in FlyBase by the symbol Dmel\e(y)2 (CG15191, FBgn0000618). It is a protein_coding_gene from Drosophila melanogaster. Its sequence location is X:11470148..11470628. It has the cytological map location 10C7. There is experimental evidence that it has the molecular function</span>: protein binding; C2H2 zinc finger domain binding; transcription activator…	481	1	5.7744	3.30211	3.69582	6.51486	4.33761	7.41822	5.35883	3.02263	3.04712	5.97038	5.05371	2.99638	4.44171	4.42151	4.30366	7.98612	4.41712	5.35712	0.810779	1.21981	1	1.00374
FBgn0000625	eyg	3L	12461121	The gene eyegone is referred to in FlyBase by the symbol Dmel\eyg (CG10488, FBgn0000625). It is a protein_coding_gene from Drosophila melanogaster. Its sequence location is 3L:12456132..12461121. It has the cytological map location 69C2. There is experimental evidence that it has the molecular function</span>: transcription repressor activity. There is experimental evidence that it is involved in…	2653	5	3.58208	5.37447	4.76887	4.4041	4.32567	6.37235	5.39661	5.03237	6.07412	5.96737	5.05933	3.99537	5.40126	4.43693	7.12431	4.28414	2.56144	5.37383	0.934989	0.914429	1	0.987856
FBgn0000629	E(z)	3L	10631230	The gene Enhancer of zeste is referred to in FlyBase by the symbol Dmel\E(z) (CG6502, FBgn0000629). It is a protein_coding_gene from Drosophila melanogaster. Its sequence location is 3L:10627675..10631230. It has the cytological map location 67E5. There is experimental evidence that it has the molecular function</span>: histone methyltransferase activity (H3-K27 specific); protein binding; histon…	2463	7	18.4989	16.2059	15.5774	16.4576	15.1317	21.2767	21.5344	17.1142	22.2747	18.8888	18.216	21.9789	21.5423	19.5788	21.8629	21.6877	22.3723	19.5566	0.60742	0.859518	1	0.814753
FBgn0000633	fas	2R	9510593	The gene faint sausage is referred to in FlyBase by the symbol Dmel\fas (CG17716, FBgn0000633). It is a protein_coding_gene from Drosophila melanogaster. Its sequence location is 2R:9510593..9636882. It has the cytological map location 50B6-50C3. Its molecular function is unknown. There is experimental evidence that it is involved in the biological process</span>: morphogenesis of an epithelium; …	5944	13	123.356	101.379	122.512	102.94	90.6462	85.9599	128.16	118.733	104.386	108.367	122.37	117.883	76.4199	75.1865	60.6623	61.0548	74.1939	81.5971	0.19058	0.895549	1.30295e-05	1.46067
FBgn0000634	Fas1	3R	12450948	The gene Fasciclin 1 is referred to in FlyBase by the symbol Dmel\Fas1 (CG6588, FBgn0000634). It is a protein_coding_gene from Drosophila melanogaster. Its sequence location is 3R:12450948..12465493. It has the cytological map location 89D5-89D6. There is experimental evidence that it has the molecular function</span>: cell adhesion molecule binding. There is experimental evidence that it is invo…	3067	13	2021.21	1803.07	2013.38	1713.42	1603.24	1659.95	2105.61	1886.7	1764.76	1668.42	1932.88	1873.13	1462.17	1434.84	1127.95	1106.15	1355.52	1389.37	0.0359763	0.962852	3.2549e-98	1.37306
FBgn0000635	Fas2	X	4100123	The gene Fasciclin 2 is referred to in FlyBase by the symbol Dmel\Fas2 (CG3665, FBgn0000635). It is a protein_coding_gene from Drosophila melanogaster. Its sequence location is X:4028405..4100123. It has the cytological map location 4B1-4B3. There is experimental evidence that it has the molecular function</span>: protein binding. There is experimental evidence for 13 unique biological process</s…	3447	10	85.8887	84.094	87.7233	88.5709	79.7264	84.548	101.256	95.5898	96.2295	94.4605	87.0096	87.9106	90.4943	103.055	84.3263	88.1449	108.51	89.1006	0.3959	0.907717	1	0.905825
FBgn0000636	Fas3	2L	18320101	The gene Fasciclin 3 is referred to in FlyBase by the symbol Dmel\Fas3 (CG5803, FBgn0000636). It is a protein_coding_gene from Drosophila melanogaster. Its sequence location is 2L:18320101..18392575. It has the cytological map location 36F2-36F4. Its molecular function is unknown. There is experimental evidence that it is involved in the biological process</span>: olfactory learning; synaptic tar…	2471	8	75.3299	71.1701	65.7134	74.3836	78.3797	69.6208	72.3108	73.4545	73.9471	79.5577	72.8258	63.9334	94.4492	102.406	77.3446	83.0321	83.8255	78.2703	0.91816	0.996716	1	0.836846
FBgn0000639	Fbp1	3L	14091156	The gene Fat body protein 1 is referred to in FlyBase by the symbol Dmel\Fbp1 (CG17285, FBgn0000639). It is a protein_coding_gene from Drosophila melanogaster. Its sequence location is 3L:14087686..14091156. It has the cytological map location 70D2. There is experimental evidence that it has the molecular function</span>: protein transporter activity. There is experimental evidence that it is inv…	3408	2	19.2866	26.4329	11.9814	9.98571	5.60122	5.55772	7.51299	8.045	7.08722	5.96459	5.06454	3.99495	93.0421	91.7584	61.4432	60.9189	68.5197	73.1316	0.00284556	2.0931	5.68394e-58	0.175676
FBgn0000640	Fbp2	2L	9426860	The gene Fat body protein 2 is referred to in FlyBase by the symbol Dmel\Fbp2 (CG3763, FBgn0000640). It is a protein_coding_gene from Drosophila melanogaster. Its sequence location is 2L:9426860..9427835. It has the cytological map location 30B3. It is reported to have molecular function</span>: nutrient reservoir activity. An electronic pipeline based on InterPro domains suggests that it is invo…	916	2	15.7692	16.9566	9.5084	6.68666	4.45792	3.37512	3.23699	3.01934	2.03299	3.9794	3.03545	2.99691	39.8379	31.2581	26.8195	26.5874	33.0997	31.2239	0.000316998	3.10112	2.33714e-13	0.300561
FBgn0000658	fj	2R	14120268	The gene four-jointed is referred to in FlyBase by the symbol Dmel\fj (CG10917, FBgn0000658). It is a protein_coding_gene from Drosophila melanogaster. Its sequence location is 2R:14120268..14123816. It has the cytological map location 55C1. There is experimental evidence that it has the molecular function</span>: protein kinase activity. There is experimental evidence that it is involved in the …	3549	1	24.551	26.9512	25.0899	25.2511	28.9854	30.9199	24.9302	23.1569	30.3807	29.8326	32.3481	28.9713	25.9553	24.9105	26.1301	24.9965	35.1946	25.8168	0.852439	0.953594	1	0.992299
FBgn0000659	fkh	3R	24410834	The gene fork head is referred to in FlyBase by the symbol Dmel\fkh (CG10002, FBgn0000659). It is a protein_coding_gene from Drosophila melanogaster. Its sequence location is 3R:24406805..24410834. It has the cytological map location 98D5. There is experimental evidence that it has the molecular function</span>: transcription factor activity; sequence-specific DNA binding. There is experimental e…	3280	1	34.4715	29.0984	35.1491	26.3735	22.7747	25.7728	23.8831	25.1644	26.3503	24.8494	31.3416	37.9663	21.6223	21.5365	17.3331	15.3473	19.6405	21.5138	1	1.02409	1	1.48419
FBgn0000662	fl(2)d	2R	9712059	The gene female lethal d is referred to in FlyBase by the symbol Dmel\fl(2)d (CG6315, FBgn0000662). It is a protein_coding_gene from Drosophila melanogaster. Its sequence location is 2R:9707129..9712059. It has the cytological map location 50C6. Its molecular function is unknown. There is experimental evidence that it is involved in the biological process</span>: RNA splicing, via transesterifica…	2568	4	56.905	58.1709	52.5357	64.341	55.965	53.5878	59.5066	63.3978	65.8462	67.6172	66.7521	68.9325	46.1487	46.8657	66.6516	72.5203	66.2966	62.5684	0.273074	0.871071	1	0.945864
FBgn0000667	Actn	X	1936344	The gene Î± actinin is referred to in FlyBase by the symbol Dmel\Actn (CG4376, FBgn0000667). It is a protein_coding_gene from Drosophila melanogaster. Its sequence location is X:1919149..1936344. It has the cytological map location 2C4-2C7. Based on sequence similarity, it is predicted to have molecular function</span>: calcium ion binding; actin filament binding; actin binding. There is experime…	3511	10	306.339	329.417	302.669	349.514	255.444	251.97	238.859	287.764	291.701	297.328	244.82	247.75	254.348	266.954	261.579	260.402	323.114	309.408	0.0189285	1.11636	1	1.07134		Up
FBgn0000709	fliI	X	21210823	The gene flightless I is referred to in FlyBase by the symbol Dmel\fliI (CG1484, FBgn0000709). It is a protein_coding_gene from Drosophila melanogaster. Its sequence location is X:21210823..21216117. It has the cytological map location 19F5. Based on sequence similarity, it is predicted to have molecular function</span>: calcium ion binding; actin binding. There is experimental evidence that it i…	4774	4	31.6082	38.7115	35.637	35.0589	32.3716	40.5299	36.9069	41.2636	45.5816	50.7235	47.5259	43.956	43.9006	39.9946	49.0849	49.617	40.8869	47.3951	0.12314	0.804328	1	0.789714
FBgn0000711	flw	X	10279966	The gene flapwing is referred to in FlyBase by the symbol Dmel\flw (CG2096, FBgn0000711). It is a protein_coding_gene from Drosophila melanogaster. Its sequence location is X:10279966..10302119. It has the cytological map location 9B14-9C1. There is experimental evidence that it has the molecular function</span>: myosin phosphatase activity. There is experimental evidence that it is involved in t…	2571	6	244.543	226.385	248.68	224.504	221.704	214.213	268.623	276.703	265.413	255.529	254.908	263.737	164.78	165.933	180.851	163.36	193.232	195.027	0.00306084	0.870727	1.47142e-06	1.29802
FBgn0000715	Fmrf	2R	5793796	The gene FMRFamide-related is referred to in FlyBase by the symbol Dmel\Fmrf (CG2346, FBgn0000715). It is a protein_coding_gene from Drosophila melanogaster. Its sequence location is 2R:5793796..5797969. It has the cytological map location 46C4. It is reported to have molecular function</span>: hormone activity; neuropeptide hormone activity. There is experimental evidence that it is involved in …	1437	2	7.00796	7.54544	6.06079	5.55695	9.60646	8.52849	3.34833	6.03961	8.09593	4.96691	8.08443	8.99214	4.37183	6.22504	7.93033	6.01479	8.10494	7.15961	0.892082	1.1209	1	1.11304
FBgn0000719	fog	X	22257020	The gene folded gastrulation is referred to in FlyBase by the symbol Dmel\fog (CG9559, FBgn0000719). It is a protein_coding_gene from Drosophila melanogaster. Its sequence location is X:22227998..22257020. It has the cytological map location 20E2-20F1. Its molecular function is unknown. There is experimental evidence that it is involved in the biological process</span>: regulation of cell shape; …	4596	3	58.2371	57.2376	75.1082	62.3717	59.2233	56.8258	65.6981	54.3517	63.8094	61.6482	57.6675	62.9379	45.7987	44.6801	34.4448	40.5159	44.6401	56.7607	1	1.0079	0.400749	1.38286
FBgn0000721	for	2L	3656951	The gene foraging is referred to in FlyBase by the symbol Dmel\for (CG10033, FBgn0000721). It is a protein_coding_gene from Drosophila melanogaster. Its sequence location is 2L:3622071..3656951. It has the cytological map location 24A2-24A4. There is experimental evidence that it has the molecular function</span>: cGMP-dependent protein kinase activity. There is experimental evidence that it is i…	4593	10	106.876	102.51	110.312	103.033	110.738	114.37	112.028	118.709	107.368	93.4489	94.0972	94.903	148.971	136.441	157.512	140.155	142.737	154.633	0.767156	1.04397	2.60293e-05	0.735805
FBgn0000723	Fps85D	3R	5220265	The gene Fps oncogene analog is referred to in FlyBase by the symbol Dmel\Fps85D (CG8874, FBgn0000723). It is a protein_coding_gene from Drosophila melanogaster. Its sequence location is 3R:5193321..5220265. It has the cytological map location 85D13-85D15. Based on sequence similarity, it is predicted to have molecular function</span>: protein tyrosine kinase activity. There is experimental evide…	3393	13	106.884	106.735	111.45	108.372	107.582	108.079	145.465	140.865	133.726	130.248	129.485	130.869	119.924	118.508	134.604	134.446	137.691	137.665	0.000707099	0.800711	1	0.829164		Up
FBgn0000810	fs(1)K10	X	2136137	The gene female sterile (1) K10 is referred to in FlyBase by the symbol Dmel\fs(1)K10 (CG3218, FBgn0000810). It is a protein_coding_gene from Drosophila melanogaster. Its sequence location is X:2136137..2140079. It has the cytological map location 2F1-2F2. Based on sequence similarity, it is predicted to have molecular function</span>: DNA binding. There is experimental evidence that it is involv…	3091	2	23.0471	21.522	21.3109	20.7881	20.4404	15.1343	22.6891	26.1552	23.3013	18.8809	24.2717	24.9757	20.7179	22.5167	20.1552	16.3095	15.9295	16.862	0.62091	0.871457	1	1.08669
FBgn0000964	tj	2L	19464580	The gene traffic jam is referred to in FlyBase by the symbol Dmel\tj (CG10034, FBgn0000964). It is a protein_coding_gene from Drosophila melanogaster. Its sequence location is 2L:19464580..19467758. It has the cytological map location 37E3. Based on sequence similarity, it is predicted to have molecular function</span>: transcription factor activity; RNA polymerase II transcription factor activit…	3179	1	17.2655	15.0912	16.5123	15.3188	10.8917	14.9859	12.8864	10.0656	12.1506	9.93989	11.1265	9.98951	10.8586	9.87329	8.71297	6.79455	8.92271	7.98079	0.26099	1.36136	1	1.69478
FBgn0000986	Fs(2)Ket	2L	20734915	The gene Female sterile (2) Ketel is referred to in FlyBase by the symbol Dmel\Fs(2)Ket (CG2637, FBgn0000986). It is a protein_coding_gene from Drosophila melanogaster. Its sequence location is 2L:20734915..20739779. It has the cytological map location 38E5. Based on sequence similarity, it is predicted to have molecular function</span>: protein transmembrane transporter activity. There is experi…	3612	7	47.7109	49.5771	53.185	48.2117	51.5757	46.099	60.4334	61.3792	58.7648	61.6493	62.7027	57.9413	65.7619	57.1352	56.6732	49.8504	62.6576	58.0012	0.0832729	0.816708	1	0.846549
FBgn0000996	dup	2R	11268465	The gene double parked is referred to in FlyBase by the symbol Dmel\dup (CG8171, FBgn0000996). It is a protein_coding_gene from Drosophila melanogaster. Its sequence location is 2R:11264124..11268465. It has the cytological map location 51F11. It is reported to have molecular function</span>: DNA binding. There is experimental evidence that it is involved in the biological process</span>: chorion…	3110	3	4.643	4.32187	4.73968	4.38888	4.31343	4.29085	4.31983	5.02931	4.05436	3.97608	5.05371	2.99638	6.29883	5.33097	7.05872	5.14942	5.32589	5.3248	1	1.04986	1	0.774102
FBgn0001075	ft	2L	4217852	The gene fat is referred to in FlyBase by the symbol Dmel\ft (CG3352, FBgn0001075). It is a protein_coding_gene from Drosophila melanogaster. Its sequence location is 2L:4198402..4217852. It has the cytological map location 24D8. There is experimental evidence that it has the molecular function</span>: cell adhesion molecule binding. There is experimental evidence for 18 unique biological process…	16186	8	25.5763	26.9167	26.1185	25.2108	25.8235	25.6917	34.3805	38.2148	29.3806	24.8464	26.3144	24.9732	25.7666	26.5827	28.6519	26.5795	43.4005	38.7036	0.536357	0.872145	1	0.818924
FBgn0001078	ftz-f1	3L	18791831	The gene ftz transcription factor 1 is referred to in FlyBase by the symbol Dmel\ftz-f1 (CG4059, FBgn0001078). It is a protein_coding_gene from Drosophila melanogaster. Its sequence location is 3L:18745014..18791831. It has the cytological map location 75D8-75E1. There is experimental evidence that it has the molecular function</span>: DNA binding. There is experimental evidence that it is involv…	3916	9	85.6782	79.7822	91.9583	87.3784	73.3219	66.6456	87.2853	85.5247	69.9499	76.5513	91.0009	83.9168	58.0568	61.517	64.5845	61.3407	67.9524	77.2248	0.897632	0.98085	1	1.24083
FBgn0001079	fu	X	18551787	The gene fused is referred to in FlyBase by the symbol Dmel\fu (CG6551, FBgn0001079). It is a protein_coding_gene from Drosophila melanogaster. Its sequence location is X:18551787..18555263. It has the cytological map location 17D1. There is experimental evidence that it has the molecular function</span>: protein binding; protein serine/threonine kinase activity. There is experimental evidence th…	3278	4	10.4309	10.7565	10.6463	9.86496	10.7366	7.56924	12.9466	15.0872	14.1747	10.9325	13.1477	9.98879	12.479	14.3024	15.8154	12.9196	10.5399	18.053	0.539829	0.786661	1	0.71341
FBgn0001083	fw	X	11897943	The gene furrowed is referred to in FlyBase by the symbol Dmel\fw (CG1500, FBgn0001083). It is a protein_coding_gene from Drosophila melanogaster. Its sequence location is X:11886948..11897943. It has the cytological map location 11A1. An electronic pipeline based on InterPro domains suggests that it has the molecular function</span>: binding. There is experimental evidence that it is involved in…	4694	15	50.1306	54.934	47.874	57.8772	54.83	55.5958	52.8597	52.3247	54.6929	53.6956	48.5661	50.9487	34.6803	35.4554	53.8517	47.9502	41.0047	40.9968	0.944497	1.02604	1	1.26503
FBgn0001084	fy	2L	8403442	The gene fuzzy is referred to in FlyBase by the symbol Dmel\fy (CG13396, FBgn0001084). It is a protein_coding_gene from Drosophila melanogaster. Its sequence location is 2L:8401446..8403442. It has the cytological map location 29C1. Its molecular function is unknown. There is experimental evidence that it is involved in the biological process</span>: establishment or maintenance of cell polarity.…	1880	3	3.45944	3.23003	3.5285	2.22781	2.18355	3.20786	3.26067	3.02126	4.05122	4.97463	3.03897	3.99606	3.59785	1.70676	3.49823	3.47004	3.58011	3.57943	0.883242	0.798341	1	0.917909
FBgn0001085	fz	3L	14267447	The gene frizzled is referred to in FlyBase by the symbol Dmel\fz (CG17697, FBgn0001085). It is a protein_coding_gene from Drosophila melanogaster. Its sequence location is 3L:14267447..14361748. It has the cytological map location 70D4-70D5. Based on sequence similarity, it is predicted to have molecular function</span>: transmembrane receptor activity; Wnt-protein binding. There is experimental…	3765	5	36.7796	28.1137	35.3017	28.5562	27.0128	29.9917	39.7539	36.2202	31.4196	32.8086	29.3552	35.9648	27.1082	25.1252	23.616	20.6663	21.3545	18.5459	0.692765	0.903823	1	1.36169
FBgn0001087	g	X	13630311	The gene garnet is referred to in FlyBase by the symbol Dmel\g (CG10986, FBgn0001087). It is a protein_coding_gene from Drosophila melanogaster. Its sequence location is X:13621236..13630311. It has the cytological map location 12B4. An electronic pipeline based on InterPro domains suggests that it has the molecular function</span>: protein binding; protein transporter activity. There is experime…	4172	13	94.6238	86.147	84.2356	85.318	68.1072	79.2651	85.1289	81.5036	65.9059	82.5315	78.9002	87.9148	72.6435	69.567	76.0886	70.0453	71.3553	78.7515	0.829295	1.03281	1	1.13512
FBgn0001089	Gal	2L	6006791	The gene Î² galactosidase is referred to in FlyBase by the symbol Dmel\Gal (CG9092, FBgn0001089). It is a protein_coding_gene from Drosophila melanogaster. Its sequence location is 2L:6003574..6006791. It has the cytological map location 26B2. There is experimental evidence that it has the molecular function</span>: beta-galactosidase activity. An electronic pipeline based on InterPro domains sug…	2309	6	8.17778	11.7473	9.4501	9.81047	7.57363	5.45137	8.7067	10.0647	14.1617	9.94076	11.1247	9.98966	29.8966	21.3396	26.3493	22.4607	21.3196	19.4463	0.63847	0.815943	1.43594e-06	0.370782
FBgn0001090	bnb	X	18691712	The gene bangles and beads is referred to in FlyBase by the symbol Dmel\bnb (CG7088, FBgn0001090). It is a protein_coding_gene from Drosophila melanogaster. Its sequence location is X:18688541..18691712. It has the cytological map location 17D6. Its molecular function is unknown. There is experimental evidence that it is involved in the biological process</span>: multicellular organismal developm…	2136	2	208.09	249.272	215.712	258.059	1.36281	1.26393	204.353	269.517	0	271.592	0	261.762	333.222	358.166	396.048	385.051	375.98	363.223	0.259765	0.926632	6.28411e-114	0.422193
FBgn0001091	Gapdh1	2R	3680885	The gene Glyceraldehyde 3 phosphate dehydrogenase 1 is referred to in FlyBase by the symbol Dmel\Gapdh1 (CG12055, FBgn0001091). It is a protein_coding_gene from Drosophila melanogaster. Its sequence location is 2R:3679403..3680885. It has the cytological map location 43E17. There is experimental evidence that it has the molecular function</span>: glyceraldehyde-3-phosphate dehydrogenase (phosphor…	1285	1	468.978	595.502	443.399	541.785	593.291	564.753	385.261	492.075	600.628	613.543	547.179	527.475	740.787	740.504	1058.77	1096.2	913.382	903.322	0.825434	1.01312	1.38968e-124	0.58825
FBgn0001092	Gapdh2	X	15762178	The gene Glyceraldehyde 3 phosphate dehydrogenase 2 is referred to in FlyBase by the symbol Dmel\Gapdh2 (CG8893, FBgn0001092). It is a protein_coding_gene from Drosophila melanogaster. Its sequence location is X:15762178..15763694. It has the cytological map location 13F17. There is experimental evidence that it has the molecular function</span>: glyceraldehyde-3-phosphate dehydrogenase (phosphor…	1443	2	504.035	529.038	464.003	507.962	532.281	534.84	451.446	484.013	524.716	539.937	503.704	490.51	791.322	790.884	811.491	788.621	781.198	733.355	0.680867	1.02599	1.23779e-71	0.654086
FBgn0001098	Gdh	3R	19768824	The gene Glutamate dehydrogenase is referred to in FlyBase by the symbol Dmel\Gdh (CG5320, FBgn0001098). It is a protein_coding_gene from Drosophila melanogaster. Its sequence location is 3R:19761680..19768824. It has the cytological map location 95C13-95D1. There is experimental evidence that it has the molecular function</span>: glutamate dehydrogenase [NAD(P)+] activity; glutamate dehydrogenas…	1830	6	585.342	618.472	544.702	581.399	640.766	609.826	544.399	594.705	660.455	662.232	632.157	647.357	556.637	548.989	644.907	634.688	627.877	618.741	0.251269	0.957021	1	0.985866
FBgn0001104	G-ialpha65A	3L	6973153	The gene G protein Î±i subunit 65A is referred to in FlyBase by the symbol Dmel\G-iÎ±65A (CG10060, FBgn0001104). It is a protein_coding_gene from Drosophila melanogaster. Its sequence location is 3L:6965844..6973153. It has the cytological map location 65D5. There is experimental evidence that it has the molecular function</span>: protein binding. There is experimental evidence that it is involve…	2082	5	38.1487	32.4259	34.5055	37.1569	35.497	34.2748	36.7007	40.2419	38.4883	36.7888	35.409	33.9649	44.9718	41.06	40.9836	38.8225	41.0228	44.7439	0.906824	0.956746	1	0.842627
FBgn0001105	Gbeta13F	X	15754159	The gene G protein Î²-subunit 13F is referred to in FlyBase by the symbol Dmel\GÎ²13F (CG10545, FBgn0001105). It is a protein_coding_gene from Drosophila melanogaster. Its sequence location is X:15754159..15756919. It has the cytological map location 13F16. Based on sequence similarity, it is predicted to have molecular function</span>: GTPase activity. There is experimental evidence that it is i…	1562	3	208.457	200.34	208.355	196.955	170.302	171.511	182.624	184.161	193.505	194.88	219.439	218.786	146.045	141.78	150.988	162.335	159.067	159.037	0.779885	0.968597	0.00207532	1.25746
FBgn0001108	Gl	3L	13922489	The gene Glued is referred to in FlyBase by the symbol Dmel\Gl (CG9206, FBgn0001108). It is a protein_coding_gene from Drosophila melanogaster. Its sequence location is 3L:13922489..13927756. It has the cytological map location 70C5-70C6. It is reported to have molecular function</span>: dynein binding; microtubule motor activity. There is experimental evidence for 13 unique biological process</s…	4548	4	82.1482	76.5227	73.779	78.7494	70.0728	77.0318	88.4777	84.5315	94.1886	95.4666	85.9827	79.9179	90.5002	91.0506	98.864	96.282	88.2015	97.4122	0.144722	0.867072	1	0.815037
FBgn0001112	Gld	3R	3091423	The gene Glucose dehydrogenase is referred to in FlyBase by the symbol Dmel\Gld (CG1152, FBgn0001112). It is a protein_coding_gene from Drosophila melanogaster. Its sequence location is 3R:3077771..3091423. It has the cytological map location 84D3. It is reported to have molecular function</span>: glucose dehydrogenase activity. There is experimental evidence that it is involved in the biological…	2911	4	32.7542	36.6479	32.3676	35.0908	41.7987	40.5558	37.6636	39.2311	39.4814	37.7917	25.3263	25.9709	31.2485	31.1138	29.4112	40.1582	38.5549	37.6128	0.779885	1.06692	1	1.05342
FBgn0001114	Glt	2L	8672043	The gene Glutactin is referred to in FlyBase by the symbol Dmel\Glt (CG9280, FBgn0001114). It is a protein_coding_gene from Drosophila melanogaster. Its sequence location is 2L:8672043..8676811. It has the cytological map location 29E3. It is reported to have molecular function</span>: calcium ion binding. The biological processes in which it is involved are not known. 3 alleles are reported. No …	3418	3	205.039	213.612	208.47	223.398	259.845	257.481	105.644	107.656	109.377	116.36	80.9822	85.9101	402.735	405.653	397.132	401.976	405.3	433.29	8.02567e-62	2.25743	3.03619e-64	0.559197
FBgn0001122	G-oalpha47A	2R	6325466	The gene G protein oÎ± 47A is referred to in FlyBase by the symbol Dmel\G-oÎ±47A (CG2204, FBgn0001122). It is a protein_coding_gene from Drosophila melanogaster. Its sequence location is 2R:6325466..6351297. It has the cytological map location 47A7-47A9. Based on sequence similarity, it is predicted to have molecular function</span>: GTPase activity. There is experimental evidence that it is invo…	2349	8	524.699	442.038	537.297	460.832	399.582	392.165	500.437	445.785	446.79	440.458	500.64	511.495	305.495	309.75	222.372	230.305	295.837	306.698	0.559046	0.968726	1.84977e-56	1.65021
FBgn0001123	G-salpha60A	2R	19830064	The gene G protein sÎ± 60A is referred to in FlyBase by the symbol Dmel\G-sÎ±60A (CG2835, FBgn0001123). It is a protein_coding_gene from Drosophila melanogaster. Its sequence location is 2R:19830064..19834459. It has the cytological map location 60A12-60A13. Based on sequence similarity, it is predicted to have molecular function</span>: GTPase activity. There is experimental evidence that it is …	1634	9	118.17	106.816	122.935	102.066	106.608	116.551	119.542	100.639	104.36	103.399	110.246	115.886	81.7526	87.9099	65.8577	73.4436	81.3519	78.5604	0.830258	1.02916	1.56247e-05	1.43566
FBgn0001124	Got1	2R	12025857	The gene Glutamate oxaloacetate transaminase 1 is referred to in FlyBase by the symbol Dmel\Got1 (CG8430, FBgn0001124). It is a protein_coding_gene from Drosophila melanogaster. Its sequence location is 2R:12025857..12029439. It has the cytological map location 52E7-52E10. There is experimental evidence that it has the molecular function</span>: L-aspartate:2-oxoglutarate aminotransferase activit…	1692	4	136.907	123.087	138.718	138.915	127.068	141.125	156.199	144.896	139.809	148.16	131.523	135.863	190.079	194.793	202.793	210.138	175.444	195.499	0.536922	0.940884	3.17767e-12	0.689474
FBgn0001125	Got2	2L	1987761	The gene Glutamate oxaloacetate transaminase 2 is referred to in FlyBase by the symbol Dmel\Got2 (CG4233, FBgn0001125). It is a protein_coding_gene from Drosophila melanogaster. Its sequence location is 2L:1984512..1987761. It has the cytological map location 22B8. There is experimental evidence that it has the molecular function</span>: L-aspartate:2-oxoglutarate aminotransferase activity. There…	1578	5	147.847	157.374	152.247	144.793	176.091	170.997	142.416	164.986	137.785	143.183	129.501	129.868	267.606	276.5	343.035	346.609	318.936	288.003	0.110625	1.11986	3.17002e-60	0.515758
FBgn0001128	Gpdh	2L	5943682	The gene Glycerol 3 phosphate dehydrogenase is referred to in FlyBase by the symbol Dmel\Gpdh (CG9042, FBgn0001128). It is a protein_coding_gene from Drosophila melanogaster. Its sequence location is 2L:5943682..5949092. It has the cytological map location 26A3. Based on sequence similarity, it is predicted to have molecular function</span>: glycerol-3-phosphate dehydrogenase (NAD+) activity. The…	1934	7	863.393	833.075	859.179	801.461	803.638	805.836	633.523	638.97	672.631	669.181	656.436	639.362	902.543	912.464	885.339	880.271	901.783	895.322	1.62594e-25	1.27019	0.464936	0.923548		Up
FBgn0001133	grau	2R	16899424	The gene grauzone is referred to in FlyBase by the symbol Dmel\grau (CG33133, FBgn0001133). It is a protein_coding_gene from Drosophila melanogaster. Its sequence location is 2R:16897274..16899424. It has the cytological map location 57B9. There is experimental evidence that it has the molecular function</span>: specific RNA polymerase II transcription factor activity. There is experimental evide…	1887	5	10.687	11.9326	12.0467	15.2805	15.0318	19.1003	12.0201	19.1115	16.2109	14.9104	18.1981	17.9827	17.8534	15.9043	21.0273	22.709	17.7592	22.4458	0.62843	0.854168	1	0.714355
FBgn0001134	Grd	3L	17822058	The gene Glycine receptor is referred to in FlyBase by the symbol Dmel\Grd (CG7446, FBgn0001134). It is a protein_coding_gene from Drosophila melanogaster. Its sequence location is 3L:17822058..17831993. It has the cytological map location 75A3-75A4. Based on sequence similarity, it is predicted to have molecular function</span>: extracellular-glycine-gated ion channel activity; ligand-gated ion …	2633	5	6.9957	8.57808	7.14556	6.60197	6.48511	7.48706	6.52549	8.04969	8.10347	6.95753	9.09697	7.99205	9.78512	10.6802	11.3398	10.3227	16.3272	9.72965	0.956751	0.926556	1	0.634945
FBgn0001137	grk	2L	8433598	The gene gurken is referred to in FlyBase by the symbol Dmel\grk (CG17610, FBgn0001137). It is a protein_coding_gene from Drosophila melanogaster. Its sequence location is 2L:8431086..8433598. It has the cytological map location 29C4. It is reported to have molecular function</span>: gurken receptor binding; epidermal growth factor receptor binding. There is experimental evidence that it is invol…	1718	4	24.1938	20.5088	23.5786	18.7169	20.4691	20.363	20.4686	17.1125	18.2417	21.8809	19.2192	18.9809	17.2673	16.2601	7.56796	12.0826	12.4798	10.6009	0.732531	1.1029	1	1.67627
FBgn0001138	grn	3R	4007164	The gene grain is referred to in FlyBase by the symbol Dmel\grn (CG9656, FBgn0001138). It is a protein_coding_gene from Drosophila melanogaster. Its sequence location is 3R:3973072..4007164. It has the cytological map location 84F1. Based on sequence similarity, it is predicted to have molecular function</span>: general RNA polymerase II transcription factor activity. There is experimental eviden…	3467	9	10.3796	8.6495	9.4938	9.83423	7.59101	9.62388	9.73907	10.0637	10.1326	12.9327	10.1167	8.99036	8.9759	7.99776	6.86721	9.57797	8.93077	9.87132	0.851205	0.896682	1	1.06417
FBgn0001139	gro	3R	21867432	The gene groucho is referred to in FlyBase by the symbol Dmel\gro (CG8384, FBgn0001139). It is a protein_coding_gene from Drosophila melanogaster. Its sequence location is 3R:21867432..21874621. It has the cytological map location 96F10. There is experimental evidence that it has the molecular function</span>: protein binding; transcription corepressor activity. There is experimental evidence tha…	2995	13	50.0651	49.6566	54.4871	53.6016	51.655	54.5208	57.2373	56.3553	57.7488	60.6564	65.7176	54.9439	49.8926	49.6747	65.7798	64.3594	67.2636	58.8897	0.39385	0.890339	1	0.882331
FBgn0001142	Gs1	2L	132060	The gene Glutamine synthetase 1 is referred to in FlyBase by the symbol Dmel\Gs1 (CG2718, FBgn0001142). It is a protein_coding_gene from Drosophila melanogaster. Its sequence location is 2L:132060..134472. It has the cytological map location 21B2-21B3. There is experimental evidence that it has the molecular function</span>: glutamate-ammonia ligase activity. It is reported to be involved in the …	1716	2	155.774	166.946	156.903	168.414	151.826	164.724	168.533	180.118	201.533	190.921	173.988	165.832	242.028	248.335	269.34	283.256	223.545	246.251	0.0774133	0.892372	3.71088e-24	0.637636
FBgn0001145	Gs2	X	11316888	The gene Glutamine synthetase 2 is referred to in FlyBase by the symbol Dmel\Gs2 (CG1743, FBgn0001145). It is a protein_coding_gene from Drosophila melanogaster. Its sequence location is X:11316888..11324228. It has the cytological map location 10B11. There is experimental evidence that it has the molecular function</span>: glutamate-ammonia ligase activity. There is experimental evidence that it…	1821	5	897.262	829.052	902.034	818.085	901.265	917.88	1028.05	985.106	941.137	947.57	980.105	962.041	1196.19	1185.19	889.772	856.679	978.334	939.517	2.89876e-06	0.901022	2.71683e-09	0.870965	Down
FBgn0001149	GstD1	3R	8194987	The gene Glutathione S transferase D1 is referred to in FlyBase by the symbol Dmel\GstD1 (CG10045, FBgn0001149). It is a protein_coding_gene from Drosophila melanogaster. Its sequence location is 3R:8193269..8194987. It has the cytological map location 87B8. There is experimental evidence that it has the molecular function</span>: glutathione transferase activity. The biological processes in whic…	822	2	108.391	125.933	98.3167	109.679	129.91	134.508	120.908	141.849	127.628	126.282	115.332	107.888	177.176	162.751	236.82	244.85	184.501	182.64	0.754229	0.955197	1.67235e-24	0.594527
FBgn0001150	gt	X	2322996	The gene giant is referred to in FlyBase by the symbol Dmel\gt (CG7952, FBgn0001150). It is a protein_coding_gene from Drosophila melanogaster. Its sequence location is X:2321140..2322996. It has the cytological map location 3A3. Based on sequence similarity, it is predicted to have molecular function</span>: specific RNA polymerase II transcription factor activity; protein homodimerization activ…	1782	2	0	0	1.135	0	1.05688	0	0	1.00633	0	1.99156	1.0116	0.998988	6.30689	3.46319	5.20403	5.15937	7.22131	6.27515	0.779885	0.442858	0.000627346	0.0661971
FBgn0001168	h	3L	8668859	The gene hairy is referred to in FlyBase by the symbol Dmel\h (CG6494, FBgn0001168). It is a protein_coding_gene from Drosophila melanogaster. Its sequence location is 3L:8668859..8672339. It has the cytological map location 66D10. There is experimental evidence that it has the molecular function</span>: protein binding; transcription repressor activity. There is experimental evidence that it is …	2321	3	42.8934	37.837	41.573	44.7731	42.9917	39.6479	46.1741	40.2466	32.4496	31.8025	42.4658	39.9606	40.7405	34.0293	25.863	24.7202	35.8704	32.1236	0.797871	1.07129	1	1.29154
FBgn0001169	H	3R	16447665	The gene Hairless is referred to in FlyBase by the symbol Dmel\H (CG5460, FBgn0001169). It is a protein_coding_gene from Drosophila melanogaster. Its sequence location is 3R:16447665..16454637. It has the cytological map location 92F3. There is experimental evidence that it has the molecular function</span>: transcription corepressor activity. There is experimental evidence that it is involved in…	3879	6	31.2874	33.3152	31.9382	27.474	28.0365	28.9303	32.2071	26.1652	26.3441	26.8453	25.2961	25.9736	22.2276	23.0618	30.7792	28.7012	23.9735	31.4583	0.633407	1.11147	1	1.12971
FBgn0001179	hay	3L	10624227	The gene haywire is referred to in FlyBase by the symbol Dmel\hay (CG8019, FBgn0001179). It is a protein_coding_gene from Drosophila melanogaster. Its sequence location is 3L:10624227..10627069. It has the cytological map location 67E5. Based on sequence similarity, it is predicted to have molecular function</span>: general RNA polymerase II transcription factor activity; helicase activity. There…	2556	4	18.4993	14.118	18.8766	17.5094	19.2973	15.0502	20.5513	20.1299	22.2854	17.8878	23.2576	26.9753	20.7253	21.5837	17.3848	16.3184	18.7474	16.8691	0.318774	0.788412	1	0.925845
FBgn0001180	hb	3R	4523540	The gene hunchback is referred to in FlyBase by the symbol Dmel\hb (CG9786, FBgn0001180). It is a protein_coding_gene from Drosophila melanogaster. Its sequence location is 3R:4517038..4523540. It has the cytological map location 85A5. There is experimental evidence that it has the molecular function</span>: transcription activator activity; DNA binding. There is experimental evidence that it is …	3350	2	6.91904	5.41949	7.05716	8.64708	4.36622	4.33981	5.43173	7.04189	7.08721	6.96161	6.07081	4.99437	5.31037	9.05789	6.0671	6.94111	7.16095	5.27885	1	0.977684	1	0.922959
FBgn0001185	her	2L	16677210	The gene hermaphrodite is referred to in FlyBase by the symbol Dmel\her (CG4694, FBgn0001185). It is a protein_coding_gene from Drosophila melanogaster. Its sequence location is 2L:16677210..16679383. It has the cytological map location 36A10. Based on sequence similarity, it is predicted to have molecular function</span>: transcription factor activity. There is experimental evidence that it is i…	2045	3	21.9623	19.4361	24.6041	17.629	18.3555	20.3364	20.5298	21.1317	20.2669	20.8794	25.2667	18.9801	18.886	16.9318	17.4378	12.6981	16.9161	23.494	0.937565	0.962763	1	1.15005
FBgn0001186	Hex-A	X	9479918	The gene Hexokinase A is referred to in FlyBase by the symbol Dmel\Hex-A (CG3001, FBgn0001186). It is a protein_coding_gene from Drosophila melanogaster. Its sequence location is X:9479918..9482434. It has the cytological map location 8E10. There is experimental evidence that it has the molecular function</span>: hexokinase activity. There is experimental evidence that it is involved in the biolo…	2517	1	276.626	302.663	271.214	301.908	279.77	294.186	284.209	305.911	318.097	327.135	340.827	341.663	248.204	245.376	250.29	249.204	309.782	284.233	0.0191355	0.900161	1	1.08776		Up
FBgn0001187	Hex-C	2R	11107917	The gene Hexokinase C is referred to in FlyBase by the symbol Dmel\Hex-C (CG8094, FBgn0001187). It is a protein_coding_gene from Drosophila melanogaster. Its sequence location is 2R:11106342..11107917. It has the cytological map location 51E7. There is experimental evidence that it has the molecular function</span>: hexokinase activity. An electronic pipeline based on InterPro domains suggests th…	1576	1	29.2518	34.4397	23.2232	29.6745	39.5899	39.4026	18.5292	31.1748	26.3281	25.8557	19.242	23.9759	80.2691	78.0813	116.977	106.144	93.6751	98.2706	0.055988	1.34786	2.01301e-39	0.341081
FBgn0001189	hfw	X	1563626	The gene halfway is referred to in FlyBase by the symbol Dmel\hfw (CG3095, FBgn0001189). It is a protein_coding_gene from Drosophila melanogaster. Its sequence location is X:1563626..1567144. It has the cytological map location 2B5-2B6. An electronic pipeline based on InterPro domains suggests that it has the molecular function</span>: protein binding. There is experimental evidence that it is in…	2518	4	28.9237	24.8671	22.887	24.2026	26.9054	35.0782	25.8548	24.1509	25.3218	25.8552	25.2832	19.9782	39.0119	32.3003	24.1756	26.7113	21.9989	31.3302	0.750631	1.11212	1	0.927851
FBgn0001197	His2Av	3R	22692653	The gene Histone H2A variant is referred to in FlyBase by the symbol Dmel\His2Av (CG5499, FBgn0001197). It is a protein_coding_gene from Drosophila melanogaster. Its sequence location is 3R:22692653..22694630. It has the cytological map location 97D3. It is reported to have molecular function</span>: DNA binding. There is experimental evidence that it is involved in the biological process</span>:…	910	4	26.0029	33.4175	32.1651	37.0868	32.3093	39.4252	30.2536	31.1943	27.3735	30.822	35.3829	32.9677	34.195	34.0581	30.4942	31.1611	33.093	26.5517	0.848418	1.06603	1	1.05726
FBgn0001202	hk	2L	19033495	The gene hook is referred to in FlyBase by the symbol Dmel\hk (CG10653, FBgn0001202). It is a protein_coding_gene from Drosophila melanogaster. Its sequence location is 2L:19030838..19033495. It has the cytological map location 37B10. There is experimental evidence that it has the molecular function</span>: microtubule binding. There is experimental evidence that it is involved in the biological …	2320	7	65.3215	66.9292	73.4762	76.4609	67.8486	75.8633	85.2807	82.52	88.1287	89.4929	87.9932	85.9141	64.3819	61.3332	69.828	71.9924	65.9029	88.1469	0.0275312	0.820095	1	1.01023		Up
FBgn0001203	Hk	X	10148337	The gene Hyperkinetic is referred to in FlyBase by the symbol Dmel\Hk (CG32688, FBgn0001203). It is a protein_coding_gene from Drosophila melanogaster. Its sequence location is X:10132277..10148337. It has the cytological map location 9B5. Based on sequence similarity, it is predicted to have molecular function</span>: voltage-gated potassium channel activity. There is experimental evidence that …	3550	7	229.1	263.737	239.909	263.435	227.165	227.035	216.269	237.486	235.058	255.544	281.121	269.735	147.783	170.853	225.863	233.048	222.724	223.597	0.759339	0.970017	0.120262	1.18508
FBgn0001205	Hmgcr	3R	19559046	The gene HMG Coenzyme A reductase is referred to in FlyBase by the symbol Dmel\Hmgcr (CG10367, FBgn0001205). It is a protein_coding_gene from Drosophila melanogaster. Its sequence location is 3R:19559046..19576868. It has the cytological map location 95B1. Based on sequence similarity, it is predicted to have molecular function</span>: hydroxymethylglutaryl-CoA reductase (NADPH) activity. There i…	3972	6	26.8759	31.2032	26.3571	30.6105	29.0585	32.0298	32.4573	37.226	35.4552	38.7863	33.3868	32.9663	41.0433	43.6566	52.6825	44.9644	47.3392	50.1246	0.320346	0.837629	0.0156519	0.629479
FBgn0001206	Hmr	X	10489849	The gene Hybrid male rescue is referred to in FlyBase by the symbol Dmel\Hmr (CG1619, FBgn0001206). It is a protein_coding_gene from Drosophila melanogaster. Its sequence location is X:10484952..10489849. It has the cytological map location 9D3. Based on sequence similarity, it is predicted to have molecular function</span>: DNA binding. The biological processes in which it is involved are not kn…	4658	5	6.93213	5.42558	7.07225	4.46137	8.52871	5.38454	10.7628	9.05887	11.1364	10.94	8.1015	8.99058	6.25209	7.16725	5.13996	6.01475	8.1049	7.15958	0.198309	0.640862	1	0.948945
FBgn0001208	Hn	3L	7753577	The gene Henna is referred to in FlyBase by the symbol Dmel\Hn (CG7399, FBgn0001208). It is a protein_coding_gene from Drosophila melanogaster. Its sequence location is 3L:7753577..7756268. It has the cytological map location 66A12. There is experimental evidence that it has the molecular function</span>: phenylalanine 4-monooxygenase activity. There is experimental evidence that it is involved i…	1603	5	102.516	102.554	111.548	100.951	117.103	125.953	110.625	109.641	78.0493	81.5195	78.9314	78.9182	242.506	247.018	227.002	219.888	203.049	228.523	0.0064653	1.22865	6.53516e-52	0.482918
FBgn0001215	Hrb98DE	3R	24425529	The gene Heterogeneous nuclear ribonucleoprotein at 98DE is referred to in FlyBase by the symbol Dmel\Hrb98DE (CG9983, FBgn0001215). It is a protein_coding_gene from Drosophila melanogaster. Its sequence location is 3R:24425529..24431499. It has the cytological map location 98D6. There is experimental evidence that it has the molecular function</span>: sequence-specific DNA binding. There is expe…	2292	6	205.528	218.589	208.869	197.208	205.461	200.179	227.621	223.386	208.723	198.835	239.682	243.761	189.216	178.395	195.681	191.474	205.648	193.73	0.172168	0.920883	1	1.07078
FBgn0001216	Hsc70-1	3L	13967277	The gene Heat shock protein cognate 1 is referred to in FlyBase by the symbol Dmel\Hsc70-1 (CG8937, FBgn0001216). It is a protein_coding_gene from Drosophila melanogaster. Its sequence location is 3L:13967277..13970879. It has the cytological map location 70C9. Based on sequence similarity, it is predicted to have molecular function</span>: unfolded protein binding. Based on sequence similarity, …	2513	3	38.114	33.4561	31.1412	30.8015	35.4806	39.4633	25.0166	29.1869	34.4275	34.8087	30.3494	33.9672	17.813	21.4834	21.8992	20.8036	21.4644	19.5854	0.695018	1.11025	0.0239263	1.6941
FBgn0001218	Hsc70-3	X	11701212	The gene Heat shock protein cognate 3 is referred to in FlyBase by the symbol Dmel\Hsc70-3 (CG4147, FBgn0001218). It is a protein_coding_gene from Drosophila melanogaster. Its sequence location is X:11695729..11701212. It has the cytological map location 10E3-10E4. It is reported to have molecular function</span>: ATPase activity. There is experimental evidence that it is involved in the biologic…	3220	3	406.974	457.865	404.448	418.387	465.507	476.901	356.428	387.405	401.143	406.686	385.375	400.602	552.094	518.237	380.528	389.835	433.666	439.914	0.000796606	1.1251	1	0.968982		Up
FBgn0001219	Hsc70-4	3R	11068370	The gene Heat shock protein cognate 4 is referred to in FlyBase by the symbol Dmel\Hsc70-4 (CG4264, FBgn0001219). It is a protein_coding_gene from Drosophila melanogaster. Its sequence location is 3R:11068370..11072336. It has the cytological map location 88E4. There is experimental evidence that it has the molecular function</span>: chaperone binding. There is experimental evidence that it is in…	2407	2	590.708	649.924	571.26	654.606	740.539	722.909	688.701	760.704	738.497	766.631	704.006	735.268	1530.26	1567.34	1379.61	1351.59	1247.46	1269.65	2.33771e-05	0.894429	0	0.470883	Down
FBgn0001220	Hsc70-5	2R	10143697	The gene Heat shock protein cognate 5 is referred to in FlyBase by the symbol Dmel\Hsc70-5 (CG8542, FBgn0001220). It is a protein_coding_gene from Drosophila melanogaster. Its sequence location is 2R:10140103..10143697. It has the cytological map location 50E6. Based on sequence similarity, it is predicted to have molecular function</span>: unfolded protein binding. Based on sequence similarity, …	2922	6	195.111	202.526	195.94	205.62	189.429	190.554	216.72	212.309	198.575	214.781	197.257	196.802	261.096	265.515	256.667	259.098	259.822	250.674	0.571077	0.953686	9.61813e-09	0.759354
FBgn0001222	Hsf	2R	14022136	The gene Heat shock factor is referred to in FlyBase by the symbol Dmel\Hsf (CG5748, FBgn0001222). It is a protein_coding_gene from Drosophila melanogaster. Its sequence location is 2R:14017808..14022136. It has the cytological map location 55B7-55B8. There is experimental evidence that it has the molecular function</span>: specific RNA polymerase II transcription factor activity; transcription a…	2768	8	47.4848	41.0807	41.8057	48.0732	47.278	45.9979	56.0734	64.3773	55.7126	50.7017	54.6197	45.9512	43.8065	46.4125	47.1234	48.5696	47.3012	51.9484	0.129191	0.829843	1	0.952864
FBgn0001223	Hsp22	3L	9366031	The gene Heat shock protein 22 is referred to in FlyBase by the symbol Dmel\Hsp22 (CG4460, FBgn0001223). It is a protein_coding_gene from Drosophila melanogaster. Its sequence location is 3L:9366031..9368064. It has the cytological map location 67B2. Its molecular function is unknown. There is experimental evidence that it is involved in the biological process</span>: determination of adult lifes…	947	1	179.243	169.048	106.087	97.8409	65.4563	68.2196	495.626	465.535	81.3309	86.3827	74.0998	74.9026	6.22975	9.03107	6.9681	5.98549	8.07909	6.19453	2.95185e-36	0.536746	3.72406e-153	16.1433
FBgn0001224	Hsp23	3L	9374984	The gene Heat shock protein 23 is referred to in FlyBase by the symbol Dmel\Hsp23 (CG4463, FBgn0001224). It is a protein_coding_gene from Drosophila melanogaster. Its sequence location is 3L:9374984..9375867. It has the cytological map location 67B3. Based on sequence similarity, it is predicted to have molecular function</span>: actin binding. There is experimental evidence that it is involved i…	884	1	208.259	213.94	121.806	111.155	77.3979	89.5897	639.782	634.51	102.638	89.3405	97.3893	98.8765	51.3395	49.2711	46.2809	45.9089	43.6407	39.9131	3.64871e-58	0.494514	2.14626e-60	2.97498
FBgn0001225	Hsp26	3L	9370527	The gene Heat shock protein 26 is referred to in FlyBase by the symbol Dmel\Hsp26 (CG4183, FBgn0001225). It is a protein_coding_gene from Drosophila melanogaster. Its sequence location is 3L:9369518..9370527. It has the cytological map location 67B2. There is experimental evidence that it has the molecular function</span>: protein binding. There is experimental evidence that it is involved in the…	1010	1	130.698	128.532	34.8972	34.7876	29.8184	27.5059	391.464	471.424	31.706	38.6482	39.7072	38.9385	13.5021	12.5068	11.2753	12.1022	8.74626	16.2616	3.56783e-58	0.381702	1.96352e-49	5.1918
FBgn0001226	Hsp27	3L	9377165	The gene Heat shock protein 27 is referred to in FlyBase by the symbol Dmel\Hsp27 (CG4466, FBgn0001226). It is a protein_coding_gene from Drosophila melanogaster. Its sequence location is 3L:9377165..9378384. It has the cytological map location 67B3. Its molecular function is unknown. There is experimental evidence that it is involved in the biological process</span>: determination of adult lifes…	1220	1	54.7957	65.3769	8.22202	7.15684	9.05235	12.1312	183.349	199.934	9.30565	11.8491	15.335	12.9727	0	0	0	0	0	0	3.18426e-27	0.362188	1.64707e-42	Inf
FBgn0001227	Hsp67Ba	3L	9372634	The gene Heat shock gene 67Ba is referred to in FlyBase by the symbol Dmel\Hsp67Ba (CG4167, FBgn0001227). It is a protein_coding_gene from Drosophila melanogaster. Its sequence location is 3L:9370902..9372634. It has the cytological map location 67B2. Its molecular function is unknown. Based on sequence similarity, it is predicted to be involved in the biological process</span>: response to heat.…	1733	1	14.0239	16.1387	12.1236	14.2745	17.1486	17.0658	19.4957	22.1361	17.2457	17.8885	24.2622	27.975	17.7104	24.1794	27.3143	23.4181	25.0961	19.4734	0.0861077	0.703665	1	0.661665
FBgn0001228	Hsp67Bb	3L	9365822	The gene Heat shock gene 67Bb is referred to in FlyBase by the symbol Dmel\Hsp67Bb (CG4456, FBgn0001228). It is a protein_coding_gene from Drosophila melanogaster. Its sequence location is 3L:9365822..9368064. It has the cytological map location 67B2. Its molecular function is unknown. It is reported to be involved in the biological process</span>: response to heat. 3 alleles are reported. No phe…	724	4	13.5502	11.7402	8.34127	7.70465	5.48132	4.40253	37.9835	31.1476	6.12792	7.93569	7.12083	6.98946	0.881387	0.877114	1.78558	1.77354	0.876186	0	0.00417239	0.526387	1.09947e-06	8.26956
FBgn0001229	Hsp67Bc	3L	9365583	The gene Heat shock gene 67Bc is referred to in FlyBase by the symbol Dmel\Hsp67Bc (CG4190, FBgn0001229). It is a protein_coding_gene from Drosophila melanogaster. Its sequence location is 3L:9364611..9365583. It has the cytological map location 67B2. Its molecular function is unknown. Based on sequence similarity, it is predicted to be involved in the biological process</span>: response to heat.…	973	1	27.3631	29.8392	16.8862	15.5118	16.2624	15.1295	85.8705	80.3928	19.3426	19.8454	21.3179	17.9745	11.7804	10.7918	7.75749	10.4638	7.02256	7.95807	1.1633e-08	0.494362	0.00936687	2.16932
FBgn0001230	Hsp68	3R	19883029	The gene Heat shock protein 68 is referred to in FlyBase by the symbol Dmel\Hsp68 (CG5436, FBgn0001230). It is a protein_coding_gene from Drosophila melanogaster. Its sequence location is 3R:19880802..19883029. It has the cytological map location 95D11. Based on sequence similarity, it is predicted to have molecular function</span>: unfolded protein binding. There is experimental evidence that it…	2228	1	133.678	155.518	17.6031	21.8567	18.1085	17.9546	567.798	631.325	21.6106	18.7451	33.6768	35.9382	35.4092	38.1027	20.6575	17.7306	23.0655	22.1271	1.14513e-113	0.278604	1.92262e-16	2.32168
FBgn0001233	Hsp83	3L	3193027	The gene Heat shock protein 83 is referred to in FlyBase by the symbol Dmel\Hsp83 (CG1242, FBgn0001233). It is a protein_coding_gene from Drosophila melanogaster. Its sequence location is 3L:3193027..3197061. It has the cytological map location 63B11. Based on sequence similarity, it is predicted to have molecular function</span>: ATPase activity, coupled. There is experimental evidence that it i…	2904	2	416.629	455.407	387.538	362.861	395.951	425.705	808.369	835.004	444.877	454.338	442.148	427.561	822.925	872.93	595.373	597.73	643.27	626.038	4.49152e-32	0.71626	1.96416e-94	0.587767	Down
FBgn0001234	Hsromega	3R	17122345	The gene Heat shock RNA Ï‰ is referred to in FlyBase by the symbol Dmel\HsrÏ‰ (CR31400, FBgn0001234). It is a non_protein_coding_gene from Drosophila melanogaster. Its sequence location is 3R:17122345..17136428. It has the cytological map location 93D4. Its molecular function is unknown. There is experimental evidence that it is involved in the biological process</span>: protein localization; nuc…	1190	2	267.535	231.9	271.001	241.969	227.202	229.183	390.262	334.021	235.13	223.664	279.177	251.744	171.879	167.531	137.548	135.543	137.129	156.349	0.000456563	0.856939	4.01094e-27	1.62122
FBgn0001235	hth	3R	6464386	The gene homothorax is referred to in FlyBase by the symbol Dmel\hth (CG17117, FBgn0001235). It is a protein_coding_gene from Drosophila melanogaster. Its sequence location is 3R:6335569..6464386. It has the cytological map location 86C1-86C3. There is experimental evidence that it has the molecular function</span>: DNA binding. There is experimental evidence that it is involved in the biological…	4198	13	443.976	401.015	497.709	405.08	351.213	361.025	386.779	328.043	290.827	294.282	368.119	350.653	247.802	245.014	145.343	153.012	187.232	213.681	8.04756e-09	1.21861	2.10662e-96	2.06363	Down
FBgn0001247	Ide	3L	20368995	The gene Insulin degrading metalloproteinase is referred to in FlyBase by the symbol Dmel\Ide (CG5517, FBgn0001247). It is a protein_coding_gene from Drosophila melanogaster. Its sequence location is 3L:20364767..20368995. It has the cytological map location 77B6. Based on sequence similarity, it is predicted to have molecular function</span>: metalloendopeptidase activity. It is reported to be i…	3443	14	91.7989	100.075	93.778	89.8605	94.6295	88.9051	111.185	124.754	114.469	118.331	108.242	100.896	105.287	102.098	77.0424	89.9135	96.4697	98.2975	0.010165	0.824703	1	0.982322		Up
FBgn0001248	Idh	3L	8354628	The gene Isocitrate dehydrogenase is referred to in FlyBase by the symbol Dmel\Idh (CG7176, FBgn0001248). It is a protein_coding_gene from Drosophila melanogaster. Its sequence location is 3L:8349503..8354628. It has the cytological map location 66C8. There is experimental evidence that it has the molecular function</span>: isocitrate dehydrogenase (NADP+) activity. Based on sequence similarity, …	1642	2	142.15	155.207	143.024	152.234	170.756	168.844	147.003	155.975	165.113	178.005	161.832	156.843	348.312	359.643	331.788	331.858	306.704	320.251	0.796497	0.966255	9.9666e-83	0.466444
FBgn0001250	if	X	16677467	The gene inflated is referred to in FlyBase by the symbol Dmel\if (CG9623, FBgn0001250). It is a protein_coding_gene from Drosophila melanogaster. Its sequence location is X:16646222..16677467. It has the cytological map location 15A5-15A7. There is experimental evidence that it has the molecular function</span>: cell adhesion molecule binding; receptor activity. There is experimental evidence th…	5724	12	96.3557	95.9248	110.791	104.84	83.1073	84.7609	103.625	110.677	116.457	115.357	91.0773	92.904	119.378	120.737	105.243	108.879	124.314	123.37	0.394876	0.913798	1	0.820292
FBgn0001256	ImpL1	3L	13375857	The gene Ecdysone-inducible gene L1 is referred to in FlyBase by the symbol Dmel\ImpL1 (CG10717, FBgn0001256). It is a protein_coding_gene from Drosophila melanogaster. Its sequence location is 3L:13375857..13377099. It has the cytological map location 70A7. Its molecular function is unknown. The biological processes in which it is involved are not known. One allele is reported. No phenotypic dat…	1168	2	0	1.05043	0	0	0	0	0	1.00633	2.01917	0.994204	1.0116	0	5.49753	3.58326	1.64727	3.47002	2.63874	2.63816	0.541201	0.213021	0.103028	0.055205
FBgn0001257	ImpL2	3L	4236147	The gene Ecdysone-inducible gene L2 is referred to in FlyBase by the symbol Dmel\ImpL2 (CG15009, FBgn0001257). It is a protein_coding_gene from Drosophila melanogaster. Its sequence location is 3L:4224699..4236147. It has the cytological map location 64A10. Its molecular function is unknown. It is reported to be involved in the biological process</span>: cell adhesion. 15 alleles are reported. No…	1178	3	26.6652	27.96	22.8025	23.1016	28.9504	25.6916	23.7713	33.1825	24.3153	22.8647	22.2641	20.9775	52.3339	51.1969	36.2609	39.5884	44.6273	44.6187	0.910453	1.0529	0.000461534	0.577648
FBgn0001258	ImpL3	3L	6255793	The gene Ecdysone-inducible gene L3 is referred to in FlyBase by the symbol Dmel\ImpL3 (CG10160, FBgn0001258). It is a protein_coding_gene from Drosophila melanogaster. Its sequence location is 3L:6252592..6255793. It has the cytological map location 65A11. Based on sequence similarity, it is predicted to have molecular function</span>: L-lactate dehydrogenase activity. It is reported to be invol…	1390	4	5.95596	5.47774	8.29784	7.68206	7.54967	12.681	6.4487	6.03664	5.06943	4.96944	6.06714	4.99467	15.32	10.5646	13.9758	16.6411	14.3053	11.4872	0.356133	1.41858	1	0.578952
FBgn0001259	in	3L	20360300	The gene inturned is referred to in FlyBase by the symbol Dmel\in (CG16993, FBgn0001259). It is a protein_coding_gene from Drosophila melanogaster. Its sequence location is 3L:20360300..20363359. It has the cytological map location 77B6. An electronic pipeline based on InterPro domains suggests that it has the molecular function</span>: protein binding. There is experimental evidence that it is i…	3060	1	5.85051	6.46658	4.87873	5.51417	7.4923	7.45685	7.5622	9.05239	8.10243	7.95492	6.07771	6.99266	10.7865	9.80137	9.55733	8.55345	11.6753	10.731	0.811492	0.823289	1	0.616302
FBgn0001263	inaD	2R	18746317	The gene inactivation no afterpotential D is referred to in FlyBase by the symbol Dmel\inaD (CG3504, FBgn0001263). It is a protein_coding_gene from Drosophila melanogaster. Its sequence location is 2R:18743211..18746317. It has the cytological map location 59B3. There is experimental evidence that it has the molecular function</span>: myosin III binding; structural molecule activity. There is exp…	2295	9	434.139	490.428	432.274	488.294	556.669	571.861	497.95	568.524	562.238	595.611	580.562	580.423	429.308	444.768	512.439	513.799	437.148	442.489	1.33067e-05	0.878403	1	1.06968		Up
FBgn0001276	ix	2R	7247668	The gene intersex is referred to in FlyBase by the symbol Dmel\ix (CG13201, FBgn0001276). It is a protein_coding_gene from Drosophila melanogaster. Its sequence location is 2R:7246942..7247668. It has the cytological map location 47F5. There is experimental evidence that it has the molecular function</span>: transcription factor binding; RNA polymerase II transcription mediator activity. There is…	727	1	4.68077	6.41918	4.78322	4.41159	5.37116	4.30779	6.47341	5.03522	5.07333	6.96161	7.07676	6.9933	4.43439	3.47697	7.09095	6.10819	6.2935	4.40853	0.723757	0.796884	1	0.942198
FBgn0001280	janA	3R	25865259	The gene janus A is referred to in FlyBase by the symbol Dmel\janA (CG7933, FBgn0001280). It is a protein_coding_gene from Drosophila melanogaster. Its sequence location is 3R:25864339..25865259. It has the cytological map location 99D3. Its molecular function is unknown. There is experimental evidence that it is involved in the biological process</span>: sex differentiation. 9 alleles are report…	691	4	8.37139	12.9016	14.0734	9.93759	11.8382	13.8507	10.7318	10.0597	7.10322	9.94526	9.10348	6.99207	6.12629	8.90736	9.61427	11.393	7.9598	11.7246	0.462051	1.31588	1	1.27362
FBgn0001291	Jra	2R	5983985	The gene Jun-related antigen is referred to in FlyBase by the symbol Dmel\Jra (CG2275, FBgn0001291). It is a protein_coding_gene from Drosophila melanogaster. Its sequence location is 2R:5983985..5986061. It has the cytological map location 46E4-46E5. There is experimental evidence that it has the molecular function</span>: protein binding. There is experimental evidence that it is involved in th…	1516	2	18.8199	25.7582	22.5594	20.8652	23.6296	22.473	24.8215	27.1625	24.3162	23.8609	24.2783	23.9757	25.989	31.5058	27.0964	29.6412	20.2542	23.9822	0.67483	0.903582	1	0.846257
FBgn0001296	kar	3R	8515089	The gene karmoisin is referred to in FlyBase by the symbol Dmel\kar (CG12286, FBgn0001296). It is a protein_coding_gene from Drosophila melanogaster. Its sequence location is 3R:8507908..8515089. It has the cytological map location 87C5. Based on sequence similarity, it is predicted to have molecular function</span>: monocarboxylic acid transmembrane transporter activity. There is experimental ev…	2176	6	39.7256	45.2295	37.2582	45.9069	46.1897	48.0426	32.6146	44.2666	45.5633	49.7355	39.454	32.9642	59.0337	54.1515	71.0512	70.5026	63.367	64.2824	0.78535	1.07259	0.0211127	0.686089
FBgn0001297	kay	3R	25592497	The gene kayak is referred to in FlyBase by the symbol Dmel\kay (CG33956, FBgn0001297). It is a protein_coding_gene from Drosophila melanogaster. Its sequence location is 3R:25592497..25619838. It has the cytological map location 99B10-99C1. There is experimental evidence that it has the molecular function</span>: protein binding; sequence-specific DNA binding; RNA polymerase II transcription fac…	3471	3	150.035	130.377	139.579	134.501	112.185	105.274	138.961	119.756	125.624	140.217	121.395	118.879	145.572	148.669	125.378	103.768	145.784	149.431	0.997284	1.00931	1	0.943013
FBgn0001301	kel	2L	18138210	The gene kelch is referred to in FlyBase by the symbol Dmel\kel (CG7210, FBgn0001301). It is a protein_coding_gene from Drosophila melanogaster. Its sequence location is 2L:18129330..18138210. It has the cytological map location 36E5-36E6. There is experimental evidence that it has the molecular function</span>: actin binding. There is experimental evidence that it is involved in the biological p…	6157	6	61.2818	58.1615	53.6324	62.2125	48.6162	55.6689	72.1062	71.4295	61.8098	64.6293	60.705	58.9392	57.6968	54.6748	45.1527	44.7745	49.0438	50.8944	0.271482	0.871552	1	1.12353
FBgn0001308	Khc	2R	12159483	The gene Kinesin heavy chain is referred to in FlyBase by the symbol Dmel\Khc (CG7765, FBgn0001308). It is a protein_coding_gene from Drosophila melanogaster. Its sequence location is 2R:12154465..12159483. It has the cytological map location 53A3-53A4. There is experimental evidence that it has the molecular function</span>: microtubule motor activity; microtubule binding. There is experimental …	3725	4	97.964	110.942	95.608	107.292	114.943	118.559	113.562	124.777	130.667	137.231	116.349	134.868	133.11	138.045	179.738	174.78	140.667	169.959	0.0295997	0.851943	3.45478e-09	0.689211	Down
FBgn0001311	kkv	3R	1218587	The gene krotzkopf verkehrt is referred to in FlyBase by the symbol Dmel\kkv (CG2666, FBgn0001311). It is a protein_coding_gene from Drosophila melanogaster. Its sequence location is 3R:1203815..1218587. It has the cytological map location 83A1. Based on sequence similarity, it is predicted to have molecular function</span>: chitin synthase activity. There is experimental evidence that it is invo…	5456	12	86.0197	93.6335	73.2353	85.4593	91.3554	97.1759	91.7684	103.624	91.1838	102.429	90.0336	82.9142	162.231	157.907	170.331	162.736	176.074	179.705	0.679052	0.937585	7.033e-31	0.522188
FBgn0001316	klar	3L	540589	The gene klarsicht is referred to in FlyBase by the symbol Dmel\klar (CG17046, FBgn0001316). It is a protein_coding_gene from Drosophila melanogaster. Its sequence location is 3L:434258..540589. It has the cytological map location 61C1-61C3. There is experimental evidence that it has the molecular function</span>: protein binding. There is experimental evidence that it is involved in the biologic…	8722	19	116.345	124.96	120.019	135.396	118.395	115.68	121.176	143.883	133.734	152.151	140.586	133.866	133.134	149.986	150.933	164.065	169.105	162.655	0.0967121	0.885387	0.0115088	0.785904
FBgn0001319	kn	2R	10694566	The gene knot is referred to in FlyBase by the symbol Dmel\kn (CG10197, FBgn0001319). It is a protein_coding_gene from Drosophila melanogaster. Its sequence location is 2R:10660152..10694566. It has the cytological map location 51C2-51C3. It is reported to have molecular function</span>: specific RNA polymerase II transcription factor activity; transcription regulator activity. There is experimen…	3458	11	13.7358	9.74643	10.7177	10.9527	8.68458	11.7491	11.9096	11.0741	12.1617	11.9289	13.1486	16.985	7.11298	8.96314	8.75173	7.75549	8.95527	8.01202	0.73063	0.849477	1	1.32362
FBgn0001320	kni	3L	20688463	The gene knirps is referred to in FlyBase by the symbol Dmel\kni (CG4717, FBgn0001320). It is a protein_coding_gene from Drosophila melanogaster. Its sequence location is 3L:20685430..20688463. It has the cytological map location 77E3. Based on sequence similarity, it is predicted to have molecular function</span>: transcription factor activity; ligand-dependent nuclear receptor activity. There i…	2085	3	12.8075	10.8601	13.0801	11.0395	16.0391	14.9284	14.0177	14.0864	13.1728	13.9209	11.1391	14.9856	15.2742	13.3331	16.7066	15.6524	15.1983	11.4448	0.982368	0.968425	1	0.898931
FBgn0001321	knk	3R	5951383	The gene knickkopf is referred to in FlyBase by the symbol Dmel\knk (CG6217, FBgn0001321). It is a protein_coding_gene from Drosophila melanogaster. Its sequence location is 3R:5948087..5951383. It has the cytological map location 85F13. An electronic pipeline based on InterPro domains suggests that it has the molecular function</span>: dopamine beta-monooxygenase activity. There is experimental …	2671	6	17.4845	20.4113	16.7583	15.4459	19.3336	20.2751	20.398	19.114	17.223	17.8987	16.1899	12.9852	28.8783	26.8891	20.72	20.5374	23.1204	29.6746	0.929941	1.05683	1	0.732271
FBgn0001323	knrl	3L	20613636	The gene knirps-like is referred to in FlyBase by the symbol Dmel\knrl (CG4761, FBgn0001323). It is a protein_coding_gene from Drosophila melanogaster. Its sequence location is 3L:20590241..20613636. It has the cytological map location 77D4-77E1. Based on sequence similarity, it is predicted to have molecular function</span>: transcription factor activity; ligand-dependent nuclear receptor activi…	3786	4	18.6074	18.3455	21.1987	16.5206	19.3518	19.2542	24.6297	20.1227	17.2334	15.9007	17.2054	19.9804	20.7635	21.624	16.5033	16.3638	18.7855	13.1638	1	0.984409	1	1.05666
FBgn0001324	kto	3L	19829714	The gene kohtalo is referred to in FlyBase by the symbol Dmel\kto (CG8491, FBgn0001324). It is a protein_coding_gene from Drosophila melanogaster. Its sequence location is 3L:19829714..19838044. It has the cytological map location 76D1. There is experimental evidence that it has the molecular function</span>: protein binding; RNA polymerase II transcription mediator activity. There is experimenta…	7740	8	28.0763	30.2156	34.2245	37.0013	28.0678	30.0011	28.4707	45.2767	46.5843	52.7192	39.4646	46.9546	40.051	45.4514	46.1693	50.3564	53.7888	53.7789	0.0092622	0.72296	0.0329944	0.647753	Down
FBgn0001330	kz	X	2136071	The gene kurz is referred to in FlyBase by the symbol Dmel\kz (CG3228, FBgn0001330). It is a protein_coding_gene from Drosophila melanogaster. Its sequence location is X:2131956..2136071. It has the cytological map location 2F1. Based on sequence similarity, it is predicted to have molecular function</span>: ATP-dependent helicase activity; helicase activity. The biological processes in which it …	3865	5	5.82575	6.45347	4.85223	5.4993	6.44158	6.40977	9.77266	11.07	12.1527	11.9328	11.1282	11.9883	6.20089	8.9965	6.9303	6.87032	6.16572	10.878	0.0201217	0.521454	1	0.770651		Up
FBgn0001332	L	2R	10368708	The gene Lobe is referred to in FlyBase by the symbol Dmel\L (CG10109, FBgn0001332). It is a protein_coding_gene from Drosophila melanogaster. Its sequence location is 2R:10368708..10384817. It has the cytological map location 51A4. Its molecular function is unknown. There is experimental evidence that it is involved in the biological process</span>: negative regulation of programmed cell death; …	2616	4	35.8869	33.4345	32.2029	30.7765	37.5461	34.24	37.6689	39.2315	28.3963	35.798	31.37	33.9659	27.6678	29.4163	33.3042	32.1238	29.3893	33.1227	0.920871	0.988646	1	1.10303
FBgn0001337	Exp6	X	370625	The gene Exportin 6 is referred to in FlyBase by the symbol Dmel\Exp6 (CG3923, FBgn0001337). It is a protein_coding_gene from Drosophila melanogaster. Its sequence location is X:365085..370625. It has the cytological map location 1B4. An electronic pipeline based on InterPro domains suggests that it has the molecular function</span>: binding; protein transporter activity. An electronic pipeline b…	4122	11	38.1835	38.7182	42.2853	30.8394	34.4685	31.1628	48.4366	43.2711	50.6205	41.7554	40.4756	40.9579	43.2304	40.2569	35.6229	29.8497	43.9562	41.1468	0.134431	0.812218	1	0.921366
FBgn0001341	l(1)1Bi	X	523816	The gene lethal (1) 1Bi is referred to in FlyBase by the symbol Dmel\l(1)1Bi (CG6189, FBgn0001341). It is a protein_coding_gene from Drosophila melanogaster. Its sequence location is X:523816..527666. It has the cytological map location 1B12. An electronic pipeline based on InterPro domains suggests that it has the molecular function</span>: DNA binding; DNA-directed DNA polymerase activity. An e…	3670	4	6.98325	7.53248	7.1312	6.5945	5.43755	8.51618	11.8638	14.0803	9.13207	10.9355	11.1291	11.9882	8.99148	8.95496	10.6073	5.90224	6.12949	9.88826	0.0849797	0.610384	1	0.835983
FBgn0001404	egh	X	2482534	The gene egghead is referred to in FlyBase by the symbol Dmel\egh (CG9659, FBgn0001404). It is a protein_coding_gene from Drosophila melanogaster. Its sequence location is X:2482534..2492638. It has the cytological map location 3A6. There is experimental evidence that it has the molecular function</span>: beta-1,4-mannosyltransferase activity. There is experimental evidence for 15 unique biologic…	3575	3	117.237	128.009	122.019	113.912	108.798	108.229	117.833	120.762	127.646	123.287	138.541	141.862	108.792	121.293	84.9884	93.286	96.2756	99.9439	0.267865	0.906841	1	1.15486
FBgn0001491	l(1)10Bb	X	11219332	The gene lethal (1) 10Bb is referred to in FlyBase by the symbol Dmel\l(1)10Bb (CG1639, FBgn0001491). It is a protein_coding_gene from Drosophila melanogaster. Its sequence location is X:11218331..11219332. It has the cytological map location 10B3. Its molecular function is unknown. It is reported to be involved in the biological process</span>: nuclear mRNA splicing, via spliceosome. 12 alleles …	921	2	21.9128	17.3249	19.0553	18.6548	20.4167	20.3145	15.1062	14.0902	17.2089	12.9206	15.1716	14.985	17.9592	18.8253	17.456	16.3917	15.9935	17.8661	0.243106	1.3151	1	1.1262
FBgn0001565	Hlc	X	21258967	The gene Helicase is referred to in FlyBase by the symbol Dmel\Hlc (CG1666, FBgn0001565). It is a protein_coding_gene from Drosophila melanogaster. Its sequence location is X:21256542..21258967. It has the cytological map location 20A1. Based on sequence similarity, it is predicted to have molecular function</span>: ATP-dependent RNA helicase activity. The biological processes in which it is invo…	2113	4	68.7233	76.4345	72.4617	71.2086	74.1914	73.814	85.2329	88.5418	85.0937	87.5044	82.9466	77.9203	64.2788	76.9692	76.9883	76.3829	66.7184	78.7404	0.133255	0.861198	1	0.992627
FBgn0001612	l(1)dd4	X	13638688	The gene lethal (1) discs degenerate 4 is referred to in FlyBase by the symbol Dmel\l(1)dd4 (CG10988, FBgn0001612). It is a protein_coding_gene from Drosophila melanogaster. Its sequence location is X:13630600..13638688. It has the cytological map location 12B4. There is experimental evidence that it has the molecular function</span>: microtubule minus-end binding; gamma-tubulin binding. There is…	3546	5	24.3845	25.82	24.8971	26.2002	21.6004	22.5253	32.2697	33.1953	29.3769	23.8514	29.3317	25.9728	22.4973	23.3464	20.0293	19.8635	19.5747	19.5708	0.376016	0.8358	1	1.16452
FBgn0001624	dlg1	X	11263670	The gene discs large 1 is referred to in FlyBase by the symbol Dmel\dlg1 (CG1725, FBgn0001624). It is a protein_coding_gene from Drosophila melanogaster. Its sequence location is X:11263670..11301784. It has the cytological map location 10B6-10B10. There is experimental evidence that it has the molecular function</span>: protein binding. There is experimental evidence for 15 unique biological pro…	2582	6	362.214	375.971	386.39	386.073	332.669	320.325	382.011	387.401	377.875	377.833	387.387	395.607	251.912	262.732	245	248.387	278.887	281.566	0.164323	0.937407	1.29864e-18	1.37945
FBgn0001941	ifc	2L	5986324	The gene infertile crescent is referred to in FlyBase by the symbol Dmel\ifc (CG9078, FBgn0001941). It is a protein_coding_gene from Drosophila melanogaster. Its sequence location is 2L:5986324..5988858. It has the cytological map location 26B2. There is experimental evidence that it has the molecular function</span>: sphingolipid delta-4 desaturase activity. There is experimental evidence that i…	1812	2	26.6308	21.6762	23.8715	26.2432	27.891	25.676	28.0094	28.1707	25.3329	23.857	25.293	27.9727	23.3092	25.0875	22.6474	19.7047	27.8808	22.2506	0.886616	0.9581	1	1.07885
FBgn0001942	eIF-4a	2L	5981759	The gene Eukaryotic initiation factor 4a is referred to in FlyBase by the symbol Dmel\eIF-4a (CG9075, FBgn0001942). It is a protein_coding_gene from Drosophila melanogaster. Its sequence location is 2L:5981759..5985572. It has the cytological map location 26B2. Based on sequence similarity, it is predicted to have molecular function</span>: translation initiation factor activity; RNA helicase act…	1689	5	765.814	811.629	787.694	841.672	865.671	880.344	820.428	891.528	905.638	915.773	890.087	904.101	924.886	974.311	940.528	929.802	929.41	886.087	0.00385309	0.929662	9.9987e-06	0.886804	Down
FBgn0001961	Sop2	2L	13829739	The gene Suppressor of profilin 2 is referred to in FlyBase by the symbol Dmel\Sop2 (CG8978, FBgn0001961). It is a protein_coding_gene from Drosophila melanogaster. Its sequence location is 2L:13827932..13829739. It has the cytological map location 34D1. Based on sequence similarity, it is predicted to have molecular function</span>: actin binding. There is experimental evidence that it is involv…	1673	3	22.7975	41.838	27.8466	35.0509	44.8911	39.4831	33.7674	46.2842	50.6239	45.7398	42.4926	49.9521	47.1967	44.2093	69.5919	75.4724	52.5086	50.6429	0.0762462	0.788169	0.000459858	0.623951
FBgn0001965	Sos	2L	13813828	The gene Son of sevenless is referred to in FlyBase by the symbol Dmel\Sos (CG7793, FBgn0001965). It is a protein_coding_gene from Drosophila melanogaster. Its sequence location is 2L:13813828..13819826. It has the cytological map location 34D1. There is experimental evidence that it has the molecular function</span>: protein binding. There is experimental evidence that it is involved in the biol…	5625	7	57.9055	51.8274	52.4286	63.2192	49.6294	55.6332	68.0808	75.461	67.8911	75.5745	75.8453	67.931	64.4025	65.0581	69.8552	77.4754	71.4835	69.6167	0.00500313	0.767539	1	0.791218		Up
FBgn0001967	nimC3	2L	14020208	The gene nimrod C3 is referred to in FlyBase by the symbol Dmel\nimC3 (CG16880, FBgn0001967). It is a protein_coding_gene from Drosophila melanogaster. Its sequence location is 2L:14018734..14020208. It has the cytological map location 34F1. Its molecular function is unknown. The biological processes in which it is involved are not known. 7 alleles are reported. No phenotypic data is available. I…	1475	1	10.2995	3.3832	9.40535	4.52636	7.55582	13.7198	2.18349	3.01833	4.04443	1.9863	4.03911	0.998257	0.842645	4.62026	0.804035	0.793137	2.71333	1.76859	0.00123363	3.00494	0.0116645	4.23584	Down
FBgn0001970	Pgant35A	2L	14359218	The gene Polypeptide N-acetylgalactosaminyltransferase 35A is referred to in FlyBase by the symbol Dmel\Pgant35A (CG7480, FBgn0001970). It is a protein_coding_gene from Drosophila melanogaster. Its sequence location is 2L:14359218..14361443. It has the cytological map location 35A4. There is experimental evidence that it has the molecular function</span>: polypeptide N-acetylgalactosaminyltransfe…	2226	1	5.96708	8.61137	7.21529	7.68956	9.63349	9.58787	8.66227	11.064	10.1265	9.94433	8.09899	7.99136	30.0552	41.0797	45.6071	42.5051	41.0427	48.499	0.836184	0.871478	7.54146e-29	0.195767
FBgn0001974	l(2)35Bd	2L	15009941	The gene lethal (2) 35Bd is referred to in FlyBase by the symbol Dmel\l(2)35Bd (CG3688, FBgn0001974). It is a protein_coding_gene from Drosophila melanogaster. Its sequence location is 2L:15009941..15011764. It has the cytological map location 35B8. Based on sequence similarity, it is predicted to have molecular function</span>: mRNA (guanine-N7-)-methyltransferase activity; RNA binding. Based on…	1767	2	10.2435	7.54552	6.06096	7.6591	6.4911	6.4557	7.5622	10.0555	8.10243	7.95492	7.08407	4.9938	8.02541	8.93089	9.64364	9.56751	7.04427	9.86297	1	0.971651	1	0.83761
FBgn0001977	l(2)35Bg	2L	15038857	The gene lethal (2) 35Bg is referred to in FlyBase by the symbol Dmel\l(2)35Bg (CG4180, FBgn0001977). It is a protein_coding_gene from Drosophila melanogaster. Its sequence location is 2L:15036293..15038857. It has the cytological map location 35B8. Its molecular function is unknown. The biological processes in which it is involved are not known. 10 alleles are reported. No phenotypic data is ava…	2354	4	16.3956	19.3695	14.548	17.5523	21.4141	20.2749	22.5886	21.1294	20.2622	18.8879	19.2242	19.9799	28.8567	24.9936	29.9359	26.0228	21.2318	21.2274	0.688221	0.897455	1	0.719482
FBgn0001978	stc	2L	15113482	The gene shuttle craft is referred to in FlyBase by the symbol Dmel\stc (CG3647, FBgn0001978). It is a protein_coding_gene from Drosophila melanogaster. Its sequence location is 2L:15113482..15118070. It has the cytological map location 35C2. Based on sequence similarity, it is predicted to have molecular function</span>: RNA polymerase II transcription factor activity. Based on sequence similari…	4144	5	34.5661	32.2768	25.3078	31.6994	29.0859	28.935	34.4791	33.2052	37.4578	34.8054	28.3416	27.9702	30.2778	29.2128	35.8035	39.1847	44.1256	34.7698	0.737444	0.926688	1	0.852357
FBgn0001986	l(2)35Df	2L	15752253	The gene lethal (2) 35Df is referred to in FlyBase by the symbol Dmel\l(2)35Df (CG4152, FBgn0001986). It is a protein_coding_gene from Drosophila melanogaster. Its sequence location is 2L:15752253..15755905. It has the cytological map location 35D4. Based on sequence similarity, it is predicted to have molecular function</span>: ATP-dependent RNA helicase activity. It is reported to be involved i…	3600	2	12.7585	11.8793	9.7229	12.0626	13.936	13.8685	16.2002	16.1013	19.2321	19.8948	15.1792	11.9861	15.1252	18.8099	22.081	16.3732	19.733	14.1046	0.269064	0.752865	1	0.698766
FBgn0001987	Gli	2L	15762755	The gene Gliotactin is referred to in FlyBase by the symbol Dmel\Gli (CG3903, FBgn0001987). It is a protein_coding_gene from Drosophila melanogaster. Its sequence location is 2L:15756001..15762755. It has the cytological map location 35D4. Based on sequence similarity, it is predicted to have molecular function</span>: carboxylesterase activity. There is experimental evidence that it is involved …	4093	8	29.0165	27.0024	31.8316	28.4758	27.9935	27.8494	35.5028	37.2179	31.4084	31.8171	31.3594	24.9723	45.9741	41.1246	38.3037	39.8171	34.5677	42.9457	0.593076	0.895419	1	0.709295
FBgn0001989	l(2)35Di	2L	15751054	The gene lethal (2) 35Di is referred to in FlyBase by the symbol Dmel\l(2)35Di (CG13240, FBgn0001989). It is a protein_coding_gene from Drosophila melanogaster. Its sequence location is 2L:15749609..15751054. It has the cytological map location 35D4. Based on sequence similarity, it is predicted to have molecular function</span>: NADH dehydrogenase activity. Based on sequence similarity, it is pr…	678	3	51.7842	63.6328	49.6104	66.7298	80.279	77.8082	41.4918	54.3505	66.8317	64.6384	63.7099	70.933	63.8629	69.1026	112.815	118.336	87.4895	72.7081	0.691545	1.07705	0.0753456	0.743532
FBgn0001990	wek	2L	15768317	The gene weckle is referred to in FlyBase by the symbol Dmel\wek (CG4148, FBgn0001990). It is a protein_coding_gene from Drosophila melanogaster. Its sequence location is 2L:15766475..15768317. It has the cytological map location 35D4. There is experimental evidence that it has the molecular function</span>: protein binding; protein homodimerization activity. There is experimental evidence that i…	1659	4	3.60455	6.4262	4.79731	4.41893	5.37755	6.38515	7.50655	7.04137	6.07943	5.96504	5.0637	4.99444	5.36959	6.29021	4.2855	3.32665	6.28481	7.22904	0.829824	0.846091	1	0.945827
FBgn0001991	Ca-alpha1D	2L	16170657	The gene Ca<sup>2+</sup>-channel protein Î±<down>1</down> subunit D is referred to in FlyBase by the symbol Dmel\Ca-Î±1D (CG4894, FBgn0001991). It is a protein_coding_gene from Drosophila melanogaster. Its sequence location is 2L:16170657..16190086. It has the cytological map location 35E5-35E6. Based on sequence similarity, it is predicted to have molecular function</span>: voltage-gated calcium…	7900	30	252.562	247.691	267.176	261.143	197.353	180.44	279.19	265.641	256.305	245.582	254.898	251.748	161.744	172.944	184.053	188.841	211.172	226.682	0.0580002	0.905368	0.0030944	1.2278
FBgn0001992	Cyp303a1	2L	16294207	The gene Cyp303a1 is referred to in FlyBase by the symbol Dmel\Cyp303a1 (CG4163, FBgn0001992). It is a protein_coding_gene from Drosophila melanogaster. Its sequence location is 2L:16294207..16295997. It has the cytological map location 35F1. Based on sequence similarity, it is predicted to have molecular function</span>: electron carrier activity. There is experimental evidence that it is involv…	1791	1	2.32836	2.16426	3.46423	2.19849	1.11562	2.14842	2.17215	3.01727	2.02923	1.98714	2.02573	2.99724	1.82812	0.87711	1.78558	0	0	1.82026	1	0.943117	1	2.12633
FBgn0001994	crp	2L	16287728	The gene cropped is referred to in FlyBase by the symbol Dmel\crp (CG7664, FBgn0001994). It is a protein_coding_gene from Drosophila melanogaster. Its sequence location is 2L:16264061..16287728. It has the cytological map location 35F1. There is experimental evidence that it has the molecular function</span>: protein binding. An electronic pipeline based on InterPro domains suggests that it is in…	3895	3	133.024	121.781	132.434	130.046	99.3897	111.467	101.34	97.6052	91.1972	81.5075	101.134	110.894	77.3064	74.2152	65.1671	71.8791	75.076	72.2834	0.00157439	1.24751	5.75718e-14	1.67033	Down
FBgn0001995	mRpL4	2L	16329128	The gene mitochondrial ribosomal protein L4 is referred to in FlyBase by the symbol Dmel\mRpL4 (CG5818, FBgn0001995). It is a protein_coding_gene from Drosophila melanogaster. Its sequence location is 2L:16328053..16329128. It has the cytological map location 35F1. Based on sequence similarity, it is predicted to have molecular function</span>: structural constituent of ribosome. Based on sequenc…	1014	2	13.9039	13.9934	10.8916	13.1504	15.0069	12.86	14.1174	14.0946	17.2191	17.9005	17.1928	18.9821	18.8211	17.8046	17.3593	28.3142	12.184	19.6598	0.422537	0.80202	1	0.699178
FBgn0002021	l(2)37Bb	2L	19051606	The gene lethal (2) 37Bb is referred to in FlyBase by the symbol Dmel\l(2)37Bb (CG10655, FBgn0002021). It is a protein_coding_gene from Drosophila melanogaster. Its sequence location is 2L:19049843..19051606. It has the cytological map location 37B12. An electronic pipeline based on InterPro domains suggests that it has the molecular function</span>: oxidoreductase activity. The biological proces…	1702	2	17.4496	19.3511	17.8197	16.4789	17.2334	18.1828	21.5627	20.1272	24.2939	21.877	17.2132	19.9796	23.2956	25.0728	19.8627	26.1262	23.177	25.046	0.54945	0.851758	1	0.747057
FBgn0002022	Catsup	2L	19041714	The gene Catecholamines up is referred to in FlyBase by the symbol Dmel\Catsup (CG10449, FBgn0002022). It is a protein_coding_gene from Drosophila melanogaster. Its sequence location is 2L:19041714..19043614. It has the cytological map location 37B11. There is experimental evidence that it has the molecular function</span>: enzyme regulator activity. There is experimental evidence that it is invo…	1846	2	23.2832	26.8564	21.5718	20.9256	27.8488	23.5598	20.5983	22.1411	25.316	27.8515	24.2717	19.9786	30.5999	30.4775	28.8406	24.9368	27.6434	26.7032	0.973698	1.02774	1	0.851325
FBgn0002023	Lim3	2L	19108108	The gene Lim3 is referred to in FlyBase by the symbol Dmel\Lim3 (CG10699, FBgn0002023). It is a protein_coding_gene from Drosophila melanogaster. Its sequence location is 2L:19079234..19108108. It has the cytological map location 37B13-37C1. Based on sequence similarity, it is predicted to have molecular function</span>: transcription factor activity. There is experimental evidence that it is inv…	2696	8	11.5504	10.7757	9.59159	8.83559	11.7945	10.7009	12.9975	13.0848	13.1766	13.9191	15.168	16.9843	8.86622	9.76344	12.2991	10.3518	10.6934	13.5171	0.316232	0.741221	1	0.96576
FBgn0002031	l(2)37Cc	2L	19123866	The gene lethal (2) 37Cc is referred to in FlyBase by the symbol Dmel\l(2)37Cc (CG10691, FBgn0002031). It is a protein_coding_gene from Drosophila melanogaster. Its sequence location is 2L:19122040..19123866. It has the cytological map location 37C1. Its molecular function is unknown. It is reported to be involved in the biological process</span>: instar larval or pupal development. 38 alleles ar…	1324	3	40.9021	47.366	39.5756	43.8429	50.4134	49.1242	45.4884	53.3266	53.6805	54.6939	49.5699	50.949	64.4178	66.9275	75.3561	72.9522	68.7201	66.8543	0.445875	0.881433	0.000453844	0.653193
FBgn0002036	CG10561	2L	19114401	This gene is referred to in FlyBase by the symbol Dmel\CG10561 (CG10561, FBgn0002036). It is a protein_coding_gene from Drosophila melanogaster. Its sequence location is 2L:19114401..19116571. It has the cytological map location 37C1. Its molecular function is unknown. The biological processes in which it is involved are not known. 3 alleles are reported. No phenotypic data is available. It has o…	2053	3	27.8238	25.907	26.1961	29.4658	25.8568	26.7628	26.0411	27.1773	33.4154	36.8043	30.3455	28.9705	34.9791	32.034	39.5252	35.5492	31.0719	36.6644	0.662944	0.886505	1	0.772135
FBgn0002044	swm	2L	19493258	The gene second mitotic wave missing is referred to in FlyBase by the symbol Dmel\swm (CG10084, FBgn0002044). It is a protein_coding_gene from Drosophila melanogaster. Its sequence location is 2L:19493258..19497987. It has the cytological map location 37E4. An electronic pipeline based on InterPro domains suggests that it has the molecular function</span>: nucleotide binding; zinc ion binding; nu…	4150	6	77.9435	71.363	84.1199	86.319	85.9342	79.2214	68.2672	80.4986	84.0656	85.5207	82.9299	77.9217	79.6431	85.7807	81.924	83.9755	93.1011	89.3852	0.909029	1.01189	1	0.943737
FBgn0002069	Aats-asp	2R	8767824	The gene Aspartyl-tRNA synthetase is referred to in FlyBase by the symbol Dmel\Aats-asp (CG3821, FBgn0002069). It is a protein_coding_gene from Drosophila melanogaster. Its sequence location is 2R:8767824..8770675. It has the cytological map location 49D7. Based on sequence similarity, it is predicted to have molecular function</span>: aspartate-tRNA ligase activity. There is experimental evidenc…	1943	5	31.6475	38.7336	30.1313	39.3061	37.6172	40.5504	39.8245	45.2587	36.4701	34.7968	31.3786	30.967	56.6754	53.6562	53.2983	56.5232	44.3193	49.8803	0.910535	0.996755	0.340964	0.693444
FBgn0002121	l(2)gl	2L	21372	The gene lethal (2) giant larvae is referred to in FlyBase by the symbol Dmel\l(2)gl (CG2671, FBgn0002121). It is a protein_coding_gene from Drosophila melanogaster. Its sequence location is 2L:9836..21372. It has the cytological map location 21A5. There is experimental evidence that it has the molecular function</span>: myosin II binding; myosin binding. There is experimental evidence for 17 uni…	5154	9	100.991	96.0215	115.539	106.03	89.5153	94.2875	106.329	101.6	88.1278	77.5407	75.8969	68.9261	77.59	67.0708	53.6232	51.3516	68.8671	74.4238	0.0910956	1.16196	2.57471e-07	1.53307
FBgn0002174	l(2)tid	2R	19594385	The gene lethal (2) tumorous imaginal discs is referred to in FlyBase by the symbol Dmel\l(2)tid (CG5504, FBgn0002174). It is a protein_coding_gene from Drosophila melanogaster. Its sequence location is 2R:19594385..19596561. It has the cytological map location 59F6. There is experimental evidence that it has the molecular function</span>: patched binding. There is experimental evidence that it i…	2030	2	16.6407	26.806	19.2591	22.9779	25.7178	23.517	17.4948	22.1445	27.3384	26.8512	26.2913	27.9735	23.0241	32.2578	38.9014	36.7729	24.7569	24.7517	0.784867	0.911035	1	0.747616
FBgn0002183	dre4	3L	1876336	The gene dre4 is referred to in FlyBase by the symbol Dmel\dre4 (CG1828, FBgn0002183). It is a protein_coding_gene from Drosophila melanogaster. Its sequence location is 3L:1871574..1876336. It has the cytological map location 62B7. Based on sequence similarity, it is predicted to have molecular function</span>: DNA binding. There is experimental evidence that it is involved in the biological pro…	3714	9	22.1819	24.7645	21.5593	24.0806	26.8015	23.5546	29.1767	33.199	24.3446	28.8312	33.3647	32.9682	27.6492	35.0093	34.202	34.8546	30.3032	25.6328	0.175777	0.785897	1	0.761746
FBgn0002283	l(3)73Ah	3L	16581017	The gene lethal (3) 73Ah is referred to in FlyBase by the symbol Dmel\l(3)73Ah (CG4195, FBgn0002283). It is a protein_coding_gene from Drosophila melanogaster. Its sequence location is 3L:16581017..16583234. It has the cytological map location 73A10. An electronic pipeline based on InterPro domains suggests that it has the molecular function</span>: protein binding; zinc ion binding. The biologic…	1964	4	9.47446	13.948	9.69717	12.0476	13.9231	12.8204	14.0177	12.0795	15.1868	9.93381	15.1644	14.9856	8.0553	7.08097	11.5535	10.5403	7.074	5.201	0.814066	0.883772	1	1.45259
FBgn0002284	Pros26	3L	16603521	The gene Proteasome 26kD subunit is referred to in FlyBase by the symbol Dmel\Pros26 (CG4097, FBgn0002284). It is a protein_coding_gene from Drosophila melanogaster. Its sequence location is 3L:16602497..16603521. It has the cytological map location 73B1. Based on sequence similarity, it is predicted to have molecular function</span>: endopeptidase activity. It is reported to be involved in the b…	950	2	58.3308	65.6865	52.8886	52.8755	77.0865	72.5421	64.8205	78.4638	71.9073	74.5867	59.7071	55.9404	37.5724	40.2114	43.8475	38.0124	41.1081	39.2354	0.738204	0.935831	0.000228091	1.58096
FBgn0002306	sas	3R	2988551	The gene stranded at second is referred to in FlyBase by the symbol Dmel\sas (CG2507, FBgn0002306). It is a protein_coding_gene from Drosophila melanogaster. Its sequence location is 3R:2988551..3009424. It has the cytological map location 84C8-84D1. It is reported to have molecular function</span>: receptor activity. There is experimental evidence that it is involved in the biological process</s…	5977	10	67.4222	61.6182	64.3916	71.0857	68.8446	78.9443	75.3735	85.4956	70.9058	64.6213	60.7204	57.9386	97.138	92.128	75.429	82.0166	94.8193	93.8775	1	0.993378	0.592804	0.770079
FBgn0002354	l(3)87Df	3R	8856664	The gene lethal (3) 87Df is referred to in FlyBase by the symbol Dmel\l(3)87Df (CG7620, FBgn0002354). It is a protein_coding_gene from Drosophila melanogaster. Its sequence location is 3R:8856664..8857317. It has the cytological map location 87D9. Its molecular function is unknown. The biological processes in which it is involved are not known. 18 alleles are reported. The phenotype of these alle…	519	3	9.1817	8.59168	8.26868	6.61678	5.45436	7.49874	7.59116	9.05497	9.11445	5.95913	10.1066	8.99121	7.15745	6.18681	7.87952	5.96642	7.12032	9.94993	0.901321	0.897563	1	1.03053
FBgn0002413	dco	3R	26886931	The gene discs overgrown is referred to in FlyBase by the symbol Dmel\dco (CG2048, FBgn0002413). It is a protein_coding_gene from Drosophila melanogaster. Its sequence location is 3R:26880905..26886931. It has the cytological map location 100B2. There is experimental evidence that it has the molecular function</span>: kinase activity. There is experimental evidence for 12 unique biological proces…	2967	3	107.642	98.1279	95.2595	98.5697	100.044	101.628	109.023	118.723	101.338	109.372	114.284	110.89	106.749	108.159	115.583	98.4608	100.695	110.808	0.331767	0.906035	1	0.93882
FBgn0002431	hyd	3R	5551333	The gene hyperplastic discs is referred to in FlyBase by the symbol Dmel\hyd (CG9484, FBgn0002431). It is a protein_coding_gene from Drosophila melanogaster. Its sequence location is 3R:5540344..5551333. It has the cytological map location 85E5. Based on sequence similarity, it is predicted to have molecular function</span>: ubiquitin-protein ligase activity. There is experimental evidence that i…	9074	19	186.449	171.394	183.598	179.39	154.132	162.803	222.924	221.34	188.447	187.915	182.098	176.82	176.884	169.763	143.31	155.527	182.432	193.389	0.0294832	0.879802	1	1.01612		Up
FBgn0002440	l(3)mbn	3L	6121719	The gene lethal (3) malignant blood neoplasm is referred to in FlyBase by the symbol Dmel\l(3)mbn (CG12755, FBgn0002440). It is a protein_coding_gene from Drosophila melanogaster. Its sequence location is 3L:6116986..6121719. It has the cytological map location 65A6. Based on sequence similarity, it is predicted to have molecular function</span>: structural constituent of chitin-based cuticle. It…	2181	6	19.8674	22.6066	20.3017	18.7298	25.6872	22.4514	18.354	23.1308	20.2514	19.8894	18.2086	10.986	8.1344	9.04883	5.13116	6.00489	7.15264	5.27143	0.593943	1.16986	2.73638e-08	3.18197
FBgn0002441	l(3)mbt	3R	23098995	The gene lethal (3) malignant brain tumor is referred to in FlyBase by the symbol Dmel\l(3)mbt (CG5954, FBgn0002441). It is a protein_coding_gene from Drosophila melanogaster. Its sequence location is 3R:23091952..23098995. It has the cytological map location 97F1. There is experimental evidence that it has the molecular function</span>: protein binding. There is experimental evidence that it is …	5399	5	35.0379	39.8352	33.5831	40.4293	41.8492	38.519	45.4751	49.3097	47.6287	57.6844	48.5605	55.9461	62.9821	55.2953	56.6946	55.3264	61.7471	55.2343	0.0160451	0.752627	0.0121763	0.660141	Down
FBgn0002521	pho	4	1202271	The gene pleiohomeotic is referred to in FlyBase by the symbol Dmel\pho (CG17743, FBgn0002521). It is a protein_coding_gene from Drosophila melanogaster. Its sequence location is 4:1193094..1202271. It has the cytological map location 102F8. There is experimental evidence that it has the molecular function</span>: chromatin DNA binding; chromatin binding; DNA binding. There is experimental eviden…	2399	7	116.351	85.4081	115.354	94.2252	85.2378	86.882	103.182	82.5201	89.138	89.4927	77.914	77.9197	73.7658	0	45.296	50.4053	65.032	51.9549	0.267865	1.12168	4.23891e-20	2.03683
FBgn0002522	lab	3R	2504312	The gene labial is referred to in FlyBase by the symbol Dmel\lab (CG1264, FBgn0002522). It is a protein_coding_gene from Drosophila melanogaster. Its sequence location is 3R:2487140..2504312. It has the cytological map location 84A1. Based on sequence similarity, it is predicted to have molecular function</span>: specific RNA polymerase II transcription factor activity. There is experimental evid…	2784	3	3.51087	3.25561	3.58776	3.30886	4.28771	4.267	4.28178	2.01627	3.04131	2.98182	4.04218	2.99683	2.66131	3.59173	2.57758	1.63594	2.64639	5.48453	0.883968	1.1476	1	1.19467
FBgn0002524	lace	2L	15499110	The gene lace is referred to in FlyBase by the symbol Dmel\lace (CG4162, FBgn0002524). It is a protein_coding_gene from Drosophila melanogaster. Its sequence location is 2L:15499110..15505018. It has the cytological map location 35D2. Based on sequence similarity, it is predicted to have molecular function</span>: serine C-palmitoyltransferase activity. An electronic pipeline based on InterPro do…	3008	4	32.3068	29.1032	26.3335	27.4343	26.96	32.0194	37.7218	34.2173	39.4916	33.8011	34.3983	36.9634	40.4807	35.6501	32.9357	40.8952	42.1516	33.7467	0.167967	0.804074	1	0.771085
FBgn0002525	Lam	2L	5542527	The gene Lamin is referred to in FlyBase by the symbol Dmel\Lam (CG6944, FBgn0002525). It is a protein_coding_gene from Drosophila melanogaster. Its sequence location is 2L:5542527..5546642. It has the cytological map location 25E6. There is experimental evidence that it has the molecular function</span>: protein binding. There is experimental evidence that it is involved in the biological proces…	3144	4	35.7846	30.2482	30.9851	30.7189	36.4518	30.0305	28.1049	29.1822	28.3719	28.8331	31.3474	30.9697	33.2301	32.1595	34.1503	33.8805	27.4641	32.1244	0.732707	1.09847	1	1.00627
FBgn0002526	LanA	3L	6211084	The gene Laminin A is referred to in FlyBase by the symbol Dmel\LanA (CG10236, FBgn0002526). It is a protein_coding_gene from Drosophila melanogaster. Its sequence location is 3L:6196931..6211084. It has the cytological map location 65A8-65A9. An electronic pipeline based on InterPro domains suggests that it has the molecular function</span>: receptor binding. There is experimental evidence that …	11652	15	55.568	50.711	55.6131	53.6085	54.8017	45.1276	46.381	46.2859	45.5876	49.7242	44.5099	40.9574	107.884	108.378	78.6724	79.7985	111.976	114.725	0.328703	1.15354	2.80598e-17	0.524463
FBgn0002528	LanB2	3L	9608019	The gene Laminin B2 is referred to in FlyBase by the symbol Dmel\LanB2 (CG3322, FBgn0002528). It is a protein_coding_gene from Drosophila melanogaster. Its sequence location is 3L:9608019..9617080. It has the cytological map location 67C2. Its molecular function is unknown. It is reported to be involved in the biological process</span>: tissue development; organ morphogenesis; embryonic morphogen…	5757	10	46.5022	50.5667	45.2704	50.2582	47.334	43.962	44.3447	49.3027	50.6387	56.6949	42.5044	42.9554	80.0126	74.1328	68.7171	64.5315	86.1109	75.9038	1	0.991107	1.06127e-05	0.631704
FBgn0002543	lea	2L	1420449	The gene leak is referred to in FlyBase by the symbol Dmel\lea (CG5481, FBgn0002543). It is a protein_coding_gene from Drosophila melanogaster. Its sequence location is 2L:1380086..1420449. It has the cytological map location 22A1. It is reported to have molecular function</span>: axon guidance receptor activity; receptor activity. There is experimental evidence that it is involved in the biologi…	6202	14	23.18	24.7165	23.6612	22.9715	18.4146	21.4338	24.8268	21.1412	23.3095	29.8412	24.2791	25.9745	23.2817	24.1206	24.4617	18.7549	30.6674	23.158	0.761205	0.899615	1	0.930307
FBgn0002552	lin	2R	4802033	The gene lines is referred to in FlyBase by the symbol Dmel\lin (CG11770, FBgn0002552). It is a protein_coding_gene from Drosophila melanogaster. Its sequence location is 2R:4802033..4805739. It has the cytological map location 44F6-44F7. An electronic pipeline based on InterPro domains suggests that it has the molecular function</span>: catalytic activity. There is experimental evidence that it …	3650	2	7.03224	8.59822	4.97969	9.76928	7.54352	8.54057	9.72174	8.05538	13.1495	11.937	8.1015	7.99114	13.4868	8.74236	14.0427	14.8601	9.66723	15.3011	0.608064	0.788101	1	0.610556
FBgn0002562	Lsp1alpha	X	12384416	The gene Larval serum protein 1 Î± is referred to in FlyBase by the symbol Dmel\Lsp1Î± (CG2559, FBgn0002562). It is a protein_coding_gene from Drosophila melanogaster. Its sequence location is X:12384416..12386933. It has the cytological map location 11A12. It is reported to have molecular function</span>: nutrient reservoir activity. An electronic pipeline based on InterPro domains suggests that…	2451	2	14.6823	14.8786	9.49403	6.67992	5.50203	4.42043	5.37177	6.03344	3.04894	3.97519	5.05563	3.99567	10.9541	10.9161	6.95844	2.32504	5.25079	7.12682	0.0323455	2.02533	1	1.27856		Up
FBgn0002563	Lsp1beta	2L	898647	The gene Larval serum protein 1 Î² is referred to in FlyBase by the symbol Dmel\Lsp1Î² (CG4178, FBgn0002563). It is a protein_coding_gene from Drosophila melanogaster. Its sequence location is 2L:898647..901320. It has the cytological map location 21E2. It is reported to have molecular function</span>: nutrient reservoir activity. An electronic pipeline based on InterPro domains suggests that it …	2606	2	153.6	171.215	149.001	179.165	161.375	161.596	71.8375	81.5392	114.42	125.326	94.0881	114.89	181.104	196.131	67.2198	72.8253	113.073	113.97	4.31638e-18	1.62091	0.00023333	1.31119	Down
FBgn0002564	Lsp1gamma	3L	66439	The gene Larval serum protein 1 Î³ is referred to in FlyBase by the symbol Dmel\Lsp1Î³ (CG6821, FBgn0002564). It is a protein_coding_gene from Drosophila melanogaster. Its sequence location is 3L:66439..69003. It has the cytological map location 61A6. It is reported to have molecular function</span>: nutrient reservoir activity. An electronic pipeline based on InterPro domains suggests that it is…	2500	2	19.5449	18.2721	18.8338	16.4363	13.0286	13.9949	8.61498	8.05019	8.10451	8.95103	5.07254	8.99145	10.8503	12.6998	4.09321	7.70674	9.85639	8.91294	0.000302103	2.09504	1	1.84981		Up
FBgn0002565	Lsp2	3L	12122493	The gene Larval serum protein 2 is referred to in FlyBase by the symbol Dmel\Lsp2 (CG6806, FBgn0002565). It is a protein_coding_gene from Drosophila melanogaster. Its sequence location is 3L:12122493..12124796. It has the cytological map location 68F5. It is reported to have molecular function</span>: nutrient reservoir activity. An electronic pipeline based on InterPro domains suggests that it i…	2304	1	335.652	322.981	291.029	289.087	260.722	273.106	250.972	233.435	245.096	233.676	188.206	181.811	1533.96	1589.97	932.482	936.552	1206.97	1174.43	1.08851e-12	1.32957	0	0.24037
FBgn0002566	lt	2L	22817519	The gene light is referred to in FlyBase by the symbol Dmel\lt (CG18028, FBgn0002566). It is a protein_coding_gene from Drosophila melanogaster. Its sequence location is 2L:22817519..22833492. An electronic pipeline based on InterPro domains suggests that it has the molecular function</span>: protein binding; zinc ion binding. There is experimental evidence that it is involved in the biological p…	3001	11	88.7504	67.0473	87.2039	74.4916	71.1176	68.6508	76.5616	73.4579	76.9806	82.543	72.8321	63.9329	64.1759	62.066	46.9139	46.5226	47.1257	44.3317	0.919116	1.02454	0.00116717	1.46965
FBgn0002567	ltd	2R	5073866	The gene lightoid is referred to in FlyBase by the symbol Dmel\ltd (CG8024, FBgn0002567). It is a protein_coding_gene from Drosophila melanogaster. Its sequence location is 2R:5065369..5073866. It has the cytological map location 45B2-45B3. Based on sequence similarity, it is predicted to have molecular function</span>: GTPase activity; GTP binding. There is experimental evidence that it is invol…	1717	5	264.674	304.011	283.362	318.432	350.19	342.063	374.497	411.527	381.913	385.797	352.034	379.622	370.751	371.961	485.669	468.734	414.155	420.412	8.61173e-09	0.815061	8.55438e-20	0.735769	Down
FBgn0002570	LvpH	2R	4339404	The gene Larval visceral protein H is referred to in FlyBase by the symbol Dmel\LvpH (CG8696, FBgn0002570). It is a protein_coding_gene from Drosophila melanogaster. Its sequence location is 2R:4337166..4339404. It has the cytological map location 44D1. Based on sequence similarity, it is predicted to have molecular function</span>: alpha-glucosidase activity. It is reported to be involved in the…	1824	3	3.58208	5.37446	4.76886	3.35164	5.36464	6.37235	8.55759	7.04241	7.0883	5.96414	6.07171	3.99488	3.56645	4.49418	3.45917	3.42883	4.49033	3.54661	0.597009	0.744183	1	1.25357
FBgn0002576	lz	X	9178682	The gene lozenge is referred to in FlyBase by the symbol Dmel\lz (CG1689, FBgn0002576). It is a protein_coding_gene from Drosophila melanogaster. Its sequence location is X:9178682..9197670. It has the cytological map location 8D5-8D6. There is experimental evidence that it has the molecular function</span>: sequence-specific DNA binding; RNA polymerase II transcription factor activity; DNA bindi…	3469	6	16.4073	16.2464	18.9739	18.6117	20.3804	20.2808	9.76716	10.0661	12.1516	12.9303	12.1334	9.98943	8.88733	6.97487	12.3293	15.0269	9.77697	9.77501	0.0165073	1.65429	1	1.76677		Up
FBgn0002579	RpL36	X	523495	The gene Ribosomal protein L36 is referred to in FlyBase by the symbol Dmel\RpL36 (CG7622, FBgn0002579). It is a protein_coding_gene from Drosophila melanogaster. Its sequence location is X:522350..523495. It has the cytological map location 1B12. Based on sequence similarity, it is predicted to have molecular function</span>: structural constituent of ribosome. Based on sequence similarity, it i…	579	3	319.529	389.057	326.785	403.723	446.861	437.169	325.546	384.398	443.638	434.539	420.741	401.6	395.508	386.663	596.298	602.348	463.097	468.431	0.52872	0.963767	4.78724e-12	0.797681
FBgn0002590	RpS5a	X	17042287	The gene Ribosomal protein S5a is referred to in FlyBase by the symbol Dmel\RpS5a (CG8922, FBgn0002590). It is a protein_coding_gene from Drosophila melanogaster. Its sequence location is X:17037620..17042287. It has the cytological map location 15E5-15E7. Based on sequence similarity, it is predicted to have molecular function</span>: structural constituent of ribosome. There is experimental evi…	855	5	269.255	302.97	271.86	314.148	358.719	357.959	219.516	243.522	271.452	279.428	252.868	254.746	325.913	335.463	407.56	416.801	354.192	386.746	1.0444e-07	1.23225	0.000531368	0.842022
FBgn0002592	m2	3R	21843192	The gene E(spl) region transcript m2 is referred to in FlyBase by the symbol Dmel\m2 (CG6104, FBgn0002592). It is a protein_coding_gene from Drosophila melanogaster. Its sequence location is 3R:21842236..21843192. It has the cytological map location 96F10. Its molecular function is unknown. It is reported to be involved in the biological process</span>: Notch signaling pathway. 5 alleles are repo…	957	1	1.23812	2.16425	2.37778	2.19847	3.19686	2.1484	3.23081	2.0154	3.03923	2.98273	3.03453	2.99699	3.60602	3.59174	2.57759	3.48077	2.6464	2.64583	0.907844	0.77018	1	0.718332
FBgn0002593	RpLP1	2L	419931	The gene Ribosomal protein LP1 is referred to in FlyBase by the symbol Dmel\RpLP1 (CG4087, FBgn0002593). It is a protein_coding_gene from Drosophila melanogaster. Its sequence location is 2L:419931..420706. It has the cytological map location 21C2. Based on sequence similarity, it is predicted to have molecular function</span>: structural constituent of ribosome. Based on sequence similarity, it …	631	2	477.11	523.953	445.874	533.203	646.723	637.05	320.07	358.245	391.023	414.65	408.597	422.584	523.115	530.025	705.012	725.108	575.546	582.652	2.50624e-33	1.40979	0.0650385	0.89632
FBgn0002607	RpL19	2R	20857070	The gene Ribosomal protein L19 is referred to in FlyBase by the symbol Dmel\RpL19 (CG2746, FBgn0002607). It is a protein_coding_gene from Drosophila melanogaster. Its sequence location is 2R:20855968..20857070. It has the cytological map location 60E11. Based on sequence similarity, it is predicted to have molecular function</span>: structural constituent of ribosome. There is experimental eviden…	751	3	288.689	327.549	254.674	320.723	366.251	359.103	256.345	327.009	329.192	326.151	300.418	303.697	394.989	427.773	533.134	527.319	398.465	401.102	0.527061	1.04025	2.01341e-25	0.714552
FBgn0002609	HLHm3	3R	21847437	The gene E(spl) region transcript m3 is referred to in FlyBase by the symbol Dmel\HLHm3 (CG8346, FBgn0002609). It is a protein_coding_gene from Drosophila melanogaster. Its sequence location is 3R:21847437..21848849. It has the cytological map location 96F10. There is experimental evidence that it has the molecular function</span>: sequence-specific DNA binding. It is reported to be involved in t…	1413	1	4.60355	3.26176	4.69423	4.36514	3.25489	3.23651	4.28839	3.02032	5.05525	2.98138	3.03724	1.99733	5.37741	4.41392	7.09095	6.10819	5.34996	3.47216	0.888687	1.14898	1	0.736063
FBgn0002622	RpS3	3R	19184525	The gene Ribosomal protein S3 is referred to in FlyBase by the symbol Dmel\RpS3 (CG6779, FBgn0002622). It is a protein_coding_gene from Drosophila melanogaster. Its sequence location is 3R:19184525..19185697. It has the cytological map location 94E13. There is experimental evidence that it has the molecular function</span>: oxidized purine base lesion DNA N-glycosylase activity; DNA-(apurinic or …	910	2	272.955	330.835	272.202	319.749	384.421	382.478	200.493	255.599	260.367	292.352	297.312	299.707	397.845	403.479	493.408	502.863	400.412	414.806	1.64144e-07	1.2222	1.00459e-17	0.75116
FBgn0002626	RpL32	3R	25871880	The gene Ribosomal protein L32 is referred to in FlyBase by the symbol Dmel\RpL32 (CG7939, FBgn0002626). It is a protein_coding_gene from Drosophila melanogaster. Its sequence location is 3R:25870951..25871880. It has the cytological map location 99D3. Based on sequence similarity, it is predicted to have molecular function</span>: structural constituent of ribosome. There is experimental evidenc…	507	2	1.79632	147.706	109.301	1.08842	172.541	0.814602	120.283	0	149.498	0	118.11	0	156.617	157.758	297.042	298.398	210.423	221.322	0.417594	1.11673	7.53758e-104	0.322943
FBgn0002638	Bj1	3L	5925873	The gene Bj1 protein is referred to in FlyBase by the symbol Dmel\Bj1 (CG10480, FBgn0002638). It is a protein_coding_gene from Drosophila melanogaster. Its sequence location is 3L:5923362..5925873. It has the cytological map location 65A1. There is experimental evidence that it has the molecular function</span>: chromatin binding. There is experimental evidence that it is involved in the biologic…	2365	3	15.2161	18.2782	17.7506	15.391	19.2846	15.0397	17.358	20.125	23.2817	20.8823	18.216	19.98	17.9232	17.8482	20.1928	19.1119	16.8944	16.891	0.533164	0.842438	1	0.927419
FBgn0002641	mal	X	20300708	The gene maroon-like is referred to in FlyBase by the symbol Dmel\mal (CG1692, FBgn0002641). It is a protein_coding_gene from Drosophila melanogaster. Its sequence location is X:20300708..20304237. It has the cytological map location 19D1. There is experimental evidence that it has the molecular function</span>: Mo-molybdopterin cofactor sulfurase activity. There is experimental evidence that it …	3203	4	6.99571	8.57808	7.14557	6.60198	7.52487	6.45015	8.69033	11.0665	10.1316	9.94207	10.1159	10.9894	8.96824	9.87337	9.64365	10.4961	6.10848	7.98087	0.351018	0.710524	1	0.815824
FBgn0002643	mam	2R	9878686	The gene mastermind is referred to in FlyBase by the symbol Dmel\mam (CG8118, FBgn0002643). It is a protein_coding_gene from Drosophila melanogaster. Its sequence location is 2R:9878686..9947861. It has the cytological map location 50C23-50D3. An electronic pipeline based on InterPro domains suggests that it has the molecular function</span>: transcription coactivator activity. There is experimen…	7989	7	184.453	181.047	189.583	173.098	171.173	179.768	172.861	184.144	185.386	176.977	195.189	197.806	129.609	131.816	143.932	148.164	159.203	177.532	0.809446	0.970117	0.216612	1.21215
FBgn0002707	mei-9	X	4212834	The gene meiotic 9 is referred to in FlyBase by the symbol Dmel\mei-9 (CG3697, FBgn0002707). It is a protein_coding_gene from Drosophila melanogaster. Its sequence location is X:4208263..4212834. It has the cytological map location 4B6. There is experimental evidence that it has the molecular function</span>: protein binding; protein heterodimerization activity. There is experimental evidence tha…	3606	8	6.87861	6.44005	4.82518	6.5316	5.39017	3.28278	7.54419	8.04766	7.09248	6.9593	4.06164	8.99187	6.26734	7.18392	6.08602	4.19061	8.12254	6.23381	0.630579	0.781045	1	0.875648
FBgn0002715	mei-S332	2R	18009606	The gene meiotic from via Salaria 332 is referred to in FlyBase by the symbol Dmel\mei-S332 (CG5303, FBgn0002715). It is a protein_coding_gene from Drosophila melanogaster. Its sequence location is 2R:18009606..18012071. It has the cytological map location 58B9-58B10. Its molecular function is unknown. There is experimental evidence that it is involved in the biological process</span>: female mei…	1703	3	3.45944	3.23003	3.5285	2.22781	3.22399	2.17031	3.24904	4.02355	4.04904	2.98138	3.03724	2.99675	4.52873	2.62663	3.47839	3.4491	3.56346	3.56276	0.980469	0.877223	1	0.841154
FBgn0002719	Men	3R	8548267	The gene Malic enzyme is referred to in FlyBase by the symbol Dmel\Men (CG10120, FBgn0002719). It is a protein_coding_gene from Drosophila melanogaster. Its sequence location is 3R:8538819..8548267. It has the cytological map location 87C6-87C7. There is experimental evidence that it has the molecular function</span>: malate dehydrogenase (oxaloacetate-decarboxylating) (NADP+) activity. An electr…	2773	4	202.363	214.456	188.485	200.556	230.995	240.372	186.753	204.25	200.556	191.903	181.077	182.816	318.078	328.586	373.399	388.215	331.019	327.33	0.0661952	1.11319	2.71705e-38	0.618025
FBgn0002723	Met	X	11510159	The gene Methoprene-tolerant is referred to in FlyBase by the symbol Dmel\Met (CG1705, FBgn0002723). It is a protein_coding_gene from Drosophila melanogaster. Its sequence location is X:11510159..11513981. It has the cytological map location 10D1. There is experimental evidence that it has the molecular function</span>: transcription regulator activity; protein heterodimerization activity; juveni…	3754	2	56.7977	53.9214	56.8776	57.9226	47.5277	56.6729	52.8736	49.3138	48.6455	59.6731	52.5974	52.9473	40.4609	35.631	38.4287	39.0356	36.5304	38.3885	0.834692	1.04325	0.170327	1.44313
FBgn0002733	HLHmbeta	3R	21831745	The gene E(spl) region transcript mÎ² is referred to in FlyBase by the symbol Dmel\HLHmÎ² (CG14548, FBgn0002733). It is a protein_coding_gene from Drosophila melanogaster. Its sequence location is 3R:21830648..21831745. It has the cytological map location 96F9. There is experimental evidence that it has the molecular function</span>: sequence-specific DNA binding. Based on sequence similarity, it…	1098	1	8.23728	9.70316	9.52216	9.84963	10.7238	9.63536	7.60794	10.0597	7.10321	8.94826	11.1153	8.99097	8.93068	7.95292	10.5257	14.165	7.94498	7.94328	0.965991	1.07145	1	1.00364
FBgn0002736	mago	2R	17016084	The gene mago nashi is referred to in FlyBase by the symbol Dmel\mago (CG9401, FBgn0002736). It is a protein_coding_gene from Drosophila melanogaster. Its sequence location is 2R:17016084..17017245. It has the cytological map location 57C2. Its molecular function is unknown. There is experimental evidence that it is involved in the biological process</span>: protein localization; oocyte microtubu…	1104	2	17.2264	14.0307	13.1756	12.1414	14.0036	16.006	14.0059	13.082	12.1636	11.928	15.1626	12.9869	16.256	15.251	12.1125	10.1679	15.2377	14.2945	0.905591	1.09145	1	1.03918
FBgn0002772	Mlc1	3R	23485921	The gene Myosin alkali light chain 1 is referred to in FlyBase by the symbol Dmel\Mlc1 (CG5596, FBgn0002772). It is a protein_coding_gene from Drosophila melanogaster. Its sequence location is 3R:23483285..23485921. It has the cytological map location 98A14-98A15. Based on sequence similarity, it is predicted to have molecular function</span>: ATPase activity, coupled. There is experimental evide…	904	5	1268.43	1240.33	1212.12	1187.75	1153.27	1141.92	685.264	696.319	652.443	646.279	748.433	750.257	678.144	661.927	517.743	498.777	596.395	626.954	1.33598e-165	1.72382	1.17321e-270	2.01228	Down
FBgn0002773	Mlc2	3R	26000273	The gene Myosin light chain 2 is referred to in FlyBase by the symbol Dmel\Mlc2 (CG2184, FBgn0002773). It is a protein_coding_gene from Drosophila melanogaster. Its sequence location is 3R:25997160..26000273. It has the cytological map location 99E1. Based on sequence similarity, it is predicted to have molecular function</span>: ATPase activity, coupled. The biological processes in which it is i…	2286	3	4281.61	4237.65	4207.69	4170.6	4123	4121.77	2845.54	2829.56	3018.81	3032.67	2946.39	2842.17	3145.73	3115.4	2787.67	2748.07	3029.49	2982.4	1.31294e-278	1.43546	3.67419e-272	1.4118	Down
FBgn0002774	mle	2R	1868277	The gene maleless is referred to in FlyBase by the symbol Dmel\mle (CG11680, FBgn0002774). It is a protein_coding_gene from Drosophila melanogaster. Its sequence location is 2R:1862243..1868277. It has the cytological map location 42A6. There is experimental evidence that it has the molecular function</span>: chromatin binding. There is experimental evidence that it is involved in the biological …	4528	5	99.6183	102.213	94.9728	94.1563	87.2919	88.9311	104.745	108.673	108.395	107.384	110.243	108.892	78.6395	88.4682	95.4664	92.0088	80.0801	93.917	0.132321	0.874834	1	1.07303
FBgn0002775	msl-3	3L	7118623	The gene male-specific lethal 3 is referred to in FlyBase by the symbol Dmel\msl-3 (CG8631, FBgn0002775). It is a protein_coding_gene from Drosophila melanogaster. Its sequence location is 3L:7116310..7118623. It has the cytological map location 65E4. There is experimental evidence that it has the molecular function</span>: chromatin binding. There is experimental evidence that it is involved in …	1963	6	22.9968	18.369	20.1563	18.6549	18.333	19.276	22.5652	23.1343	21.2656	18.8896	16.2011	15.9825	18.0497	17.0381	13.8583	12.8185	17.9639	14.2035	1	0.997864	1	1.25395
FBgn0002778	mnd	3L	14978215	The gene minidiscs is referred to in FlyBase by the symbol Dmel\mnd (CG3297, FBgn0002778). It is a protein_coding_gene from Drosophila melanogaster. Its sequence location is 3L:14978215..14984770. It has the cytological map location 71A4-71B1. Based on sequence similarity, it is predicted to have molecular function</span>: amino acid transmembrane transporter activity. There is experimental evide…	2364	5	42.5217	34.5244	35.6264	32.941	33.4128	34.28	31.3756	26.1812	38.4719	35.7992	35.3951	35.9649	35.8891	40.4162	30.2845	32.7664	34.776	39.4393	0.890949	1.0498	1	0.998757
FBgn0002780	mod	3R	27877794	The gene modulo is referred to in FlyBase by the symbol Dmel\mod (CG2050, FBgn0002780). It is a protein_coding_gene from Drosophila melanogaster. Its sequence location is 3R:27877794..27880696. It has the cytological map location 100E3. There is experimental evidence that it has the molecular function</span>: protein binding; sequence-specific DNA binding; DNA binding. There is experimental evide…	2275	6	83.5318	65.649	1.83757	65.5674	71.8115	79.8091	83.8252	73.4507	66.8784	63.6221	69.796	67.9313	75.7444	75.4496	55.4642	54.9947	65.1741	63.3073	0.22882	0.865342	1	0.943794
FBgn0002781	mod(mdg4)	3R	17203121	The gene modifier of mdg4 is referred to in FlyBase by the symbol Dmel\mod(mdg4) (CG32491, FBgn0002781). It is a protein_coding_gene from Drosophila melanogaster. Its sequence location is 3R:17177331..17203121. It has the cytological map location 93D7-93D9. There is experimental evidence that it has the molecular function</span>: protein binding; chromatin binding. There is experimental evidence …	1961	5	128.064	146.387	117.245	135.763	144	147.474	140.722	162.011	173.208	161.072	177.987	180.823	144.105	155.424	174.28	172.938	148.875	148.846	0.000876924	0.822366	1	0.867081		Up
FBgn0002783	mor	3R	11798636	The gene moira is referred to in FlyBase by the symbol Dmel\mor (CG18740, FBgn0002783). It is a protein_coding_gene from Drosophila melanogaster. Its sequence location is 3R:11793856..11798636. It has the cytological map location 89A8-89A11. There is experimental evidence that it has the molecular function</span>: protein binding. There is experimental evidence that it is involved in the biologic…	3984	8	37.4016	46.2044	34.8862	39.4823	44.0304	45.8939	44.3986	46.2955	51.6568	52.7043	52.5852	50.9496	50.1222	50.8416	56.9366	53.7537	54.5139	51.7147	0.172168	0.830231	1	0.779844
FBgn0002787	Mov34	2R	20290494	The gene Mov34 is referred to in FlyBase by the symbol Dmel\Mov34 (CG3416, FBgn0002787). It is a protein_coding_gene from Drosophila melanogaster. Its sequence location is 2R:20290494..20292050. It has the cytological map location 60C8. There is experimental evidence that it has the molecular function</span>: endopeptidase activity. There is experimental evidence that it is involved in the biolog…	1490	2	86.4366	102.285	75.9295	98.5005	110.506	111.007	90.7585	99.611	99.2645	103.421	90.0402	90.908	149.818	167.572	152.006	149.02	141.746	137.138	0.921629	1.01857	5.11999e-12	0.651582
FBgn0002789	Mp20	2R	9134157	The gene Muscle protein 20 is referred to in FlyBase by the symbol Dmel\Mp20 (CG4696, FBgn0002789). It is a protein_coding_gene from Drosophila melanogaster. Its sequence location is 2R:9134157..9135278. It has the cytological map location 49F13. Based on sequence similarity, it is predicted to have molecular function</span>: calcium ion binding; actin binding. There is experimental evidence that…	911	3	294.592	282.378	265.304	268.413	292.455	292.009	217.919	226.39	200.618	215.767	211.404	215.785	120.62	119.222	89.3028	100.255	106.215	106.195	2.01216e-11	1.31623	5.78069e-107	2.64121	Down
FBgn0002791	mr	2R	19859956	The gene morula is referred to in FlyBase by the symbol Dmel\mr (CG3060, FBgn0002791). It is a protein_coding_gene from Drosophila melanogaster. Its sequence location is 2R:19859956..19862935. It has the cytological map location 60A15. An electronic pipeline based on InterPro domains suggests that it has the molecular function</span>: ubiquitin protein ligase binding. There is experimental eviden…	2557	8	16.183	14.0489	16.5122	16.3689	14.0213	12.9085	20.4041	17.1076	18.2312	13.9113	19.2097	15.9834	14.3032	15.181	14.8113	14.6889	16.1068	16.1038	0.683753	0.858799	1	0.987364
FBgn0002863	Acp95EF	3R	20054697	The gene Accessory gland-specific peptide 95EF is referred to in FlyBase by the symbol Dmel\Acp95EF (CG17924, FBgn0002863). It is a protein_coding_gene from Drosophila melanogaster. Its sequence location is 3R:20054697..20055001. It has the cytological map location 95F3. Its molecular function is unknown. The biological processes in which it is involved are not known. 2 alleles are reported. No p…	243	2	2.27447	1.0972	1.22426	1.11751	2.13377	1.0878	2.14785	1.00857	2.02512	0.99215	2.02211	1.99807	0.903938	1.85251	0.880298	0	0	0	0.949459	0.876508	1	2.45687
FBgn0002868	MtnA	3R	5610093	The gene Metallothionein A is referred to in FlyBase by the symbol Dmel\MtnA (CG9470, FBgn0002868). It is a protein_coding_gene from Drosophila melanogaster. Its sequence location is 3R:5609487..5610093. It has the cytological map location 85E9. It is reported to have molecular function</span>: metal ion binding. The biological processes in which it is involved are not known. 17 alleles are repor…	343	2	169.477	179.311	184.796	193.972	244.632	258.171	138.535	136.884	177.235	167.051	176.966	173.83	264.237	266.798	335.445	342.648	250.211	271.053	1.65471e-06	1.26776	5.73468e-16	0.711029
FBgn0002869	MtnB	3R	16329321	The gene Metallothionein B is referred to in FlyBase by the symbol Dmel\MtnB (CG4312, FBgn0002869). It is a protein_coding_gene from Drosophila melanogaster. Its sequence location is 3R:16328960..16329321. It has the cytological map location 92E12-92E13. There is experimental evidence that it has the molecular function</span>: copper ion binding. It is reported to be involved in the biological pr…	301	2	1.17115	1.08543	1.19706	1.10328	2.11925	0	1.08365	1.00681	1.01418	1.99099	0	0.998911	2.66133	1.71337	3.5084	3.48078	3.58865	3.58798	1	1.09792	1	0.361074
FBgn0002872	mu2	3L	1947513	The gene mutator 2 is referred to in FlyBase by the symbol Dmel\mu2 (CG1960, FBgn0002872). It is a protein_coding_gene from Drosophila melanogaster. Its sequence location is 3L:1942734..1947513. It has the cytological map location 62B11. Its molecular function is unknown. There is experimental evidence that it is involved in the biological process</span>: double-strand break repair. 12 alleles ar…	4155	12	5.89858	7.53247	7.13117	7.6433	8.55621	5.40599	8.65653	8.05355	9.11858	9.94479	10.1104	8.99089	5.37738	7.24516	4.29452	5.17962	3.47298	6.29232	0.58398	0.768436	1	1.32345
FBgn0002878	mus101	X	13616322	The gene mutagen-sensitive 101 is referred to in FlyBase by the symbol Dmel\mus101 (CG11156, FBgn0002878). It is a protein_coding_gene from Drosophila melanogaster. Its sequence location is X:13616322..13621145. It has the cytological map location 12B4. Its molecular function is unknown. It is reported to be involved in the biological process</span>: mitosis; oogenesis. 12 alleles are reported. T…	4824	1	3.52321	4.30224	4.6942	4.36513	3.25487	3.2365	5.44294	8.04608	6.08247	6.96067	8.08444	4.99422	5.35435	5.33097	6.12516	6.07602	4.38704	7.21115	0.213814	0.590146	1	0.67787
FBgn0002887	mus201	2L	8437411	The gene mutagen-sensitive 201 is referred to in FlyBase by the symbol Dmel\mus201 (CG10890, FBgn0002887). It is a protein_coding_gene from Drosophila melanogaster. Its sequence location is 2L:8437411..8442352. It has the cytological map location 29C4-29C5. Based on sequence similarity, it is predicted to have molecular function</span>: single-stranded DNA specific endodeoxyribonuclease activity.…	3923	3	19.5319	15.1393	16.6249	18.5297	13.0231	16.0681	17.2544	15.0987	17.2201	19.8939	17.1937	13.9848	10.6973	13.4722	11.3026	11.2075	11.5789	13.4581	1	0.982824	1	1.37928
FBgn0002891	mus205	2R	3680757	The gene mutagen-sensitive 205 is referred to in FlyBase by the symbol Dmel\mus205 (CG1925, FBgn0002891). It is a protein_coding_gene from Drosophila melanogaster. Its sequence location is 2R:3680757..3688549. It has the cytological map location 43E17. There is experimental evidence that it has the molecular function</span>: DNA-directed DNA polymerase activity. It is reported to be involved in t…	7123	12	8.40282	21.2243	9.72257	6.78701	18.0858	9.71619	10.887	11.0759	19.2134	17.9089	10.1324	11.9873	20.9604	19.9415	7.48628	11.0598	14.2738	12.3948	0.880201	0.910519	1	0.858589
FBgn0002901	mus304	3L	18102929	The gene mutagen-sensitive 304 is referred to in FlyBase by the symbol Dmel\mus304 (CG7347, FBgn0002901). It is a protein_coding_gene from Drosophila melanogaster. Its sequence location is 3L:18102929..18105947. It has the cytological map location 75B9-75B10. Based on sequence similarity, it is predicted to have molecular function</span>: ATP-dependent DNA helicase activity. There is experimental…	2801	4	2.38864	3.23659	2.44729	3.28584	3.23038	4.24797	5.35223	5.02878	3.04618	3.97653	4.04694	2.99645	1.65191	5.37953	3.39604	4.28411	7.26741	7.26623	0.830034	0.770509	1	0.644095
FBgn0002905	mus308	3R	8538021	The gene mutagen-sensitive 308 is referred to in FlyBase by the symbol Dmel\mus308 (CG6019, FBgn0002905). It is a protein_coding_gene from Drosophila melanogaster. Its sequence location is 3R:8531245..8538021. It has the cytological map location 87C6. Based on sequence similarity, it is predicted to have molecular function</span>: DNA-directed DNA polymerase activity; helicase activity. It is rep…	6420	7	9.14056	6.49206	7.13129	5.54308	8.55627	5.40604	9.67969	10.0587	9.11551	5.95873	8.09555	8.99113	11.6168	11.5668	12.2029	13.0273	12.4955	13.4337	0.736827	0.814448	1	0.568571
FBgn0002906	mus309	3R	7567505	The gene mutagen-sensitive 309 is referred to in FlyBase by the symbol Dmel\mus309 (CG6920, FBgn0002906). It is a protein_coding_gene from Drosophila melanogaster. Its sequence location is 3R:7562053..7567505. It has the cytological map location 86E17. There is experimental evidence that it has the molecular function</span>: DNA strand annealing activity; Y-form DNA binding; ATP-dependent 3'-5' D…	5285	4	10.456	9.72823	12.8605	8.82861	10.7492	9.65799	12.9289	16.0888	12.1577	10.9337	11.1325	9.989	10.7943	10.7506	6.79092	8.56283	10.7411	12.6251	0.76044	0.850469	1	1.03344
FBgn0002909	mus312	3L	7322231	The gene mutagen-sensitive 312 is referred to in FlyBase by the symbol Dmel\mus312 (CG8601, FBgn0002909). It is a protein_coding_gene from Drosophila melanogaster. Its sequence location is 3L:7322231..7326571. It has the cytological map location 65F4-65F5. There is experimental evidence that it has the molecular function</span>: protein binding. There is experimental evidence that it is involved …	4011	6	26.5122	21.6217	27.0435	25.1195	18.4458	22.505	29.103	30.1819	26.3486	26.8434	25.3	29.9709	25.2472	27.968	22.7169	16.1064	20.4397	21.3715	0.419974	0.842025	1	1.05527
FBgn0002914	Myb	X	15751854	The gene Myb oncogene-like is referred to in FlyBase by the symbol Dmel\Myb (CG9045, FBgn0002914). It is a protein_coding_gene from Drosophila melanogaster. Its sequence location is X:15748865..15751854. It has the cytological map location 13F14. There is experimental evidence that it has the molecular function</span>: DNA binding. There is experimental evidence for 13 unique biological process</…	2813	3	54.7046	58.1709	55.8854	55.8694	61.2028	55.6772	74.3758	67.4263	74.9491	72.5871	71.8124	65.9325	65.6132	58.8498	56.5044	56.9448	63.4353	70.8535	0.0215953	0.799634	1	0.917542		Up
FBgn0002917	na	X	14161686	The gene narrow abdomen is referred to in FlyBase by the symbol Dmel\na (CG1517, FBgn0002917). It is a protein_coding_gene from Drosophila melanogaster. Its sequence location is X:14161686..14170664. It has the cytological map location 12E6-12E7. There is experimental evidence that it has the molecular function</span>: ion channel activity; cation channel activity. There is experimental evidence …	6699	15	107.908	123.555	101.189	123.235	86.4619	94.394	128.875	140.894	160.043	170.048	167.867	158.843	94.4733	94.0657	121.537	125.088	128.005	137.193	4.94486e-11	0.687205	1	0.909164		Up
FBgn0002921	Atpalpha	3R	16774436	The gene Na pump Î± subunit is referred to in FlyBase by the symbol Dmel\AtpÎ± (CG5670, FBgn0002921). It is a protein_coding_gene from Drosophila melanogaster. Its sequence location is 3R:16774436..16801022. It has the cytological map location 93A4. There is experimental evidence that it has the molecular function</span>: sodium:potassium-exchanging ATPase activity; cation transmembrane transport…	3848	9	4312.59	4093.28	4378.98	4201.04	3747.95	3794.61	4146.59	4073.26	3711.83	3683.89	4411.94	4310.71	3458.45	3323.91	3169.99	3136.17	3775.58	3754.31	0.753712	1.00782	7.59953e-71	1.18964
FBgn0002924	ncd	3R	25632849	The gene non-claret disjunctional is referred to in FlyBase by the symbol Dmel\ncd (CG7831, FBgn0002924). It is a protein_coding_gene from Drosophila melanogaster. Its sequence location is 3R:25630009..25632849. It has the cytological map location 99C1-99C2. There is experimental evidence that it has the molecular function</span>: protein homodimerization activity. There is experimental evidence …	2723	3	3.52318	3.26173	3.60195	4.36511	4.29429	4.2731	3.27196	3.02218	4.05332	5.97091	4.04693	3.9959	3.56645	6.39065	2.53338	4.35665	2.60929	3.54661	1	0.957234	1	1.01375
FBgn0002930	nec	2R	3045733	The gene necrotic is referred to in FlyBase by the symbol Dmel\nec (CG1857, FBgn0002930). It is a protein_coding_gene from Drosophila melanogaster. Its sequence location is 2R:3043981..3045733. It has the cytological map location 42F3. There is experimental evidence that it has the molecular function</span>: serine-type endopeptidase inhibitor activity. There is experimental evidence that it is i…	1621	3	66.634	70.1908	60.2456	76.5989	86.8502	91.651	55.1531	65.3929	63.8021	67.6295	54.639	49.9469	122.62	128.542	144.452	151.424	129.346	121.979	0.011598	1.26813	1.24662e-18	0.566371
FBgn0002931	net	2L	87382	The gene net is referred to in FlyBase by the symbol Dmel\net (CG11450, FBgn0002931). It is a protein_coding_gene from Drosophila melanogaster. Its sequence location is 2L:82456..87382. It has the cytological map location 21B1. Based on sequence similarity, it is predicted to have molecular function</span>: transcription factor activity. Based on sequence similarity, it is predicted to be involve…	2185	2	11.4719	9.69692	10.6023	9.84208	6.55312	8.59245	10.7444	13.0702	9.11961	6.95377	9.10527	6.99193	4.36525	8.10312	6.98762	10.6578	5.27268	5.27151	0.907537	1.01382	1	1.39601
FBgn0002932	neur	3R	4865189	The gene neuralized is referred to in FlyBase by the symbol Dmel\neur (CG11988, FBgn0002932). It is a protein_coding_gene from Drosophila melanogaster. Its sequence location is 3R:4846068..4865189. It has the cytological map location 85C2-85C3. There is experimental evidence that it has the molecular function</span>: ubiquitin-protein ligase activity. There is experimental evidence for 16 unique …	3754	3	20.7167	17.2729	20.0307	16.4862	18.281	15.0707	19.3204	20.1143	13.1877	13.9141	16.1848	14.9844	18.1052	18.0367	14.8479	8.29724	14.2586	14.2558	0.76306	1.10391	1	1.22843
FBgn0002936	ninaA	2L	877293	The gene neither inactivation nor afterpotential A is referred to in FlyBase by the symbol Dmel\ninaA (CG3966, FBgn0002936). It is a protein_coding_gene from Drosophila melanogaster. Its sequence location is 2L:877293..878270. It has the cytological map location 21E2. There is experimental evidence that it has the molecular function</span>: cyclosporin A binding. There is experimental evidence th…	880	2	60.7179	69.984	65.4178	62.5433	76.1424	67.4088	59.8171	73.4677	84.0632	87.5141	85.951	84.9171	70.6857	65.7652	81.4292	83.5165	74.0256	80.4909	0.0859882	0.845467	1	0.882217
FBgn0002937	ninaB	3R	9526308	The gene neither inactivation nor afterpotential B is referred to in FlyBase by the symbol Dmel\ninaB (CG9347, FBgn0002937). It is a protein_coding_gene from Drosophila melanogaster. Its sequence location is 3R:9526308..9528844. It has the cytological map location 87F11. There is experimental evidence that it has the molecular function</span>: beta-carotene 15,15'-monooxygenase activity. There is…	2101	4	49.7381	45.3028	38.5253	43.88	50.4458	50.1961	60.5291	71.4278	64.8324	70.6085	58.6871	58.9394	119.533	117.213	111.757	118.979	94.1063	109.722	0.000913802	0.722261	6.68495e-34	0.414247	Down
FBgn0002938	ninaC	2L	7377718	The gene neither inactivation nor afterpotential C is referred to in FlyBase by the symbol Dmel\ninaC (CG5125, FBgn0002938). It is a protein_coding_gene from Drosophila melanogaster. Its sequence location is 2L:7377718..7384344. It has the cytological map location 27F3. There is experimental evidence that it has the molecular function</span>: protein serine/threonine kinase activity; calmodulin b…	4827	14	3897.94	3943.61	3903.04	3979.11	4245.28	4264.81	4858.32	4831.93	4260.85	4312.33	4070.19	4156.86	3673.71	3687.86	3683.25	3667.26	3712.42	3633.03	8.17818e-20	0.914811	2.72214e-20	1.09866
FBgn0002939	ninaD	2L	18081630	The gene neither inactivation nor afterpotential D is referred to in FlyBase by the symbol Dmel\ninaD (CG31783, FBgn0002939). It is a protein_coding_gene from Drosophila melanogaster. Its sequence location is 2L:18081630..18083608. It has the cytological map location 36E3. There is experimental evidence that it has the molecular function</span>: scavenger receptor activity. There is experimental …	1725	5	8.03682	5.43759	6.00663	6.57931	6.46689	7.46917	6.42279	6.03454	5.06534	4.97124	3.04464	3.99552	30.8792	29.8252	17.1554	18.8296	16.6837	23.2231	0.603029	1.35425	2.12492e-09	0.292808
FBgn0002940	ninaE	3R	15713928	The gene neither inactivation nor afterpotential E is referred to in FlyBase by the symbol Dmel\ninaE (CG4550, FBgn0002940). It is a protein_coding_gene from Drosophila melanogaster. Its sequence location is 3R:15711968..15713928. It has the cytological map location 92B4. There is experimental evidence that it has the molecular function</span>: protein binding. There is experimental evidence that…	1597	5	10043.1	9958.57	9868.07	9632.14	11260.4	11078.5	8339.03	8389.05	8616.89	8557.04	9557.25	9485.56	10484.4	10385.8	9954.07	10031.7	8599.74	8648.19	5.64196e-140	1.16802	2.43873e-23	1.06431	Down
FBgn0002941	slou	3R	17383004	The gene slouch is referred to in FlyBase by the symbol Dmel\slou (CG6534, FBgn0002941). It is a protein_coding_gene from Drosophila melanogaster. Its sequence location is 3R:17374375..17383004. It has the cytological map location 93E4. Based on sequence similarity, it is predicted to have molecular function</span>: transcription factor activity. There is experimental evidence that it is involved…	2778	4	3.54723	5.35384	3.62968	4.38106	3.26649	5.31976	2.2442	5.03087	5.06427	4.97171	5.05657	5.99456	3.55147	4.47727	5.30498	4.33522	3.53171	3.53095	0.929941	0.899016	1	1.03099
FBgn0002945	nkd	3L	19038431	The gene naked cuticle is referred to in FlyBase by the symbol Dmel\nkd (CG11614, FBgn0002945). It is a protein_coding_gene from Drosophila melanogaster. Its sequence location is 3L:18996832..19038431. It has the cytological map location 75F2-75F4. There is experimental evidence that it has the molecular function</span>: protein binding; zinc ion binding. There is experimental evidence that it is…	4942	5	30.2073	29.1424	28.6342	33.8063	29.0859	31.0164	31.2307	30.185	29.3778	26.8406	30.3392	26.9722	28.7021	27.6479	26.0483	28.5822	34.1771	26.6828	0.933431	1.03971	1	1.0585
FBgn0002948	nod	X	11474851	The gene no distributive disjunction is referred to in FlyBase by the symbol Dmel\nod (CG1763, FBgn0002948). It is a protein_coding_gene from Drosophila melanogaster. Its sequence location is X:11474851..11479787. It has the cytological map location 10C7-10C8. There is experimental evidence that it has the molecular function</span>: microtubule plus-end binding; microtubule motor activity. There …	2407	7	1.19476	1.09719	1.22425	1.11751	2.13376	2.12412	4.30755	4.02511	5.05877	2.98009	4.04602	2.99652	1.76403	1.7555	2.63611	3.54988	1.75365	1.75325	0.0663607	0.379755	1	0.672974
FBgn0002968	Nrg	X	8411406	The gene Neuroglian is referred to in FlyBase by the symbol Dmel\Nrg (CG1634, FBgn0002968). It is a protein_coding_gene from Drosophila melanogaster. Its sequence location is X:8411406..8446152. It has the cytological map location 7F2-7F4. There is experimental evidence that it has the molecular function</span>: calcium ion binding. There is experimental evidence for 13 unique biological process<…	5247	8	244.01	253.238	264.315	252.828	251.688	236.649	259.01	269.664	258.332	266.48	257.932	258.742	264.884	265.651	221.983	218.434	262.689	279.034	0.572316	0.957054	1	0.993424
FBgn0002973	numb	2L	9437513	The gene numb is referred to in FlyBase by the symbol Dmel\numb (CG3779, FBgn0002973). It is a protein_coding_gene from Drosophila melanogaster. Its sequence location is 2L:9437513..9463293. It has the cytological map location 30B3-30B5. There is experimental evidence that it has the molecular function</span>: protein binding. There is experimental evidence that it is involved in the biological p…	3082	4	85.7208	77.6975	86.4061	75.7085	78.5976	85.5195	97.9236	81.516	85.1027	89.4925	82.9544	83.9155	71.588	75.9164	75.013	76.2223	73.0732	88.7993	0.658365	0.939999	1	1.06304
FBgn0002989	okr	2L	2992761	The gene okra is referred to in FlyBase by the symbol Dmel\okr (CG3736, FBgn0002989). It is a protein_coding_gene from Drosophila melanogaster. Its sequence location is 2L:2989594..2992761. It has the cytological map location 23C4. Based on sequence similarity, it is predicted to have molecular function</span>: ATP-dependent DNA helicase activity. There is experimental evidence that it is involve…	2880	6	4.69301	4.34671	4.79734	4.41894	5.37756	7.41822	7.52565	7.04292	6.08247	7.95777	4.05938	6.99313	7.23725	7.2096	5.18524	5.13955	7.20359	3.44465	0.675463	0.782924	1	0.876677
FBgn0003008	or	2R	19855467	The gene orange is referred to in FlyBase by the symbol Dmel\or (CG3029, FBgn0003008). It is a protein_coding_gene from Drosophila melanogaster. Its sequence location is 2R:19855467..19856467. It has the cytological map location 60A14. An electronic pipeline based on InterPro domains suggests that it has the molecular function</span>: protein binding; protein transporter activity. There is experi…	819	4	14.9609	12.9397	13.0664	12.0848	12.915	11.811	20.2966	12.0822	13.1786	12.9214	14.1636	14.9852	19.1623	14.3736	9.40841	9.31949	11.5408	12.4773	0.79087	0.887596	1	1.01961
FBgn0003011	ort	3R	15485470	The gene ora transientless is referred to in FlyBase by the symbol Dmel\ort (CG7411, FBgn0003011). It is a protein_coding_gene from Drosophila melanogaster. Its sequence location is 3R:15485470..15489401. It has the cytological map location 92A13. Based on sequence similarity, it is predicted to have molecular function</span>: histamine-gated chloride channel activity. There is experimental evide…	2165	5	21.8886	20.4431	23.4206	21.7948	14.1467	14.0638	27.8889	22.1398	24.3059	22.8687	20.2429	19.9788	27.9377	23.142	24.4098	20.5375	25.9286	27.7982	0.508335	0.842333	1	0.772985
FBgn0003016	osp	2L	14689325	The gene outspread is referred to in FlyBase by the symbol Dmel\osp (CG3479, FBgn0003016). It is a protein_coding_gene from Drosophila melanogaster. Its sequence location is 2L:14599776..14689325. It has the cytological map location 35B3-35B4. Its molecular function is unknown. The biological processes in which it is involved are not known. 53 alleles are reported. The phenotypes of these alleles…	5902	11	101.948	92.7864	101.854	100.612	88.3946	96.3195	109.995	108.671	107.38	108.382	102.174	103.896	95.6368	101.681	118.271	112.846	110.801	106.174	0.318673	0.908535	1	0.901621
FBgn0003028	ovo	X	4942330	The gene ovo is referred to in FlyBase by the symbol Dmel\ovo (CG6824, FBgn0003028). It is a protein_coding_gene from Drosophila melanogaster. Its sequence location is X:4942330..4964962. It has the cytological map location 4E2. There is experimental evidence that it has the molecular function</span>: sequence-specific DNA binding; transcription repressor activity; transcription activator activit…	5654	4	14.0588	18.2397	15.4704	16.399	14.0441	16.0458	11.9317	16.093	12.1655	12.924	15.1644	12.9867	12.5816	9.7123	10.3757	12.132	12.5191	14.4005	0.693948	1.15988	1	1.31422
FBgn0003041	pbl	3L	7905051	The gene pebble is referred to in FlyBase by the symbol Dmel\pbl (CG8114, FBgn0003041). It is a protein_coding_gene from Drosophila melanogaster. Its sequence location is 3L:7889214..7905051. It has the cytological map location 66A18-66A19. Based on sequence similarity, it is predicted to have molecular function</span>: guanyl-nucleotide exchange factor activity. There is experimental evidence fo…	3665	11	18.4869	17.2427	17.765	18.5526	17.2101	12.964	25.7447	21.1317	20.2669	23.8698	19.2283	16.9813	23.3442	27.9438	22.6906	16.9972	22.2907	23.2232	0.34267	0.803484	1	0.748931
FBgn0003042	Pc	3L	21311076	The gene Polycomb is referred to in FlyBase by the symbol Dmel\Pc (CG32443, FBgn0003042). It is a protein_coding_gene from Drosophila melanogaster. Its sequence location is 3L:21299236..21311076. It has the cytological map location 78C6-78C7. There is experimental evidence that it has the molecular function</span>: chromatin binding; methylated histone residue binding. There is experimental evide…	2420	3	36.631	29.0928	34.0352	25.3115	22.7698	24.7264	32.3923	29.1906	33.4282	33.8084	33.3769	34.9659	30.7843	23.1629	21.6658	24.237	22.2062	25.009	0.568607	0.875252	1	1.1734
FBgn0003044	Pcl	2R	14022934	The gene Polycomblike is referred to in FlyBase by the symbol Dmel\Pcl (CG5109, FBgn0003044). It is a protein_coding_gene from Drosophila melanogaster. Its sequence location is 2R:14022934..14026947. It has the cytological map location 55B8. There is experimental evidence that it has the molecular function</span>: transcription factor activity; protein binding; DNA binding. There is experimental …	3833	4	25.5534	23.7724	23.884	26.2502	25.8121	27.7598	24.9152	25.1632	24.3321	27.8404	31.339	32.9693	26.0231	25.9159	25.2913	27.8458	25.8926	23.0817	0.729441	0.918783	1	0.993388
FBgn0003048	pcx	X	2119744	The gene pecanex is referred to in FlyBase by the symbol Dmel\pcx (CG3443, FBgn0003048). It is a protein_coding_gene from Drosophila melanogaster. Its sequence location is X:2119744..2132089. It has the cytological map location 2F1. Its molecular function is unknown. The biological processes in which it is involved are not known. 22 alleles are reported. The phenotype of these alleles is annotate…	11763	9	85.8117	86.1604	90.9985	89.5862	75.4843	72.9886	92.6169	86.5344	83.0779	83.5191	81.9406	82.9167	81.4013	93.0732	76.3578	73.9164	104.089	103.145	0.890978	0.981246	1	0.941816
FBgn0003053	peb	X	4511602	The gene pebbled is referred to in FlyBase by the symbol Dmel\peb (CG12212, FBgn0003053). It is a protein_coding_gene from Drosophila melanogaster. Its sequence location is X:4511602..4520256. It has the cytological map location 4C10. Based on sequence similarity, it is predicted to have molecular function</span>: transcription factor activity. There is experimental evidence for 13 unique biologi…	6458	3	19.9978	28.9341	21.5589	20.9188	23.6755	27.7094	25.9357	31.1826	25.3356	23.8559	28.3153	26.9731	23.3444	20.4383	26.396	21.586	23.2279	21.3504	0.688457	0.88364	1	1.04732
FBgn0003060	CG9757	3R	9438151	This gene is referred to in FlyBase by the symbol Dmel\CG9757 (CG9757, FBgn0003060). It is a protein_coding_gene from Drosophila melanogaster. Its sequence location is 3R:9437588..9438151. It has the cytological map location 87F4. Its molecular function is unknown. The biological processes in which it is involved are not known. One allele is reported. No phenotypic data is available. It has one a…	564	1	1.21698	2.15121	1.24985	2.1827	2.14724	2.13663	0	1.00582	1.01213	0.994666	0	0.999069	1.75692	1.74814	3.56236	3.53772	1.74623	1.74583	0.373457	2.75313	1	0.786298
FBgn0003062	Fib	2R	18962243	The gene Fibrillarin is referred to in FlyBase by the symbol Dmel\Fib (CG9888, FBgn0003062). It is a protein_coding_gene from Drosophila melanogaster. Its sequence location is 2R:18960414..18962243. It has the cytological map location 59C3. Based on sequence similarity, it is predicted to have molecular function</span>: mRNA binding. Based on sequence similarity, it is predicted to be involved in…	1331	3	5.92181	8.58484	6.06079	8.70654	8.5695	6.45563	5.45935	7.04441	7.09248	6.9593	7.08139	8.99188	7.88867	8.78315	15.9689	15.8549	9.70994	12.525	1	1.03918	1	0.626308
FBgn0003065	CG2150	3R	27590488	This gene is referred to in FlyBase by the symbol Dmel\CG2150 (CG2150, FBgn0003065). It is a protein_coding_gene from Drosophila melanogaster. Its sequence location is 3R:27589026..27590488. It has the cytological map location 100D2. Its molecular function is unknown. The biological processes in which it is involved are not known. One allele is reported. No phenotypic data is available. It has on…	1164	2	1.23812	3.20216	2.37778	2.19847	2.15993	2.14841	2.14785	2.01207	1.01785	0.99215	2.02211	1.99807	0.848714	1.77861	3.61024	2.64985	1.77693	0	0.901321	1.30763	1	1.24948
FBgn0003067	Pepck	2R	14424272	The gene Phosphoenolpyruvate carboxykinase is referred to in FlyBase by the symbol Dmel\Pepck (CG17725, FBgn0003067). It is a protein_coding_gene from Drosophila melanogaster. Its sequence location is 2R:14424272..14426924. It has the cytological map location 55D3. Based on sequence similarity, it is predicted to have molecular function</span>: phosphoenolpyruvate carboxykinase (GTP) activity. Ba…	2489	2	396	406.826	431.701	431.652	549.963	570.504	446.317	464.836	384.99	381.798	375.3	387.611	942.99	943.752	919.44	956.957	871.004	917.59	5.4374e-05	1.14167	5.16081e-198	0.501942
FBgn0003068	per	X	2579613	The gene period is referred to in FlyBase by the symbol Dmel\per (CG2647, FBgn0003068). It is a protein_coding_gene from Drosophila melanogaster. Its sequence location is X:2579613..2586813. It has the cytological map location 3B1-3B2. There is experimental evidence that it has the molecular function</span>: protein binding. There is experimental evidence for 13 unique biological process</span> t…	4527	8	33.8387	40.8235	26.7857	32.9706	40.749	42.6307	38.022	50.3045	44.5857	51.7142	45.5227	50.9507	48.1259	53.4849	62.2501	69.0708	52.5079	54.3539	0.0454351	0.774807	0.00218324	0.640972	Down
FBgn0003071	Pfk	2R	5997245	The gene Phosphofructokinase is referred to in FlyBase by the symbol Dmel\Pfk (CG4001, FBgn0003071). It is a protein_coding_gene from Drosophila melanogaster. Its sequence location is 2R:5997245..6004696. It has the cytological map location 46E8-46F1. There is experimental evidence that it has the molecular function</span>: 6-phosphofructokinase activity. There is experimental evidence that it is…	3215	8	161.627	176.607	153.766	192.139	163.58	160.625	164.53	187.174	218.756	228.73	187.145	193.806	216.743	216.77	249.2	257.056	238.443	232.021	0.00411196	0.854428	3.20551e-12	0.71502	Down
FBgn0003074	Pgi	2R	4801631	The gene Phosphoglucose isomerase is referred to in FlyBase by the symbol Dmel\Pgi (CG8251, FBgn0003074). It is a protein_coding_gene from Drosophila melanogaster. Its sequence location is 2R:4798407..4801631. It has the cytological map location 44F6. There is experimental evidence that it has the molecular function</span>: glucose-6-phosphate isomerase activity. It is reported to be involved in …	2515	5	194.432	217.614	207.916	217.72	215.077	215.027	206.41	220.375	235.006	249.597	233.635	218.78	401.363	383.446	372.793	348.714	374.051	377.605	0.273074	0.929597	1.72421e-58	0.561472
FBgn0003076	Pgm	3L	16121696	The gene Phosphogluconate mutase is referred to in FlyBase by the symbol Dmel\Pgm (CG5165, FBgn0003076). It is a protein_coding_gene from Drosophila melanogaster. Its sequence location is 3L:16119155..16121696. It has the cytological map location 72D8. There is experimental evidence that it has the molecular function</span>: phosphoglycerate mutase activity; phosphoglucomutase activity. There is …	1871	4	130.769	149.819	141.673	149.976	168.54	159.282	103.054	129.807	153.902	149.174	126.447	121.876	239.43	241.198	263.277	260.356	226.417	235.478	0.0432359	1.14765	3.81688e-27	0.613891
FBgn0003079	phl	X	2227994	The gene pole hole is referred to in FlyBase by the symbol Dmel\phl (CG2845, FBgn0003079). It is a protein_coding_gene from Drosophila melanogaster. Its sequence location is X:2227994..2237904. It has the cytological map location 3A1. There is experimental evidence that it has the molecular function</span>: protein binding. There is experimental evidence for 13 unique biological process</span> te…	3420	5	32.5007	34.4233	27.6454	35.984	34.3595	27.9415	29.2852	34.2123	37.4652	35.7988	35.3959	31.9673	29.5148	30.3239	30.5026	33.9256	34.9716	29.3565	0.887697	0.944788	1	1.02259
FBgn0003082	phr	2R	3712997	The gene photorepair is referred to in FlyBase by the symbol Dmel\phr (CG11205, FBgn0003082). It is a protein_coding_gene from Drosophila melanogaster. Its sequence location is 2R:3712997..3714824. It has the cytological map location 43E18. Based on sequence similarity, it is predicted to have molecular function</span>: deoxyribodipyrimidine photo-lyase activity. Based on sequence similarity, it …	1712	3	0	5.3811	4.78309	5.4604	7.44332	6.37875	5.39661	6.0356	5.06741	5.96737	5.05933	3.99537	4.5037	4.48571	8.13831	7.14992	0	0	0.997284	0.93969	1	1.22008
FBgn0003089	pip	3L	19330699	The gene pipe is referred to in FlyBase by the symbol Dmel\pip (CG9614, FBgn0003089). It is a protein_coding_gene from Drosophila melanogaster. Its sequence location is 3L:19291630..19330699. It has the cytological map location 76A5-76A6. There is experimental evidence that it has the molecular function</span>: sulfotransferase activity. There is experimental evidence that it is involved in the b…	1807	6	5.67772	3.26178	5.7794	2.26151	3.25491	3.23653	4.32584	4.02659	5.06212	4.97265	5.05468	2.99631	14.3394	16.1606	13.9296	12.8914	15.206	14.2636	0.896162	0.8878	7.86324e-06	0.270442
FBgn0003090	pk	2R	3038207	The gene prickle is referred to in FlyBase by the symbol Dmel\pk (CG11084, FBgn0003090). It is a protein_coding_gene from Drosophila melanogaster. Its sequence location is 2R:3038207..3110885. It has the cytological map location 42F3-43A1. It is reported to have molecular function</span>: protein binding. There is experimental evidence that it is involved in the biological process</span>: establi…	4244	6	16.3156	17.2426	16.6655	19.6022	18.2507	14.0048	14.1331	21.1201	20.2432	15.9055	15.1825	15.9835	11.5327	12.4169	14.8763	14.7573	19.9352	11.4658	1	0.995258	1	1.20118
FBgn0003091	Pkc53E	2R	12812459	The gene Protein C kinase 53E is referred to in FlyBase by the symbol Dmel\Pkc53E (CG6622, FBgn0003091). It is a protein_coding_gene from Drosophila melanogaster. Its sequence location is 2R:12812459..12830668. It has the cytological map location 53E2. There is experimental evidence that it has the molecular function</span>: protein serine/threonine kinase activity. There is experimental evidence…	2723	15	200.708	184.482	214.197	212.045	183.063	181.05	215.83	215.338	208.707	195.856	234.62	231.772	130.222	136.142	122.146	119.376	124.069	117.613	0.0806049	0.90279	1.43339e-18	1.5683
FBgn0003093	Pkc98E	3R	24864896	The gene Protein C kinase 98E is referred to in FlyBase by the symbol Dmel\Pkc98E (CG1954, FBgn0003093). It is a protein_coding_gene from Drosophila melanogaster. Its sequence location is 3R:24864896..24872756. It has the cytological map location 98F6. Based on sequence similarity, it is predicted to have molecular function</span>: protein kinase C activity; diacylglycerol binding. Based on seque…	3397	11	129.021	146.299	128.426	145.278	123.866	121.115	133.255	156.983	161.081	167.049	183.023	178.825	140.612	145.537	147.494	141.849	161	161.887	0.000281111	0.810031	1	0.88382		Up
FBgn0003116	pn	X	2075127	The gene prune is referred to in FlyBase by the symbol Dmel\pn (CG3461, FBgn0003116). It is a protein_coding_gene from Drosophila melanogaster. Its sequence location is X:2075127..2076972. It has the cytological map location 2E1. An electronic pipeline based on InterPro domains suggests that it has the molecular function</span>: manganese ion binding; pyrophosphatase activity. There is experiment…	1778	2	16.4293	22.5126	16.7969	16.5202	18.3098	22.3666	17.2882	17.1085	18.2331	17.8974	19.2115	16.9827	21.4322	22.2758	26.3495	24.3019	25.0658	21.3154	0.855512	1.05823	1	0.802436
FBgn0003118	pnt	3R	19171884	The gene pointed is referred to in FlyBase by the symbol Dmel\pnt (CG17077, FBgn0003118). It is a protein_coding_gene from Drosophila melanogaster. Its sequence location is 3R:19116826..19171884. It has the cytological map location 94E10-94E13. There is experimental evidence that it has the molecular function</span>: protein binding. There is experimental evidence for 16 unique biological process…	2836	4	12.7711	13.9679	11.9404	17.3109	9.77765	9.72152	15.0287	13.0806	15.1815	11.9293	11.1351	9.98878	13.4342	17.1441	12.1213	10.1766	13.3654	16.1846	1	0.988807	1	0.915843
FBgn0003134	Pp1alpha-96A	3R	20343979	The gene Protein phosphatase 1Î± at 96A is referred to in FlyBase by the symbol Dmel\Pp1Î±-96A (CG6593, FBgn0003134). It is a protein_coding_gene from Drosophila melanogaster. Its sequence location is 3R:20343979..20347065. It has the cytological map location 96A5. Based on sequence similarity, it is predicted to have molecular function</span>: protein serine/threonine phosphatase activity. Based…	2235	5	142.632	142.187	141.154	133.655	134.526	133.829	137.794	133.811	113.492	106.367	118.354	124.876	112.316	104.489	101.097	97.5817	103.475	118.202	0.113441	1.12698	0.00638629	1.29949
FBgn0003137	Ppn	3R	24366053	The gene Papilin is referred to in FlyBase by the symbol Dmel\Ppn (CG33103, FBgn0003137). It is a protein_coding_gene from Drosophila melanogaster. Its sequence location is 3R:24346387..24366053. It has the cytological map location 98D3-98D4. There is experimental evidence that it has the molecular function</span>: extracellular matrix structural constituent. There is experimental evidence that i…	7379	12	103.642	108.893	105.915	102.027	120.269	121.764	68.3601	74.481	99.2161	111.413	79.922	71.9245	200.209	204.895	182.201	178.971	193.75	198.282	0.000140641	1.31108	4.88182e-27	0.571964
FBgn0003138	Ptp61F	3L	1424979	The gene Protein tyrosine phosphatase 61F is referred to in FlyBase by the symbol Dmel\Ptp61F (CG9181, FBgn0003138). It is a protein_coding_gene from Drosophila melanogaster. Its sequence location is 3L:1342490..1424979. It has the cytological map location 61F7-62A1. There is experimental evidence that it has the molecular function</span>: protein tyrosine phosphatase activity; protein binding. T…	1799	7	37.2502	35.66	38.0501	35.1605	40.8162	44.776	36.8535	41.2589	42.5475	43.7524	44.4958	44.9562	40.2072	41.8978	40.871	40.5317	56.7859	44.6448	0.622698	0.912744	1	0.874592
FBgn0003139	PpV	X	6266874	The gene Protein phosphatase V is referred to in FlyBase by the symbol Dmel\PpV (CG12217, FBgn0003139). It is a protein_coding_gene from Drosophila melanogaster. Its sequence location is X:6265092..6266874. It has the cytological map location 5F4. Based on sequence similarity, it is predicted to have molecular function</span>: protein serine/threonine phosphatase activity. There is experimental e…	1607	3	30.9901	23.773	28.2966	26.251	22.6823	21.5194	25.821	20.1338	23.3013	20.8741	25.2782	24.9757	19.6562	25.2029	21.8539	22.6004	19.5534	18.6139	0.741107	1.09352	1	1.2042
FBgn0003141	pr	2L	20075479	The gene purple is referred to in FlyBase by the symbol Dmel\pr (CG16784, FBgn0003141). It is a protein_coding_gene from Drosophila melanogaster. Its sequence location is 2L:20073714..20075479. It has the cytological map location 38B3. Based on sequence similarity, it is predicted to have molecular function</span>: 6-pyruvoyltetrahydropterin synthase activity. There is experimental evidence that …	1096	5	97.7788	102.408	101.043	91.1772	115.893	110.076	105.254	90.5522	75.007	83.5184	79.926	78.9193	213.079	190.227	131.908	124.571	146.074	152.454	0.0216615	1.205	1.67327e-13	0.645275
FBgn0003149	Prm	3L	8738447	The gene Paramyosin is referred to in FlyBase by the symbol Dmel\Prm (CG5939, FBgn0003149). It is a protein_coding_gene from Drosophila melanogaster. Its sequence location is 3L:8725958..8738447. It has the cytological map location 66D12. Based on sequence similarity, it is predicted to have molecular function</span>: structural constituent of muscle. There is experimental evidence that it is inv…	3698	9	1237.16	1260.63	1200.15	1325.95	1051.41	997.914	884.135	1008.24	1063.6	1075.89	885.09	878.12	1047.3	1068.35	817.742	822.732	1082.72	1104.99	1.79118e-25	1.22055	4.67019e-19	1.19	Down
FBgn0003159	ptr	X	2248298	The gene proximal to raf is referred to in FlyBase by the symbol Dmel\ptr (CG2841, FBgn0003159). It is a protein_coding_gene from Drosophila melanogaster. Its sequence location is X:2239166..2248298. It has the cytological map location 3A1. Its molecular function is unknown. The biological processes in which it is involved are not known. 4 alleles are reported. No phenotypic data is available. It…	4399	4	59.2505	56.1441	58.2828	57.0161	62.3241	65.1427	64.7951	72.4373	64.8429	70.6036	67.7644	58.9387	73.0274	69.024	53.7222	60.53	61.5389	60.5998	0.460726	0.896787	1	0.946407
FBgn0003162	Pu	2R	17062822	The gene Punch is referred to in FlyBase by the symbol Dmel\Pu (CG9441, FBgn0003162). It is a protein_coding_gene from Drosophila melanogaster. Its sequence location is 2R:17062822..17070121. It has the cytological map location 57C7-57C8. There is experimental evidence that it has the molecular function</span>: GTP cyclohydrolase activity; GTP cyclohydrolase I activity. There is experimental evid…	1631	5	524.28	455.156	528.851	453.617	485.204	526.212	535.101	462.837	391.079	391.739	369.257	371.624	740.092	712.812	613.474	596.441	622.943	602.1	9.40856e-08	1.17912	2.80943e-24	0.76477
FBgn0003165	pum	3R	5063417	The gene pumilio is referred to in FlyBase by the symbol Dmel\pum (CG9755, FBgn0003165). It is a protein_coding_gene from Drosophila melanogaster. Its sequence location is 3R:4895479..5063417. It has the cytological map location 85C4-85D1. Based on sequence similarity, it is predicted to have molecular function</span>: mRNA binding. There is experimental evidence that it is involved in the biolog…	6674	13	160.221	164.812	171.66	180.169	144.408	138.378	177.176	182.14	194.491	174.981	211.343	198.804	117.05	124.819	141.675	134.284	134.804	156.83	0.00200548	0.842584	1	1.18554		Up
FBgn0003169	put	3R	10451421	The gene punt is referred to in FlyBase by the symbol Dmel\put (CG7904, FBgn0003169). It is a protein_coding_gene from Drosophila melanogaster. Its sequence location is 3R:10446052..10451421. It has the cytological map location 88C9. There is experimental evidence that it has the molecular function</span>: activin receptor activity; specific transcriptional repressor activity; activin binding; tr…	2709	6	53.2803	47.5201	52.1688	53.5523	45.3312	53.4404	62.4831	58.363	63.7982	57.6678	49.5981	59.9407	67.5425	57.0556	51.0994	62.482	62.5725	61.6322	0.299699	0.867677	1	0.842457
FBgn0003174	pwn	2R	3182813	The gene pawn is referred to in FlyBase by the symbol Dmel\pwn (CG11101, FBgn0003174). It is a protein_coding_gene from Drosophila melanogaster. Its sequence location is 2R:3182813..3187907. It has the cytological map location 43A3. An electronic pipeline based on InterPro domains suggests that it has the molecular function</span>: calcium ion binding. There is experimental evidence that it is in…	3924	8	4.61688	4.30888	3.61595	4.37316	4.30078	3.24193	4.33761	5.03087	6.07077	4.97171	3.04386	4.99506	7.13494	7.10364	7.85018	7.78566	8.03764	8.97874	0.899643	0.859672	1	0.521586
FBgn0003175	px	2R	18449569	The gene plexus is referred to in FlyBase by the symbol Dmel\px (CG4444, FBgn0003175). It is a protein_coding_gene from Drosophila melanogaster. Its sequence location is 2R:18384003..18449569. It has the cytological map location 58E4-58E8. Its molecular function is unknown. There is experimental evidence that it is involved in the biological process</span>: inter-male aggressive behavior. 56 alle…	6847	14	44.3346	54.7695	40.8431	54.5041	47.3483	45.0186	49.9388	68.4091	58.7684	66.6292	64.7208	58.9404	69.5207	74.7597	86.5612	84.9732	86.7035	98.7171	0.0209459	0.780656	1.90112e-10	0.572223	Down
FBgn0003177	pyd	3R	4756978	The gene polychaetoid is referred to in FlyBase by the symbol Dmel\pyd (CG31349, FBgn0003177). It is a protein_coding_gene from Drosophila melanogaster. Its sequence location is 3R:4653200..4756978. It has the cytological map location 85B2-85B7. Based on sequence similarity, it is predicted to have molecular function</span>: guanylate kinase activity. There is experimental evidence that it is inv…	4169	10	229.152	260.58	233.078	269.924	234.619	234.455	277.494	305.883	297.82	306.262	282.216	278.72	247.017	258.733	286.517	301.138	289.413	304.819	1.9972e-05	0.836087	0.546306	0.866187		Up
FBgn0003178	PyK	3R	18193234	The gene Pyruvate kinase is referred to in FlyBase by the symbol Dmel\PyK (CG7070, FBgn0003178). It is a protein_coding_gene from Drosophila melanogaster. Its sequence location is 3R:18193234..18198464. It has the cytological map location 94A6. There is experimental evidence that it has the molecular function</span>: pyruvate kinase activity. Based on sequence similarity, it is predicted to be in…	1978	4	482.385	555.777	472.201	552.413	517.366	507.247	470.368	611.793	662.46	695.071	600.82	615.388	773.455	814.455	948.902	921.515	905.49	926.909	7.14781e-10	0.844495	6.42053e-124	0.583547	Down
FBgn0003189	r	X	16549412	The gene rudimentary is referred to in FlyBase by the symbol Dmel\r (CG18572, FBgn0003189). It is a protein_coding_gene from Drosophila melanogaster. Its sequence location is X:16549412..16563110. It has the cytological map location 14F5-15A1. There is experimental evidence that it has the molecular function</span>: dihydroorotase activity; aspartate carbamoyltransferase activity; carbamoyl-phosp…	7402	8	14.024	13.0112	13.2281	17.4256	19.2264	13.9528	22.6116	21.1312	21.2733	21.8766	16.2071	22.9779	25.8904	22.0461	33.4375	27.664	30.4294	32.2966	0.126565	0.72073	0.00641709	0.529029
FBgn0003200	rap	X	4573619	The gene retina aberrant in pattern is referred to in FlyBase by the symbol Dmel\rap (CG3000, FBgn0003200). It is a protein_coding_gene from Drosophila melanogaster. Its sequence location is X:4561315..4573619. It has the cytological map location 4C11-4C12. Its molecular function is unknown. There is experimental evidence that it is involved in the biological process</span>: cyclin catabolic proc…	2667	5	36.0617	35.6133	39.0473	37.2169	34.4989	39.5261	49.5545	46.2883	37.5259	54.7045	49.5498	41.9564	35.9156	32.0339	41.3718	30.9693	33.8697	35.7302	0.0696331	0.793921	1	1.05752
FBgn0003204	ras	X	10638539	The gene raspberry is referred to in FlyBase by the symbol Dmel\ras (CG1799, FBgn0003204). It is a protein_coding_gene from Drosophila melanogaster. Its sequence location is X:10638539..10642839. It has the cytological map location 9E1-9E2. Based on sequence similarity, it is predicted to have molecular function</span>: IMP dehydrogenase activity. There is experimental evidence that it is involve…	3226	7	76.8692	81.9057	80.7925	86.3403	81.7491	81.3307	74.4235	72.451	76.9746	76.5683	73.8347	63.9333	105.385	108.615	153.018	149.168	107.597	111.249	0.359718	1.11594	1.80775e-08	0.66526
FBgn0003205	Ras85D	3R	5338786	The gene Ras oncogene at 85D is referred to in FlyBase by the symbol Dmel\Ras85D (CG9375, FBgn0003205). It is a protein_coding_gene from Drosophila melanogaster. Its sequence location is 3R:5336273..5338786. It has the cytological map location 85D19. Based on sequence similarity, it is predicted to have molecular function</span>: GTPase activity. There is experimental evidence for 23 unique biolo…	1965	4	72.9391	66.8767	76.7	61.5311	70.9449	64.3102	77.6522	75.4694	75.9783	68.5938	76.8686	80.921	94.7487	84.1856	74.0261	67.0912	74.8593	76.6942	0.417779	0.907392	1	0.876373
FBgn0003206	Ras64B	3L	4139078	The gene Ras oncogene at 64B is referred to in FlyBase by the symbol Dmel\Ras64B (CG1167, FBgn0003206). It is a protein_coding_gene from Drosophila melanogaster. Its sequence location is 3L:4139078..4141398. It has the cytological map location 64A7. Based on sequence similarity, it is predicted to have molecular function</span>: GTPase activity. An electronic pipeline based on InterPro domains su…	1618	3	42.0113	47.3719	45.154	41.7331	46.2369	50.1717	51.6192	51.3051	44.5795	40.7562	45.5171	39.9581	60.4426	57.4117	50.5841	41.9814	54.5694	45.2653	1	0.996141	1	0.878888
FBgn0003209	raw	2L	8740633	The gene raw is referred to in FlyBase by the symbol Dmel\raw (CG12437, FBgn0003209). It is a protein_coding_gene from Drosophila melanogaster. Its sequence location is 2L:8709870..8740633. It has the cytological map location 29E4-29E6. Its molecular function is unknown. There is experimental evidence for 13 unique biological process</span> terms, many of which group under: anatomical structure d…	3203	9	60.4841	63.5597	60.6688	63.459	60.2933	65.2062	81.8384	80.4886	80.0097	73.5759	71.8269	62.9334	64.4024	66.9111	70.7679	74.7477	74.2647	66.8377	0.0672162	0.829141	1	0.894097
FBgn0003210	rb	X	4434669	The gene ruby is referred to in FlyBase by the symbol Dmel\rb (CG11427, FBgn0003210). It is a protein_coding_gene from Drosophila melanogaster. Its sequence location is X:4429668..4434669. It has the cytological map location 4C7. An electronic pipeline based on InterPro domains suggests that it has the molecular function</span>: protein binding; protein transporter activity. There is experimental…	4823	4	71.6204	65.7228	63.0458	64.5957	62.451	61.082	70.1938	69.4367	73.9449	77.5662	71.8162	69.9295	60.0546	62.5925	61.1075	59.7078	61.6088	62.5252	0.41394	0.897503	1	1.05691
FBgn0003218	rdgB	X	13656803	The gene retinal degeneration B is referred to in FlyBase by the symbol Dmel\rdgB (CG11111, FBgn0003218). It is a protein_coding_gene from Drosophila melanogaster. Its sequence location is X:13656803..13670782. It has the cytological map location 12C1-12C4. There is experimental evidence that it has the molecular function</span>: phosphatidylcholine transmembrane transporter activity; phosphatidy…	4188	12	137.555	160.434	147.441	167.142	150.621	148.792	171.546	181.108	164.13	167.04	166.901	169.831	149.921	138.332	201.246	197.904	220.443	210.337	0.0988815	0.893616	0.0471399	0.815595
FBgn0003227	rec	3R	11658354	The gene recombination-defective is referred to in FlyBase by the symbol Dmel\rec (CG31293, FBgn0003227). It is a protein_coding_gene from Drosophila melanogaster. Its sequence location is 3R:11648709..11658354. It has the cytological map location 89A5. Based on sequence similarity, it is predicted to have molecular function</span>: ATP-dependent DNA helicase activity. There is experimental evide…	4163	2	3.45943	3.23002	2.43396	4.32266	2.18354	2.1703	2.18348	2.01496	2.03115	2.9832	3.03359	3.99659	9.0398	8.06109	5.08838	6.88012	8.99744	7.11097	0.976885	1.09585	1	0.393997
FBgn0003231	ref(2)P	2L	19542446	The gene refractory to sigma P is referred to in FlyBase by the symbol Dmel\ref(2)P (CG10360, FBgn0003231). It is a protein_coding_gene from Drosophila melanogaster. Its sequence location is 2L:19542446..19545548. It has the cytological map location 37F1. An electronic pipeline based on InterPro domains suggests that it has the molecular function</span>: zinc ion binding. It is reported to be inv…	2417	3	193.866	198.222	185.511	183.003	202.077	193.665	232.479	255.506	179.355	178.955	168.98	166.828	430.675	424.449	338.317	343.604	319.84	337.895	0.831989	0.978209	4.79938e-68	0.526861
FBgn0003248	Rh2	3R	14725143	The gene Rhodopsin 2 is referred to in FlyBase by the symbol Dmel\Rh2 (CG16740, FBgn0003248). It is a protein_coding_gene from Drosophila melanogaster. Its sequence location is 3R:14725143..14726741. It has the cytological map location 91D4. There is experimental evidence that it has the molecular function</span>: G-protein coupled photoreceptor activity. There is experimental evidence that it is…	1367	4	122.204	116.65	126.017	123.831	143.849	142.08	125.231	129.803	125.626	134.241	131.481	121.877	100.505	98.2514	109.534	98.7536	95.3981	93.5365	0.908336	1.00829	0.0107956	1.29976
FBgn0003249	Rh3	3R	15908172	The gene Rhodopsin 3 is referred to in FlyBase by the symbol Dmel\Rh3 (CG10888, FBgn0003249). It is a protein_coding_gene from Drosophila melanogaster. Its sequence location is 3R:15906772..15908172. It has the cytological map location 92C5. There is experimental evidence that it has the molecular function</span>: G-protein coupled photoreceptor activity. There is experimental evidence that it is…	1401	1	610.249	630.692	586.534	623.164	753.4	759.097	513.108	553.454	618.927	637.381	612.921	597.406	746.909	740.35	695.133	681.887	659.515	613.458	2.38185e-05	1.12169	1	0.957915		Up
FBgn0003250	Rh4	3L	16856124	The gene Rhodopsin 4 is referred to in FlyBase by the symbol Dmel\Rh4 (CG9668, FBgn0003250). It is a protein_coding_gene from Drosophila melanogaster. Its sequence location is 3L:16845621..16856124. It has the cytological map location 73D2-73D3. There is experimental evidence that it has the molecular function</span>: G-protein coupled photoreceptor activity. There is experimental evidence that i…	1862	2	533.546	585.135	508.16	574.683	612.825	626.663	606.02	681.242	753.655	760.671	729.251	748.258	442.713	477.104	539.607	523.154	455.903	455.818	1.85826e-18	0.804145	4.16968e-08	1.18889
FBgn0003255	rk	2L	14001252	The gene rickets is referred to in FlyBase by the symbol Dmel\rk (CG8930, FBgn0003255). It is a protein_coding_gene from Drosophila melanogaster. Its sequence location is 2L:13982726..14001252. It has the cytological map location 34E5-34E6. Based on sequence similarity, it is predicted to have molecular function</span>: G-protein coupled receptor activity; protein-hormone receptor activity; neuro…	5407	15	7.07968	9.6641	8.34094	8.75433	8.60793	8.56413	10.7927	10.0647	10.1346	10.9377	11.1247	10.9891	8.95299	7.97504	9.62393	8.62091	9.84825	9.84639	0.582467	0.796507	1	0.929714
FBgn0003256	rl	2RHet	198176	The gene rolled is referred to in FlyBase by the symbol Dmel\rl (CG12559, FBgn0003256). It is a protein_coding_gene from Drosophila melanogaster. Its sequence location is 2RHet:198176..247809. It has the cytological map location h41. There is experimental evidence that it has the molecular function</span>: protein binding; JUN kinase activity. There is experimental evidence that it is involved in…	1569	8	107.193	82.1185	116.108	78.083	80.9034	82.5709	93.5596	85.5216	84.0696	80.5383	67.815	73.9241	82.423	76.528	47.4031	46.0799	56.9574	60.6557	0.255716	1.12679	6.02303e-05	1.47813
FBgn0003257	r-l	3R	16899039	The gene rudimentary-like is referred to in FlyBase by the symbol Dmel\r-l (CG3593, FBgn0003257). It is a protein_coding_gene from Drosophila melanogaster. Its sequence location is 3R:16896275..16899039. It has the cytological map location 93B10. There is experimental evidence that it has the molecular function</span>: orotidine-5'-phosphate decarboxylase activity; orotate phosphoribosyltransfera…	2041	3	9.27317	5.50496	9.46478	9.81846	7.57947	11.6817	9.67348	10.0582	8.10756	7.95266	8.09467	6.99229	7.01705	10.7347	9.54826	15.0386	7.90873	11.6649	1	1.04803	1	0.86126
FBgn0003261	Rm62	3R	1834301	The gene Rm62 is referred to in FlyBase by the symbol Dmel\Rm62 (CG10279, FBgn0003261). It is a protein_coding_gene from Drosophila melanogaster. Its sequence location is 3R:1826153..1834301. It has the cytological map location 83D1-83D2. There is experimental evidence that it has the molecular function</span>: protein binding. There is experimental evidence that it is involved in the biological …	2849	7	441.085	437.549	431.092	423.763	433.503	443.985	488.618	480.974	435.654	442.452	476.389	484.519	402.336	417.003	448.967	463.117	460.967	446.407	0.06355	0.929634	1	0.989457
FBgn0003274	RpLP2	2R	12473599	The gene Ribosomal protein LP2 is referred to in FlyBase by the symbol Dmel\RpLP2 (CG4918, FBgn0003274). It is a protein_coding_gene from Drosophila melanogaster. Its sequence location is 2R:12473599..12474237. It has the cytological map location 53C9. Based on sequence similarity, it is predicted to have molecular function</span>: structural constituent of ribosome. Based on sequence similarity,…	599	1	376.591	465.58	365.368	428.397	572.337	573.68	267.493	317.003	394.007	419.649	369.169	387.618	497.748	537.226	729.746	759.332	563.804	565.502	1.7221e-16	1.29097	3.18179e-23	0.761478
FBgn0003275	RpII18	3R	1197488	The gene RNA polymerase II 18kD subunit is referred to in FlyBase by the symbol Dmel\RpII18 (CG1163, FBgn0003275). It is a protein_coding_gene from Drosophila melanogaster. Its sequence location is 3R:1197488..1198119. It has the cytological map location 83A1. Based on sequence similarity, it is predicted to have molecular function</span>: DNA-directed RNA polymerase activity. Based on sequence s…	570	2	8.30568	13.9003	9.60497	10.9448	11.8008	9.66883	8.62712	9.05447	9.1134	6.95624	9.09981	6.99236	8.8457	10.6803	13.2008	14.9582	8.79497	11.6081	0.531164	1.28854	1	0.943271
FBgn0003276	RpII140	3R	9951515	The gene RNA polymerase II 140kD subunit is referred to in FlyBase by the symbol Dmel\RpII140 (CG3180, FBgn0003276). It is a protein_coding_gene from Drosophila melanogaster. Its sequence location is 3R:9951515..9955548. It has the cytological map location 88A9. Based on sequence similarity, it is predicted to have molecular function</span>: DNA-directed RNA polymerase activity. Based on sequence…	3773	4	44.1666	46.3041	46.2184	43.8257	48.308	39.725	66.5434	56.3448	46.6347	55.6844	49.5809	49.9487	50.1904	54.6367	47.8578	48.3745	53.6582	52.7177	0.126073	0.82697	1	0.87351
FBgn0003277	RpII215	X	11464355	The gene RNA polymerase II 215kD subunit is referred to in FlyBase by the symbol Dmel\RpII215 (CG1554, FBgn0003277). It is a protein_coding_gene from Drosophila melanogaster. Its sequence location is X:11456806..11464355. It has the cytological map location 10C6. Based on sequence similarity, it is predicted to have molecular function</span>: DNA-directed RNA polymerase activity. Based on sequenc…	6759	4	43.1096	52.6048	45.1546	47.0227	41.004	43.9167	52.8784	55.3381	53.688	52.6978	51.5908	50.9485	62.0551	59.947	53.043	51.6952	58.965	60.812	0.276169	0.860223	1	0.787298
FBgn0003278	RpI135	2L	404286	The gene RNA polymerase I 135kD subunit is referred to in FlyBase by the symbol Dmel\RpI135 (CG4033, FBgn0003278). It is a protein_coding_gene from Drosophila melanogaster. Its sequence location is 2L:404286..408049. It has the cytological map location 21C2. Based on sequence similarity, it is predicted to have molecular function</span>: DNA-directed RNA polymerase activity. Based on sequence sim…	3643	3	10.3797	7.60698	10.5872	8.78486	9.67235	8.58689	8.66228	10.0608	10.1265	7.95051	10.1113	8.99081	8.07046	10.87	7.84049	4.09769	9.91593	7.08761	1	0.994917	1	1.16156
FBgn0003279	RpL4	3R	23748515	The gene Ribosomal protein L4 is referred to in FlyBase by the symbol Dmel\RpL4 (CG5502, FBgn0003279). It is a protein_coding_gene from Drosophila melanogaster. Its sequence location is 3R:23748515..23750644. It has the cytological map location 98B6. Based on sequence similarity, it is predicted to have molecular function</span>: structural constituent of ribosome. Based on sequence similarity, i…	1462	4	236.841	295.127	222.581	282.404	322.17	325.827	237.957	318.94	286.68	301.294	272.104	276.723	498.431	510.887	566.296	585.684	505.928	525.694	1	0.994834	1.49127e-99	0.527714
FBgn0003285	rst	X	2867865	The gene roughest is referred to in FlyBase by the symbol Dmel\rst (CG4125, FBgn0003285). It is a protein_coding_gene from Drosophila melanogaster. Its sequence location is X:2846240..2867865. It has the cytological map location 3C3-3C4. Its molecular function is unknown. There is experimental evidence that it is involved in the biological process</span>: compound eye development; regulation of s…	4441	8	26.5962	24.7944	28.2407	23.0622	22.6607	23.581	28.0204	27.168	29.3647	24.8528	26.3012	24.9743	27.1155	27.9516	19.0049	15.1767	25.1108	21.3571	0.775775	0.926897	1	1.0974
FBgn0003292	rt	3L	11580868	The gene rotated abdomen is referred to in FlyBase by the symbol Dmel\rt (CG6097, FBgn0003292). It is a protein_coding_gene from Drosophila melanogaster. Its sequence location is 3L:11577217..11580868. It has the cytological map location 68C13. There is experimental evidence that it has the molecular function</span>: dolichyl-phosphate-mannose-protein mannosyltransferase activity. There is experi…	3271	4	12.6171	9.72818	9.57802	9.87994	9.70906	10.6952	8.72271	14.0793	11.1447	10.9363	14.1452	7.99058	10.6213	13.3855	14.9146	15.7243	15.2542	11.4945	0.93365	0.92821	1	0.764274
FBgn0003295	ru	3L	1370620	The gene roughoid is referred to in FlyBase by the symbol Dmel\ru (CG1214, FBgn0003295). It is a protein_coding_gene from Drosophila melanogaster. Its sequence location is 3L:1370620..1387435. It has the cytological map location 61F8. It is reported to have molecular function</span>: serine-type peptidase activity. There is experimental evidence that it is involved in the biological process</span…	1804	4	4.66835	4.33447	4.7689	5.45241	3.28333	6.37237	3.31425	7.03922	5.06842	5.9669	4.05384	6.99373	5.4094	5.38799	5.26305	5.22163	4.44057	2.56734	0.906824	0.890354	1	1.02085
FBgn0003300	run	X	20565468	The gene runt is referred to in FlyBase by the symbol Dmel\run (CG1849, FBgn0003300). It is a protein_coding_gene from Drosophila melanogaster. Its sequence location is X:20565468..20568353. It has the cytological map location 19E2. There is experimental evidence that it has the molecular function</span>: transcription factor activity; sequence-specific DNA binding; transcription activator activi…	2477	2	3.49836	3.24939	3.57334	3.30133	3.24285	4.26078	2.18898	2.0154	2.03208	2.98273	4.04015	3.99649	1.77871	1.77071	1.72404	1.70858	2.71334	1.7686	0.878955	1.22428	1	1.84282
FBgn0003301	rut	X	14719938	The gene rutabaga is referred to in FlyBase by the symbol Dmel\rut (CG9533, FBgn0003301). It is a protein_coding_gene from Drosophila melanogaster. Its sequence location is X:14683284..14719938. It has the cytological map location 12F4. There is experimental evidence that it has the molecular function</span>: calcium- and calmodulin-responsive adenylate cyclase activity. There is experimental evi…	7544	18	153.392	178.506	146.49	177.953	142.243	141.493	192.465	212.325	222.857	225.717	227.56	229.773	122.898	131.513	173.241	178.167	185.422	178.054	2.03173e-12	0.717234	1	0.969856		Up
FBgn0003302	rux	X	5931209	The gene roughex is referred to in FlyBase by the symbol Dmel\rux (CG4336, FBgn0003302). It is a protein_coding_gene from Drosophila melanogaster. Its sequence location is X:5929778..5931209. It has the cytological map location 5D2. Its molecular function is unknown. There is experimental evidence that it is involved in the biological process</span>: mitotic cell cycle; regulation of cell cycle. …	1342	2	8.2018	9.68388	8.3829	9.82629	7.5852	10.6535	7.61892	9.05744	10.1265	10.9414	10.1113	7.99136	7.98942	9.83286	11.4578	12.3011	7.00846	8.88178	1	0.972903	1	0.945401
FBgn0003308	ry	3R	8858259	The gene rosy is referred to in FlyBase by the symbol Dmel\ry (CG7642, FBgn0003308). It is a protein_coding_gene from Drosophila melanogaster. Its sequence location is 3R:8858259..8863748. It has the cytological map location 87D9. It is reported to have molecular function</span>: xanthine dehydrogenase activity. There is experimental evidence that it is involved in the biological process</span>: …	4334	4	14.0926	18.2589	13.3047	17.4717	14.0608	20.2103	18.4294	23.1377	20.265	25.8645	17.2132	19.9797	54.6912	49.8206	57.7335	59.1009	53.4878	57.1939	0.299699	0.779881	1.03763e-26	0.293346
FBgn0003310	S	2L	1077811	The gene Star is referred to in FlyBase by the symbol Dmel\S (CG4385, FBgn0003310). It is a protein_coding_gene from Drosophila melanogaster. Its sequence location is 2L:1050877..1077811. It has the cytological map location 21E4. Its molecular function is unknown. There is experimental evidence that it is involved in the biological process</span>: epidermal growth factor ligand processing; stomat…	3999	5	32.6941	35.57	37.8387	38.2183	32.3669	36.3624	37.7526	41.246	35.4656	36.7884	36.4167	34.9643	37.7562	33.8677	30.2773	36.4226	39.4396	36.6296	0.906824	0.956956	1	0.993739
FBgn0003317	sax	2R	3693983	The gene saxophone is referred to in FlyBase by the symbol Dmel\sax (CG1891, FBgn0003317). It is a protein_coding_gene from Drosophila melanogaster. Its sequence location is 2R:3693983..3697575. It has the cytological map location 43E18. There is experimental evidence that it has the molecular function</span>: transforming growth factor beta receptor activity, type I. There is experimental eviden…	2424	7	31.2875	28.0916	31.9383	30.6389	29.0808	29.9711	35.5827	35.2173	36.4604	33.8044	33.3846	32.9665	36.0233	32.1389	35.9705	28.3533	28.377	34.9072	0.530746	0.872683	1	0.924595
FBgn0003321	sbr	X	10741125	The gene small bristles is referred to in FlyBase by the symbol Dmel\sbr (CG1664, FBgn0003321). It is a protein_coding_gene from Drosophila melanogaster. Its sequence location is X:10726785..10741125. It has the cytological map location 9F4-9F5. An electronic pipeline based on InterPro domains suggests that it has the molecular function</span>: nucleotide binding. There is experimental evidence t…	3280	10	76.7322	91.2932	75.0193	83.0642	74.3256	70.7958	81.0454	85.5313	85.0984	83.518	82.9507	95.9076	76.4827	64.1257	70.7603	65.6591	76.113	65.9057	0.464351	0.916699	1	1.12453
FBgn0003326	sca	2R	8668049	The gene scabrous is referred to in FlyBase by the symbol Dmel\sca (CG17579, FBgn0003326). It is a protein_coding_gene from Drosophila melanogaster. Its sequence location is 2R:8668049..8689515. It has the cytological map location 49C3-49D3. It is reported to have molecular function</span>: signal transducer activity. There is experimental evidence that it is involved in the biological process</s…	2873	4	16.145	16.1135	14.2756	14.2457	12.9621	12.8927	13.1407	20.1221	19.2471	19.8881	17.2045	23.9783	13.3702	9.57143	20.4028	17.4736	17.0556	12.3594	0.290261	0.762756	1	0.960121
FBgn0003328	scb	2R	11136290	The gene scab is referred to in FlyBase by the symbol Dmel\scb (CG8095, FBgn0003328). It is a protein_coding_gene from Drosophila melanogaster. Its sequence location is 2R:11136290..11146003. It has the cytological map location 51E10-51E11. There is experimental evidence that it has the molecular function</span>: cell adhesion molecule binding; receptor activity. There is experimental evidence th…	4642	8	33.5122	30.2042	26.4531	30.6655	34.3197	29.9909	44.89	35.2103	29.392	29.8242	26.324	25.9717	53.3528	55.9559	32.6823	38.7673	36.326	40.9699	0.899643	0.966252	1	0.717468
FBgn0003330	Sce	3R	23507746	The gene Sex combs extra is referred to in FlyBase by the symbol Dmel\Sce (CG5595, FBgn0003330). It is a protein_coding_gene from Drosophila melanogaster. Its sequence location is 3R:23506126..23507746. It has the cytological map location 98B1. There is experimental evidence that it has the molecular function</span>: protein binding. There is experimental evidence that it is involved in the biolo…	1564	2	8.16551	7.58302	8.34101	10.8488	7.56772	8.56416	10.8044	10.0656	11.1437	11.9337	11.1265	10.989	9.77819	9.73405	11.3306	16.8091	9.72446	11.6002	0.487923	0.773056	1	0.7404
FBgn0003334	Scm	3R	5463329	The gene Sex comb on midleg is referred to in FlyBase by the symbol Dmel\Scm (CG9495, FBgn0003334). It is a protein_coding_gene from Drosophila melanogaster. Its sequence location is 3R:5459081..5463329. It has the cytological map location 85E2. There is experimental evidence that it has the molecular function</span>: protein binding. There is experimental evidence that it is involved in the biol…	4065	4	48.5384	47.3462	47.3176	48.0482	37.8388	38.6771	53.713	47.2898	45.5877	42.7489	43.5028	40.9574	38.5821	43.0947	35.6615	39.9434	36.5238	35.5847	0.954453	0.977965	1	1.1673
FBgn0003339	Scr	3R	2675886	The gene Sex combs reduced is referred to in FlyBase by the symbol Dmel\Scr (CG1030, FBgn0003339). It is a protein_coding_gene from Drosophila melanogaster. Its sequence location is 3R:2648842..2675886. It has the cytological map location 84A5. Based on sequence similarity, it is predicted to have molecular function</span>: specific RNA polymerase II transcription factor activity. There is experi…	4210	3	22.1817	20.587	20.4527	24.0804	24.718	30.8219	25.7805	25.1485	21.2799	22.8704	20.2397	17.9803	27.1083	19.5029	19.9194	25.2715	17.6165	26.9765	0.809446	1.07159	1	1.04726
FBgn0003345	sd	X	15700276	The gene scalloped is referred to in FlyBase by the symbol Dmel\sd (CG8544, FBgn0003345). It is a protein_coding_gene from Drosophila melanogaster. Its sequence location is X:15700276..15719755. It has the cytological map location 13F1-13F4. Based on sequence similarity, it is predicted to have molecular function</span>: specific RNA polymerase II transcription factor activity. There is experimen…	3192	12	87.2506	92.6455	99.2619	94.0491	86.158	84.6611	99.1765	93.5833	98.2523	91.4705	94.0699	92.9068	71.977	62.411	60.8923	61.2988	72.5567	66.9767	0.758042	0.955338	0.0146209	1.37341
FBgn0003346	RanGap	2L	19442041	The gene Ran GTPase activating protein is referred to in FlyBase by the symbol Dmel\RanGap (CG9999, FBgn0003346). It is a protein_coding_gene from Drosophila melanogaster. Its sequence location is 2L:19442041..19447322. It has the cytological map location 37E1. There is experimental evidence that it has the molecular function</span>: Ran GTPase activator activity. It is reported to be involved in…	2324	6	9.28577	8.64328	9.47932	8.7773	9.66599	8.58125	9.73907	10.0637	10.1326	10.9386	9.11045	11.9888	9.84327	8.86178	12.3496	9.47657	7.91582	12.6166	0.812567	0.87833	1	0.891413
FBgn0003353	sei	2R	19936728	The gene seizure is referred to in FlyBase by the symbol Dmel\sei (CG3182, FBgn0003353). It is a protein_coding_gene from Drosophila melanogaster. Its sequence location is 2R:19936728..19940562. It has the cytological map location 60B5-60B6. It is reported to have molecular function</span>: voltage-gated potassium channel activity. It is reported to be involved in the biological process</span>: p…	2718	15	58.7933	52.7777	49.9766	51.4545	40.1003	55.5408	62.4549	55.3487	58.7518	52.6883	61.6836	54.9443	38.5251	43.0319	36.5116	33.4675	43.9283	42.053	0.469322	0.892363	1	1.29945
FBgn0003360	sesB	X	10680978	The gene stress-sensitive B is referred to in FlyBase by the symbol Dmel\sesB (CG16944, FBgn0003360). It is a protein_coding_gene from Drosophila melanogaster. Its sequence location is X:10675019..10680978. It has the cytological map location 9E10-9F1. There is experimental evidence that it has the molecular function</span>: ATP:ADP antiporter activity. There is experimental evidence that it is i…	1679	4	3725.58	3604.1	3854.5	3672.52	3583.08	3615.65	2971.64	2830.57	2967.18	2989.9	3093.02	2963.05	3535.55	3491.17	2859.9	2833.65	3087.25	3039.26	2.9676e-91	1.238	1.54769e-52	1.17025	Down
FBgn0003366	sev	X	10980332	The gene sevenless is referred to in FlyBase by the symbol Dmel\sev (CG18085, FBgn0003366). It is a protein_coding_gene from Drosophila melanogaster. Its sequence location is X:10965474..10980332. It has the cytological map location 10A4. There is experimental evidence that it has the molecular function</span>: protein binding; protein tyrosine kinase activity. There is experimental evidence that…	8758	12	32.8829	37.7638	32.5144	48.8924	37.6909	43.7452	38.1127	53.325	52.669	62.6673	49.567	46.9518	59.541	62.0458	91.4378	86.2048	87.8903	73.0607	0.0328917	0.769849	6.68791e-14	0.507387	Down
FBgn0003371	sgg	X	2527983	The gene shaggy is referred to in FlyBase by the symbol Dmel\sgg (CG2621, FBgn0003371). It is a protein_coding_gene from Drosophila melanogaster. Its sequence location is X:2527983..2571879. It has the cytological map location 3A8-3B1. There is experimental evidence that it has the molecular function</span>: protein kinase activity; kinase activity. There is experimental evidence for 16 unique bi…	2849	10	363.507	383.515	376.169	372.128	359.356	352.189	357.004	340.112	312.073	313.184	370.151	365.639	330.451	318.23	270.775	275.694	339.755	331.517	0.12584	1.07225	0.000895473	1.1824
FBgn0003380	Sh	X	17957278	The gene Shaker is referred to in FlyBase by the symbol Dmel\Sh (CG12348, FBgn0003380). It is a protein_coding_gene from Drosophila melanogaster. Its sequence location is X:17823080..17957278. It has the cytological map location 16F3-16F6. There is experimental evidence that it has the molecular function</span>: voltage-gated cation channel activity. There is experimental evidence that it is invo…	2781	13	391.214	349.093	401.965	379.295	270.725	249.127	430.634	395.408	296.912	276.363	347.943	335.664	112.308	109.992	145.975	153.808	165.853	158.473	0.778312	0.980074	1.95359e-109	2.41185
FBgn0003383	Shab	3L	2895214	The gene Shaker cognate b is referred to in FlyBase by the symbol Dmel\Shab (CG1066, FBgn0003383). It is a protein_coding_gene from Drosophila melanogaster. Its sequence location is 3L:2895214..2953445. It has the cytological map location 63A1-63A2. There is experimental evidence that it has the molecular function</span>: delayed rectifier potassium channel activity. There is experimental evidenc…	3970	9	262.534	244.429	249.799	239.547	179.246	200.47	241.543	233.445	212.781	217.74	245.753	231.769	125.812	129.856	163.586	164.108	162.719	176.448	0.994487	0.994933	2.5503e-17	1.49158
FBgn0003386	Shaw	2L	3718187	The gene Shaker cognate w is referred to in FlyBase by the symbol Dmel\Shaw (CG2822, FBgn0003386). It is a protein_coding_gene from Drosophila melanogaster. Its sequence location is 2L:3718187..3727587. It has the cytological map location 24C1-24C2. It is reported to have molecular function</span>: voltage-gated potassium channel activity. It is reported to be involved in the biological process</…	2838	10	55.6195	55.9789	60.1213	47.281	52.7322	49.3284	66.9065	64.4052	58.792	65.6217	70.7882	74.928	38.6666	40.3809	33.0033	36.3884	36.6095	32.8719	0.03065	0.799771	0.0793268	1.4733
FBgn0003390	shf	X	6673692	The gene shifted is referred to in FlyBase by the symbol Dmel\shf (CG3135, FBgn0003390). It is a protein_coding_gene from Drosophila melanogaster. Its sequence location is X:6665477..6673692. It has the cytological map location 6C13-6D1. There is experimental evidence that it has the molecular function</span>: protein binding. There is experimental evidence that it is involved in the biological p…	1803	8	5.9671	8.61139	7.21532	9.78596	9.63351	7.51566	7.5319	7.04342	6.08347	6.96021	7.07957	5.99359	12.3976	17.0306	20.3508	20.2023	13.2627	11.3904	0.774357	1.1975	0.923216	0.514918
FBgn0003391	shg	2R	16944664	The gene shotgun is referred to in FlyBase by the symbol Dmel\shg (CG3722, FBgn0003391). It is a protein_coding_gene from Drosophila melanogaster. Its sequence location is 2R:16938107..16944664. It has the cytological map location 57B15-57B16. There is experimental evidence that it has the molecular function</span>: protein binding. There is experimental evidence for 25 unique biological process<…	5414	2	53.5655	53.9544	52.4922	61.1404	53.8498	61.9225	63.5468	64.3882	57.7503	65.6374	52.6227	50.9464	82.6239	73.0375	73.9784	78.8059	88.6979	81.2771	0.779885	0.949373	0.00743845	0.704244
FBgn0003392	shi	X	15786149	The gene shibire is referred to in FlyBase by the symbol Dmel\shi (CG18102, FBgn0003392). It is a protein_coding_gene from Drosophila melanogaster. Its sequence location is X:15786149..15800285. It has the cytological map location 13F18. There is experimental evidence that it has the molecular function</span>: actin binding; microtubule binding. There is experimental evidence for 29 unique biolog…	4341	15	1111.09	995.841	1107.61	977.62	863.269	916.273	1065.93	969.034	1040.38	1030.11	1035.74	1053.95	672.884	662.092	651.232	630.418	694.867	692.937	0.185365	0.963935	1.46497e-82	1.49128
FBgn0003396	shn	2R	7061325	The gene schnurri is referred to in FlyBase by the symbol Dmel\shn (CG7734, FBgn0003396). It is a protein_coding_gene from Drosophila melanogaster. Its sequence location is 2R:7061325..7104918. It has the cytological map location 47D6-47D7. There is experimental evidence that it has the molecular function</span>: RNA polymerase II transcription factor activity. There is experimental evidence that…	8959	8	82.5993	93.5812	84.3903	85.4001	87.1017	81.4193	93.7331	98.5906	75.0148	81.5226	91.0206	85.9138	72.7492	65.0402	55.2559	57.4899	90.0252	80.724	0.883968	0.978502	1	1.22125
FBgn0003410	sina	3L	16845845	The gene seven in absentia is referred to in FlyBase by the symbol Dmel\sina (CG9949, FBgn0003410). It is a protein_coding_gene from Drosophila melanogaster. Its sequence location is 3L:16845845..16852050. It has the cytological map location 73D2-73D3. There is experimental evidence that it has the molecular function</span>: protein binding; protein self-association. There is experimental evidenc…	4435	2	81.3337	80.8725	93.1746	75.7289	82.8186	80.3007	85.3236	88.5494	82.0818	86.5014	100.094	87.9122	58.3907	49.7924	54.9491	55.4155	60.8925	57.1629	0.562172	0.931694	0.00034946	1.46828
FBgn0003415	skd	3L	21020524	The gene skuld is referred to in FlyBase by the symbol Dmel\skd (CG9936, FBgn0003415). It is a protein_coding_gene from Drosophila melanogaster. Its sequence location is 3L:20987228..21020524. It has the cytological map location 78A2. There is experimental evidence that it has the molecular function</span>: protein binding; RNA polymerase II transcription mediator activity. There is experimental …	10458	13	174.605	168.967	169.202	157.594	135.882	128.836	172.497	168.037	156.032	157.092	165.876	164.836	104.489	109.561	113.223	106.022	147.186	149.001	0.619086	0.949934	0.0046503	1.28185
FBgn0003416	sl	X	16244342	The gene small wing is referred to in FlyBase by the symbol Dmel\sl (CG4200, FBgn0003416). It is a protein_coding_gene from Drosophila melanogaster. Its sequence location is X:16244342..16250520. It has the cytological map location 14B15-14B17. It is reported to have molecular function</span>: phosphoinositide phospholipase C activity. There is experimental evidence that it is involved in the bio…	5689	4	24.0012	15.2021	21.1707	16.5072	19.3402	15.0859	24.6421	21.127	18.2427	21.8805	15.1935	15.9825	19.7687	16.8743	17.3674	15.3817	20.6097	23.4264	0.883968	0.950788	1	0.981301
FBgn0003423	slgA	X	21245368	The gene sluggish A is referred to in FlyBase by the symbol Dmel\slgA (CG1417, FBgn0003423). It is a protein_coding_gene from Drosophila melanogaster. Its sequence location is X:21245368..21256188. It has the cytological map location 19F6-20A1. Based on sequence similarity, it is predicted to have molecular function</span>: proline dehydrogenase activity. There is experimental evidence that it is…	3751	11	478.005	469.811	471.114	457.588	441.179	439.94	469.492	436.74	506.481	488.211	502.671	486.516	414.967	414.234	370.071	367.188	348.64	362.158	0.305158	0.954163	1.30727e-07	1.21095
FBgn0003425	sli	2R	11809623	The gene slit is referred to in FlyBase by the symbol Dmel\sli (CG8355, FBgn0003425). It is a protein_coding_gene from Drosophila melanogaster. Its sequence location is 2R:11760176..11809623. It has the cytological map location 52C9-52D2. There is experimental evidence that it has the molecular function</span>: protein binding. There is experimental evidence for 11 unique biological process</span…	6380	21	78.7523	81.7357	68.0766	78.6984	76.336	64.4323	85.4429	94.5857	106.32	97.4484	93.0582	85.912	104.804	95.1658	108.204	101.939	122.703	127.29	0.00569584	0.796122	1.96302e-06	0.678728	Down
FBgn0003429	slo	3R	20490086	The gene slowpoke is referred to in FlyBase by the symbol Dmel\slo (CG10693, FBgn0003429). It is a protein_coding_gene from Drosophila melanogaster. Its sequence location is 3R:20490086..20534111. It has the cytological map location 96A14-96A17. There is experimental evidence that it has the molecular function</span>: protein binding; calcium-activated potassium channel activity. There is experim…	4639	24	287.095	272.468	281.78	277.703	215.671	210.288	309.304	293.809	248.263	265.467	290.272	276.724	179.682	186.233	208.633	217.684	237.173	235.303	0.0966708	0.917548	0.00134484	1.22163
FBgn0003430	slp1	2L	3825680	The gene sloppy paired 1 is referred to in FlyBase by the symbol Dmel\slp1 (CG16738, FBgn0003430). It is a protein_coding_gene from Drosophila melanogaster. Its sequence location is 2L:3825680..3827137. It has the cytological map location 24C6. Based on sequence similarity, it is predicted to have molecular function</span>: RNA polymerase II transcription factor activity. There is experimental ev…	1458	1	5.76116	5.38115	3.68294	4.41158	5.37116	5.34443	4.37124	7.0403	6.07734	5.96596	5.06197	5.99406	6.22245	9.96858	6.95853	6.9001	6.18821	7.1269	0.873848	0.867912	1	0.690709
FBgn0003435	sm	2R	15519007	The gene smooth is referred to in FlyBase by the symbol Dmel\sm (CG9218, FBgn0003435). It is a protein_coding_gene from Drosophila melanogaster. Its sequence location is 2R:15417414..15519007. It has the cytological map location 56D15-56E1. Based on sequence similarity, it is predicted to have molecular function</span>: mRNA binding. There is experimental evidence that it is involved in the biolo…	2989	10	158.841	144.574	174.745	165.019	137.949	136.168	160.399	146.903	125.667	130.239	141.605	142.858	72.1208	69.0411	95.4031	102.806	98.5036	99.4098	0.369126	1.08214	1.41875e-19	1.70728
FBgn0003444	smo	2L	277588	The gene smoothened is referred to in FlyBase by the symbol Dmel\smo (CG11561, FBgn0003444). It is a protein_coding_gene from Drosophila melanogaster. Its sequence location is 2L:277588..282167. It has the cytological map location 21B7. There is experimental evidence that it has the molecular function</span>: protein binding. There is experimental evidence that it is involved in the biological pr…	4002	6	23.1449	19.4818	28.0092	16.6256	22.5708	21.4183	26.7551	19.1223	18.2473	22.8751	16.2041	18.9804	16.2169	18.98	12.0693	11.0424	18.0218	11.4446	0.821715	1.0742	1	1.49531
FBgn0003447	sn	X	7858057	The gene singed is referred to in FlyBase by the symbol Dmel\sn (CG32858, FBgn0003447). It is a protein_coding_gene from Drosophila melanogaster. Its sequence location is X:7858057..7880118. It has the cytological map location 7D1-7D2. Based on sequence similarity, it is predicted to have molecular function</span>: actin binding. There is experimental evidence for 12 unique biological process</sp…	2583	7	131.333	129.434	139.859	130.366	133.405	142.178	133.435	115.719	102.367	107.371	117.328	122.879	97.1172	102.281	86.301	74.7734	90.1788	88.315	0.052519	1.15373	2.47294e-09	1.49652
FBgn0003449	snf	X	5203280	The gene sans fille is referred to in FlyBase by the symbol Dmel\snf (CG4528, FBgn0003449). It is a protein_coding_gene from Drosophila melanogaster. Its sequence location is X:5203280..5204534. It has the cytological map location 4F4. There is experimental evidence that it has the molecular function</span>: protein binding. There is experimental evidence that it is involved in the biological pro…	830	2	24.5287	23.805	20.6305	25.2373	31.0571	34.0226	20.5828	20.1325	22.291	24.8623	24.2691	24.976	26.0095	26.8386	28.0475	30.5926	21.2058	23.0683	0.559046	1.16167	1	1.02259
FBgn0003459	stwl	3L	14403023	The gene stonewall is referred to in FlyBase by the symbol Dmel\stwl (CG3836, FBgn0003459). It is a protein_coding_gene from Drosophila melanogaster. Its sequence location is 3L:14396610..14403023. It has the cytological map location 70D6-70D7. It is reported to have molecular function</span>: RNA polymerase II transcription factor activity. There is experimental evidence that it is involved in t…	3637	2	9.19508	9.6369	7.18794	7.67453	7.54361	5.42664	6.51429	6.04195	7.09451	7.95538	8.08922	8.9917	10.8422	7.97498	6.84118	7.69728	8.90681	12.6787	1	1.04426	1	0.849359
FBgn0003460	so	2R	3306537	The gene sine oculis is referred to in FlyBase by the symbol Dmel\so (CG11121, FBgn0003460). It is a protein_coding_gene from Drosophila melanogaster. Its sequence location is 2R:3306537..3322377. It has the cytological map location 43B3-43C1. There is experimental evidence that it has the molecular function</span>: protein binding; sequence-specific DNA binding. There is experimental evidence th…	3104	7	17.4139	14.1179	16.679	16.4576	21.376	17.1281	18.3651	20.1217	18.2389	19.8885	18.2103	17.9817	17.0471	18.8566	17.4927	15.5073	16.0229	16.0197	0.772545	0.914599	1	1.02205
FBgn0003462	Sod	3L	11106838	The gene Superoxide dismutase is referred to in FlyBase by the symbol Dmel\Sod (CG11793, FBgn0003462). It is a protein_coding_gene from Drosophila melanogaster. Its sequence location is 3L:11105381..11106838. It has the cytological map location 68A7. It is reported to have molecular function</span>: antioxidant activity; superoxide dismutase activity. There is experimental evidence that it is inv…	733	2	127	147.473	124.126	117.604	155.635	155.909	128.595	121.781	153.929	150.158	138.57	134.865	194.905	209.59	263.692	283.057	209.403	213.918	0.914013	0.999817	2.29676e-27	0.602188
FBgn0003463	sog	X	15520573	The gene short gastrulation is referred to in FlyBase by the symbol Dmel\sog (CG9224, FBgn0003463). It is a protein_coding_gene from Drosophila melanogaster. Its sequence location is X:15498603..15520573. It has the cytological map location 13E1. It is reported to have molecular function</span>: growth factor activity. There is experimental evidence that it is involved in the biological process</…	4529	6	82.6269	83.0711	93.4089	98.1767	74.4933	86.6705	71.4373	85.5204	73.9782	76.555	88.9775	84.9168	86.4472	78.6928	63.1815	60.8361	89.7405	82.3119	0.571219	1.07699	1	1.1241
FBgn0003464	sol	X	21221357	The gene small optic lobes is referred to in FlyBase by the symbol Dmel\sol (CG1391, FBgn0003464). It is a protein_coding_gene from Drosophila melanogaster. Its sequence location is X:21221357..21228939. It has the cytological map location 19F5. Based on sequence similarity, it is predicted to have molecular function</span>: calcium-dependent cysteine-type endopeptidase activity. There is experim…	5177	9	72.356	91.3222	77.3235	86.284	76.4522	73.9607	76.0841	94.5992	106.351	115.364	109.213	105.896	98.1082	103.202	125.987	134.913	119.655	130.676	0.00177906	0.786328	1.25077e-07	0.670416	Down
FBgn0003475	spir	2L	20311219	The gene spire is referred to in FlyBase by the symbol Dmel\spir (CG10076, FBgn0003475). It is a protein_coding_gene from Drosophila melanogaster. Its sequence location is 2L:20311219..20348386. It has the cytological map location 38C5. There is experimental evidence that it has the molecular function</span>: protein binding; microtubule binding. There is experimental evidence that it is involved…	4878	17	176.288	170.298	174.394	179.344	165.738	158.556	217.663	198.231	189.464	186.916	199.259	202.799	164.009	175.246	166.658	167.127	179.671	171.399	0.00556016	0.857902	1	1.0005		Up
FBgn0003479	spn-A	3R	25881767	The gene spindle A is referred to in FlyBase by the symbol Dmel\spn-A (CG7948, FBgn0003479). It is a protein_coding_gene from Drosophila melanogaster. Its sequence location is 3R:25880418..25881767. It has the cytological map location 99D3. Based on sequence similarity, it is predicted to have molecular function</span>: recombinase activity. There is experimental evidence that it is involved in t…	1287	2	3.43215	2.17664	2.40647	0	4.24542	3.19557	3.26068	5.02767	3.04428	2.98052	4.04508	3.99606	6.27511	3.43651	5.16688	6.97294	6.24315	9.07705	0.744158	0.693938	1	0.417321
FBgn0003480	spn-B	3R	10153786	The gene spindle B is referred to in FlyBase by the symbol Dmel\spn-B (CG3325, FBgn0003480). It is a protein_coding_gene from Drosophila melanogaster. Its sequence location is 3R:10153786..10155331. It has the cytological map location 88B4. Based on sequence similarity, it is predicted to have molecular function</span>: recombinase activity. There is experimental evidence that it is involved in t…	1372	4	17.378	18.272	18.8335	15.3841	13.0285	17.1117	12.9109	13.0776	10.1404	5.95213	14.1482	13.9871	3.65859	0.824815	2.6361	2.61565	1.75364	1.75324	0.151853	1.42428	5.78497e-14	7.5523
FBgn0003495	spz	3R	22895790	The gene spatzle is referred to in FlyBase by the symbol Dmel\spz (CG6134, FBgn0003495). It is a protein_coding_gene from Drosophila melanogaster. Its sequence location is 3R:22890792..22895790. It has the cytological map location 97E1. There is experimental evidence that it has the molecular function</span>: growth factor activity; protein homodimerization activity; Toll binding. There is experi…	2144	6	24.255	23.668	25.8456	17.6946	20.4971	21.4287	20.4456	19.1178	18.238	11.9157	19.2158	22.979	28.9083	27.8577	20.752	23.3262	23.1484	22.2086	0.495641	1.19191	1	0.912367
FBgn0003499	sr	3R	13916525	The gene stripe is referred to in FlyBase by the symbol Dmel\sr (CG7847, FBgn0003499). It is a protein_coding_gene from Drosophila melanogaster. Its sequence location is 3R:13916525..13959471. It has the cytological map location 90E4-90F1. Based on sequence similarity, it is predicted to have molecular function</span>: RNA polymerase II transcription factor activity. There is experimental evidenc…	5757	5	22.8537	22.4667	17.8067	17.5242	13.0549	11.9363	18.285	17.1047	14.1962	13.9137	18.1982	16.9832	12.544	9.67718	10.3321	14.86	12.4799	16.2442	0.847879	1.07054	1	1.38752
FBgn0003501	Src64B	3L	4626196	The gene Src oncogene at 64B is referred to in FlyBase by the symbol Dmel\Src64B (CG7524, FBgn0003501). It is a protein_coding_gene from Drosophila melanogaster. Its sequence location is 3L:4594516..4626196. It has the cytological map location 64B11-64B12. Based on sequence similarity, it is predicted to have molecular function</span>: protein tyrosine kinase activity. There is experimental evide…	2846	8	11.674	15.0008	10.8264	13.1127	10.8148	12.832	15.14	15.0964	17.2151	18.8993	14.1702	14.9846	12.4651	14.2871	19.5225	12.9009	14.2741	12.3951	0.366364	0.777552	1	0.865056
FBgn0003502	Btk29A	2L	8301072	The gene Btk family kinase at 29A is referred to in FlyBase by the symbol Dmel\Btk29A (CG8049, FBgn0003502). It is a protein_coding_gene from Drosophila melanogaster. Its sequence location is 2L:8259504..8301072. It has the cytological map location 29A1-29A3. There is experimental evidence that it has the molecular function</span>: protein tyrosine kinase activity. There is experimental evidence …	3276	10	37.1118	38.7288	35.6746	32.9656	38.6569	34.2988	46.1352	45.262	35.4682	33.7977	35.4121	29.9672	57.5713	56.4103	54.1697	43.7236	57.2913	50.7729	0.910924	0.961928	0.0960866	0.679619
FBgn0003507	srp	3R	11811923	The gene serpent is referred to in FlyBase by the symbol Dmel\srp (CG3992, FBgn0003507). It is a protein_coding_gene from Drosophila melanogaster. Its sequence location is 3R:11811923..11829807. It has the cytological map location 89A11-89A12. There is experimental evidence that it has the molecular function</span>: protein binding; sequence-specific DNA binding; transcription activator activity;…	4461	7	17.7157	20.5369	20.34	24.0156	27.7862	22.4675	16.1945	21.1175	16.2099	18.8983	14.1719	10.9868	40.5009	31.9403	39.3985	40.0046	32.841	38.429	0.110486	1.36158	0.0206743	0.595488
FBgn0003511	Sry-beta	3R	25865454	The gene Serendipity Î² is referred to in FlyBase by the symbol Dmel\Sry-Î² (CG7938, FBgn0003511). It is a protein_coding_gene from Drosophila melanogaster. Its sequence location is 3R:25865454..25866753. It has the cytological map location 99D3. There is experimental evidence that it has the molecular function</span>: DNA binding. The biological processes in which it is involved are not known. 8…	1247	2	5.77445	4.34673	4.7974	6.51489	4.33763	5.35039	5.43173	7.04189	6.08045	6.96161	6.07081	5.99382	7.09866	8.00548	8.73224	9.5886	7.99794	9.87979	0.779885	0.828133	1	0.606625
FBgn0003512	Sry-delta	3R	25869068	The gene Serendipity Î´ is referred to in FlyBase by the symbol Dmel\Sry-Î´ (CG17958, FBgn0003512). It is a protein_coding_gene from Drosophila melanogaster. Its sequence location is 3R:25869068..25870613. It has the cytological map location 99D3. There is experimental evidence that it has the molecular function</span>: DNA binding. There is experimental evidence that it is involved in the biolog…	1546	1	10.3531	8.63692	5.0509	6.66609	11.7345	10.6473	6.57358	8.05401	11.1332	9.94433	11.1172	8.99081	11.5741	13.4009	15.8651	16.6735	13.3888	8.70429	0.965824	0.951189	1	0.666889
FBgn0003514	sqh	X	6119196	The gene spaghetti squash is referred to in FlyBase by the symbol Dmel\sqh (CG3595, FBgn0003514). It is a protein_coding_gene from Drosophila melanogaster. Its sequence location is X:6117094..6119196. It has the cytological map location 5E1. There is experimental evidence that it has the molecular function</span>: myosin heavy chain binding. There is experimental evidence that it is involved in t…	1140	3	66.6862	79.6844	76.039	70.2552	81.6334	85.4075	77.8063	80.5033	86.0933	94.4816	76.8915	77.9209	85.3789	75.7825	90.3395	83.2969	72.9418	75.6991	0.591885	0.93115	1	0.950908
FBgn0003515	st	3L	16490755	The gene scarlet is referred to in FlyBase by the symbol Dmel\st (CG4314, FBgn0003515). It is a protein_coding_gene from Drosophila melanogaster. Its sequence location is 3L:16490755..16493563. It has the cytological map location 73A3. Based on sequence similarity, it is predicted to have molecular function</span>: ATPase activity, coupled to transmembrane movement of substances. There is experim…	2145	7	12.8194	12.9519	11.9943	14.2005	13.9673	13.8976	12.9523	14.0844	12.1617	13.9227	12.1423	11.9876	5.40127	5.37957	5.25293	7.07503	2.56145	3.49355	1	1.0334	0.00530698	2.73733
FBgn0003517	sta	X	1377446	The gene stubarista is referred to in FlyBase by the symbol Dmel\sta (CG14792, FBgn0003517). It is a protein_coding_gene from Drosophila melanogaster. Its sequence location is X:1375830..1377446. It has the cytological map location 2B1. Based on sequence similarity, it is predicted to have molecular function</span>: structural constituent of ribosome. There is experimental evidence that it is inv…	1083	3	244.523	337.207	226.997	336.996	409.907	396.215	212.505	297.847	333.212	348.057	289.294	300.701	432.471	430.716	610.959	624.801	484.515	467.268	0.0387531	1.09555	3.41934e-50	0.639796
FBgn0003520	stau	2R	14013337	The gene staufen is referred to in FlyBase by the symbol Dmel\stau (CG5753, FBgn0003520). It is a protein_coding_gene from Drosophila melanogaster. Its sequence location is 2R:14005401..14013337. It has the cytological map location 55B5-55B7. There is experimental evidence that it has the molecular function</span>: mRNA 3'-UTR binding. There is experimental evidence that it is involved in the bio…	5293	6	331.691	323.25	353.929	332.544	280.085	278.607	355.834	331.057	328.236	325.132	329.746	336.665	302.872	286.195	228.72	235.738	310.52	270.432	0.312081	0.946896	0.086878	1.16252
FBgn0003557	Su(dx)	2L	2037802	The gene Suppressor of deltex is referred to in FlyBase by the symbol Dmel\Su(dx) (CG4244, FBgn0003557). It is a protein_coding_gene from Drosophila melanogaster. Its sequence location is 2L:2037802..2044373. It has the cytological map location 22C1. There is experimental evidence that it has the molecular function</span>: Notch binding. There is experimental evidence that it is involved in the b…	4309	7	104.284	100.221	103.116	103.878	89.4996	96.3704	126.003	113.707	118.512	111.358	109.256	108.89	121.297	119.89	101.706	106.267	123.47	115.161	0.0841146	0.868616	1	0.868532
FBgn0003559	su(f)	XHet	69195	The gene suppressor of forked is referred to in FlyBase by the symbol Dmel\su(f) (CG17170, FBgn0003559). It is a protein_coding_gene from Drosophila melanogaster. Its sequence location is XHet:69195..80010. It has the cytological map location 20E. Its molecular function is unknown. Based on sequence similarity, it is predicted to be involved in the biological process</span>: mRNA cleavage. 50 all…	2770	10	28.0122	32.2709	29.728	31.6924	32.2111	26.8474	44.104	43.2595	33.4609	35.7867	40.4551	39.9603	29.4957	33.1084	35.0906	30.2269	29.3424	34.0079	0.057269	0.762623	1	0.945054
FBgn0003567	su(Hw)	3R	10134309	The gene suppressor of Hairy wing is referred to in FlyBase by the symbol Dmel\su(Hw) (CG8573, FBgn0003567). It is a protein_coding_gene from Drosophila melanogaster. Its sequence location is 3R:10130177..10134309. It has the cytological map location 88B3. There is experimental evidence that it has the molecular function</span>: protein binding; transcription regulator activity; transcription rep…	3506	7	22.1595	24.7525	20.4281	23.0134	22.6216	27.6981	23.7819	24.1523	27.3394	23.8605	24.2791	25.9745	22.1722	30.4848	27.0029	24.9452	36.0852	27.645	0.81406	0.941666	1	0.835672
FBgn0003575	su(s)	X	529920	The gene suppressor of sable is referred to in FlyBase by the symbol Dmel\su(s) (CG6222, FBgn0003575). It is a protein_coding_gene from Drosophila melanogaster. Its sequence location is X:529920..537793. It has the cytological map location 1B13. It is reported to have molecular function</span>: mRNA binding; transcription repressor activity. The biological processes in which it is involved are no…	4904	6	48.8192	47.4857	52.086	55.6221	47.3936	46.1035	52.9151	53.3332	56.7191	55.6841	52.6036	53.9461	57.3452	53.3945	65.7947	61.6409	55.2001	60.7584	0.579495	0.914849	1	0.840106
FBgn0003598	Su(var)3-7	3R	9090077	The gene Suppressor of variegation 3-7 is referred to in FlyBase by the symbol Dmel\Su(var)3-7 (CG8599, FBgn0003598). It is a protein_coding_gene from Drosophila melanogaster. Its sequence location is 3R:9090077..9095760. It has the cytological map location 87E3. It is reported to have molecular function</span>: protein binding. The biological processes in which it is involved are not known. 47 a…	5060	5	30.0245	31.1381	27.3266	25.2649	21.6884	28.853	29.1245	29.1801	27.3598	24.8486	32.3498	28.9712	25.916	30.4849	25.159	28.6181	25.7809	32.3266	0.911682	0.956129	1	0.97629
FBgn0003600	Su(var)3-9	3R	11089196	The gene Suppressor of variegation 3-9 is referred to in FlyBase by the symbol Dmel\Su(var)3-9 (CG6476, FBgn0003600). It is a protein_coding_gene from Drosophila melanogaster. Its sequence location is 3R:11083656..11089196. It has the cytological map location 88E6-88E8. There is experimental evidence that it has the molecular function</span>: histone methyltransferase activity (H3-K9 specific); h…	2404	3	51.1338	46.4941	48.8825	54.6408	53.7339	55.5495	41.1419	50.3016	48.6125	40.7559	47.5319	45.9542	59.9948	60.6727	64.6886	61.4471	69.9002	60.6062	0.448688	1.13174	1	0.822759
FBgn0003607	Su(var)205	2L	8211133	The gene Suppressor of variegation 205 is referred to in FlyBase by the symbol Dmel\Su(var)205 (CG8409, FBgn0003607). It is a protein_coding_gene from Drosophila melanogaster. Its sequence location is 2L:8209626..8211133. It has the cytological map location 28F2-28F3. There is experimental evidence that it has the molecular function</span>: satellite DNA binding; rDNA binding; chromatin binding. …	1003	5	39.5126	39.884	33.6843	40.4886	39.8079	45.853	37.8934	44.2696	40.5298	37.7743	45.5012	45.9557	42.5537	33.0329	31.311	31.9668	31.1361	31.1299	0.820366	0.949613	1	1.18943
FBgn0003612	Su(var)2-10	2R	5003631	The gene Suppressor of variegation 2-10 is referred to in FlyBase by the symbol Dmel\Su(var)2-10 (CG8068, FBgn0003612). It is a protein_coding_gene from Drosophila melanogaster. Its sequence location is 2R:5003631..5009507. It has the cytological map location 45A8-45A9. Based on sequence similarity, it is predicted to have molecular function</span>: DNA binding. There is experimental evidence tha…	2398	8	43.9229	40.9479	43.7177	43.6779	34.593	36.4919	48.5017	48.2957	43.5753	40.7545	45.5207	51.9503	41.5418	36.7033	33.9934	33.7154	30.1398	33.863	0.406636	0.873485	1	1.15905
FBgn0003638	su(w[a])	X	907367	The gene suppressor of white-apricot is referred to in FlyBase by the symbol Dmel\su(w<sup>a</sup>) (CG3019, FBgn0003638). It is a protein_coding_gene from Drosophila melanogaster. Its sequence location is X:907367..940075. It has the cytological map location 1E1. An electronic pipeline based on InterPro domains suggests that it has the molecular function</span>: RNA binding. It is reported to be…	3202	9	178.554	184.078	165.299	186.86	158.343	155.404	183.881	190.207	216.78	208.801	231.583	244.763	169.108	162.014	207.448	216.568	193.839	186.492	1.45253e-05	0.806055	1	0.905825		Up
FBgn0003651	svp	3R	8084471	The gene seven up is referred to in FlyBase by the symbol Dmel\svp (CG11502, FBgn0003651). It is a protein_coding_gene from Drosophila melanogaster. Its sequence location is 3R:8084471..8128509. It has the cytological map location 87B4-87B5. There is experimental evidence that it has the molecular function</span>: protein binding. There is experimental evidence that it is involved in the biologic…	2866	5	31.2642	28.0805	28.597	27.4607	32.1998	31.0009	21.5738	28.1555	18.2517	20.8794	18.2216	19.9795	28.6169	29.4298	28.7083	37.6647	35.953	22.8706	0.0334056	1.40564	1	0.974677		Up
FBgn0003654	sw	X	20107456	The gene short wing is referred to in FlyBase by the symbol Dmel\sw (CG18000, FBgn0003654). It is a protein_coding_gene from Drosophila melanogaster. Its sequence location is X:20099034..20107456. It has the cytological map location 19C1. There is experimental evidence that it has the molecular function</span>: dynein light chain binding. There is experimental evidence that it is involved in the …	2894	8	37.1007	36.6321	34.5536	32.9592	36.5627	38.4594	33.7549	41.2636	46.5895	54.7099	44.5047	44.9554	55.6941	47.1026	67.927	54.6351	49.8434	46.1213	0.146248	0.813716	0.0534963	0.673053
FBgn0003656	sws	X	7862269	The gene swiss cheese is referred to in FlyBase by the symbol Dmel\sws (CG2212, FBgn0003656). It is a protein_coding_gene from Drosophila melanogaster. Its sequence location is X:7850853..7862269. It has the cytological map location 7D1. An electronic pipeline based on InterPro domains suggests that it has the molecular function</span>: lysophospholipase activity. There is experimental evidence t…	5571	11	138.381	141.238	153.895	147.691	148.357	132.871	168.351	168.044	166.148	168.037	169.925	174.827	153.094	156.126	168.596	172.641	177.963	167.856	0.00659522	0.849412	1	0.865659		Up
FBgn0003659	Sxl	X	6992086	The gene Sex lethal is referred to in FlyBase by the symbol Dmel\Sxl (CG18350, FBgn0003659). It is a protein_coding_gene from Drosophila melanogaster. Its sequence location is X:6969698..6992086. It has the cytological map location 6F3-6F5. There is experimental evidence that it has the molecular function</span>: poly-pyrimidine tract binding; protein binding; growth factor activity; mRNA 5'-UTR …	2928	8	394.241	315.908	414.207	321.895	262.088	252.204	280.803	209.32	206.711	202.813	243.727	221.778	152.819	148.537	138.765	97.3905	146.571	161.237	1.43356e-21	1.43614	1.75473e-97	2.31929	Down
FBgn0003660	Syb	2R	6139914	The gene Synaptobrevin is referred to in FlyBase by the symbol Dmel\Syb (CG12210, FBgn0003660). It is a protein_coding_gene from Drosophila melanogaster. Its sequence location is 2R:6136940..6139914. It has the cytological map location 46F8. Based on sequence similarity, it is predicted to have molecular function</span>: SNAP receptor activity. Based on sequence similarity, it is predicted to be …	844	4	124.191	116.534	105.334	102.308	138.448	150.353	104.567	102.632	93.2256	89.4705	106.184	103.898	168.462	164.128	130.614	136.731	131.86	119.92	0.00289297	1.22866	1	0.865509		Up
FBgn0003676	T-cp1	3R	18317153	The gene Tcp1-like is referred to in FlyBase by the symbol Dmel\T-cp1 (CG5374, FBgn0003676). It is a protein_coding_gene from Drosophila melanogaster. Its sequence location is 3R:18314807..18317153. It has the cytological map location 94B1. Based on sequence similarity, it is predicted to have molecular function</span>: unfolded protein binding. There is experimental evidence that it is involved …	1992	4	0	17.9983	0	16.1219	0	20.993	21.5794	24.1426	20.2678	22.8725	18.2223	20.9789	33.442	34.2525	32.5669	32.3198	0	35.1567	1.04041e-05	0.437069	4.97585e-10	0.33369	Down
FBgn0003687	Tbp	2R	17575145	The gene TATA binding protein is referred to in FlyBase by the symbol Dmel\Tbp (CG9874, FBgn0003687). It is a protein_coding_gene from Drosophila melanogaster. Its sequence location is 2R:17573705..17575145. It has the cytological map location 57F8. There is experimental evidence that it has the molecular function</span>: protein binding; transcription factor binding. There is experimental eviden…	1377	2	5.82584	5.41328	7.04177	5.49935	5.40243	6.40982	6.47342	6.03864	6.08046	4.96773	7.07676	6.9933	8.11801	9.03109	5.11385	8.76767	6.19584	5.25686	0.883547	0.945846	1	0.837799
FBgn0003710	tipE	3L	4188530	The gene temperature-induced paralytic E is referred to in FlyBase by the symbol Dmel\tipE (CG1232, FBgn0003710). It is a protein_coding_gene from Drosophila melanogaster. Its sequence location is 3L:4188530..4193788. It has the cytological map location 64A10. There is experimental evidence that it has the molecular function</span>: sodium channel regulator activity. There is experimental evidenc…	4053	3	86.6393	83.9197	79.4705	75.6057	72.2085	69.7346	89.6136	81.5247	95.2121	88.488	92.0427	102.901	59.8293	63.2794	69.9501	69.3968	80.8471	62.2834	0.0768672	0.850479	1	1.15285
FBgn0003714	tko	X	2338009	The gene technical knockout is referred to in FlyBase by the symbol Dmel\tko (CG7925, FBgn0003714). It is a protein_coding_gene from Drosophila melanogaster. Its sequence location is X:2336346..2338009. It has the cytological map location 3A3. Based on sequence similarity, it is predicted to have molecular function</span>: structural constituent of ribosome. There is experimental evidence that it…	663	2	9.18164	7.55192	7.17396	6.61674	7.53744	7.49871	6.49128	5.03657	7.09041	5.96327	7.07957	8.99205	16.8627	21.4687	26.5222	25.4022	17.7035	16.7654	0.894421	1.12071	8.74227e-06	0.365288
FBgn0003715	CG16778	2R	21027064	This gene is referred to in FlyBase by the symbol Dmel\CG16778 (CG16778, FBgn0003715). It is a protein_coding_gene from Drosophila melanogaster. Its sequence location is 2R:20973303..21027064. It has the cytological map location 60F3-60F5. Based on sequence similarity, it is predicted to have molecular function</span>: DNA binding. There is experimental evidence that it is involved in the biologi…	4431	4	17.496	21.4589	15.667	20.7134	19.3396	16.1259	16.3902	22.1393	21.2826	23.8659	25.2746	26.9749	13.3493	11.4182	15.7204	14.6698	20.7993	17.0281	0.430385	0.815146	1	1.1916
FBgn0003716	tkv	2L	5271353	The gene thickveins is referred to in FlyBase by the symbol Dmel\tkv (CG14026, FBgn0003716). It is a protein_coding_gene from Drosophila melanogaster. Its sequence location is 2L:5218996..5271353. It has the cytological map location 25D1-25D2. There is experimental evidence that it has the molecular function</span>: transforming growth factor beta receptor activity, type I; specific transcription…	2819	4	78.3541	60.5297	71.0148	71.0366	60.4097	62.1819	71.1949	75.4574	70.9101	75.5778	65.7626	61.9356	59.3165	66.5244	49.4538	46.3124	61.8154	54.3694	0.821909	0.958864	1	1.1946
FBgn0003717	Tl	3R	22624765	The gene Toll is referred to in FlyBase by the symbol Dmel\Tl (CG5490, FBgn0003717). It is a protein_coding_gene from Drosophila melanogaster. Its sequence location is 3R:22624765..22668125. It has the cytological map location 97D2. There is experimental evidence that it has the molecular function</span>: protein binding; TIR domain binding. There is experimental evidence that it is involved in t…	5127	4	98.4158	91.6347	94.867	95.1655	85.1448	89.9398	113.01	110.668	95.2455	102.417	93.0796	87.9088	99.7815	104.005	82.5391	83.6617	91.9098	97.4309	0.45608	0.921702	1	0.992561
FBgn0003719	tld	3R	20575456	The gene tolloid is referred to in FlyBase by the symbol Dmel\tld (CG6868, FBgn0003719). It is a protein_coding_gene from Drosophila melanogaster. Its sequence location is 3R:20575456..20579234. It has the cytological map location 96A19. There is experimental evidence that it has the molecular function</span>: specific transcriptional repressor activity. There is experimental evidence that it is …	3358	7	8.15321	7.57693	8.32683	11.8852	7.56179	6.48251	10.8102	12.0728	11.1447	9.93947	11.1273	11.9884	5.3774	4.41392	5.22326	7.03979	4.40947	5.3489	0.39211	0.745145	1	1.57127
FBgn0003721	Tm1	3R	11107254	The gene Tropomyosin 1 is referred to in FlyBase by the symbol Dmel\Tm1 (CG4898, FBgn0003721). It is a protein_coding_gene from Drosophila melanogaster. Its sequence location is 3R:11107254..11133702. It has the cytological map location 88E12-88E13. Based on sequence similarity, it is predicted to have molecular function</span>: actin binding. There is experimental evidence that it is involved in…	1433	11	827.519	914.981	830.884	923.785	965.636	988.318	631.595	668.153	696.956	709.951	687.794	718.287	585.261	537.77	575.741	578.338	499.398	539.91	1.81125e-38	1.32543	1.09686e-113	1.64368	Down
FBgn0003731	Egfr	2R	17410510	The gene Epidermal growth factor receptor is referred to in FlyBase by the symbol Dmel\Egfr (CG10079, FBgn0003731). It is a protein_coding_gene from Drosophila melanogaster. Its sequence location is 2R:17410510..17446932. It has the cytological map location 57E9-57F1. Based on sequence similarity, it is predicted to have molecular function</span>: epidermal growth factor receptor activity. There …	4563	5	32.9122	40.9195	36.9985	39.4192	43.9762	42.7196	38.86	42.2549	43.5388	39.7735	35.4185	34.9635	61.5921	60.4029	70.7341	71.9853	88.1561	69.5885	0.907537	1.0091	4.26573e-09	0.560872
FBgn0003732	Top2	2L	19453507	The gene Topoisomerase 2 is referred to in FlyBase by the symbol Dmel\Top2 (CG10223, FBgn0003732). It is a protein_coding_gene from Drosophila melanogaster. Its sequence location is 2L:19447362..19453507. It has the cytological map location 37E1. There is experimental evidence that it has the molecular function</span>: DNA topoisomerase (ATP-hydrolyzing) activity; satellite DNA binding; mRNA bind…	5007	5	47.2222	40.9585	41.5253	37.3503	37.7427	40.6718	51.7441	52.3192	54.6812	50.7114	43.5198	45.9528	45.756	42.7739	43.5572	44.1138	46.4587	50.1776	0.144948	0.821169	1	0.899697
FBgn0003741	tra	3L	16584413	The gene transformer is referred to in FlyBase by the symbol Dmel\tra (CG16724, FBgn0003741). It is a protein_coding_gene from Drosophila melanogaster. Its sequence location is 3L:16583032..16584413. It has the cytological map location 73A10. Its molecular function is unknown. There is experimental evidence that it is involved in the biological process</span>: male courtship behavior, veined wing…	1077	3	11.7094	12.9396	11.9674	12.0846	13.9549	14.9224	12.9348	11.0728	9.13656	15.9182	12.1397	12.9873	0	0	0	0	0	0	0.980469	1.04568	2.48716e-19	Inf
FBgn0003742	tra2	2R	10491857	The gene transformer 2 is referred to in FlyBase by the symbol Dmel\tra2 (CG10128, FBgn0003742). It is a protein_coding_gene from Drosophila melanogaster. Its sequence location is 2R:10489509..10491857. It has the cytological map location 51B6. Based on sequence similarity, it is predicted to have molecular function</span>: mRNA binding. There is experimental evidence that it is involved in the b…	1228	5	15.0371	14.0185	14.2477	12.1275	12.9505	15.9943	12.9581	15.0882	11.1553	11.9284	13.1494	13.9864	13.5177	11.582	14.0822	11.1979	10.6326	11.5689	0.91529	1.07806	1	1.1625
FBgn0003744	trc	3L	19827400	The gene tricornered is referred to in FlyBase by the symbol Dmel\trc (CG8637, FBgn0003744). It is a protein_coding_gene from Drosophila melanogaster. Its sequence location is 3L:19824491..19827400. It has the cytological map location 76D1. There is experimental evidence that it has the molecular function</span>: protein binding. There is experimental evidence that it is involved in the biologica…	2273	5	83.3254	75.5057	70.4872	79.855	80.6115	77.0635	84.2806	94.5762	91.1652	92.4769	80.9455	89.9107	89.8155	100.56	84.6212	76.7123	88.4504	78.2751	0.187442	0.875305	1	0.900497
FBgn0003748	Treh	2R	16961530	The gene Trehalase is referred to in FlyBase by the symbol Dmel\Treh (CG9364, FBgn0003748). It is a protein_coding_gene from Drosophila melanogaster. Its sequence location is 2R:16961530..16975734. It has the cytological map location 57B16-57B19. There is experimental evidence that it has the molecular function</span>: trehalase activity. Based on sequence similarity, it is predicted to be involv…	3036	7	183.261	182.072	182.658	186.998	161.615	170.252	168.434	176.09	183.333	177.986	170.946	167.831	245.878	244.892	249.918	230.204	243.767	237.346	0.892702	1.02129	1.75529e-10	0.734747
FBgn0003749	trh	3L	377316	The gene trachealess is referred to in FlyBase by the symbol Dmel\trh (CG6883, FBgn0003749). It is a protein_coding_gene from Drosophila melanogaster. Its sequence location is 3L:366524..377316. It has the cytological map location 61C1. There is experimental evidence that it has the molecular function</span>: sequence-specific DNA binding; transcription activator activity; RNA polymerase II trans…	4588	10	20.8035	18.3573	20.1286	15.4794	21.4456	19.2651	18.4031	20.125	21.2675	22.8761	18.216	18.9806	18.7721	18.6917	24.7124	22.679	17.7381	17.7345	0.963574	0.963387	1	0.959707
FBgn0003751	trk	2L	10272223	The gene trunk is referred to in FlyBase by the symbol Dmel\trk (CG5619, FBgn0003751). It is a protein_coding_gene from Drosophila melanogaster. Its sequence location is 2L:10271443..10272223. It has the cytological map location 31B1. It is reported to have molecular function</span>: torso binding. There is experimental evidence that it is involved in the biological process</span>: terminal regio…	781	1	1.19478	2.13737	2.31577	1.11751	2.13377	0	1.10017	1.00815	2.02402	0.992535	2.02114	1.99815	0.867751	1.80369	1.76367	0.82607	1.8022	0.861734	1	0.975875	1	1.12599
FBgn0003861	trp	3R	25746011	The gene transient receptor potential is referred to in FlyBase by the symbol Dmel\trp (CG7875, FBgn0003861). It is a protein_coding_gene from Drosophila melanogaster. Its sequence location is 3R:25740242..25746011. It has the cytological map location 99C6-99C7. There is experimental evidence that it has the molecular function</span>: protein binding. There is experimental evidence that it is inv…	4130	14	2418.28	2680.36	2496.52	2777.96	2811.47	2882.26	2872.76	3178.7	3081.66	3127.12	3133.51	3185.83	2574.96	2645.39	3031.46	3102.2	2899.99	2886.93	1.46806e-36	0.864759	5.66502e-05	0.937338	Down
FBgn0003862	trx	3R	10112623	The gene trithorax is referred to in FlyBase by the symbol Dmel\trx (CG8651, FBgn0003862). It is a protein_coding_gene from Drosophila melanogaster. Its sequence location is 3R:10089080..10112623. It has the cytological map location 88B1. There is experimental evidence that it has the molecular function</span>: sequence-specific DNA binding. There is experimental evidence that it is involved in t…	14050	9	255.142	242.534	275.603	260.267	224.022	213.331	320.883	277.717	243.192	247.56	277.132	265.734	126.781	122.582	146.538	147.164	192.161	173.764	0.0375765	0.901167	5.91803e-27	1.61817
FBgn0003866	tsh	2L	21828595	The gene teashirt is referred to in FlyBase by the symbol Dmel\tsh (CG1374, FBgn0003866). It is a protein_coding_gene from Drosophila melanogaster. Its sequence location is 2L:21828595..21837013. It has the cytological map location 40A5. There is experimental evidence that it has the molecular function</span>: transcription repressor activity. There is experimental evidence for 11 unique biologic…	4732	3	17.2	12.9761	10.9425	15.2807	12.9505	14.9576	11.9795	15.0941	20.2302	15.9107	14.1661	12.9861	13.4344	12.4387	14.9048	12.9387	15.2459	13.3629	0.830238	0.932948	1	1.02407
FBgn0003867	tsl	3R	17608256	The gene torso-like is referred to in FlyBase by the symbol Dmel\tsl (CG6705, FBgn0003867). It is a protein_coding_gene from Drosophila melanogaster. Its sequence location is 3R:17603836..17608256. It has the cytological map location 93F9-93F10. It is reported to have molecular function</span>: torso binding. There is experimental evidence that it is involved in the biological process</span>: ter…	1869	3	25.7504	29.097	25.212	23.203	34.2543	35.13	23.7766	29.1694	24.3162	21.8676	22.2649	26.974	44.5887	49.9717	59.7702	58.4007	45.2815	50.8464	0.491506	1.16363	5.19166e-06	0.558982
FBgn0003870	ttk	3R	27539591	The gene tramtrack is referred to in FlyBase by the symbol Dmel\ttk (CG1856, FBgn0003870). It is a protein_coding_gene from Drosophila melanogaster. Its sequence location is 3R:27539591..27561114. It has the cytological map location 100D1. There is experimental evidence that it has the molecular function</span>: protein binding; specific transcriptional repressor activity; chromatin binding; prot…	3898	5	127.185	105.816	124.208	110.675	106.662	115.555	125.889	114.703	114.456	102.402	101.174	99.8977	102.705	99.5267	75.4286	77.5021	81.8898	98.4984	0.710144	1.04795	0.100901	1.28858
FBgn0003882	tub	3R	212967	The gene tube is referred to in FlyBase by the symbol Dmel\tub (CG10520, FBgn0003882). It is a protein_coding_gene from Drosophila melanogaster. Its sequence location is 3R:212967..215535. It has the cytological map location 82A5. There is experimental evidence that it has the molecular function</span>: protein domain specific binding. There is experimental evidence that it is involved in the bio…	2339	3	26.8225	26.9965	28.5079	28.4685	32.1591	27.844	31.2577	30.1872	31.3976	28.8319	30.3432	27.9712	25.3232	25.2266	19.1047	18.0239	21.4491	15.8315	0.859148	0.94894	1	1.36684
FBgn0003884	alphaTub84B	3R	2912260	The gene Î±-Tubulin at 84B is referred to in FlyBase by the symbol Dmel\Î±Tub84B (CG1913, FBgn0003884). It is a protein_coding_gene from Drosophila melanogaster. Its sequence location is 3R:2912260..2914582. It has the cytological map location 84B2. Based on sequence similarity, it is predicted to have molecular function</span>: structural constituent of cytoskeleton. There is experimental eviden…	1834	2	737.49	746.939	696.617	748.791	813.914	790.553	782.735	827.145	910.674	934.683	825.385	892.113	798.17	828.309	909.724	892.259	779.906	792.355	1.19932e-08	0.876578	0.0187439	0.90673	Down
FBgn0003886	alphaTub85E	3R	5558970	The gene Î±-Tubulin at 85E is referred to in FlyBase by the symbol Dmel\Î±Tub85E (CG9476, FBgn0003886). It is a protein_coding_gene from Drosophila melanogaster. Its sequence location is 3R:5556938..5558970. It has the cytological map location 85E6. Based on sequence similarity, it is predicted to have molecular function</span>: structural constituent of cytoskeleton. There is experimental eviden…	1563	3	2.28855	2.14441	1.23724	1.12428	2.14062	1.09286	1.10535	1.00857	1.01785	2.98627	2.02211	1.99807	2.68413	1.73385	1.67978	2.58384	4.56446	2.66967	1	0.989124	1	0.630066
FBgn0003887	betaTub56D	2R	15339122	The gene Î²-Tubulin at 56D is referred to in FlyBase by the symbol Dmel\Î²Tub56D (CG9277, FBgn0003887). It is a protein_coding_gene from Drosophila melanogaster. Its sequence location is 2R:15334824..15339122. It has the cytological map location 56D7-56D8. Based on sequence similarity, it is predicted to have molecular function</span>: structural constituent of cytoskeleton; GTP binding. Based on…	1613	2	265.347	306.943	226.244	305.17	318.039	314.304	271.618	352.175	366.672	369.907	343.895	346.655	446.82	461.267	639.91	630.656	480.721	492.366	1.90004e-05	0.846471	1.97106e-87	0.550822	Down
FBgn0003888	betaTub60D	2R	20193405	The gene Î²-Tubulin at 60D is referred to in FlyBase by the symbol Dmel\Î²Tub60D (CG3401, FBgn0003888). It is a protein_coding_gene from Drosophila melanogaster. Its sequence location is 2R:20193405..20200626. It has the cytological map location 60C6. Based on sequence similarity, it is predicted to have molecular function</span>: structural constituent of cytoskeleton. There is experimental evid…	2521	4	15.2274	18.2844	16.6653	15.3979	18.2506	18.1604	14.1687	18.1133	18.236	20.8868	18.2077	19.9808	29.9199	28.868	21.7488	16.0667	19.4702	22.2718	0.824196	0.930586	1	0.737184
FBgn0003890	betaTub97EF	3R	23814089	The gene Î²-Tubulin at 97EF is referred to in FlyBase by the symbol Dmel\Î²Tub97EF (CG4869, FBgn0003890). It is a protein_coding_gene from Drosophila melanogaster. Its sequence location is 3R:23792730..23814089. It has the cytological map location 98B6-98B7. Based on sequence similarity, it is predicted to have molecular function</span>: structural constituent of cytoskeleton. An electronic pipel…	1879	8	46.8983	53.9241	45.7184	55.8082	62.197	65.0213	50.8327	57.3506	55.714	54.6863	57.6429	52.9465	83.0507	88.2312	106.98	114.302	88.1511	90.9001	0.915848	1.0012	6.16963e-12	0.576554
FBgn0003891	tud	2R	17070937	The gene tudor is referred to in FlyBase by the symbol Dmel\tud (CG9450, FBgn0003891). It is a protein_coding_gene from Drosophila melanogaster. Its sequence location is 2R:17070937..17079903. It has the cytological map location 57C8-57C9. An electronic pipeline based on InterPro domains suggests that it has the molecular function</span>: nucleic acid binding. There is experimental evidence that …	8205	9	380.396	353.59	419.939	386.083	313.508	315.031	491.413	455.806	415.366	415.614	409.67	381.614	388.166	389.36	266.637	264.479	390.841	387.14	4.76517e-07	0.843963	1	1.03926		Up
FBgn0003892	ptc	2R	4537140	The gene patched is referred to in FlyBase by the symbol Dmel\ptc (CG2411, FBgn0003892). It is a protein_coding_gene from Drosophila melanogaster. Its sequence location is 2R:4537140..4552728. It has the cytological map location 44D5-44E1. There is experimental evidence that it has the molecular function</span>: protein binding; hedgehog receptor activity; lipoprotein receptor activity. There is …	5535	6	7.00808	8.5849	8.25369	6.6094	5.44879	8.52855	9.64811	8.0497	7.09652	6.95752	8.09108	6.99258	10.8837	10.8433	7.8121	4.07375	9.88998	7.06484	1	0.948712	1	0.878692
FBgn0003896	tup	2L	18881256	The gene tailup is referred to in FlyBase by the symbol Dmel\tup (CG10619, FBgn0003896). It is a protein_coding_gene from Drosophila melanogaster. Its sequence location is 2L:18859500..18881256. It has the cytological map location 37B1. It is reported to have molecular function</span>: specific RNA polymerase II transcription factor activity. There is experimental evidence that it is involved in …	3238	9	27.5852	24.7473	27.0296	24.0602	18.4408	18.3366	20.5189	22.1343	20.265	19.8834	23.2524	18.9802	22.5345	16.8191	19.148	21.755	23.3658	16.7991	0.750031	1.12129	1	1.16424
FBgn0003941	RpL40	2L	4227642	The gene Ribosomal protein L40 is referred to in FlyBase by the symbol Dmel\RpL40 (CG2960, FBgn0003941). It is a protein_coding_gene from Drosophila melanogaster. Its sequence location is 2L:4227642..4228563. It has the cytological map location 24E1. Based on sequence similarity, it is predicted to have molecular function</span>: structural constituent of ribosome; protein binding. Based on seque…	660	2	300.334	342.629	297.806	320.916	369.619	370.91	278.699	307.906	310.987	329.141	294.353	298.702	295.748	303.636	348.215	335.803	303.369	298.774	0.0311517	1.10025	1	1.06188		Up
FBgn0003942	RpS27A	2L	10408351	The gene Ribosomal protein S27A is referred to in FlyBase by the symbol Dmel\RpS27A (CG5271, FBgn0003942). It is a protein_coding_gene from Drosophila melanogaster. Its sequence location is 2L:10408351..10410467. It has the cytological map location 31E1. Based on sequence similarity, it is predicted to have molecular function</span>: structural constituent of ribosome; protein binding. Based on s…	604	3	449.173	472.359	479.076	492.754	564.251	592.143	375.899	399.491	428.494	438.508	427.833	424.578	521.331	503.888	712.134	711.106	575.577	598.015	2.01216e-11	1.22244	3.01548e-08	0.841997
FBgn0003963	ush	2L	523467	The gene u-shaped is referred to in FlyBase by the symbol Dmel\ush (CG2762, FBgn0003963). It is a protein_coding_gene from Drosophila melanogaster. Its sequence location is 2L:523467..540541. It has the cytological map location 21E1-21E2. There is experimental evidence that it has the molecular function</span>: protein binding; transcription factor binding; transcription regulator activity. There…	4732	8	12.7462	12.9145	11.9128	11.0042	12.8905	11.789	12.9752	16.093	13.1728	11.9272	12.1457	14.9856	11.6538	9.72674	12.2503	14.0067	11.5945	10.6529	0.845908	0.901078	1	1.04826
FBgn0003964	usp	X	1935343	The gene ultraspiracle is referred to in FlyBase by the symbol Dmel\usp (CG4380, FBgn0003964). It is a protein_coding_gene from Drosophila melanogaster. Its sequence location is X:1932831..1935343. It has the cytological map location 2C7. There is experimental evidence that it has the molecular function</span>: ecdysteroid hormone receptor activity; protein binding; lipid binding; protein heterod…	2513	1	46.4618	43.2121	45.2247	50.2324	48.3601	46.0308	42.135	53.3077	44.5703	43.7494	39.4662	38.9593	52.0923	50.9498	50.6507	45.6857	50.9044	51.8251	0.814066	1.06611	1	0.925238
FBgn0003965	v	X	10818023	The gene vermilion is referred to in FlyBase by the symbol Dmel\v (CG2155, FBgn0003965). It is a protein_coding_gene from Drosophila melanogaster. Its sequence location is X:10818023..10819671. It has the cytological map location 9F11. Based on sequence similarity, it is predicted to have molecular function</span>: tryptophan 2,3-dioxygenase activity. There is experimental evidence that it is inv…	1294	6	8.17761	8.63065	7.25577	7.71177	8.6141	11.6752	6.44233	4.02938	3.05331	6.96405	6.06619	5.99422	16.9282	15.9178	21.0459	21.8047	19.6483	20.5829	0.153511	1.59957	0.00805663	0.449117
FBgn0003969	vap	X	15899877	The gene vacuolar peduncle is referred to in FlyBase by the symbol Dmel\vap (CG9209, FBgn0003969). It is a protein_coding_gene from Drosophila melanogaster. Its sequence location is X:15894167..15899877. It has the cytological map location 14A5-14A6. Based on sequence similarity, it is predicted to have molecular function</span>: Ras GTPase activator activity. There is experimental evidence that …	3552	9	53.5095	51.8275	58.0024	56.8697	54.87	55.6333	69.9919	57.371	68.8673	57.6568	69.7706	62.9367	64.8908	62.7749	53.0841	55.3778	43.2334	61.7793	0.193685	0.855451	1	0.969432
FBgn0003977	vir	2R	19253777	The gene virilizer is referred to in FlyBase by the symbol Dmel\vir (CG3496, FBgn0003977). It is a protein_coding_gene from Drosophila melanogaster. Its sequence location is 2R:19247786..19253777. It has the cytological map location 59D8-59D9. Based on sequence similarity, it is predicted to have molecular function</span>: nucleic acid binding. There is experimental evidence that it is involved i…	5695	6	14.0929	16.1759	16.6106	16.4212	15.1034	19.1743	17.5085	27.1639	24.3189	27.8467	27.3003	26.9738	21.304	23.0746	24.3262	22.2873	34.2958	33.3506	0.00873672	0.645734	1	0.615098		Up
FBgn0003978	vls	2L	20065675	The gene valois is referred to in FlyBase by the symbol Dmel\vls (CG10728, FBgn0003978). It is a protein_coding_gene from Drosophila melanogaster. Its sequence location is 2L:20064255..20065675. It has the cytological map location 38B2. Its molecular function is unknown. There is experimental evidence that it is involved in the biological process</span>: embryonic pattern specification; pole plas…	1312	3	2.34093	2.17052	2.3923	3.25294	2.16604	2.15407	3.237	3.01934	3.04028	3.9794	3.03545	1.99747	4.41289	4.39166	6.12518	7.00582	5.32591	7.21117	0.909337	0.790696	1	0.419951
FBgn0003984	vn	3L	5838764	The gene vein is referred to in FlyBase by the symbol Dmel\vn (CG10491, FBgn0003984). It is a protein_coding_gene from Drosophila melanogaster. Its sequence location is 3L:5806438..5838764. It has the cytological map location 64E12-64F2. There is experimental evidence that it has the molecular function</span>: epidermal growth factor receptor binding. There is experimental evidence that it is inv…	5102	6	25.5193	24.8	23.8461	32.5359	20.5769	22.5454	30.0152	26.1572	24.3125	20.8725	21.2551	21.9772	16.8559	21.4609	20.0206	18.9343	22.3798	26.1334	0.947617	1.0362	1	1.19111
FBgn0003996	w	X	2690499	The gene white is referred to in FlyBase by the symbol Dmel\w (CG2759, FBgn0003996). It is a protein_coding_gene from Drosophila melanogaster. Its sequence location is X:2684632..2690499. It has the cytological map location 3B6. Based on sequence similarity, it is predicted to have molecular function</span>: ATPase activity, coupled to transmembrane movement of substances. There is experimental e…	2352	6	13.9284	15.0469	9.8098	13.165	16.0585	13.9088	15.1674	18.1091	18.2272	16.9032	14.1743	17.9825	27.8388	26.7886	25.216	30.5244	25.829	25.824	0.469322	0.814582	0.00332548	0.505598
FBgn0003997	W	3L	18178737	The gene Wrinkled is referred to in FlyBase by the symbol Dmel\W (CG5123, FBgn0003997). It is a protein_coding_gene from Drosophila melanogaster. Its sequence location is 3L:18160842..18178737. It has the cytological map location 75C1. Its molecular function is unknown. There is experimental evidence for 14 unique biological process</span> terms, many of which group under: anatomical structure de…	4017	4	67.8119	47.6426	61.3801	46.2862	51.7413	59.8234	51.6141	48.2932	49.6189	37.7675	45.5164	39.9581	66.7308	72.0598	40.2842	39.0101	61.7639	65.472	0.0865899	1.227	1	0.969202
FBgn0004003	wbl	2R	15137266	The gene windbeutel is referred to in FlyBase by the symbol Dmel\wbl (CG7225, FBgn0004003). It is a protein_coding_gene from Drosophila melanogaster. Its sequence location is 2R:15137266..15138419. It has the cytological map location 56C4. Its molecular function is unknown. There is experimental evidence that it is involved in the biological process</span>: protein targeting to Golgi; regulation …	950	2	12.7211	9.77579	10.7863	10.9897	14.9547	11.7778	7.5622	8.0492	7.09552	6.95796	8.09015	7.99213	3.50876	6.31622	7.11303	3.3532	5.36643	4.4239	0.13627	1.55213	0.302133	2.36043
FBgn0004028	wupA	X	18010855	The gene wings up A is referred to in FlyBase by the symbol Dmel\wupA (CG7178, FBgn0004028). It is a protein_coding_gene from Drosophila melanogaster. Its sequence location is X:17999586..18010855. It has the cytological map location 16F7. It is reported to have molecular function</span>: tropomyosin binding; actin binding. There is experimental evidence that it is involved in the biological proc…	1172	8	875.13	833.195	868.851	838.574	844.409	837.884	654.767	598.729	611.891	640.345	630.138	620.382	489.951	483.521	286.837	283.649	317.155	319.812	2.08375e-41	1.35722	1.19009e-262	2.33756	Down
FBgn0004045	Yp1	X	9947885	The gene Yolk protein 1 is referred to in FlyBase by the symbol Dmel\Yp1 (CG2985, FBgn0004045). It is a protein_coding_gene from Drosophila melanogaster. Its sequence location is X:9947885..9949531. It has the cytological map location 9A5. Based on sequence similarity, it is predicted to have molecular function</span>: structural molecule activity. Based on sequence similarity, it is predicted to…	1570	2	1770.77	2021.9	1608.91	1850.51	2507.21	2476.07	2.4584	1.03025	40.3429	38.8515	1.05546	0.995164	0	0	91.2455	88.8874	0	0	0	144.398	0	67.9241	Down
FBgn0004047	Yp3	X	13653578	The gene Yolk protein 3 is referred to in FlyBase by the symbol Dmel\Yp3 (CG11129, FBgn0004047). It is a protein_coding_gene from Drosophila melanogaster. Its sequence location is X:13653578..13655200. It has the cytological map location 12C1. Based on sequence similarity, it is predicted to have molecular function</span>: structural molecule activity. There is experimental evidence that it is in…	1489	3	1068.45	1287.78	947.843	1193.45	1559.55	1465.16	14.3767	17.1284	40.4381	46.7867	19.2499	17.9788	21.4162	24.9636	116.995	109.817	19.4292	18.509	0	48.2323	0	24.1771	Down
FBgn0004049	yrt	3R	9260704	The gene yurt is referred to in FlyBase by the symbol Dmel\yrt (CG9764, FBgn0004049). It is a protein_coding_gene from Drosophila melanogaster. Its sequence location is 3R:9254589..9260704. It has the cytological map location 87E11. Based on sequence similarity, it is predicted to have molecular function</span>: cytoskeletal protein binding. There is experimental evidence that it is involved in t…	4367	10	52.3713	51.8084	59.0685	53.6685	54.8508	54.5714	55.1358	63.3834	55.7318	60.6564	59.6737	57.9419	45.7437	53.0165	43.5422	43.1849	43.6528	45.5058	0.626972	0.925724	1	1.18822
FBgn0004050	z	X	2341802	The gene zeste is referred to in FlyBase by the symbol Dmel\z (CG7803, FBgn0004050). It is a protein_coding_gene from Drosophila melanogaster. Its sequence location is X:2341802..2344583. It has the cytological map location 3A3. There is experimental evidence that it has the molecular function</span>: protein binding. There is experimental evidence that it is involved in the biological process</s…	2599	3	19.9223	24.722	17.0417	25.0816	24.6767	23.5171	18.5852	26.163	32.3835	27.8441	25.2921	26.9734	22.1846	33.3137	29.7911	30.4771	24.8606	25.7896	0.525064	0.858307	1	0.810985
FBgn0004055	uzip	2R	20899573	The gene unzipped is referred to in FlyBase by the symbol Dmel\uzip (CG3533, FBgn0004055). It is a protein_coding_gene from Drosophila melanogaster. Its sequence location is 2R:20899573..20917609. It has the cytological map location 60E12-60F1. Its molecular function is unknown. It is reported to be involved in the biological process</span>: axonogenesis. 17 alleles are reported. No phenotypic da…	2475	5	138.344	136.989	164.053	146.598	134.61	136.011	166.957	148.928	162.053	146.156	146.676	137.859	158.305	158.598	138.714	117.907	139.185	141.911	0.531164	0.942743	1	1.00232
FBgn0004057	Zw	X	19561266	The gene Zwischenferment is referred to in FlyBase by the symbol Dmel\Zw (CG12529, FBgn0004057). It is a protein_coding_gene from Drosophila melanogaster. Its sequence location is X:19561266..19566385. It has the cytological map location 18D13. There is experimental evidence that it has the molecular function</span>: glucose-6-phosphate dehydrogenase activity. It is reported to be involved in the…	2110	4	9.50756	11.8853	10.8394	12.0699	16.019	14.9103	16.2549	19.1163	19.2423	20.8872	16.1939	16.9825	53.6274	56.1845	63.0533	60.7375	58.9183	60.7643	0.101101	0.692248	4.73143e-39	0.212948
FBgn0004066	Pros28.1	X	16170305	The gene Proteasome 28kD subunit 1 is referred to in FlyBase by the symbol Dmel\Pros28.1 (CG3422, FBgn0004066). It is a protein_coding_gene from Drosophila melanogaster. Its sequence location is X:16170305..16171621. It has the cytological map location 14B7. Based on sequence similarity, it is predicted to have molecular function</span>: endopeptidase activity. There is experimental evidence that…	1175	3	80.1527	81.887	72.8852	69.2996	88.0326	91.7786	66.8312	62.391	66.8487	66.6236	59.6942	61.9375	141.798	141.226	150.546	145.788	123.67	133.734	0.0108041	1.25944	2.55585e-18	0.578463
FBgn0004087	Dhfr	3R	12306921	The gene Dihydrofolate reductase is referred to in FlyBase by the symbol Dmel\Dhfr (CG14887, FBgn0004087). It is a protein_coding_gene from Drosophila melanogaster. Its sequence location is 3R:12306921..12307601. It has the cytological map location 89B18. There is experimental evidence that it has the molecular function</span>: dihydrofolate reductase activity. It is reported to be involved in th…	631	2	4.64294	4.32184	2.53506	5.43586	4.3134	5.32606	3.28831	5.03036	4.05637	4.97218	5.05563	4.99514	5.31752	8.1204	8.87637	5.10118	4.35118	7.16798	1	0.969967	1	0.682558
FBgn0004101	bs	2R	20231236	The gene blistered is referred to in FlyBase by the symbol Dmel\bs (CG3411, FBgn0004101). It is a protein_coding_gene from Drosophila melanogaster. Its sequence location is 2R:20231236..20263998. It has the cytological map location 60C6-60C7. It is reported to have molecular function</span>: RNA polymerase II transcription factor activity. There is experimental evidence that it is involved in the…	2212	4	9.31052	9.69676	7.30814	9.84188	9.67847	10.6656	8.71739	10.0656	12.1506	12.9308	11.1264	10.989	10.6831	9.69812	15.004	9.3461	11.5636	17.2151	0.744152	0.856345	1	0.768623
FBgn0004102	oc	X	8544710	The gene ocelliless is referred to in FlyBase by the symbol Dmel\oc (CG12154, FBgn0004102). It is a protein_coding_gene from Drosophila melanogaster. Its sequence location is X:8524192..8544710. It has the cytological map location 7F10-8A1. Based on sequence similarity, it is predicted to have molecular function</span>: transcription factor activity. There is experimental evidence that it is invo…	4945	4	65.0795	60.5016	64.2373	74.1788	66.6784	65.2931	56.169	58.3619	52.7033	57.6688	63.7002	59.9409	41.2553	43.8843	36.4225	33.3777	46.6459	46.6374	0.343816	1.13607	5.31574e-05	1.59521
FBgn0004103	Pp1-87B	3R	8251639	The gene Protein phosphatase 1 at 87B is referred to in FlyBase by the symbol Dmel\Pp1-87B (CG5650, FBgn0004103). It is a protein_coding_gene from Drosophila melanogaster. Its sequence location is 3R:8249335..8251639. It has the cytological map location 87B9-87B10. There is experimental evidence that it has the molecular function</span>: myosin phosphatase activity; protein serine/threonine phosp…	2211	2	215.952	210.248	200.038	219.949	214.08	233.026	210.553	218.356	211.745	217.752	228.571	229.773	216.488	207.401	203.461	198.301	192.612	199.877	0.899657	0.982186	1	1.06169
FBgn0004107	cdc2c	3R	16561342	The gene cdc2c is referred to in FlyBase by the symbol Dmel\cdc2c (CG10498, FBgn0004107). It is a protein_coding_gene from Drosophila melanogaster. Its sequence location is 3R:16561342..16563260. It has the cytological map location 92F10. Based on sequence similarity, it is predicted to have molecular function</span>: cyclin-dependent protein kinase activity. There is experimental evidence that i…	1143	7	3.5353	4.30886	3.61592	3.32355	6.37233	3.24192	5.39661	6.0356	4.06024	5.96737	5.05933	4.99482	6.35739	4.44477	4.33158	4.29407	3.50162	5.38233	0.749097	0.774192	1	0.861758
FBgn0004108	Nrt	3L	16759174	The gene Neurotactin is referred to in FlyBase by the symbol Dmel\Nrt (CG9704, FBgn0004108). It is a protein_coding_gene from Drosophila melanogaster. Its sequence location is 3L:16759174..16770678. It has the cytological map location 73C3-73C4. Its molecular function is unknown. There is experimental evidence that it is involved in the biological process</span>: central nervous system developmen…	4269	3	38.4186	43.0232	39.2446	45.7669	37.7172	35.4345	49.4732	43.2703	44.5712	42.7525	42.4885	40.958	45.9012	40.1216	43.7337	37.9014	38.2228	46.6032	0.680867	0.90927	1	0.948992
FBgn0004117	Tm2	3R	11135915	The gene Tropomyosin 2 is referred to in FlyBase by the symbol Dmel\Tm2 (CG4843, FBgn0004117). It is a protein_coding_gene from Drosophila melanogaster. Its sequence location is 3R:11135915..11140920. It has the cytological map location 88E13. Based on sequence similarity, it is predicted to have molecular function</span>: actin binding. There is experimental evidence that it is involved in the b…	1517	4	773.254	872.378	722.603	756.524	765.903	749.144	474.312	530.303	566.269	571.74	583.579	590.416	551.349	552.788	463.085	439.252	507.132	520.588	7.16333e-45	1.39896	2.13355e-72	1.52917	Down
FBgn0004118	nAcRbeta-96A	3R	20340823	The gene nicotinic Acetylcholine Receptor beta 96A is referred to in FlyBase by the symbol Dmel\nAcRÎ²-96A (CG6798, FBgn0004118). It is a protein_coding_gene from Drosophila melanogaster. Its sequence location is 3R:20334937..20340823. It has the cytological map location 96A5. Based on sequence similarity, it is predicted to have molecular function</span>: nicotinic acetylcholine-activated cation…	1900	11	67.8356	50.8032	66.9654	49.4818	51.7512	50.4338	58.3793	55.3585	59.7815	69.6161	62.7101	67.9342	47.7206	50.3327	38.1632	43.3202	36.3147	43.752	0.517596	0.902325	1	1.29918
FBgn0004132	boca	2R	3454240	The gene boca is referred to in FlyBase by the symbol Dmel\boca (CG30498, FBgn0004132). It is a protein_coding_gene from Drosophila melanogaster. Its sequence location is 2R:3453375..3454240. It has the cytological map location 43D7. Its molecular function is unknown. There is experimental evidence that it is involved in the biological process</span>: ER to Golgi vesicle-mediated transport; probo…	704	2	9.34721	10.7564	9.55022	8.81413	10.7366	10.6835	10.8159	11.07	12.1527	11.9328	12.1344	9.98936	10.5817	17.1026	13.9296	14.7375	14.2664	16.1437	0.788248	0.879476	1	0.69026
FBgn0004133	blow	2R	3474581	The gene blown fuse is referred to in FlyBase by the symbol Dmel\blow (CG1363, FBgn0004133). It is a protein_coding_gene from Drosophila melanogaster. Its sequence location is 2R:3467993..3474581. It has the cytological map location 43E1-43E3. Its molecular function is unknown. There is experimental evidence that it is involved in the biological process</span>: myoblast fusion; mesoderm developme…	2629	4	19.8784	23.6552	18.1032	22.9492	19.4422	26.6084	23.7335	23.1447	23.3013	23.8642	24.2717	21.9774	30.2836	37.6177	33.9699	37.3576	36.6505	36.6436	0.80639	0.93117	0.103571	0.614694
FBgn0004145	Vha16	2R	2520633	The gene Vacuolar H<sup>+</sup> ATPase 16kD subunit is referred to in FlyBase by the symbol Dmel\Vha16 (CG3161, FBgn0004145). It is a protein_coding_gene from Drosophila melanogaster. Its sequence location is 2R:2512747..2520633. It has the cytological map location 42B2. Based on sequence similarity, it is predicted to have molecular function</span>: hydrogen-exporting ATPase activity, phosphoryl…	2871	4	1354.95	1268.84	1525.37	1422.75	1301.73	1280	1416.41	1310.13	1272.4	1234.91	1360.4	1335.67	1181.57	1143.64	841.248	874.866	1086.03	1053.48	0.312073	1.02821	4.78769e-57	1.31918
FBgn0004167	kst	3L	3337103	The gene karst is referred to in FlyBase by the symbol Dmel\kst (CG12008, FBgn0004167). It is a protein_coding_gene from Drosophila melanogaster. Its sequence location is 3L:3337103..3368133. It has the cytological map location 63D2. There is experimental evidence that it has the molecular function</span>: actin binding; microtubule binding. There is experimental evidence that it is involved in t…	13453	14	313.03	351.268	343.159	384.751	328.245	342.424	410.958	446.729	389.018	393.746	368.215	365.632	278.771	276.707	355.323	358.741	448.711	435.927	0.000117358	0.868837	1	0.957616		Up
FBgn0004168	5-HT1A	2R	14954664	The gene Serotonin receptor 1A is referred to in FlyBase by the symbol Dmel\5-HT1A (CG16720, FBgn0004168). It is a protein_coding_gene from Drosophila melanogaster. Its sequence location is 2R:14954664..15009463. It has the cytological map location 56B2-56B5. Based on sequence similarity, it is predicted to have molecular function</span>: G-protein coupled amine receptor activity; G-protein coupl…	5015	11	79.7452	72.2237	80.2792	72.2626	68.9352	62.2943	75.6128	74.4705	83.0511	77.554	81.9172	78.9214	49.2635	52.7805	45.1184	47.4705	57.3888	54.585	0.540791	0.924104	0.0228923	1.42117
FBgn0004169	up	X	13496536	The gene upheld is referred to in FlyBase by the symbol Dmel\up (CG7107, FBgn0004169). It is a protein_coding_gene from Drosophila melanogaster. Its sequence location is X:13487610..13496536. It has the cytological map location 12A7. There is experimental evidence that it has the molecular function</span>: calcium ion binding. There is experimental evidence that it is involved in the biological p…	1498	9	1371.96	1533.48	1325.11	1573.73	1558.36	1551.32	954.728	1069.67	1212.57	1280.71	1197.55	1264.75	836.85	888.34	1049.04	1082.07	1107.75	1089.57	4.69579e-48	1.27708	6.2318e-119	1.4725	Down
FBgn0004177	mts	2L	7827743	The gene microtubule star is referred to in FlyBase by the symbol Dmel\mts (CG7109, FBgn0004177). It is a protein_coding_gene from Drosophila melanogaster. Its sequence location is 2L:7827743..7832745. It has the cytological map location 28D1-28D2. There is experimental evidence that it has the molecular function</span>: phosphatase regulator activity; protein serine/threonine phosphatase activit…	2178	4	328.538	337.218	331.144	314.343	316.36	332.716	282.822	270.7	260.416	257.496	341.779	335.673	298.255	277.955	267.919	265.819	274.074	264.931	0.008205	1.1209	0.00220082	1.18883	Down
FBgn0004179	Csp	3L	22260361	The gene Cysteine string protein is referred to in FlyBase by the symbol Dmel\Csp (CG6395, FBgn0004179). It is a protein_coding_gene from Drosophila melanogaster. Its sequence location is 3L:22260361..22266846. It has the cytological map location 79D3. An electronic pipeline based on InterPro domains suggests that it has the molecular function</span>: heat shock protein binding; unfolded protein …	3140	5	334.987	315.748	342.274	292.564	289.617	300.805	378.383	340.116	342.415	315.171	360.06	345.655	313.485	316.793	265.816	249.549	295.609	301.007	0.0141967	0.901141	1	1.07676		Up
FBgn0004198	ct	X	7503181	The gene cut is referred to in FlyBase by the symbol Dmel\ct (CG11387, FBgn0004198). It is a protein_coding_gene from Drosophila melanogaster. Its sequence location is X:7503181..7570056. It has the cytological map location 7B4-7B6. It is reported to have molecular function</span>: specific RNA polymerase II transcription factor activity; DNA binding. There is experimental evidence for 12 unique …	8202	7	219.238	235.673	230.86	226.34	173.746	190.766	171.744	180.12	171.234	165.035	202.242	200.804	113.31	110.077	147.007	138.683	167.812	147.563	0.00273379	1.16995	3.27474e-19	1.54845	Down
FBgn0004227	nonA	X	16255566	The gene no on or off transient A is referred to in FlyBase by the symbol Dmel\nonA (CG4211, FBgn0004227). It is a protein_coding_gene from Drosophila melanogaster. Its sequence location is X:16255566..16265580. It has the cytological map location 14B18-14C1. Based on sequence similarity, it is predicted to have molecular function</span>: poly-pyrimidine tract binding; mRNA binding. Based on sequ…	3785	5	180.535	164.893	184.371	151.346	151.885	154.249	178.009	161.019	171.217	172.011	189.11	183.819	107.311	111.46	127.774	119.581	129.759	120.533	0.388309	0.935646	6.04425e-07	1.37808
FBgn0004237	Hrb87F	3R	9486241	The gene Heterogeneous nuclear ribonucleoprotein at 87F is referred to in FlyBase by the symbol Dmel\Hrb87F (CG12749, FBgn0004237). It is a protein_coding_gene from Drosophila melanogaster. Its sequence location is 3R:9483046..9486241. It has the cytological map location 87F7. There is experimental evidence that it has the molecular function</span>: sequence-specific DNA binding. There is experim…	2269	4	76.9193	81.9319	84.2209	79.9931	87.0282	85.5427	86.3066	89.5478	84.0882	73.5583	87.989	90.9111	78.857	85.0094	89.3937	85.9816	74.7647	73.8264	0.832695	0.967282	1	1.016
FBgn0004240	Dpt	2R	14753270	The gene Diptericin is referred to in FlyBase by the symbol Dmel\Dpt (CG12763, FBgn0004240). It is a protein_coding_gene from Drosophila melanogaster. Its sequence location is 2R:14753270..14753765. It has the cytological map location 55F8. Its molecular function is unknown. There is experimental evidence that it is involved in the biological process</span>: defense response to Gram-negative bact…	496	1	38.9557	42.2612	45.4562	41.8861	65.1966	68.0161	31.2682	33.199	36.4367	41.7889	19.2667	19.9761	16.4319	21.9	39.687	46.7695	34.9292	33.9876	2.56615e-06	1.65867	0.0126734	1.55789	Down
FBgn0004242	Syt1	2L	2799970	The gene Synaptotagmin 1 is referred to in FlyBase by the symbol Dmel\Syt1 (CG3139, FBgn0004242). It is a protein_coding_gene from Drosophila melanogaster. Its sequence location is 2L:2780741..2799970. It has the cytological map location 23A6-23B1. There is experimental evidence that it has the molecular function</span>: protein binding. There is experimental evidence that it is involved in the b…	3984	11	1466.75	1180.36	1488.75	1266.35	1014.08	998.076	1301.72	1111.91	1071.85	1053.94	1193.5	1164.84	733.749	726.323	692.805	688.311	811.252	816.507	0.000755826	1.07489	1.58258e-157	1.65909	Down
FBgn0004244	Rdl	3L	9170704	The gene Resistant to dieldrin is referred to in FlyBase by the symbol Dmel\Rdl (CG10537, FBgn0004244). It is a protein_coding_gene from Drosophila melanogaster. Its sequence location is 3L:9143695..9170704. It has the cytological map location 67A1. It is reported to have molecular function</span>: GABA-A receptor activity. There is experimental evidence that it is involved in the biological proc…	2548	9	186.505	187.309	190.498	182.638	149.919	150.174	200.499	192.187	143.97	142.133	218.401	232.778	58.3567	65.4527	101.933	97.5341	102.335	91.2149	0.28278	0.926614	6.60937e-38	2.02591
FBgn0004359	T48	3R	22707456	The gene Transcript 48 is referred to in FlyBase by the symbol Dmel\T48 (CG5507, FBgn0004359). It is a protein_coding_gene from Drosophila melanogaster. Its sequence location is 3R:22707456..22736719. It has the cytological map location 97D5-97D7. Its molecular function is unknown. There is experimental evidence that it is involved in the biological process</span>: ventral furrow formation. 18 al…	2449	3	12.7085	9.77004	11.8708	12.0327	11.8322	11.7722	9.75045	12.0713	12.1485	8.94394	11.1247	9.98966	15.2667	15.204	16.6967	13.7948	14.2512	13.3103	0.894421	1.09305	1	0.790596
FBgn0004362	HmgD	2R	17600836	The gene High mobility group protein D is referred to in FlyBase by the symbol Dmel\HmgD (CG17950, FBgn0004362). It is a protein_coding_gene from Drosophila melanogaster. Its sequence location is 2R:17600836..17604230. It has the cytological map location 57F10. There is experimental evidence that it has the molecular function</span>: DNA bending activity; AT DNA binding. There is experimental evi…	1510	4	31.207	31.1862	29.6388	26.3728	29.0425	25.7723	28.0843	27.1732	30.3835	30.8281	27.3174	28.9711	24.1598	23.1219	31.7907	26.9437	21.2319	24.9661	1	1.00267	1	1.138
FBgn0004363	porin	2L	10850868	The gene porin is referred to in FlyBase by the symbol Dmel\porin (CG6647, FBgn0004363). It is a protein_coding_gene from Drosophila melanogaster. Its sequence location is 2L:10847227..10850868. It has the cytological map location 32B1. There is experimental evidence that it has the molecular function</span>: voltage-gated anion channel activity. There is experimental evidence that it is involved…	1605	4	809.381	844.825	772.407	812.289	842.113	845.192	683.568	729.546	775.983	767.606	841.478	844.165	734.446	735.12	812.494	836.038	755.188	753.247	0.0338762	1.06115	1	1.06477		Up
FBgn0004364	18w	2R	15999016	The gene 18 wheeler is referred to in FlyBase by the symbol Dmel\18w (CG8896, FBgn0004364). It is a protein_coding_gene from Drosophila melanogaster. Its sequence location is 2R:15999016..16004437. It has the cytological map location 56F8. Based on sequence similarity, it is predicted to have molecular function</span>: transmembrane receptor activity. There is experimental evidence that it is inv…	5422	1	59.2023	59.2694	55.9947	59.1076	59.1564	59.8992	57.2638	59.3696	64.8121	53.6804	61.6926	61.939	94.3711	87.522	79.9836	80.2287	88.3675	102.215	0.967094	0.982919	1.74966e-05	0.661982
FBgn0004366	rdgC	3L	20252967	The gene retinal degeneration C is referred to in FlyBase by the symbol Dmel\rdgC (CG6571, FBgn0004366). It is a protein_coding_gene from Drosophila melanogaster. Its sequence location is 3L:20252967..20258654. It has the cytological map location 77B1. There is experimental evidence that it has the molecular function</span>: calmodulin binding. There is experimental evidence that it is involved i…	3276	10	270.998	227.682	295.187	247.394	231.481	212.299	268.175	238.475	223.907	235.653	222.548	217.78	141.352	132.51	114.067	112.247	113.087	126.852	0.432154	1.05581	1.28269e-53	2.0065
FBgn0004368	Ptp4E	X	4833165	The gene Protein tyrosine phosphatase 4E is referred to in FlyBase by the symbol Dmel\Ptp4E (CG6899, FBgn0004368). It is a protein_coding_gene from Drosophila melanogaster. Its sequence location is X:4833165..4849458. It has the cytological map location 4D7. Based on sequence similarity, it is predicted to have molecular function</span>: transmembrane receptor protein tyrosine phosphatase activit…	6073	12	55.9007	63.4656	59.3446	65.4632	54.9633	53.6302	62.7614	71.4394	72.9242	69.6017	73.8208	65.9331	65.501	56.8882	64.5915	64.9823	64.2479	73.5155	0.137917	0.84702	1	0.905167
FBgn0004369	Ptp99A	3R	25202987	The gene Protein tyrosine phosphatase 99A is referred to in FlyBase by the symbol Dmel\Ptp99A (CG11516, FBgn0004369). It is a protein_coding_gene from Drosophila melanogaster. Its sequence location is 3R:25202987..25312426. It has the cytological map location 99A7-99B1. Based on sequence similarity, it is predicted to have molecular function</span>: protein tyrosine phosphatase activity; transmem…	6224	13	221.169	196.262	227.05	200.376	184.224	189.586	230.573	204.273	196.562	195.864	218.455	208.792	149.847	149.242	146.634	125.779	158.284	161.007	0.755574	0.971421	9.04795e-09	1.36807
FBgn0004370	Ptp10D	X	11516061	The gene Protein tyrosine phosphatase 10D is referred to in FlyBase by the symbol Dmel\Ptp10D (CG1817, FBgn0004370). It is a protein_coding_gene from Drosophila melanogaster. Its sequence location is X:11516061..11571371. It has the cytological map location 10D1-10D4. There is experimental evidence that it has the molecular function</span>: phosphoprotein phosphatase activity; protein tyrosine ph…	7295	13	127.364	127.012	130.06	108.635	107.793	113.529	153.001	147.908	140.815	141.192	132.528	133.865	114.522	111.304	85.1607	73.651	99.2025	91.8035	0.00868647	0.841146	1	1.24103		Up
FBgn0004373	fwd	3L	319880	The gene four wheel drive is referred to in FlyBase by the symbol Dmel\fwd (CG7004, FBgn0004373). It is a protein_coding_gene from Drosophila melanogaster. Its sequence location is 3L:306207..319880. It has the cytological map location 61C1. Based on sequence similarity, it is predicted to have molecular function</span>: 1-phosphatidylinositol 4-kinase activity. There is experimental evidence tha…	5601	12	140.384	136.894	137.733	142.201	140.852	127.512	167.004	167.016	151.962	146.153	138.612	151.848	137.463	135.994	109.35	104.861	139.553	151.482	0.114556	0.89484	1	1.06019
FBgn0004380	Klp64D	3L	5352354	The gene Kinesin-like protein at 64D is referred to in FlyBase by the symbol Dmel\Klp64D (CG10642, FBgn0004380). It is a protein_coding_gene from Drosophila melanogaster. Its sequence location is 3L:5350321..5352354. It has the cytological map location 64C13. Based on sequence similarity, it is predicted to have molecular function</span>: microtubule motor activity. There is experimental evidence…	2034	1	49.9662	53.7989	49.9183	47.1881	51.6055	50.3006	55.3047	62.3944	61.8132	70.6054	71.7907	71.9304	55.7111	62.9378	52.3446	49.1888	46.1465	52.6375	0.00910695	0.768786	1	0.949246		Up
FBgn0004381	Klp68D	3L	11788710	The gene Kinesin-like protein at 68D is referred to in FlyBase by the symbol Dmel\Klp68D (CG7293, FBgn0004381). It is a protein_coding_gene from Drosophila melanogaster. Its sequence location is 3L:11788710..11791980. It has the cytological map location 68D6-68E1. There is experimental evidence that it has the molecular function</span>: motor activity. There is experimental evidence that it is in…	3007	3	59.0345	56.0389	54.6934	59.0057	51.7402	53.5581	69.1165	65.4178	73.9404	82.5496	69.797	65.9326	60.0272	57.9225	61.0729	60.581	70.8669	61.5679	0.0110722	0.782819	1	0.897947		Up
FBgn0004387	Klp98A	3R	23384836	The gene Kinesin-like protein at 98A is referred to in FlyBase by the symbol Dmel\Klp98A (CG5658, FBgn0004387). It is a protein_coding_gene from Drosophila melanogaster. Its sequence location is 3R:23373496..23384836. It has the cytological map location 98A4-98A6. Based on sequence similarity, it is predicted to have molecular function</span>: microtubule motor activity. Based on sequence similar…	5500	12	84.8163	86.2165	90.0098	88.5924	86.0516	79.3243	104.442	103.626	95.2244	94.4588	86.0047	84.9125	83.5897	73.0726	73.1109	78.853	87.8121	75.7651	0.37185	0.905642	1	1.09065
FBgn0004390	Gap1	3L	9848379	The gene GTPase-activating protein 1 is referred to in FlyBase by the symbol Dmel\Gap1 (CG6721, FBgn0004390). It is a protein_coding_gene from Drosophila melanogaster. Its sequence location is 3L:9832195..9848379. It has the cytological map location 67C10-67C11. There is experimental evidence that it has the molecular function</span>: Ras GTPase activator activity. There is experimental evidence …	5426	5	44.0528	44.1522	48.3003	40.5852	40.9315	38.6328	47.5202	49.3051	46.6111	48.7207	49.5594	50.95	37.7165	36.6287	34.8267	30.8821	40.3317	39.3899	0.426511	0.876953	1	1.1678
FBgn0004391	shtd	X	15356368	The gene shattered is referred to in FlyBase by the symbol Dmel\shtd (CG9198, FBgn0004391). It is a protein_coding_gene from Drosophila melanogaster. Its sequence location is X:15349572..15356368. It has the cytological map location 13C3-13C4. Its molecular function is unknown. The biological processes in which it is involved are not known. 7 alleles are reported. The phenotypes of these alleles …	6380	8	10.4054	10.7434	9.52227	8.79962	9.68475	8.59788	11.8638	13.0771	12.1537	13.9264	9.11623	8.98986	17.2421	16.2346	14.9437	12.054	9.64641	8.71075	0.658365	0.835466	1	0.732616
FBgn0004394	pdm2	2L	12657829	The gene POU domain protein 2 is referred to in FlyBase by the symbol Dmel\pdm2 (CG12287, FBgn0004394). It is a protein_coding_gene from Drosophila melanogaster. Its sequence location is 2L:12657829..12686313. It has the cytological map location 33F2-33F3. Based on sequence similarity, it is predicted to have molecular function</span>: specific RNA polymerase II transcription factor activity. Bas…	3629	5	5.7612	4.34064	4.78325	4.4116	5.37117	5.34444	4.33762	5.03087	5.06428	4.97171	5.05657	3.99559	2.63966	2.62663	3.47839	3.4491	5.45577	3.56276	1	1.05467	1	1.41485
FBgn0004395	unk	3R	18983592	The gene unkempt is referred to in FlyBase by the symbol Dmel\unk (CG4620, FBgn0004395). It is a protein_coding_gene from Drosophila melanogaster. Its sequence location is 3R:18977275..18983592. It has the cytological map location 94E1-94E2. It is reported to have molecular function</span>: zinc ion binding; DNA binding. There is experimental evidence that it is involved in the biological process…	4214	7	101.35	76.7182	103.407	88.565	70.2522	69.8696	93.3358	69.4382	66.8868	67.603	70.8113	69.9293	38.7406	36.7168	29.4105	29.1559	43.234	31.0778	0.117806	1.16474	1.91677e-26	2.44875
FBgn0004396	CrebA	3L	15528514	The gene Cyclic-AMP response element binding protein A is referred to in FlyBase by the symbol Dmel\CrebA (CG7450, FBgn0004396). It is a protein_coding_gene from Drosophila melanogaster. Its sequence location is 3L:15528514..15546314. It has the cytological map location 71E1. There is experimental evidence that it has the molecular function</span>: RNA polymerase II transcription factor activity;…	3170	6	26.7339	27.9956	26.1959	27.3596	26.9001	26.7628	18.2671	17.1033	15.2008	15.9085	16.1831	12.9857	19.7907	15.0228	14.6221	12.657	26.2828	22.51	0.00070692	1.69316	1	1.4605		Up
FBgn0004397	Vinc	X	2116492	The gene Vinculin is referred to in FlyBase by the symbol Dmel\Vinc (CG3299, FBgn0004397). It is a protein_coding_gene from Drosophila melanogaster. Its sequence location is X:2108319..2116492. It has the cytological map location 2E2-2E3. Based on sequence similarity, it is predicted to have molecular function</span>: actin binding. There is experimental evidence that it is involved in the biolog…	3938	6	94.7591	112.073	109.34	112.716	124.497	113.385	109.258	131.802	128.635	133.254	113.312	117.881	176.392	174.754	207.374	196.846	197.437	197.4	0.309091	0.908229	1.10476e-25	0.579698
FBgn0004399	psq	2R	6445409	The gene pipsqueak is referred to in FlyBase by the symbol Dmel\psq (CG2368, FBgn0004399). It is a protein_coding_gene from Drosophila melanogaster. Its sequence location is 2R:6445409..6503753. It has the cytological map location 47A13-47B1. It is reported to have molecular function</span>: DNA binding. There is experimental evidence that it is involved in the biological process</span>: olfactor…	5351	10	246.797	225.323	247.535	244.937	210.035	205.762	230.831	229.418	214.79	211.774	238.676	224.776	153.907	149.61	179.248	175.17	183.331	183.297	0.825912	1.02231	3.83897e-09	1.3473
FBgn0004401	Pep	3L	17638131	The gene Protein on ecdysone puffs is referred to in FlyBase by the symbol Dmel\Pep (CG6143, FBgn0004401). It is a protein_coding_gene from Drosophila melanogaster. Its sequence location is 3L:17631217..17638131. It has the cytological map location 74E4. There is experimental evidence that it has the molecular function</span>: single-stranded RNA binding; single-stranded DNA binding; DNA binding.…	2442	3	158.13	175.475	143.349	167.416	161.399	178.465	155.86	173.089	179.323	189.92	198.214	210.796	124.428	111.065	150.731	145.978	141.248	132.956	0.0527858	0.888939	0.248604	1.22052
FBgn0004403	RpS14a	X	7827779	The gene Ribosomal protein S14a is referred to in FlyBase by the symbol Dmel\RpS14a (CG1524, FBgn0004403). It is a protein_coding_gene from Drosophila melanogaster. Its sequence location is X:7827779..7828713. It has the cytological map location 7C6-7C7. Based on sequence similarity, it is predicted to have molecular function</span>: structural constituent of ribosome. Based on sequence similarit…	642	3	279.087	349.225	271.556	317.9	435.778	454.761	226.363	271.709	305.916	315.215	325.636	328.678	283.046	290.917	482.897	507.532	372.128	366.625	3.33076e-06	1.18877	1	0.915404		Up
FBgn0004404	RpS14b	X	7828937	The gene Ribosomal protein S14b is referred to in FlyBase by the symbol Dmel\RpS14b (CG1527, FBgn0004404). It is a protein_coding_gene from Drosophila melanogaster. Its sequence location is X:7828937..7829832. It has the cytological map location 7C8. Based on sequence similarity, it is predicted to have molecular function</span>: structural constituent of ribosome. Based on sequence similarity, i…	595	3	70.5171	92.601	71.0158	89.7393	106.084	101.382	71.7528	94.5893	107.337	110.394	92.0567	97.903	118.543	129.941	174.539	185.777	149.064	142.62	0.504319	0.925627	1.88572e-18	0.59006
FBgn0004406	tam	2L	13827793	The gene tamas is referred to in FlyBase by the symbol Dmel\tam (CG8987, FBgn0004406). It is a protein_coding_gene from Drosophila melanogaster. Its sequence location is 2L:13823980..13827793. It has the cytological map location 34D1. There is experimental evidence that it has the molecular function</span>: DNA-directed DNA polymerase activity. There is experimental evidence that it is involved i…	3700	3	4.58994	3.25562	3.58778	3.30887	3.24891	4.26701	4.34909	4.02848	6.07302	5.96786	7.06982	2.99604	4.46418	4.44477	4.33158	4.29407	4.44056	6.32793	0.667644	0.730151	1	0.786421
FBgn0004419	me31B	2L	10239326	The gene maternal expression at 31B is referred to in FlyBase by the symbol Dmel\me31B (CG4916, FBgn0004419). It is a protein_coding_gene from Drosophila melanogaster. Its sequence location is 2L:10239326..10242172. It has the cytological map location 31B1. There is experimental evidence that it has the molecular function</span>: RNA binding. There is experimental evidence that it is involved in …	1714	5	85.6768	76.6244	89.7168	75.684	78.5773	78.1715	94.607	77.4874	86.0865	76.5542	75.8781	73.9242	71.0747	75.4378	60.9248	61.3333	67.9462	54.9619	1	0.999822	1	1.23686
FBgn0004429	LysP	3L	1218696	The gene Lysozyme P is referred to in FlyBase by the symbol Dmel\LysP (CG9116, FBgn0004429). It is a protein_coding_gene from Drosophila melanogaster. Its sequence location is 3L:1218082..1218696. It has the cytological map location 61F4. Based on sequence similarity, it is predicted to have molecular function</span>: lysozyme activity. It is reported to be involved in the biological process</spa…	615	1	2.36531	2.18264	4.59595	4.31367	1.13019	2.16502	3.19782	2.01308	2.02723	1.98802	1.01719	1.99791	0	0	0	0	0	0	0.688457	1.36855	0.143343	Inf
FBgn0004432	Cyp1	X	16214445	The gene Cyclophilin 1 is referred to in FlyBase by the symbol Dmel\Cyp1 (CG9916, FBgn0004432). It is a protein_coding_gene from Drosophila melanogaster. Its sequence location is X:16211706..16214445. It has the cytological map location 14B9-14B12. Based on sequence similarity, it is predicted to have molecular function</span>: peptidyl-prolyl cis-trans isomerase activity. There is experimental e…	1269	2	325.957	301.917	312.312	289.343	332.161	320.932	293.446	268.687	297.814	282.378	300.384	291.71	408.376	381.342	324.559	343.234	281.236	294.776	0.0884167	1.08545	1	0.925793
FBgn0004435	Galpha49B	2R	8500246	The gene G protein Î±49B is referred to in FlyBase by the symbol Dmel\GÎ±49B (CG17759, FBgn0004435). It is a protein_coding_gene from Drosophila melanogaster. Its sequence location is 2R:8500246..8507806. It has the cytological map location 49B8-49B9. There is experimental evidence that it has the molecular function</span>: GTPase activity. There is experimental evidence that it is involved in th…	3530	10	1016.55	941.003	1029.81	907.808	922.037	980.075	1154.66	1036.4	907.727	877.947	905.304	907.093	749.762	751.316	634.37	618.056	638.013	663.12	0.909193	1.00141	1.99978e-65	1.42979
FBgn0004436	UbcD6	3R	778406	The gene Ubiquitin conjugating enzyme is referred to in FlyBase by the symbol Dmel\UbcD6 (CG2013, FBgn0004436). It is a protein_coding_gene from Drosophila melanogaster. Its sequence location is 3R:774477..778406. It has the cytological map location 82E3-82E4. Based on sequence similarity, it is predicted to have molecular function</span>: ubiquitin-protein ligase activity. There is experimental …	2168	3	246.425	215.6	235.659	211.403	205.64	197.174	248.785	211.32	209.721	211.781	218.477	210.788	211.784	210.048	145.062	142.983	161.338	160.392	1	1.00079	7.61244e-05	1.27171
FBgn0004449	Ten-m	3L	22400987	The gene Tenascin major is referred to in FlyBase by the symbol Dmel\Ten-m (CG5723, FBgn0004449). It is a protein_coding_gene from Drosophila melanogaster. Its sequence location is 3L:22286132..22400987. It has the cytological map location 79D4-79E3. Its molecular function is unknown. There is experimental evidence that it is involved in the biological process</span>: regulation of cell shape; R7…	11447	9	420.553	371.905	426.233	361.461	338.166	357.591	404.352	363.265	375.84	367.888	381.317	372.628	299.344	292.684	301.817	294.142	347.81	369.546	0.908336	1.00469	0.000122416	1.19449
FBgn0004456	mew	X	13152523	The gene multiple edematous wings is referred to in FlyBase by the symbol Dmel\mew (CG1771, FBgn0004456). It is a protein_coding_gene from Drosophila melanogaster. Its sequence location is X:13108442..13152523. It has the cytological map location 11E3-11E8. There is experimental evidence that it has the molecular function</span>: cell adhesion molecule binding; receptor activity. There is experim…	3861	9	31.2761	32.2654	31.9251	26.4116	30.1192	27.8843	39.8817	38.2378	39.5032	42.7652	35.4149	33.9644	41.3841	38.4168	39.3329	35.3573	43.0506	32.7847	0.104381	0.782887	1	0.780986
FBgn0004462	Pk17E	X	18682499	The gene Protein kinase-like 17E is referred to in FlyBase by the symbol Dmel\Pk17E (CG7001, FBgn0004462). It is a protein_coding_gene from Drosophila melanogaster. Its sequence location is X:18682499..18700217. It has the cytological map location 17D6-17E1. Based on sequence similarity, it is predicted to have molecular function</span>: protein serine/threonine kinase activity. Based on sequence…	2254	9	53.3092	51.7285	44.396	53.5699	52.6769	52.4102	59.211	55.3412	56.7192	53.6913	47.5666	52.9467	56.7432	48.14	41.4741	49.3086	53.6771	55.5288	0.783216	0.946584	1	1.01056
FBgn0004463	RpIII128	2R	7926595	The gene RNA polymerase III 128kD subunit is referred to in FlyBase by the symbol Dmel\RpIII128 (CG8344, FBgn0004463). It is a protein_coding_gene from Drosophila melanogaster. Its sequence location is 2R:7926595..7930138. It has the cytological map location 48D8. Based on sequence similarity, it is predicted to have molecular function</span>: DNA-directed RNA polymerase activity. Based on sequen…	3493	2	13.7761	9.76428	12.9513	12.0252	9.7442	10.7291	14.0118	16.0925	10.1496	14.9183	14.1574	10.9879	13.4716	9.66343	14.9537	12.9873	12.4646	14.3425	0.740462	0.858969	1	0.885817
FBgn0004465	Su(P)	3L	16605297	The gene Suppressor of ref(2)P sterility is referred to in FlyBase by the symbol Dmel\Su(P) (CG4086, FBgn0004465). It is a protein_coding_gene from Drosophila melanogaster. Its sequence location is 3L:16603762..16605297. It has the cytological map location 73B1. An electronic pipeline based on InterPro domains suggests that it has the molecular function</span>: protein disulfide oxidoreductase ac…	1410	3	19.8107	20.4906	16.9224	21.8538	21.4933	23.4617	19.552	22.1411	24.3087	25.8578	22.2585	25.9752	9.66475	10.551	14.8859	20.3367	13.3505	15.2272	0.715577	0.885356	1	1.47629
FBgn0004507	GlyP	2L	2130815	The gene Glycogen phosphorylase is referred to in FlyBase by the symbol Dmel\GlyP (CG7254, FBgn0004507). It is a protein_coding_gene from Drosophila melanogaster. Its sequence location is 2L:2130815..2137296. It has the cytological map location 22C3-22D1. There is experimental evidence that it has the molecular function</span>: glycogen phosphorylase activity; pyridoxal phosphate binding; protein…	2900	4	398.105	486.837	387.296	498.649	485.9	462.178	406.141	486.995	488.227	494.202	421.822	413.584	1415.87	1415.66	1260.27	1317.7	1451.24	1363.04	0.907844	1.00295	0	0.330622
FBgn0004509	Fur1	3R	21298778	The gene Furin 1 is referred to in FlyBase by the symbol Dmel\Fur1 (CG10772, FBgn0004509). It is a protein_coding_gene from Drosophila melanogaster. Its sequence location is 3R:21173090..21298778. It has the cytological map location 96D2-96E1. There is experimental evidence that it has the molecular function</span>: serine-type endopeptidase activity. It is reported to be involved in the biologic…	4276	12	102.032	99.151	104.204	107.053	91.5915	89.0123	103.61	113.689	104.344	103.407	96.1167	104.896	83.0111	100.186	104.194	96.1561	89.0296	107.465	0.702988	0.947262	1	1.02242
FBgn0004510	Ets97D	3R	22738608	The gene Ets at 97D is referred to in FlyBase by the symbol Dmel\Ets97D (CG6338, FBgn0004510). It is a protein_coding_gene from Drosophila melanogaster. Its sequence location is 3R:22736497..22738608. It has the cytological map location 97D7. Based on sequence similarity, it is predicted to have molecular function</span>: DNA binding. There is experimental evidence that it is involved in the biol…	1858	5	5.82575	8.52824	4.85223	4.44752	6.44157	5.37339	7.55624	7.04539	8.10137	8.95247	5.07021	7.99221	8.11803	8.08607	6.96814	8.7677	6.19586	4.3226	0.645063	0.793166	1	0.835375
FBgn0004512	Mdr49	2R	8833850	The gene Multi drug resistance 49 is referred to in FlyBase by the symbol Dmel\Mdr49 (CG3879, FBgn0004512). It is a protein_coding_gene from Drosophila melanogaster. Its sequence location is 2R:8827828..8833850. It has the cytological map location 49E1-49E4. Based on sequence similarity, it is predicted to have molecular function</span>: ATPase activity, coupled; drug transporter activity. There …	4238	8	17.6946	21.5693	19.2097	26.1021	20.4854	25.5711	22.9183	25.1716	36.4425	39.7925	30.3494	32.9678	58.9614	61.4908	70.0348	74.9465	70.7079	58.6444	0.0217929	0.696177	2.41379e-27	0.330894	Down
FBgn0004513	Mdr65	3L	6238836	The gene Multiple drug resistance 65 is referred to in FlyBase by the symbol Dmel\Mdr65 (CG10181, FBgn0004513). It is a protein_coding_gene from Drosophila melanogaster. Its sequence location is 3L:6233600..6238836. It has the cytological map location 65A10. Based on sequence similarity, it is predicted to have molecular function</span>: drug transporter activity. An electronic pipeline based on …	4125	12	118.433	118.554	119.856	118.231	117.272	117.719	106.882	103.653	115.464	118.338	108.231	102.896	189.96	191.053	132.727	135.2	163.395	164.28	0.397348	1.0833	9.9809e-07	0.727067
FBgn0004514	TyrR	3L	22028103	The gene Tyramine receptor is referred to in FlyBase by the symbol Dmel\TyrR (CG7485, FBgn0004514). It is a protein_coding_gene from Drosophila melanogaster. Its sequence location is 3L:22028103..22058381. It has the cytological map location 79B1-79B2. Based on sequence similarity, it is predicted to have molecular function</span>: G-protein coupled amine receptor activity. There is experimental …	3684	4	26.6661	26.917	27.2217	29.4222	24.7805	20.4867	25.9919	29.1805	31.391	31.8248	28.3242	25.9729	19.5574	25.0876	25.4229	19.7048	26.942	24.1236	0.735054	0.900448	1	1.10406
FBgn0004516	Gad1	3L	4088744	The gene Glutamic acid decarboxylase 1 is referred to in FlyBase by the symbol Dmel\Gad1 (CG14994, FBgn0004516). It is a protein_coding_gene from Drosophila melanogaster. Its sequence location is 3L:4074069..4088744. It has the cytological map location 64A5. There is experimental evidence that it has the molecular function</span>: glutamate decarboxylase activity. There is experimental evidence t…	3042	8	844.228	801.626	806.754	739.075	695.269	702.268	880.629	800.005	924.885	900.845	982.073	949.058	649.925	649.159	584.773	589.894	591.772	580.841	8.16411e-15	0.843995	3.59549e-21	1.25857
FBgn0004551	Ca-P60A	2R	19823408	The gene Calcium ATPase at 60A is referred to in FlyBase by the symbol Dmel\Ca-P60A (CG3725, FBgn0004551). It is a protein_coding_gene from Drosophila melanogaster. Its sequence location is 2R:19814479..19823408. It has the cytological map location 60A11-60A12. There is experimental evidence that it has the molecular function</span>: protein binding. There is experimental evidence that it is invo…	3268	9	2993.72	3088.38	3023.24	3184.63	2420.93	2367.64	2733.54	2873.83	3223.39	3269.34	2731.01	2778.23	3111.37	3134.06	2043.95	2048.19	2973.8	2950.88	0.0293568	0.969856	0.0941454	1.05019
FBgn0004556	Dbp73D	3L	16723910	The gene Dead box protein 73D is referred to in FlyBase by the symbol Dmel\Dbp73D (CG9680, FBgn0004556). It is a protein_coding_gene from Drosophila melanogaster. Its sequence location is 3L:16721596..16723910. It has the cytological map location 73C1. It is reported to have molecular function</span>: ATP-dependent RNA helicase activity. The biological processes in which it is involved are not kn…	2201	3	8.06364	5.44939	8.22352	4.48812	8.55627	7.4812	6.47342	7.04189	7.08721	5.96459	4.05784	6.9933	8.1769	8.14704	5.176	5.12979	3.43885	6.25008	0.849139	1.12345	1	1.16365
FBgn0004567	slp2	2L	3836842	The gene sloppy paired 2 is referred to in FlyBase by the symbol Dmel\slp2 (CG2939, FBgn0004567). It is a protein_coding_gene from Drosophila melanogaster. Its sequence location is 2L:3836842..3839201. It has the cytological map location 24C7. Based on sequence similarity, it is predicted to have molecular function</span>: RNA polymerase II transcription factor activity. Based on sequence similar…	2360	1	6.83673	5.38119	4.78328	4.41162	3.28881	5.34446	7.50654	8.04445	5.07237	6.96208	4.05706	4.99444	7.19634	7.16722	6.06704	3.25976	9.99801	6.21784	0.778006	0.820103	1	0.752917
FBgn0004569	argos	3L	16476801	The gene argos is referred to in FlyBase by the symbol Dmel\argos (CG4531, FBgn0004569). It is a protein_coding_gene from Drosophila melanogaster. Its sequence location is 3L:16463479..16476801. It has the cytological map location 73A2. It is reported to have molecular function</span>: receptor antagonist activity; epidermal growth factor receptor binding. There is experimental evidence that it i…	2880	4	40.835	36.8518	46.1694	44.8576	49.3315	45.9644	55.7676	51.3021	39.533	39.7622	41.4835	38.9591	24.3732	19.5858	21.8717	18.9344	19.5675	21.4376	1	0.989513	7.94773e-09	2.09914
FBgn0004572	5-HT1B	2R	14920128	The gene Serotonin receptor 1B is referred to in FlyBase by the symbol Dmel\5-HT1B (CG15113, FBgn0004572). It is a protein_coding_gene from Drosophila melanogaster. Its sequence location is 2R:14909830..14920128. It has the cytological map location 56B1. Based on sequence similarity, it is predicted to have molecular function</span>: G-protein coupled amine receptor activity; G-protein coupled se…	4007	9	41.3725	35.5426	32.24	35.02	32.3415	31.1299	39.947	43.2621	38.5063	36.7811	39.4526	44.9569	22.49	23.3386	17.2504	21.697	20.5043	20.5003	0.37617	0.854844	0.07459	1.65086
FBgn0004573	5-HT7	3R	26842569	The gene Serotonin receptor 7 is referred to in FlyBase by the symbol Dmel\5-HT7 (CG12073, FBgn0004573). It is a protein_coding_gene from Drosophila melanogaster. Its sequence location is 3R:26794864..26842569. It has the cytological map location 100B1. Based on sequence similarity, it is predicted to have molecular function</span>: G-protein coupled amine receptor activity; G-protein coupled ser…	3478	2	15.1699	16.1699	16.5968	16.4139	15.0977	17.0947	16.1659	13.088	18.2189	13.9161	15.1742	15.9843	17.0839	15.136	12.9087	12.7919	16.0603	22.6473	0.953642	1.04317	1	0.999119
FBgn0004574	Rop	3L	4139201	The gene Ras opposite is referred to in FlyBase by the symbol Dmel\Rop (CG15811, FBgn0004574). It is a protein_coding_gene from Drosophila melanogaster. Its sequence location is 3L:4136785..4139201. It has the cytological map location 64A7. Based on sequence similarity, it is predicted to have molecular function</span>: SNARE binding. There is experimental evidence that it is involved in the biol…	2417	1	200.085	230.359	202.213	227.402	209.79	202.372	219.824	257.623	325.088	320.206	278.16	287.714	235.752	249.29	357.364	377.696	298.086	308.02	4.97156e-12	0.753411	2.72264e-19	0.696646	Down
FBgn0004575	Syn	3R	6016411	The gene Synapsin is referred to in FlyBase by the symbol Dmel\Syn (CG3985, FBgn0004575). It is a protein_coding_gene from Drosophila melanogaster. Its sequence location is 3R:6016411..6047805. It has the cytological map location 85F16-86A1. An electronic pipeline based on InterPro domains suggests that it has the molecular function</span>: catalytic activity; ATP binding. Based on sequence simil…	5444	13	786.674	683.207	761.915	653.637	577.139	557.075	742.254	674.206	730.391	712.917	759.576	719.283	426.252	405.531	376.584	405.349	444.103	442.21	0.00565368	0.926479	1.64998e-75	1.60784
[truncated: 8,248 more rows]
