# Supplementary material for: Somatic sex-specific transcriptome differences in Drosophila revealed by whole transcriptome sequencing
Source: BMC Genomics. 2011 Jul 14;12:364. doi: 10.1186/1471-2164-12-364 (PMC3152543; doi:10.1186/1471-2164-12-364)
Supplement: Additional file 13 — Isoforms expressed among 1,722 genes. 4,368 isoforms expressed among 1,722 genes. Red indicate genes with female-biased expression. Blue indicate genes with male-biased expression. [file 1471-2164-12-364-S13.XLSX]

## Sheet: Sheet1
4,368 isoforms expressed among 1,722 genes. Red indicate genes with female-biased expression. Blue indicate genes with male-biased expression.
Gene	Name	Chr	Pos	Annotation	Transcript	totalbases	totalexons	F1.Expression	F2.Expression	F3.Expression	F4.Expression	F5.Expression	F6.Expression	M1.Expression	M2.Expression	M3.Expression	M4.Expression	M5.Expression	M6.Expression	T1.Expression	T2.Expression	T3.Expression	T4.Expression	T5.Expression	T6.Expression	FvM.FDR	FvM.FC	FvT.FDR	FvT.FC	Downstream	Upstream	5primePos	3primePos	5primeCassette	3primeCassette	icassette	altexon
FBgn0000008	a	2R	18024494	The gene arc is referred to in FlyBase by the symbol Dmel\a (CG6741, FBgn0000008). It is a protein_coding_gene from Drosophila melanogaster. Its sequence location is 2R:18024494..18060346. It has the cytological map location 58C1-58C5. An electronic pipeline based on InterPro domains suggests that it has the molecular function</span>: protein binding. There is experimental evidence that it is inv…	FBtr0100521	4644	10	0	1.63238	3.96798	0	4.10918	2.74066	3.74175	4.12143	2.61062	4.48538	3.27524	5.3813	0	0	4.81401	4.38794	5.91814	0	0.000945202	0.5308	1	0.829045		Up	5primeCassette	7	38			altexon
FBgn0000008	a	2R	18024494	The gene arc is referred to in FlyBase by the symbol Dmel\a (CG6741, FBgn0000008). It is a protein_coding_gene from Drosophila melanogaster. Its sequence location is 2R:18024494..18060346. It has the cytological map location 58C1-58C5. An electronic pipeline based on InterPro domains suggests that it has the molecular function</span>: protein binding. There is experimental evidence that it is inv…	FBtr0071764	5180	9	1.78001	1.04883	1.38337	1.27225	1.048	2.24458	0.842166	1.74788	0.779967	0.765051	1.56161	0	0	1.94078	1.91156	0	0	1.9494	0.282313	1.54073	1	1.51283			5primeCassette	7	38			altexon
FBgn0000017	Abl	3L	16641674	The gene Abl tyrosine kinase is referred to in FlyBase by the symbol Dmel\Abl (CG4032, FBgn0000017). It is a protein_coding_gene from Drosophila melanogaster. Its sequence location is 3L:16615461..16641674. It has the cytological map location 73B1-73B4. There is experimental evidence that it has the molecular function</span>: protein tyrosine kinase activity; protein binding. There is experimenta…	FBtr0075357	6707	8	10.3974	4.02032	0.0846971	6.32738	9.22408	0	8.86056	0	3.46455	0	16.5938	10.2839	4.12651	3.83955	3.49727	3.73347	5.49769	6.32128	0.0244593	0.767332	1	1.11359		Up					54
FBgn0000017	Abl	3L	16641674	The gene Abl tyrosine kinase is referred to in FlyBase by the symbol Dmel\Abl (CG4032, FBgn0000017). It is a protein_coding_gene from Drosophila melanogaster. Its sequence location is 3L:16615461..16641674. It has the cytological map location 73B1-73B4. There is experimental evidence that it has the molecular function</span>: protein tyrosine kinase activity; protein binding. There is experimenta…	FBtr0112790	6761	9	7.81374	12.8761	18.3391	12.9209	9.39556	16.059	9.65599	20.7073	16.5655	21.2732	5.40401	12.2713	4.08711	4.34084	5.31859	6.06924	4.22806	4.77144	0.230391	0.901337	5.09862e-32	2.68623							54
FBgn0000024	Ace	3R	9085240	The gene Acetylcholine esterase is referred to in FlyBase by the symbol Dmel\Ace (CG17907, FBgn0000024). It is a protein_coding_gene from Drosophila melanogaster. Its sequence location is 3R:9053964..9085240. It has the cytological map location 87E2-87E3. There is experimental evidence that it has the molecular function</span>: cholinesterase activity; protein homodimerization activity; acetylcho…	FBtr0300486	4077	11	11.0258	8.94848	4.19803	7.2445	5.82447	10.1665	11.6978	10.1324	10.644	14.355	14.4081	5.88404	3.42344	3.18663	19.3863	0	14.1795	11.7146	0.0029669	0.706301	1	0.913611		Up	5primeCassette		66			altexon
FBgn0000024	Ace	3R	9085240	The gene Acetylcholine esterase is referred to in FlyBase by the symbol Dmel\Ace (CG17907, FBgn0000024). It is a protein_coding_gene from Drosophila melanogaster. Its sequence location is 3R:9053964..9085240. It has the cytological map location 87E2-87E3. There is experimental evidence that it has the molecular function</span>: cholinesterase activity; protein homodimerization activity; acetylcho…	FBtr0082780	4454	10	35.2633	36.9158	43.1155	40.431	31.6067	31.8424	43.8088	41.3912	40.1017	37.6261	36.8563	42.1925	31.7527	29.4208	21.9428	35.5357	29.5673	31.002	0.116175	0.905767	0.353244	1.22293			5primeCassette		66			altexon
FBgn0000032	Acph-1	3R	25819130	The gene Acid phosphatase 1 is referred to in FlyBase by the symbol Dmel\Acph-1 (CG7899, FBgn0000032). It is a protein_coding_gene from Drosophila melanogaster. Its sequence location is 3R:25816861..25819130. It has the cytological map location 99D1. Based on sequence similarity, it is predicted to have molecular function</span>: acid phosphatase activity. The biological processes in which it is …	FBtr0085609	1944	6	7.15681	7.716	8.44911	5.64551	5.54942	4.96711	7.24167	5.70295	8.30128	5.60824	7.2953	6.1703	9.02376	4.65056	0	5.48825	0	0	0.891416	0.979271	1	2.06047			132	2				altexon
FBgn0000032	Acph-1	3R	25819130	The gene Acid phosphatase 1 is referred to in FlyBase by the symbol Dmel\Acph-1 (CG7899, FBgn0000032). It is a protein_coding_gene from Drosophila melanogaster. Its sequence location is 3R:25816861..25819130. It has the cytological map location 99D1. Based on sequence similarity, it is predicted to have molecular function</span>: acid phosphatase activity. The biological processes in which it is …	FBtr0085610	1894	5	0	0	0	0	2.21641	2.20522	0	2.12488	0	2.62315	0	2.63912	2.2558	5.15415	7.46403	1.6864	9.10967	8.62171	0.574248	0.607742	2.01769e-07	0.131427			132	2				altexon
FBgn0000037	mAcR-60C	2R	20277235	The gene muscarinic Acetylcholine Receptor 60C is referred to in FlyBase by the symbol Dmel\mAcR-60C (CG4356, FBgn0000037). It is a protein_coding_gene from Drosophila melanogaster. Its sequence location is 2R:20266159..20277235. It has the cytological map location 60C7. There is experimental evidence that it has the molecular function</span>: muscarinic acetylcholine receptor activity. Based on …	FBtr0072368	4833	5	0	6.42634	0	7.62705	7.29504	8.54565	8.97438	11.2532	11.4799	5.33041	9.85172	6.20469	7.77931	3.80753	3.72476	6.99361	13.0906	9.68631	1.23163e-06	0.566639	1	0.667345		Up						altexon
FBgn0000037	mAcR-60C	2R	20277235	The gene muscarinic Acetylcholine Receptor 60C is referred to in FlyBase by the symbol Dmel\mAcR-60C (CG4356, FBgn0000037). It is a protein_coding_gene from Drosophila melanogaster. Its sequence location is 2R:20266159..20277235. It has the cytological map location 60C7. There is experimental evidence that it has the molecular function</span>: muscarinic acetylcholine receptor activity. Based on …	FBtr0072367	4782	5	18.1273	12.8105	19.6924	9.39972	9.68491	6.9528	9.99615	6.53541	7.39066	14.7272	13.9804	16.723	5.0208	7.85973	11.105	5.41872	4.074	5.41326	0.538882	1.10547	2.5327e-10	1.97132								altexon
FBgn0000038	nAcRbeta-64B	3L	4429370	The gene nicotinic Acetylcholine Receptor beta 64B is referred to in FlyBase by the symbol Dmel\nAcRÎ²-64B (CG11348, FBgn0000038). It is a protein_coding_gene from Drosophila melanogaster. Its sequence location is 3L:4429370..4435999. It has the cytological map location 64B6. Based on sequence similarity, it is predicted to have molecular function</span>: nicotinic acetylcholine-activated cation-…	FBtr0073299	2445	7	163.989	146.354	161.588	133.547	115.13	118.168	160.531	135.562	141.567	143.983	162.863	167.214	110.509	104.623	114.55	110.094	123.164	114.03	0.0377093	0.919993	1.76653e-06	1.23901			8	3primeCassette		825		altexon
FBgn0000038	nAcRbeta-64B	3L	4429370	The gene nicotinic Acetylcholine Receptor beta 64B is referred to in FlyBase by the symbol Dmel\nAcRÎ²-64B (CG11348, FBgn0000038). It is a protein_coding_gene from Drosophila melanogaster. Its sequence location is 3L:4429370..4435999. It has the cytological map location 64B6. Based on sequence similarity, it is predicted to have molecular function</span>: nicotinic acetylcholine-activated cation-…	FBtr0073300	789	2	85.3209	83.0303	76.7535	78.8629	66.7889	67.6165	77.0617	80.4462	83.1375	76.6591	98.8672	102.621	52.0625	46.1287	61.0582	56.085	70.6089	61.4013	0.296677	0.883537	1	1.31965			8	3primeCassette		825		altexon
FBgn0000039	nAcRalpha-96Ab	3R	20311164	The gene nicotinic Acetylcholine Receptor alpha 96Ab is referred to in FlyBase by the symbol Dmel\nAcRÎ±-96Ab (CG6844, FBgn0000039). It is a protein_coding_gene from Drosophila melanogaster. Its sequence location is 3R:20311164..20316875. It has the cytological map location 96A3. Based on sequence similarity, it is predicted to have molecular function</span>: nicotinic acetylcholine-activated cat…	FBtr0084640	2216	8	13.431	9.20339	4.46213	11.2681	2.03474	10.5473	14.2189	12.7335	12.7558	19.2477	16.916	19.3969	9.01683	4.80809	3.48285	4.26473	5.67006	4.41854	1.73105e-06	0.534768	1	1.60912		Up	95					altexon
FBgn0000039	nAcRalpha-96Ab	3R	20311164	The gene nicotinic Acetylcholine Receptor alpha 96Ab is referred to in FlyBase by the symbol Dmel\nAcRÎ±-96Ab (CG6844, FBgn0000039). It is a protein_coding_gene from Drosophila melanogaster. Its sequence location is 3R:20311164..20316875. It has the cytological map location 96A3. Based on sequence similarity, it is predicted to have molecular function</span>: nicotinic acetylcholine-activated cat…	FBtr0084639	2379	7	4.54262	10.7971	10.8658	5.11995	13.4439	5.42293	9.09479	11.0042	9.75202	7.08415	7.24351	3.78121	6.29585	8.56663	12.9375	14.724	10.9244	10.5446	0.853458	1.04654	1	0.78434			95					altexon
FBgn0000042	Act5C	X	5794897	The gene Actin 5C is referred to in FlyBase by the symbol Dmel\Act5C (CG4027, FBgn0000042). It is a protein_coding_gene from Drosophila melanogaster. Its sequence location is X:5794897..5798823. It has the cytological map location 5C7. Based on sequence similarity, it is predicted to have molecular function</span>: structural constituent of cytoskeleton. There is experimental evidence that it is …	FBtr0070822	1638	2	270.503	258.517	243.648	280.619	276.662	279.114	295.284	322.89	306.799	318.45	306.204	320.996	317.939	299.348	320.074	269.23	321.658	327.862	7.66616e-07	0.860176	0.0012587	0.866901	Down		5primeCassette		150			altexon
FBgn0000042	Act5C	X	5794897	The gene Actin 5C is referred to in FlyBase by the symbol Dmel\Act5C (CG4027, FBgn0000042). It is a protein_coding_gene from Drosophila melanogaster. Its sequence location is X:5794897..5798823. It has the cytological map location 5C7. Based on sequence similarity, it is predicted to have molecular function</span>: structural constituent of cytoskeleton. There is experimental evidence that it is …	FBtr0070823	1605	2	113.881	128.567	132.399	122.49	143.147	138.758	183.112	180.145	182.962	179.796	211.48	196.807	293.25	332.85	264.949	310.102	270.149	256.86	1.43369e-21	0.68698	1.52655e-124	0.450909	Down		5primeCassette		150			altexon
FBgn0000053	ade3	2L	7023940	The gene adenosine 3 is referred to in FlyBase by the symbol Dmel\ade3 (CG31628, FBgn0000053). It is a protein_coding_gene from Drosophila melanogaster. Its sequence location is 2L:7014861..7023940. It has the cytological map location 27D4. Based on sequence similarity, it is predicted to have molecular function</span>: phosphoribosylamine-glycine ligase activity; phosphoribosylformylglycinamidin…	FBtr0079431	4522	7	8.27299	9.98223	8.95772	8.94955	11.8529	11.5329	13.6437	17.148	10.9355	10.9642	7.40166	8.84198	21.7049	21.2283	39.9409	42.3477	31.1061	30.3246	0.265017	0.863832	2.2793e-64	0.319033				3primeCassette		1514		altexon
FBgn0000053	ade3	2L	7023940	The gene adenosine 3 is referred to in FlyBase by the symbol Dmel\ade3 (CG31628, FBgn0000053). It is a protein_coding_gene from Drosophila melanogaster. Its sequence location is 2L:7014861..7023940. It has the cytological map location 27D4. Based on sequence similarity, it is predicted to have molecular function</span>: phosphoribosylamine-glycine ligase activity; phosphoribosylformylglycinamidin…	FBtr0100353	1600	4	2.37885	4.75514	5.29861	10.8056	8.68877	9.93052	0	3.77461	3.78019	4.96664	3.16424	0	17.2892	14.3809	21.9412	19.5396	23.0345	19.6113	0.000386363	2.66107	1.23311e-09	0.361474				3primeCassette		1514		altexon
FBgn0000054	Adf1	2R	2549774	The gene Adh transcription factor 1 is referred to in FlyBase by the symbol Dmel\Adf1 (CG15845, FBgn0000054). It is a protein_coding_gene from Drosophila melanogaster. Its sequence location is 2R:2549774..2555592. It has the cytological map location 42C3. Based on sequence similarity, it is predicted to have molecular function</span>: general RNA polymerase II transcription factor activity. There…	FBtr0086112	1798	3	6.41062	4.79598	4.66557	5.46295	3.03891	7.07353	4.89254	5.04846	7.85737	11.0391	8.45084	8.89536	3.93866	7.0179	7.91984	7.35458	3.94473	0	0.100072	0.680923	1	1.04215								altexon
FBgn0000054	Adf1	2R	2549774	The gene Adh transcription factor 1 is referred to in FlyBase by the symbol Dmel\Adf1 (CG15845, FBgn0000054). It is a protein_coding_gene from Drosophila melanogaster. Its sequence location is 2R:2549774..2555592. It has the cytological map location 42C3. Based on sequence similarity, it is predicted to have molecular function</span>: general RNA polymerase II transcription factor activity. There…	FBtr0086113	1678	4	13.7756	10.9033	8.62884	11.0774	14.6628	10.1875	17.2961	13.8026	9.02509	6.49185	9.06403	8.93545	8.4732	9.53332	7.19315	7.12879	13.9839	16.1971	0.794772	1.07151	1	1.1076								altexon
FBgn0000055	Adh	2L	14615555	The gene Alcohol dehydrogenase is referred to in FlyBase by the symbol Dmel\Adh (CG3481, FBgn0000055). It is a protein_coding_gene from Drosophila melanogaster. Its sequence location is 2L:14615555..14618902. It has the cytological map location 35B3. There is experimental evidence that it has the molecular function</span>: protein homodimerization activity; alcohol dehydrogenase (NAD) activity; a…	FBtr0100590	1016	3	164.128	311.809	189.649	295.329	214.638	241.256	157.199	238.973	294.978	314.302	301.17	319.755	1124.7	1341.19	965.541	904.16	1102.39	905.141	0.00193589	0.871144	0	0.223362	Down		5primeCassette		89			altexon
FBgn0000055	Adh	2L	14615555	The gene Alcohol dehydrogenase is referred to in FlyBase by the symbol Dmel\Adh (CG3481, FBgn0000055). It is a protein_coding_gene from Drosophila melanogaster. Its sequence location is 2L:14615555..14618902. It has the cytological map location 35B3. There is experimental evidence that it has the molecular function</span>: protein homodimerization activity; alcohol dehydrogenase (NAD) activity; a…	FBtr0100589	1071	4	1000.12	884.116	1066.36	919.69	1141.02	1132.37	1085.28	1026.23	964.824	949.077	898.785	886.668	2030.3	1908.94	1722.57	1738.48	1601.96	1794.6	0.0120886	1.05727	1.32591e-295	0.569024			5primeCassette		89			altexon
FBgn0000064	Ald	3R	22087313	The gene Aldolase is referred to in FlyBase by the symbol Dmel\Ald (CG6058, FBgn0000064). It is a protein_coding_gene from Drosophila melanogaster. Its sequence location is 3R:22080404..22087313. It has the cytological map location 97A6. There is experimental evidence that it has the molecular function</span>: fructose-bisphosphate aldolase activity. There is experimental evidence that it is invo…	FBtr0084995	1798	4	377.417	255.258	349.056	234.495	265.813	199.856	323.095	261.097	204.86	200.202	250.774	199.031	242.8	271.251	249.174	229.325	292.569	316.21	5.09814e-07	1.16875	1	1.05031		Up	5primeCassette	3primeCassette	171	750		altexon
FBgn0000064	Ald	3R	22087313	The gene Aldolase is referred to in FlyBase by the symbol Dmel\Ald (CG6058, FBgn0000064). It is a protein_coding_gene from Drosophila melanogaster. Its sequence location is 3R:22080404..22087313. It has the cytological map location 97A6. There is experimental evidence that it has the molecular function</span>: fructose-bisphosphate aldolase activity. There is experimental evidence that it is invo…	FBtr0084994	2023	4	170.271	223.6	157.464	211.549	192.709	227.013	141.581	148.902	189.546	195.104	165.289	192.212	225.227	190.392	173.429	181.988	178.9	187.438	0.000117104	1.14523	1	1.03977		Up	5primeCassette	3primeCassette	171	750		altexon
FBgn0000064	Ald	3R	22087313	The gene Aldolase is referred to in FlyBase by the symbol Dmel\Ald (CG6058, FBgn0000064). It is a protein_coding_gene from Drosophila melanogaster. Its sequence location is 3R:22080404..22087313. It has the cytological map location 97A6. There is experimental evidence that it has the molecular function</span>: fructose-bisphosphate aldolase activity. There is experimental evidence that it is invo…	FBtr0085001	1506	4	0.390973	42.7528	35.5062	44.8473	44.8403	48.7174	29.5766	36.7889	34.8423	43.4711	29.6123	29.2046	157.42	174.69	159.792	180.578	152.258	154.132	0.719414	1.06663	4.47483e-166	0.22174			5primeCassette	3primeCassette	171	750		altexon
FBgn0000075	amd	2L	19110159	The gene Î± methyl dopa-resistant is referred to in FlyBase by the symbol Dmel\amd (CG10501, FBgn0000075). It is a protein_coding_gene from Drosophila melanogaster. Its sequence location is 2L:19110159..19114110. It has the cytological map location 37C1. Based on sequence similarity, it is predicted to have molecular function</span>: aromatic-L-amino-acid decarboxylase activity. It is reported to…	FBtr0081153	1744	3	3.31976	2.48186	2.10795	2.52387	3.67711	3.65166	3.12448	6.34568	4.04881	1.70049	2.33004	3.43897	5.11488	5.62639	6.04381	10.7199	5.12225	0	0.792235	0.846284	1	0.544398			5primeCassette		192			altexon
FBgn0000075	amd	2L	19110159	The gene Î± methyl dopa-resistant is referred to in FlyBase by the symbol Dmel\amd (CG10501, FBgn0000075). It is a protein_coding_gene from Drosophila melanogaster. Its sequence location is 2L:19110159..19114110. It has the cytological map location 37C1. Based on sequence similarity, it is predicted to have molecular function</span>: aromatic-L-amino-acid decarboxylase activity. It is reported to…	FBtr0081154	1789	2	3.93049	4.21166	4.01134	4.27846	5.96145	3.59405	3.04034	2.81706	3.38423	4.43825	3.39799	2.23484	3.40789	3.90483	7.88992	7.32163	7.55218	7.55614	0.418418	1.34561	1	0.690557			5primeCassette		192			altexon
FBgn0000083	AnnIX	3R	16890951	The gene Annexin IX is referred to in FlyBase by the symbol Dmel\AnnIX (CG5730, FBgn0000083). It is a protein_coding_gene from Drosophila melanogaster. Its sequence location is 3R:16890951..16896639. It has the cytological map location 93B9-93B10. Based on sequence similarity, it is predicted to have molecular function</span>: calcium ion binding; calcium-dependent phospholipid binding; actin bin…	FBtr0089517	1264	5	35.936	36.5768	33.0147	31.1908	43.2727	46.2916	37.7898	43.0368	45.5003	39.2249	38.4834	41.9137	69.3812	68.4184	78.362	74.9717	58.7374	58.0535	0.581939	0.920038	5.99244e-12	0.554717				3primeCassette		194		altexon
FBgn0000083	AnnIX	3R	16890951	The gene Annexin IX is referred to in FlyBase by the symbol Dmel\AnnIX (CG5730, FBgn0000083). It is a protein_coding_gene from Drosophila melanogaster. Its sequence location is 3R:16890951..16896639. It has the cytological map location 93B9-93B10. Based on sequence similarity, it is predicted to have molecular function</span>: calcium ion binding; calcium-dependent phospholipid binding; actin bin…	FBtr0089518	1196	5	18.6273	16.2776	17.1041	28.2021	29.5288	27.5622	24.5172	29.4774	30.368	30.6853	16.9676	26.7452	28.9538	18.2871	61.02	66.486	49.5029	45.7261	0.446722	0.864837	6.65256e-09	0.508572				3primeCassette		194		altexon
FBgn0000083	AnnIX	3R	16890951	The gene Annexin IX is referred to in FlyBase by the symbol Dmel\AnnIX (CG5730, FBgn0000083). It is a protein_coding_gene from Drosophila melanogaster. Its sequence location is 3R:16890951..16896639. It has the cytological map location 93B9-93B10. Based on sequence similarity, it is predicted to have molecular function</span>: calcium ion binding; calcium-dependent phospholipid binding; actin bin…	FBtr0089519	1454	5	43.9343	36.9953	41.6344	41.302	37.701	43.2292	48.3805	40.8779	35.4005	42.2884	33.4609	37.124	45.4967	46.5722	45.699	48.3691	50.5474	54.9428	0.886465	1.03058	1	0.839415				3primeCassette		194		altexon
FBgn0000099	ap	2R	1614335	The gene apterous is referred to in FlyBase by the symbol Dmel\ap (CG8376, FBgn0000099). It is a protein_coding_gene from Drosophila melanogaster. Its sequence location is 2R:1593707..1614335. It has the cytological map location 41F8. Based on sequence similarity, it is predicted to have molecular function</span>: specific RNA polymerase II transcription factor activity. There is experimental evi…	FBtr0086058	4112	8	9.63867	11.7458	9.27591	11.6666	11.2217	8.82964	10.5542	11.2695	12.0234	9.88634	10.5966	10.9392	11.1107	9.96683	9.1271	10.1324	11.7913	9.35753	0.85925	0.955707	1	1.01451			5primeCassette	1022	1010			altexon
FBgn0000099	ap	2R	1614335	The gene apterous is referred to in FlyBase by the symbol Dmel\ap (CG8376, FBgn0000099). It is a protein_coding_gene from Drosophila melanogaster. Its sequence location is 2R:1593707..1614335. It has the cytological map location 41F8. Based on sequence similarity, it is predicted to have molecular function</span>: specific RNA polymerase II transcription factor activity. There is experimental evi…	FBtr0086059	2667	5	9.73713	2.06521	7.8103	5.30115	0	2.04287	5.64794	3.77814	3.78463	4.09009	4.17883	2.62345	0	0	0	0	0	0	0.794649	1.12049	2.01465e-17	Inf			5primeCassette	1022	1010			altexon
FBgn0000099	ap	2R	1614335	The gene apterous is referred to in FlyBase by the symbol Dmel\ap (CG8376, FBgn0000099). It is a protein_coding_gene from Drosophila melanogaster. Its sequence location is 2R:1593707..1614335. It has the cytological map location 41F8. Based on sequence similarity, it is predicted to have molecular function</span>: specific RNA polymerase II transcription factor activity. There is experimental evi…	FBtr0300504	3087	8	0	0	0	0	0	1.34128	0	0	0	2.25757	0	0	1.40744	2.29843	3.14403	3.41689	1.70946	3.21836	0.801667	0.605218	4.62723e-06	0.0903159			5primeCassette	1022	1010			altexon
FBgn0000114	aret	2L	12205843	The gene arrest is referred to in FlyBase by the symbol Dmel\aret (CG31762, FBgn0000114). It is a protein_coding_gene from Drosophila melanogaster. Its sequence location is 2L:12205843..12312795. It has the cytological map location 33D3-33D5. There is experimental evidence that it has the molecular function</span>: protein binding; RNA binding; mRNA 3'-UTR binding. There is experimental evidence …	FBtr0080344	3436	12	6.07813	6.85886	4.87667	4.78808	5.93458	5.28044	5.70867	8.20782	6.7558	7.79358	6.78391	7.56396	7.01598	7.25556	8.68925	8.88269	5.95954	7.5637	0.238443	0.789858	1	0.745409			5primeCassette	3primeCassette	288	270	440	altexon
FBgn0000114	aret	2L	12205843	The gene arrest is referred to in FlyBase by the symbol Dmel\aret (CG31762, FBgn0000114). It is a protein_coding_gene from Drosophila melanogaster. Its sequence location is 2L:12205843..12312795. It has the cytological map location 33D3-33D5. There is experimental evidence that it has the molecular function</span>: protein binding; RNA binding; mRNA 3'-UTR binding. There is experimental evidence …	FBtr0080347	2383	7	17.0935	14.468	18.4084	17.8654	17.1302	19.213	19.0666	15.6424	15.2459	14.9796	14.8847	15.5204	9.02572	8.22331	9.20437	8.00058	7.10758	8.65635	0.66074	1.09271	2.07915e-07	2.07453			5primeCassette	3primeCassette	288	270	440	altexon
FBgn0000116	Argk	3L	9059127	The gene Arginine kinase is referred to in FlyBase by the symbol Dmel\Argk (CG32031, FBgn0000116). It is a protein_coding_gene from Drosophila melanogaster. Its sequence location is 3L:9041962..9059127. It has the cytological map location 66F3-66F4. Based on sequence similarity, it is predicted to have molecular function</span>: arginine kinase activity. Based on sequence similarity, it is predic…	FBtr0076543	2433	4	36.7456	32.6899	33.6615	39.8774	26.0933	28.068	32.5579	37.2645	39.3984	38.724	33.3195	28.7594	37.3286	38.3166	0	0	35.8818	35.9004	0.635434	0.938636	1	1.33717			5primeCassette		320			altexon
FBgn0000116	Argk	3L	9059127	The gene Arginine kinase is referred to in FlyBase by the symbol Dmel\Argk (CG32031, FBgn0000116). It is a protein_coding_gene from Drosophila melanogaster. Its sequence location is 3L:9041962..9059127. It has the cytological map location 66F3-66F4. Based on sequence similarity, it is predicted to have molecular function</span>: arginine kinase activity. Based on sequence similarity, it is predic…	FBtr0076545	1535	2	553.25	711.983	588.749	721.957	707.285	720.657	406.37	558.515	690.919	703.546	642.932	662.929	775.153	801.443	1141.63	1142.45	937.416	943.176	4.79572e-05	1.0924	1.17447e-100	0.697386			5primeCassette		320			altexon
FBgn0000116	Argk	3L	9059127	The gene Arginine kinase is referred to in FlyBase by the symbol Dmel\Argk (CG32031, FBgn0000116). It is a protein_coding_gene from Drosophila melanogaster. Its sequence location is 3L:9041962..9059127. It has the cytological map location 66F3-66F4. Based on sequence similarity, it is predicted to have molecular function</span>: arginine kinase activity. Based on sequence similarity, it is predic…	FBtr0112791	1872	3	115.972	85.5681	97.0008	85.7788	83.2215	88.8294	108.829	90.4106	84.6354	79.4549	92.0163	99.8536	54.5007	45.024	0	0	0	0	1	1.00211	7.68629e-137	5.59027			5primeCassette		320			altexon
FBgn0000117	arm	X	1794673	The gene armadillo is referred to in FlyBase by the symbol Dmel\arm (CG11579, FBgn0000117). It is a protein_coding_gene from Drosophila melanogaster. Its sequence location is X:1785434..1794673. It has the cytological map location 2B14. There is experimental evidence that it has the molecular function</span>: transcription activator activity; protein binding; transcription coactivator activity. T…	FBtr0089991	3136	7	35.9633	33.9342	40.8053	32.7473	29.1426	37.3724	42.8827	47.8634	41.1897	36.0451	40.0681	53.5504	61.7113	51.1882	47.431	50.6897	32.1877	49.4559	0.000451369	0.80262	7.78871e-07	0.717427	Down		5primeCassette		131		230
FBgn0000117	arm	X	1794673	The gene armadillo is referred to in FlyBase by the symbol Dmel\arm (CG11579, FBgn0000117). It is a protein_coding_gene from Drosophila melanogaster. Its sequence location is X:1785434..1794673. It has the cytological map location 2B14. There is experimental evidence that it has the molecular function</span>: transcription activator activity; protein binding; transcription coactivator activity. T…	FBtr0089990	3123	6	13.8698	24.3701	12.3039	20.9458	22.6522	14.7048	28.1372	26.7762	31.3414	32.0731	27.5807	31.0476	25.4278	24.4707	40.7029	41.7959	33.8508	37.3433	1.90645e-10	0.615104	3.93888e-17	0.534632	Down		5primeCassette		131		230
FBgn0000117	arm	X	1794673	The gene armadillo is referred to in FlyBase by the symbol Dmel\arm (CG11579, FBgn0000117). It is a protein_coding_gene from Drosophila melanogaster. Its sequence location is X:1785434..1794673. It has the cytological map location 2B14. There is experimental evidence that it has the molecular function</span>: transcription activator activity; protein binding; transcription coactivator activity. T…	FBtr0089992	3121	7	26.7829	20.3456	20.9849	23.101	26.8179	25.6009	24.6876	22.9209	29.7437	39.4107	29.2162	14.7326	17.4188	29.2054	27.2497	17.4434	32.5456	17.4532	0.253727	0.893732	1	1.0164			5primeCassette		131		230
FBgn0000179	bi	X	4306889	The gene bifid is referred to in FlyBase by the symbol Dmel\bi (CG3578, FBgn0000179). It is a protein_coding_gene from Drosophila melanogaster. Its sequence location is X:4306889..4378485. It has the cytological map location 4C3-4C4. Based on sequence similarity, it is predicted to have molecular function</span>: transcription factor activity; RNA polymerase II transcription factor activity. Ther…	FBtr0300608	4421	8	2.8981	2.68076	3.46416	3.44481	2.44095	2.65821	2.95541	2.73597	3.19626	4.26384	2.75292	4.52219	2.21446	2.62382	2.98732	1.73407	3.05732	2.42868	0.634662	0.860985	1	1.16891			5primeCassette		438			altexon
FBgn0000179	bi	X	4306889	The gene bifid is referred to in FlyBase by the symbol Dmel\bi (CG3578, FBgn0000179). It is a protein_coding_gene from Drosophila melanogaster. Its sequence location is X:4306889..4378485. It has the cytological map location 4C3-4C4. Based on sequence similarity, it is predicted to have molecular function</span>: transcription factor activity; RNA polymerase II transcription factor activity. Ther…	FBtr0300609	4387	8	5.29562	5.38477	5.14169	5.22477	5.38107	3.90529	3.47954	4.13397	3.68199	3.38863	5.76925	5.46865	2.42133	3.46032	2.77393	3.78081	2.42504	4.53603	0.513654	1.17017	1	1.56377			5primeCassette		438			altexon
FBgn0000210	br	X	1469165	The gene broad is referred to in FlyBase by the symbol Dmel\br (CG11491, FBgn0000210). It is a protein_coding_gene from Drosophila melanogaster. Its sequence location is X:1469165..1553962. It has the cytological map location 2B3-2B4. There is experimental evidence that it has the molecular function</span>: specific transcriptional repressor activity; DNA binding. There is experimental evidence f…	FBtr0300427	3983	8	2.9505	4.0381	1.87189	3.83242	3.7716	4.79291	2.99821	3.28772	3.54575	3.23697	3.55971	1.75662	2.48795	2.01261	2.43452	0	2.25697	2.96191	0.698086	1.15624	1	1.74901			5primeCassette	3primeCassette	590	1142		altexon
FBgn0000210	br	X	1469165	The gene broad is referred to in FlyBase by the symbol Dmel\br (CG11491, FBgn0000210). It is a protein_coding_gene from Drosophila melanogaster. Its sequence location is X:1469165..1553962. It has the cytological map location 2B3-2B4. There is experimental evidence that it has the molecular function</span>: specific transcriptional repressor activity; DNA binding. There is experimental evidence f…	FBtr0303562	4882	9	0.955163	1.09739	0.974066	0.897947	1.09666	0.662896	0.892515	0.620142	1.03343	0.811855	1.03762	1.43334	0.348013	0.535316	0.90034	0.893241	0.729873	1.30827	1	0.975161	1	1.20553			5primeCassette	3primeCassette	590	1142		altexon
FBgn0000210	br	X	1469165	The gene broad is referred to in FlyBase by the symbol Dmel\br (CG11491, FBgn0000210). It is a protein_coding_gene from Drosophila melanogaster. Its sequence location is X:1469165..1553962. It has the cytological map location 2B3-2B4. There is experimental evidence that it has the molecular function</span>: specific transcriptional repressor activity; DNA binding. There is experimental evidence f…	FBtr0303564	4546	8	2.08406	2.37546	2.87442	3.81644	2.37371	3.50418	2.15166	1.99525	2.44141	1.96229	2.45124	2.63868	1.16204	0.954109	1.53369	1.92291	1.57284	2.60199	0.491171	1.24836	1	1.74692			5primeCassette	3primeCassette	590	1142		altexon
FBgn0000228	Bsg25D	2L	5278558	The gene Blastoderm-specific gene 25D is referred to in FlyBase by the symbol Dmel\Bsg25D (CG14025, FBgn0000228). It is a protein_coding_gene from Drosophila melanogaster. Its sequence location is 2L:5271728..5278558. It has the cytological map location 25D2-25D3. Its molecular function is unknown. The biological processes in which it is involved are not known. 4 alleles are reported. No phenotyp…	FBtr0302568	4559	7	7.28984	5.64039	8.16468	0	3.0896	3.75532	7.59164	7.07025	5.09341	6.74356	1.78819	10.0862	2.89413	6.08984	5.5828	3.77071	5.51409	6.12263	0.0403747	0.729432	1	0.933827		Up					220	altexon
FBgn0000228	Bsg25D	2L	5278558	The gene Blastoderm-specific gene 25D is referred to in FlyBase by the symbol Dmel\Bsg25D (CG14025, FBgn0000228). It is a protein_coding_gene from Drosophila melanogaster. Its sequence location is 2L:5271728..5278558. It has the cytological map location 25D2-25D3. Its molecular function is unknown. The biological processes in which it is involved are not known. 4 alleles are reported. No phenotyp…	FBtr0079083	4882	3	1.86876	1.10584	1.22117	0	1.74652	1.52231	1.54542	1.0324	1.03427	1.01488	1.24537	1.4333	0.711756	1.27812	1.82055	1.05587	0	2.6318	1	1.02464	1	0.998337							220	altexon
FBgn0000228	Bsg25D	2L	5278558	The gene Blastoderm-specific gene 25D is referred to in FlyBase by the symbol Dmel\Bsg25D (CG14025, FBgn0000228). It is a protein_coding_gene from Drosophila melanogaster. Its sequence location is 2L:5271728..5278558. It has the cytological map location 25D2-25D3. Its molecular function is unknown. The biological processes in which it is involved are not known. 4 alleles are reported. No phenotyp…	FBtr0079085	4062	7	6.24123	4.76458	2.72159	5.1024	2.94148	7.0459	5.07246	3.72256	6.20801	7.8184	5.73508	1.47623	5.99536	6.2018	4.08281	2.72349	7.14205	0	0.855843	0.959525	1	1.10219							220	altexon
FBgn0000250	cact	2L	16326101	The gene cactus is referred to in FlyBase by the symbol Dmel\cact (CG5848, FBgn0000250). It is a protein_coding_gene from Drosophila melanogaster. Its sequence location is 2L:16313029..16326101. It has the cytological map location 35F1. There is experimental evidence that it has the molecular function</span>: protein binding. There is experimental evidence that it is involved in the biological pr…	FBtr0080845	2042	7	39.8272	32.6674	32.0833	33.724	42.5589	42.2423	47.183	47.8474	36.0771	33.9908	37.2172	26.4337	35.1187	27.4677	30.8662	30.6244	31.163	25.3993	0.852696	0.975318	1	1.23508				3primeCassette		422		altexon
FBgn0000250	cact	2L	16326101	The gene cactus is referred to in FlyBase by the symbol Dmel\cact (CG5848, FBgn0000250). It is a protein_coding_gene from Drosophila melanogaster. Its sequence location is 2L:16313029..16326101. It has the cytological map location 35F1. There is experimental evidence that it has the molecular function</span>: protein binding. There is experimental evidence that it is involved in the biological pr…	FBtr0080846	1882	6	16.2137	23.9586	23.3014	22.0463	23.3786	21.5243	17.9137	18.2042	20.9126	22.659	22.6105	26.5572	23.7723	27.0619	26.0895	21.1734	17.0334	25.7557	1	1.01215	1	0.925732				3primeCassette		422		altexon
FBgn0000256	capu	2L	3902860	The gene cappuccino is referred to in FlyBase by the symbol Dmel\capu (CG3399, FBgn0000256). It is a protein_coding_gene from Drosophila melanogaster. Its sequence location is 2L:3872658..3902860. It has the cytological map location 24C8-24C9. There is experimental evidence that it has the molecular function</span>: microtubule binding. There is experimental evidence that it is involved in the bi…	FBtr0077511	4307	9	8.32599	6.74088	6.36372	6.84781	7.4731	5.70794	5.07685	5.6167	7.49813	8.75072	10.1103	9.74783	4.7507	6.21682	5.89123	6.26003	6.67431	5.39893	0.523817	0.885875	1	1.17809			5primeCassette		266			altexon
FBgn0000256	capu	2L	3902860	The gene cappuccino is referred to in FlyBase by the symbol Dmel\capu (CG3399, FBgn0000256). It is a protein_coding_gene from Drosophila melanogaster. Its sequence location is 2L:3872658..3902860. It has the cytological map location 24C8-24C9. There is experimental evidence that it has the molecular function</span>: microtubule binding. There is experimental evidence that it is involved in the bi…	FBtr0077513	3863	8	5.65189	3.35527	5.46465	2.58174	3.89818	3.86849	4.20835	4.17247	3.39769	5.13672	4.45773	2.84626	7.67918	7.17804	3.78462	10.7146	4.83721	2.94608	0.903153	1.02482	1	0.668294			5primeCassette		266			altexon
FBgn0000256	capu	2L	3902860	The gene cappuccino is referred to in FlyBase by the symbol Dmel\capu (CG3399, FBgn0000256). It is a protein_coding_gene from Drosophila melanogaster. Its sequence location is 2L:3872658..3902860. It has the cytological map location 24C8-24C9. There is experimental evidence that it has the molecular function</span>: microtubule binding. There is experimental evidence that it is involved in the bi…	FBtr0290078	4539	9	1.29996	1.42615	1.32777	1.91495	1.8859	1.64343	1.9256	1.99865	3.99692	1.52697	2.23337	2.86298	3.31193	3.29846	7.60609	3.98796	7.1655	3.92508	0.145782	0.653042	1.26913e-07	0.324224			5primeCassette		266			altexon
FBgn0000256	capu	2L	3902860	The gene cappuccino is referred to in FlyBase by the symbol Dmel\capu (CG3399, FBgn0000256). It is a protein_coding_gene from Drosophila melanogaster. Its sequence location is 2L:3872658..3902860. It has the cytological map location 24C8-24C9. There is experimental evidence that it has the molecular function</span>: microtubule binding. There is experimental evidence that it is involved in the bi…	FBtr0290079	3018	6	0	1.05474	0	0	1.39665	1.0477	0	0.999299	0	0	0	1.32504	2.3738	2.36504	1.40978	2.90807	2.6866	1.76098	0.850428	1.52326	0.166622	0.263249			5primeCassette		266			altexon
FBgn0000256	capu	2L	3902860	The gene cappuccino is referred to in FlyBase by the symbol Dmel\capu (CG3399, FBgn0000256). It is a protein_coding_gene from Drosophila melanogaster. Its sequence location is 2L:3872658..3902860. It has the cytological map location 24C8-24C9. There is experimental evidence that it has the molecular function</span>: microtubule binding. There is experimental evidence that it is involved in the bi…	FBtr0290081	4288	8	3.02766	5.23959	3.62315	4.57203	4.00916	3.73471	5.30134	5.63708	4.4722	3.92966	4.4909	4.89544	1.42179	2.27318	4.14667	1.99723	2.93419	2.93577	0.488954	0.842643	1	1.54093			5primeCassette		266			altexon
FBgn0000258	CkIIalpha	3L	23092680	The gene Casein kinase II Î± subunit is referred to in FlyBase by the symbol Dmel\CkIIÎ± (CG17520, FBgn0000258). It is a protein_coding_gene from Drosophila melanogaster. Its sequence location is 3L:23092680..23096562. It has the cytological map location 80D1. There is experimental evidence that it has the molecular function</span>: protein serine/threonine kinase activity. There is experimental …	FBtr0070043	1621	3	0	19.6396	17.1209	10.0831	0	7.26891	30.3897	4.36398	12.4531	14.0714	10.0124	9.86618	7.1238	9.36814	11.4408	8.004	0	16.2935	0.0360178	0.670423	1	1.04172		Up		2				altexon
FBgn0000258	CkIIalpha	3L	23092680	The gene Casein kinase II Î± subunit is referred to in FlyBase by the symbol Dmel\CkIIÎ± (CG17520, FBgn0000258). It is a protein_coding_gene from Drosophila melanogaster. Its sequence location is 3L:23092680..23096562. It has the cytological map location 80D1. There is experimental evidence that it has the molecular function</span>: protein serine/threonine kinase activity. There is experimental …	FBtr0070042	1598	3	30.8377	6.20506	8.49637	15.7619	20.7938	25.9007	0	12.6115	15.7839	9.29928	25.957	20.6432	26.0686	22.5342	0	11.8711	27.2555	0	0.147772	1.27907	1	1.23101				2				altexon
FBgn0000258	CkIIalpha	3L	23092680	The gene Casein kinase II Î± subunit is referred to in FlyBase by the symbol Dmel\CkIIÎ± (CG17520, FBgn0000258). It is a protein_coding_gene from Drosophila melanogaster. Its sequence location is 3L:23092680..23096562. It has the cytological map location 80D1. There is experimental evidence that it has the molecular function</span>: protein serine/threonine kinase activity. There is experimental …	FBtr0070044	1485	2	39.8631	28.304	44.5579	33.8556	44.034	25.9266	37.896	38.6611	36.0098	30.7167	21.8537	25.5787	21.0978	18.5661	21.2308	15.661	16.8147	29.1654	0.369572	1.13541	4.68811e-06	1.76716				2				altexon
FBgn0000259	CkIIbeta	X	11686569	The gene Casein kinase II Î² subunit is referred to in FlyBase by the symbol Dmel\CkIIÎ² (CG15224, FBgn0000259). It is a protein_coding_gene from Drosophila melanogaster. Its sequence location is X:11686569..11694097. It has the cytological map location 10E3. There is experimental evidence that it has the molecular function</span>: protein serine/threonine kinase activity; protein kinase regulato…	FBtr0073562	866	7	6.53688	4.93645	6.64238	5.00699	0	0	7.5573	8.14556	10.4825	9.16122	7.02958	10.3887	10.413	11.4542	9.12832	6.94746	7.19454	3.98754	0.0142245	0.440319	1	0.472942		Up		3primeCassette		72		altexon
FBgn0000259	CkIIbeta	X	11686569	The gene Casein kinase II Î² subunit is referred to in FlyBase by the symbol Dmel\CkIIÎ² (CG15224, FBgn0000259). It is a protein_coding_gene from Drosophila melanogaster. Its sequence location is X:11686569..11694097. It has the cytological map location 10E3. There is experimental evidence that it has the molecular function</span>: protein serine/threonine kinase activity; protein kinase regulato…	FBtr0073558	3122	7	18.2082	15.8396	20.4221	14.0194	13.7855	14.6941	15.9087	11.6167	9.05437	10.7985	11.36	10.2457	8.64756	9.79464	4.70304	4.66163	7.18387	5.42051	0.00205088	1.40568	4.41017e-14	2.39955	Down			3primeCassette		72		altexon
FBgn0000259	CkIIbeta	X	11686569	The gene Casein kinase II Î² subunit is referred to in FlyBase by the symbol Dmel\CkIIÎ² (CG15224, FBgn0000259). It is a protein_coding_gene from Drosophila melanogaster. Its sequence location is X:11686569..11694097. It has the cytological map location 10E3. There is experimental evidence that it has the molecular function</span>: protein serine/threonine kinase activity; protein kinase regulato…	FBtr0073560	1329	7	17.5885	17.8265	21.3898	14.8876	21.7908	25.5808	17.1314	18.1905	15.9475	13.4244	19.0537	16.5472	15.5171	18.2278	7.02875	8.97421	12.7658	22.4977	0.378716	1.18714	1	1.40057				3primeCassette		72		altexon
FBgn0000283	Cp190	3R	11100927	The gene Centrosomal protein 190kD is referred to in FlyBase by the symbol Dmel\Cp190 (CG6384, FBgn0000283). It is a protein_coding_gene from Drosophila melanogaster. Its sequence location is 3R:11096146..11100927. It has the cytological map location 88E9-88E11. There is experimental evidence that it has the molecular function</span>: microtubule binding; chromatin insulator sequence binding. The…	FBtr0083126	4086	5	17.3489	17.8743	16.2801	16.0404	14.2131	17.2107	17.5277	17.2601	16.7958	16.9873	22.0658	21.7732	14.0301	15.0884	11.1051	10.1506	14.0492	12.9432	0.22125	0.880417	1	1.2792			5primeCassette		81			altexon
FBgn0000283	Cp190	3R	11100927	The gene Centrosomal protein 190kD is referred to in FlyBase by the symbol Dmel\Cp190 (CG6384, FBgn0000283). It is a protein_coding_gene from Drosophila melanogaster. Its sequence location is 3R:11096146..11100927. It has the cytological map location 88E9-88E11. There is experimental evidence that it has the molecular function</span>: microtubule binding; chromatin insulator sequence binding. The…	FBtr0083127	4184	4	1.89771	0	0	2.05378	2.77065	0	3.32506	4.08692	2.16996	1.89592	0	0	1.64528	2.28926	5.04303	4.14282	7.15053	5.60623	0.132388	0.591562	2.97378e-08	0.262492			5primeCassette		81			altexon
FBgn0000286	Cf2	2L	4883341	The gene Chorion factor 2 is referred to in FlyBase by the symbol Dmel\Cf2 (CG11924, FBgn0000286). It is a protein_coding_gene from Drosophila melanogaster. Its sequence location is 2L:4877289..4883341. It has the cytological map location 25B1. There is experimental evidence that it has the molecular function</span>: RNA polymerase II transcription factor activity; DNA binding. It is reported to …	FBtr0089647	3530	4	9.70329	9.0637	5.39354	0	3.98423	5.14096	5.53411	6.56239	6.28782	2.24115	4.88253	8.4955	4.51532	6.56865	0	11.7453	8.1654	7.64795	1	0.980747	1	0.863007			228					altexon
FBgn0000286	Cf2	2L	4883341	The gene Chorion factor 2 is referred to in FlyBase by the symbol Dmel\Cf2 (CG11924, FBgn0000286). It is a protein_coding_gene from Drosophila melanogaster. Its sequence location is 2L:4877289..4883341. It has the cytological map location 25B1. There is experimental evidence that it has the molecular function</span>: RNA polymerase II transcription factor activity; DNA binding. It is reported to …	FBtr0089649	3818	4	9.1332	6.50653	9.01656	12.2384	9.27788	7.0018	10.7711	8.44482	10.0424	11.9519	10.3478	4.18868	9.91742	6.76852	7.11155	3.78374	8.00467	5.36611	0.822263	0.953855	1	1.29846			228					altexon
FBgn0000289	cg	2R	10061175	The gene combgap is referred to in FlyBase by the symbol Dmel\cg (CG8367, FBgn0000289). It is a protein_coding_gene from Drosophila melanogaster. Its sequence location is 2R:10061175..10070345. It has the cytological map location 50E1. It is reported to have molecular function</span>: transcription factor activity. There is experimental evidence that it is involved in the biological process</span…	FBtr0087528	3142	11	3.00164	4.76613	3.78236	4.16099	3.42735	3.4009	5.18489	6.09085	4.49883	4.41619	5.48249	6.99929	4.25834	4.53518	4.73701	7.29592	3.38369	3.38575	0.0842406	0.689857	1	0.816766			455	3primeCassette		1630	303	altexon
FBgn0000289	cg	2R	10061175	The gene combgap is referred to in FlyBase by the symbol Dmel\cg (CG8367, FBgn0000289). It is a protein_coding_gene from Drosophila melanogaster. Its sequence location is 2R:10061175..10070345. It has the cytological map location 50E1. It is reported to have molecular function</span>: transcription factor activity. There is experimental evidence that it is involved in the biological process</span…	FBtr0112795	4628	13	22.3326	20.6635	22.0308	20.2894	17.1909	17.5172	24.359	22.6389	23.7663	20.3545	23.2074	22.8949	21.4838	20.4335	17.7592	18.1893	18.5794	17.8071	0.104171	0.87468	1	1.05052			455	3primeCassette		1630	303	altexon
FBgn0000289	cg	2R	10061175	The gene combgap is referred to in FlyBase by the symbol Dmel\cg (CG8367, FBgn0000289). It is a protein_coding_gene from Drosophila melanogaster. Its sequence location is 2R:10061175..10070345. It has the cytological map location 50E1. It is reported to have molecular function</span>: transcription factor activity. There is experimental evidence that it is involved in the biological process</span…	FBtr0290035	4717	12	7.15748	5.94309	7.30307	8.31769	8.18533	7.00902	8.28431	7.69005	8.13048	9.88235	10.0933	8.68849	7.19062	8.12699	8.16388	4.90132	8.94212	11.0789	0.184925	0.832225	1	0.907277			455	3primeCassette		1630	303	altexon
FBgn0000307	chif	2L	16352600	The gene chiffon is referred to in FlyBase by the symbol Dmel\chif (CG5813, FBgn0000307). It is a protein_coding_gene from Drosophila melanogaster. Its sequence location is 2L:16342428..16352600. It has the cytological map location 35F1-35F12. An electronic pipeline based on InterPro domains suggests that it has the molecular function</span>: zinc ion binding; DNA binding. There is experimental e…	FBtr0080838	6598	3	6.23714	0	2.73413	3.96371	4.38064	3.87233	3.97634	7.32796	6.271	9.02145	5.53063	6.66604	3.89239	3.6027	7.31463	6.31576	7.21124	9.7071	3.16528e-07	0.54695	0.000215328	0.557727	Down			3primeCassette		877		altexon
FBgn0000307	chif	2L	16352600	The gene chiffon is referred to in FlyBase by the symbol Dmel\chif (CG5813, FBgn0000307). It is a protein_coding_gene from Drosophila melanogaster. Its sequence location is 2L:16342428..16352600. It has the cytological map location 35F1-35F12. An electronic pipeline based on InterPro domains suggests that it has the molecular function</span>: zinc ion binding; DNA binding. There is experimental e…	FBtr0080839	6555	2	11.7312	16.8587	15.177	11.8382	10.1778	12.3616	14.373	11.5271	11.7003	9.22593	13.1378	12.6571	8.63361	8.74203	5.04142	4.59467	7.11449	5.72785	0.496108	1.07606	6.63599e-16	1.96077				3primeCassette		877		altexon
FBgn0000308	chic	2L	5981025	The gene chickadee is referred to in FlyBase by the symbol Dmel\chic (CG9553, FBgn0000308). It is a protein_coding_gene from Drosophila melanogaster. Its sequence location is 2L:5972900..5981025. It has the cytological map location 26A5-26B2. There is experimental evidence that it has the molecular function</span>: protein binding. There is experimental evidence for 11 unique biological process</…	FBtr0079233	1315	4	77.8772	78.4753	103.492	73.9578	88.9735	64.1167	79.7669	44.4433	40.6863	49.7658	71.6376	51.6902	43.6293	52.4402	31.8288	26.1947	27.7817	46.4824	1.85631e-07	1.44055	4.02227e-25	2.13215	Down		5primeCassette		75		159
FBgn0000308	chic	2L	5981025	The gene chickadee is referred to in FlyBase by the symbol Dmel\chic (CG9553, FBgn0000308). It is a protein_coding_gene from Drosophila melanogaster. Its sequence location is 2L:5972900..5981025. It has the cytological map location 26A5-26B2. There is experimental evidence that it has the molecular function</span>: protein binding. There is experimental evidence for 11 unique biological process</…	FBtr0079235	1399	4	94.0294	107.525	84.2331	96.042	115.854	118.019	97.6913	95.0569	105.309	106.328	104.294	105.033	124.937	111.007	84.3631	73.06	90.9118	83.8641	1	1.00324	1	1.08371			5primeCassette		75		159
FBgn0000319	Chc	X	15729507	The gene Clathrin heavy chain is referred to in FlyBase by the symbol Dmel\Chc (CG9012, FBgn0000319). It is a protein_coding_gene from Drosophila melanogaster. Its sequence location is X:15722019..15729507. It has the cytological map location 13F5-13F7. An electronic pipeline based on InterPro domains suggests that it has the molecular function</span>: structural molecule activity; protein bindin…	FBtr0074181	5718	7	6.13706	5.39135	5.06459	0	0	0	9.99756	4.75928	6.00128	7.63243	6.02631	4.89475	12.3448	0	0	0	0	0	6.40138e-11	0.424321	1	1.35124		Up						altexon
FBgn0000319	Chc	X	15729507	The gene Clathrin heavy chain is referred to in FlyBase by the symbol Dmel\Chc (CG9012, FBgn0000319). It is a protein_coding_gene from Drosophila melanogaster. Its sequence location is X:15722019..15729507. It has the cytological map location 13F5-13F7. An electronic pipeline based on InterPro domains suggests that it has the molecular function</span>: structural molecule activity; protein bindin…	FBtr0074179	5680	7	43.0255	45.0383	53.6824	54.9569	43.4977	46.5369	51.7473	48.7763	54.3643	65.4737	60.6505	52.6199	63.0245	61.382	40.6153	53.0317	67.8568	66.7847	0.000150092	0.859443	7.41741e-06	0.812991	Down							altexon
FBgn0000320	eya	2L	6546972	The gene eyes absent is referred to in FlyBase by the symbol Dmel\eya (CG9554, FBgn0000320). It is a protein_coding_gene from Drosophila melanogaster. Its sequence location is 2L:6527449..6546972. It has the cytological map location 26E1-26E2. There is experimental evidence that it has the molecular function</span>: protein tyrosine phosphatase activity. There is experimental evidence for 12 uniq…	FBtr0079334	3314	5	4.27846	5.84082	4.71642	6.25514	7.42645	7.0577	6.54914	6.99141	5.78761	8.08204	4.59277	8.14415	8.94306	8.35914	7.93223	6.24979	8.955	4.53209	0.588104	0.886116	1	0.79106			5primeCassette		524			altexon
FBgn0000320	eya	2L	6546972	The gene eyes absent is referred to in FlyBase by the symbol Dmel\eya (CG9554, FBgn0000320). It is a protein_coding_gene from Drosophila melanogaster. Its sequence location is 2L:6527449..6546972. It has the cytological map location 26E1-26E2. There is experimental evidence that it has the molecular function</span>: protein tyrosine phosphatase activity. There is experimental evidence for 12 uniq…	FBtr0079335	3073	5	3.75759	3.83237	2.36997	3.1999	4.17038	1.76352	2.8099	2.29508	3.6078	1.61128	3.62059	0	4.05379	3.44022	6.62186	5.98289	2.26364	5.86844	0.338338	1.36925	1	0.676343			5primeCassette		524			altexon
FBgn0000338	cnc	3R	19047683	The gene cap-n-collar is referred to in FlyBase by the symbol Dmel\cnc (CG17894, FBgn0000338). It is a protein_coding_gene from Drosophila melanogaster. Its sequence location is 3R:19011300..19047683. It has the cytological map location 94E4-94E7. There is experimental evidence that it has the molecular function</span>: DNA binding. There is experimental evidence that it is involved in the biolog…	FBtr0084394	3794	3	6.40309	6.21938	8.01783	4.34329	4.54673	3.40291	3.70695	2.92185	2.39637	4.97058	3.2055	2.63461	5.98816	4.50329	2.26446	2.48101	5.01435	0	0.00453467	1.66029	1	1.62623		Up	5primeCassette		116			altexon
FBgn0000338	cnc	3R	19047683	The gene cap-n-collar is referred to in FlyBase by the symbol Dmel\cnc (CG17894, FBgn0000338). It is a protein_coding_gene from Drosophila melanogaster. Its sequence location is 3R:19011300..19047683. It has the cytological map location 94E4-94E7. There is experimental evidence that it has the molecular function</span>: DNA binding. There is experimental evidence that it is involved in the biolog…	FBtr0084392	6703	11	13.1951	12.6735	14.1641	15.1382	13.3012	13.6747	17.9463	18.9355	14.4538	17.014	14.0606	15.0618	13.4596	16.2273	15.5305	14.2308	15.9038	21.3086	0.0272499	0.842772	1	0.849848		Up	5primeCassette		116			altexon
FBgn0000338	cnc	3R	19047683	The gene cap-n-collar is referred to in FlyBase by the symbol Dmel\cnc (CG17894, FBgn0000338). It is a protein_coding_gene from Drosophila melanogaster. Its sequence location is 3R:19011300..19047683. It has the cytological map location 94E4-94E7. There is experimental evidence that it has the molecular function</span>: DNA binding. There is experimental evidence that it is involved in the biolog…	FBtr0084398	3479	2	38.3334	30.5804	35.0778	29.8206	28.104	19.0494	29.8426	22.0071	21.1745	14.2461	21.5523	19.2507	23.4923	17.948	11.7394	13.1626	21.4328	15.1749	1.06723e-06	1.41298	8.01595e-14	1.7578	Down		5primeCassette		116			altexon
FBgn0000338	cnc	3R	19047683	The gene cap-n-collar is referred to in FlyBase by the symbol Dmel\cnc (CG17894, FBgn0000338). It is a protein_coding_gene from Drosophila melanogaster. Its sequence location is 3R:19011300..19047683. It has the cytological map location 94E4-94E7. There is experimental evidence that it has the molecular function</span>: DNA binding. There is experimental evidence that it is involved in the biolog…	FBtr0084393	5132	7	4.82642	6.70985	6.05711	9.53835	6.29168	10.3475	7.17416	7.26216	7.47035	5.79579	6.31863	4.86934	2.03464	4.51082	6.1826	5.61123	5.60793	4.1787	0.529169	1.12549	0.346286	1.55625			5primeCassette		116			altexon
FBgn0000339	cni	2L	16310736	The gene cornichon is referred to in FlyBase by the symbol Dmel\cni (CG5855, FBgn0000339). It is a protein_coding_gene from Drosophila melanogaster. Its sequence location is 2L:16309594..16310736. It has the cytological map location 35F1. Its molecular function is unknown. There is experimental evidence that it is involved in the biological process</span>: blastoderm segmentation; establishment o…	FBtr0080848	823	5	31.9251	13.1878	21.5572	16.017	22.1377	13.0661	23.5329	11.0284	14.7187	13.2462	8.64652	26.7221	12.1209	4.17927	8.51566	7.33653	9.86013	6.46399	0.564739	1.20426	0.0119689	2.43192			5primeCassette		46			altexon
FBgn0000339	cni	2L	16310736	The gene cornichon is referred to in FlyBase by the symbol Dmel\cni (CG5855, FBgn0000339). It is a protein_coding_gene from Drosophila melanogaster. Its sequence location is 2L:16309594..16310736. It has the cytological map location 35F1. Its molecular function is unknown. There is experimental evidence that it is involved in the biological process</span>: blastoderm segmentation; establishment o…	FBtr0080849	836	4	4.55843	15.3914	11.5001	14.3555	14.1264	21.5031	10.5192	20.4772	16.8985	16.6066	26.6224	7.1732	16.0254	28.1249	12.3992	14.4459	8.33411	20.4881	0.560307	0.828456	1	0.815836			5primeCassette		46			altexon
FBgn0000363	cpo	3R	13757595	The gene couch potato is referred to in FlyBase by the symbol Dmel\cpo (CG31243, FBgn0000363). It is a protein_coding_gene from Drosophila melanogaster. Its sequence location is 3R:13757595..13841501. It has the cytological map location 90D1-90E1. Based on sequence similarity, it is predicted to have molecular function</span>: mRNA binding. There is experimental evidence that it is involved in th…	FBtr0300241	6130	12	31.0996	28.7541	39.9857	27.6177	26.6393	21.2371	25.4643	27.4435	23.0469	24.1044	25.7842	15.9804	16.9446	12.479	8.78279	12.5741	21.5439	20.6688	9.70337e-05	1.23628	9.40551e-32	1.88545	Down		5primeCassette	1047	580		617	altexon
FBgn0000363	cpo	3R	13757595	The gene couch potato is referred to in FlyBase by the symbol Dmel\cpo (CG31243, FBgn0000363). It is a protein_coding_gene from Drosophila melanogaster. Its sequence location is 3R:13757595..13841501. It has the cytological map location 90D1-90E1. Based on sequence similarity, it is predicted to have molecular function</span>: mRNA binding. There is experimental evidence that it is involved in th…	FBtr0083537	6059	12	27.4502	28.9063	28.0184	29.1871	23.5897	28.1422	30.5948	24.2769	23.9849	24.3849	28.4294	38.9351	12.2464	15.3273	18.2681	13.1855	7.48567	12.2699	0.707658	0.968864	1.47766e-39	2.09809			5primeCassette	1047	580		617	altexon
FBgn0000363	cpo	3R	13757595	The gene couch potato is referred to in FlyBase by the symbol Dmel\cpo (CG31243, FBgn0000363). It is a protein_coding_gene from Drosophila melanogaster. Its sequence location is 3R:13757595..13841501. It has the cytological map location 90D1-90E1. Based on sequence similarity, it is predicted to have molecular function</span>: mRNA binding. There is experimental evidence that it is involved in th…	FBtr0300242	4525	11	5.34181	4.0384	0	3.39437	6.12829	4.93106	5.04244	3.56527	6.02028	5.69822	5.59803	7.06915	3.12566	2.70977	6.24084	5.59728	6.17937	3.74081	0.0590089	0.725201	1	0.867111			5primeCassette	1047	580		617	altexon
FBgn0000370	crc	2L	21310854	The gene cryptocephal is referred to in FlyBase by the symbol Dmel\crc (CG8669, FBgn0000370). It is a protein_coding_gene from Drosophila melanogaster. Its sequence location is 2L:21310854..21319536. It has the cytological map location 39C2-39C3. There is experimental evidence that it has the molecular function</span>: transcription regulator activity. There is experimental evidence that it is in…	FBtr0081512	1926	5	346.02	331.47	373.521	358.298	362.428	369.631	376.077	348.362	363.09	366.085	352.483	355.518	432.093	429.16	396.687	404.008	387.025	380.707	0.82837	0.990633	3.78724e-05	0.881337			5primeCassette		179			altexon
FBgn0000370	crc	2L	21310854	The gene cryptocephal is referred to in FlyBase by the symbol Dmel\crc (CG8669, FBgn0000370). It is a protein_coding_gene from Drosophila melanogaster. Its sequence location is 2L:21310854..21319536. It has the cytological map location 39C2-39C3. There is experimental evidence that it has the molecular function</span>: transcription regulator activity. There is experimental evidence that it is in…	FBtr0081513	2518	3	60.8973	54.6297	51.4327	48.6026	55.8646	53.3358	55.1006	46.8125	52.098	57.1091	44.6727	49.6228	75.033	76.547	56.2414	55.8003	64.3962	65.1469	0.49517	1.06335	0.692307	0.826022			5primeCassette		179			altexon
FBgn0000382	csw	X	1988269	The gene corkscrew is referred to in FlyBase by the symbol Dmel\csw (CG3954, FBgn0000382). It is a protein_coding_gene from Drosophila melanogaster. Its sequence location is X:1988269..2007698. It has the cytological map location 2D1-2D2. There is experimental evidence that it has the molecular function</span>: protein tyrosine phosphatase activity; protein binding. There is experimental evidence…	FBtr0070380	4107	9	40.7824	41.8656	47.9217	31.6843	40.7943	44.1055	43.7618	33.6046	32.433	23.6583	27.8826	31.8841	17.6997	15.6534	9.73483	15.0301	8.21625	17.2895	7.02159e-06	1.2791	1.42499e-74	2.95555	Down		5primeCassette	1	629			altexon
FBgn0000382	csw	X	1988269	The gene corkscrew is referred to in FlyBase by the symbol Dmel\csw (CG3954, FBgn0000382). It is a protein_coding_gene from Drosophila melanogaster. Its sequence location is X:1988269..2007698. It has the cytological map location 2D1-2D2. There is experimental evidence that it has the molecular function</span>: protein tyrosine phosphatase activity; protein binding. There is experimental evidence…	FBtr0070378	4558	11	37.7289	36.3009	33.094	39.2602	30.8795	26.9168	29.7715	36.0272	37.6366	41.1219	43.1224	35.0891	34.7217	37.5465	40.9087	32.5356	47.8143	41.1151	0.204731	0.916557	1	0.870178			5primeCassette	1	629			altexon
FBgn0000382	csw	X	1988269	The gene corkscrew is referred to in FlyBase by the symbol Dmel\csw (CG3954, FBgn0000382). It is a protein_coding_gene from Drosophila melanogaster. Its sequence location is X:1988269..2007698. It has the cytological map location 2D1-2D2. There is experimental evidence that it has the molecular function</span>: protein tyrosine phosphatase activity; protein binding. There is experimental evidence…	FBtr0070379	4769	8	8.03374	6.99344	7.23112	9.58149	7.65522	5.38799	7.97776	9.08396	10.1557	13.5217	8.28866	7.33602	6.9039	7.44745	9.54851	10.7767	10.734	9.59216	0.0689453	0.796308	1	0.816014			5primeCassette	1	629			altexon
FBgn0000414	Dab	3L	16706242	The gene Disabled is referred to in FlyBase by the symbol Dmel\Dab (CG9695, FBgn0000414). It is a protein_coding_gene from Drosophila melanogaster. Its sequence location is 3L:16706242..16717089. It has the cytological map location 73C1. There is experimental evidence that it has the molecular function</span>: SH2 domain binding; protein binding; SH3 domain binding. There is experimental evidence…	FBtr0075318	8393	10	17.0328	16.388	17.1036	16.9074	13.7023	14.4828	19.1246	19.0852	18.276	20.0864	19.9197	21.438	12.7932	11.7827	10.0886	11.3671	18.7353	11.3098	0.000195498	0.810794	0.209079	1.25685		Up	724	240				altexon
FBgn0000414	Dab	3L	16706242	The gene Disabled is referred to in FlyBase by the symbol Dmel\Dab (CG9695, FBgn0000414). It is a protein_coding_gene from Drosophila melanogaster. Its sequence location is 3L:16706242..16717089. It has the cytological map location 73C1. There is experimental evidence that it has the molecular function</span>: SH2 domain binding; protein binding; SH3 domain binding. There is experimental evidence…	FBtr0300196	7243	11	0	2.79262	0	3.26833	2.35725	1.47645	2.57925	5.28522	7.38026	5.33992	6.71112	3.3121	8.00722	8.60008	11.6231	10.5595	7.39334	13.283	2.2725e-16	0.326074	2.65737e-58	0.167833	Down		724	240				altexon
FBgn0000416	Sap-r	3R	26714795	The gene Saposin-related is referred to in FlyBase by the symbol Dmel\Sap-r (CG12070, FBgn0000416). It is a protein_coding_gene from Drosophila melanogaster. Its sequence location is 3R:26709186..26714795. It has the cytological map location 100A6-100A7. Its molecular function is unknown. There is experimental evidence that it is involved in the biological process</span>: dsRNA transport. 10 alle…	FBtr0085713	3451	7	178.222	143.273	178.156	131.987	159.022	177.557	235.278	193.251	168.723	171.838	150.336	177.269	98.5652	129.333	38.6325	40.8467	115.374	98.2295	7.05434e-06	0.88285	1.33376e-100	1.85845			5primeCassette		189			altexon
FBgn0000416	Sap-r	3R	26714795	The gene Saposin-related is referred to in FlyBase by the symbol Dmel\Sap-r (CG12070, FBgn0000416). It is a protein_coding_gene from Drosophila melanogaster. Its sequence location is 3R:26709186..26714795. It has the cytological map location 100A6-100A7. Its molecular function is unknown. There is experimental evidence that it is involved in the biological process</span>: dsRNA transport. 10 alle…	FBtr0085714	3349	6	29.6325	54.1653	27.4531	66.0258	42.0036	25.8375	28.242	57.4481	47.9064	48.8612	48.1017	25.0717	200.968	173.578	171.429	171.922	147.368	172.652	0.718435	0.958874	0	0.236164			5primeCassette		189			altexon
FBgn0000422	Ddc	2L	19120300	The gene Dopa decarboxylase is referred to in FlyBase by the symbol Dmel\Ddc (CG10697, FBgn0000422). It is a protein_coding_gene from Drosophila melanogaster. Its sequence location is 2L:19116480..19120300. It has the cytological map location 37C1. There is experimental evidence that it has the molecular function</span>: aromatic-L-amino-acid decarboxylase activity. There is experimental evidence…	FBtr0081166	1926	3	0	4.45738	0	4.52524	7.16418	7.65822	0	4.70294	0	8.77409	4.72642	0	12.0098	8.65915	15.9211	26.4891	11.5527	15.8374	0.597099	1.31686	1.04049e-14	0.265743							156
FBgn0000422	Ddc	2L	19120300	The gene Dopa decarboxylase is referred to in FlyBase by the symbol Dmel\Ddc (CG10697, FBgn0000422). It is a protein_coding_gene from Drosophila melanogaster. Its sequence location is 2L:19116480..19120300. It has the cytological map location 37C1. There is experimental evidence that it has the molecular function</span>: aromatic-L-amino-acid decarboxylase activity. There is experimental evidence…	FBtr0081167	2082	4	5.14416	10.275	5.26127	11.446	7.74251	7.18119	7.32276	10.6414	10.1748	10.4827	5.36439	7.68175	3.7204	8.07382	13.5488	9.13248	18.2917	9.4457	0.712258	0.910629	1	0.756276							156
FBgn0000422	Ddc	2L	19120300	The gene Dopa decarboxylase is referred to in FlyBase by the symbol Dmel\Ddc (CG10697, FBgn0000422). It is a protein_coding_gene from Drosophila melanogaster. Its sequence location is 2L:19116480..19120300. It has the cytological map location 37C1. There is experimental evidence that it has the molecular function</span>: aromatic-L-amino-acid decarboxylase activity. There is experimental evidence…	FBtr0290291	2777	2	51.8363	42.1922	46.568	40.5224	42.9319	38.4046	41.8122	39.9086	48.3289	48.2093	52.9014	50.0342	29.6392	26.2873	32.4927	30.0218	30.9839	29.0434	0.413023	0.933359	3.28106e-07	1.4706							156
FBgn0000448	Hr46	2R	6124853	The gene Hormone receptor-like in 46 is referred to in FlyBase by the symbol Dmel\Hr46 (CG33183, FBgn0000448). It is a protein_coding_gene from Drosophila melanogaster. Its sequence location is 2R:6092959..6124853. It has the cytological map location 46F5-46F7. There is experimental evidence that it has the molecular function</span>: protein binding; ligand-dependent nuclear receptor activity. Th…	FBtr0088366	5250	9	11.5172	9.23171	10.2052	12.6721	13.4808	10.7647	10.3481	14.0065	11.7257	10.3869	13.8937	13.7089	6.94762	7.26556	11.5365	10.7726	11.4614	9.73313	0.539106	0.916318	1	1.17594			5primeCassette		1368			altexon
FBgn0000448	Hr46	2R	6124853	The gene Hormone receptor-like in 46 is referred to in FlyBase by the symbol Dmel\Hr46 (CG33183, FBgn0000448). It is a protein_coding_gene from Drosophila melanogaster. Its sequence location is 2R:6092959..6124853. It has the cytological map location 46F5-46F7. There is experimental evidence that it has the molecular function</span>: protein binding; ligand-dependent nuclear receptor activity. Th…	FBtr0088368	4244	9	0	8.30093	12.7776	6.40899	0	4.03774	6.83858	3.32513	4.28001	1.63064	4.05965	5.41738	2.95513	2.72667	0.967957	0.956192	4.05367	5.15341	0.342894	1.23939	0.264557	1.88355			5primeCassette		1368			altexon
FBgn0000454	Dip-B	3R	9608012	The gene Dipeptidase B is referred to in FlyBase by the symbol Dmel\Dip-B (CG9285, FBgn0000454). It is a protein_coding_gene from Drosophila melanogaster. Its sequence location is 3R:9608012..9611401. It has the cytological map location 87F13. There is experimental evidence that it has the molecular function</span>: tripeptidyl-peptidase activity; dipeptidyl-peptidase activity. There is experimen…	FBtr0082833	1941	4	13.8519	19.875	21.2142	19.0718	11.1341	10.5005	22.3382	24.3907	24.9498	22.481	15.1522	19.5696	39.5975	35.7414	44.6434	56.085	43.382	43.872	0.0162991	0.742135	1.84472e-31	0.363235	Down		5primeCassette		162			altexon
FBgn0000454	Dip-B	3R	9608012	The gene Dipeptidase B is referred to in FlyBase by the symbol Dmel\Dip-B (CG9285, FBgn0000454). It is a protein_coding_gene from Drosophila melanogaster. Its sequence location is 3R:9608012..9611401. It has the cytological map location 87F13. There is experimental evidence that it has the molecular function</span>: tripeptidyl-peptidase activity; dipeptidyl-peptidase activity. There is experimen…	FBtr0082831	2035	5	15.3636	8.5224	7.78809	8.67206	19.9445	19.2907	11.1862	10.397	7.4454	12.6735	11.4505	11.789	9.37277	13.4604	10.9951	0	0	0	0.27409	1.22543	1.41932e-05	2.35251			5primeCassette		162			altexon
FBgn0000464	Lar	2L	19606569	The gene Leukocyte-antigen-related-like is referred to in FlyBase by the symbol Dmel\Lar (CG10443, FBgn0000464). It is a protein_coding_gene from Drosophila melanogaster. Its sequence location is 2L:19606569..19731561. It has the cytological map location 37F2-38A2. There is experimental evidence that it has the molecular function</span>: protein tyrosine phosphatase activity. There is experimenta…	FBtr0081260	7606	17	27.8005	27.259	25.744	25.5484	21.8943	17.5367	30.2254	27.8155	26.0055	31.4219	36.6314	29.833	22.2165	22.1362	28.2058	25	31.2447	24.9827	1.68057e-06	0.801301	1	0.947958		Up	5primeCassette		513		46	altexon
FBgn0000464	Lar	2L	19606569	The gene Leukocyte-antigen-related-like is referred to in FlyBase by the symbol Dmel\Lar (CG10443, FBgn0000464). It is a protein_coding_gene from Drosophila melanogaster. Its sequence location is 2L:19606569..19731561. It has the cytological map location 37F2-38A2. There is experimental evidence that it has the molecular function</span>: protein tyrosine phosphatase activity. There is experimenta…	FBtr0112800	7948	18	9.80957	9.73863	10.4513	10.0301	8.52443	11.9222	9.56416	11.6609	14.8517	8.35735	9.05422	14.2119	5.50009	6.73235	6.04629	5.88685	4.93643	10.2078	0.21476	0.893295	2.41371e-05	1.53845			5primeCassette		513		46	altexon
FBgn0000479	dnc	X	3070475	The gene dunce is referred to in FlyBase by the symbol Dmel\dnc (CG32498, FBgn0000479). It is a protein_coding_gene from Drosophila melanogaster. Its sequence location is X:3070475..3233360. It has the cytological map location 3C9-3D1. Based on sequence similarity, it is predicted to have molecular function</span>: 3',5'-cyclic-AMP phosphodiesterase activity. There is experimental evidence that i…	FBtr0070512	3792	13	4.72182	2.25904	0	3.12565	0	1.14202	2.33697	5.5777	4.25933	5.75532	5.34257	5.53584	4.77809	7.21468	0	0	3.80288	3.07045	2.98051e-06	0.39341	1	0.600721		Up					39	altexon
FBgn0000479	dnc	X	3070475	The gene dunce is referred to in FlyBase by the symbol Dmel\dnc (CG32498, FBgn0000479). It is a protein_coding_gene from Drosophila melanogaster. Its sequence location is X:3070475..3233360. It has the cytological map location 3C9-3D1. Based on sequence similarity, it is predicted to have molecular function</span>: 3',5'-cyclic-AMP phosphodiesterase activity. There is experimental evidence that i…	FBtr0070509	4091	15	8.8306	11.0128	7.8855	10.9197	8.9322	8.60678	8.49707	9.11192	9.37357	6.78351	12.1301	10.7511	5.42181	6.95706	7.0423	10.0401	7.66361	8.78702	1	0.991885	1	1.22381							39	altexon
FBgn0000479	dnc	X	3070475	The gene dunce is referred to in FlyBase by the symbol Dmel\dnc (CG32498, FBgn0000479). It is a protein_coding_gene from Drosophila melanogaster. Its sequence location is X:3070475..3233360. It has the cytological map location 3C9-3D1. Based on sequence similarity, it is predicted to have molecular function</span>: 3',5'-cyclic-AMP phosphodiesterase activity. There is experimental evidence that i…	FBtr0070515	3828	14	9.44968	12.3309	11.4503	11.117	10.6604	8.1007	10.4727	8.68623	8.4379	8.28751	12.4345	10.4452	3.9243	0	8.06614	8.00584	8.49107	7.29211	0.771747	1.07394	0.0014953	1.76383							39	altexon
FBgn0000479	dnc	X	3070475	The gene dunce is referred to in FlyBase by the symbol Dmel\dnc (CG32498, FBgn0000479). It is a protein_coding_gene from Drosophila melanogaster. Its sequence location is X:3070475..3233360. It has the cytological map location 3C9-3D1. Based on sequence similarity, it is predicted to have molecular function</span>: 3',5'-cyclic-AMP phosphodiesterase activity. There is experimental evidence that i…	FBtr0070517	2841	12	5.35728	7.16745	4.66916	6.90067	7.53293	4.89886	6.88858	7.80123	6.04203	7.32924	9.26819	8.79632	4.08023	6.01635	4.30466	4.2695	4.41192	3.4375	0.275778	0.791889	1	1.37731							39	altexon
FBgn0000479	dnc	X	3070475	The gene dunce is referred to in FlyBase by the symbol Dmel\dnc (CG32498, FBgn0000479). It is a protein_coding_gene from Drosophila melanogaster. Its sequence location is X:3070475..3233360. It has the cytological map location 3C9-3D1. Based on sequence similarity, it is predicted to have molecular function</span>: 3',5'-cyclic-AMP phosphodiesterase activity. There is experimental evidence that i…	FBtr0070518	2386	12	4.3336	2.72052	3.94681	3.21056	1.83758	4.00634	4.08189	3.37882	2.54127	2.90688	1.70699	7.54159	0	1.13792	1.90622	1.50217	0	0	0.872	0.905132	0.00537058	4.41136							39	altexon
FBgn0000479	dnc	X	3070475	The gene dunce is referred to in FlyBase by the symbol Dmel\dnc (CG32498, FBgn0000479). It is a protein_coding_gene from Drosophila melanogaster. Its sequence location is X:3070475..3233360. It has the cytological map location 3C9-3D1. Based on sequence similarity, it is predicted to have molecular function</span>: 3',5'-cyclic-AMP phosphodiesterase activity. There is experimental evidence that i…	FBtr0070519	3106	11	2.98258	3.10467	2.68069	3.49092	2.42854	1.40007	3.47969	2.59597	2.27661	2.23264	2.93667	4.50582	1.98798	1.97961	3.41037	2.21046	3.7895	2.89009	0.844308	0.892391	1	0.988902							39	altexon
FBgn0000479	dnc	X	3070475	The gene dunce is referred to in FlyBase by the symbol Dmel\dnc (CG32498, FBgn0000479). It is a protein_coding_gene from Drosophila melanogaster. Its sequence location is X:3070475..3233360. It has the cytological map location 3C9-3D1. Based on sequence similarity, it is predicted to have molecular function</span>: 3',5'-cyclic-AMP phosphodiesterase activity. There is experimental evidence that i…	FBtr0070521	2435	10	6.13903	3.55891	4.87288	5.36492	4.8506	3.52689	6.64519	4.96554	5.3873	4.06947	4.58032	5.74725	3.70322	2.92593	1.74264	1.72504	3.32429	4.09432	0.840501	0.901837	1	1.61647							39	altexon
FBgn0000479	dnc	X	3070475	The gene dunce is referred to in FlyBase by the symbol Dmel\dnc (CG32498, FBgn0000479). It is a protein_coding_gene from Drosophila melanogaster. Its sequence location is X:3070475..3233360. It has the cytological map location 3C9-3D1. Based on sequence similarity, it is predicted to have molecular function</span>: 3',5'-cyclic-AMP phosphodiesterase activity. There is experimental evidence that i…	FBtr0070522	2167	8	2.66126	2.47495	2.71045	2.51227	1.50864	1.49526	1.52896	2.78831	2.32876	2.74678	2.33846	2.3064	0	1.25716	1.67013	0	1.70094	0	0.982142	0.951926	1	2.88724							39	altexon
FBgn0000490	dpp	2L	2428454	The gene decapentaplegic is referred to in FlyBase by the symbol Dmel\dpp (CG9885, FBgn0000490). It is a protein_coding_gene from Drosophila melanogaster. Its sequence location is 2L:2428454..2459609. It has the cytological map location 22F1-22F3. There is experimental evidence that it has the molecular function</span>: specific transcriptional repressor activity; protein heterodimerization activ…	FBtr0077771	3427	3	2.7563	3.45356	3.47351	4.43701	3.45114	3.72986	3.48211	2.94101	2.94623	4.63294	3.25351	3.50021	3.38971	3.91638	4.11034	3.28429	3.12426	2.85597	1	1.02628	1	1.03			5primeCassette		597			altexon
FBgn0000490	dpp	2L	2428454	The gene decapentaplegic is referred to in FlyBase by the symbol Dmel\dpp (CG9885, FBgn0000490). It is a protein_coding_gene from Drosophila melanogaster. Its sequence location is 2L:2428454..2459609. It has the cytological map location 22F1-22F3. There is experimental evidence that it has the molecular function</span>: specific transcriptional repressor activity; protein heterodimerization activ…	FBtr0077773	4238	3	3.80467	2.54733	2.54971	2.84047	3.53691	2.77215	3.31192	2.37805	3.80663	1.86969	3.34479	1.65093	1.66537	2.09408	1.83704	2.24915	2.54367	3.42469	0.802688	1.10324	1	1.30673			5primeCassette		597			altexon
FBgn0000504	dsx	3R	3793130	The gene doublesex is referred to in FlyBase by the symbol Dmel\dsx (CG11094, FBgn0000504). It is a protein_coding_gene from Drosophila melanogaster. Its sequence location is 3R:3750045..3793130. It has the cytological map location 84E5-84E6. There is experimental evidence that it has the molecular function</span>: protein binding; protein homodimerization activity. There is experimental evidence…	FBtr0081761	3242	4	5.73006	4.33175	5.843	4.07479	7.90005	4.61746	3.00869	2.79705	3.1121	2.75238	2.81347	2.77494	3.3243	3.88524	1.56408	3.50663	2.18324	3.04353	0.00150896	1.88295	1	1.85623		Up		3primeCassette		1038		altexon
FBgn0000504	dsx	3R	3793130	The gene doublesex is referred to in FlyBase by the symbol Dmel\dsx (CG11094, FBgn0000504). It is a protein_coding_gene from Drosophila melanogaster. Its sequence location is 3R:3750045..3793130. It has the cytological map location 84E5-84E6. There is experimental evidence that it has the molecular function</span>: protein binding; protein homodimerization activity. There is experimental evidence…	FBtr0081760	3631	4	1.92327	2.06844	2.26687	2.39027	1.77908	0.9025	0	0	0	0	0	0	0	0	0	0	0	0	1.13539e-10	2.60247e+12	1.08146e-08	Inf	Down			3primeCassette		1038		altexon
FBgn0000504	dsx	3R	3793130	The gene doublesex is referred to in FlyBase by the symbol Dmel\dsx (CG11094, FBgn0000504). It is a protein_coding_gene from Drosophila melanogaster. Its sequence location is 3R:3750045..3793130. It has the cytological map location 84E5-84E6. There is experimental evidence that it has the molecular function</span>: protein binding; protein homodimerization activity. There is experimental evidence…	FBtr0081759	4010	5	1.72208	1.86319	1.47773	1.36407	0.819313	1.07192	5.92654	4.5228	4.27944	5.19392	4.54945	4.48695	4.43302	5.32787	8.15603	4.95962	6.04291	4.44212	5.87254e-10	0.287243	3.33414e-11	0.249338	Down			3primeCassette		1038		altexon
FBgn0000535	eag	X	14849510	The gene ether a go-go is referred to in FlyBase by the symbol Dmel\eag (CG10952, FBgn0000535). It is a protein_coding_gene from Drosophila melanogaster. Its sequence location is X:14849510..14899359. It has the cytological map location 13A2-13A5. There is experimental evidence that it has the molecular function</span>: voltage-gated cation channel activity. There is experimental evidence that it…	FBtr0073955	4552	17	3.54884	2.37397	3.36913	0	4.67807	3.50148	6.16506	5.9733	6.64625	3.04665	2.67734	3.95265	1.11648	2.30993	3.64897	3.61948	6.17709	5.36597	0.00914468	0.615244	1	0.787421		Up		3primeCassette		1292	51	altexon
FBgn0000535	eag	X	14849510	The gene ether a go-go is referred to in FlyBase by the symbol Dmel\eag (CG10952, FBgn0000535). It is a protein_coding_gene from Drosophila melanogaster. Its sequence location is X:14849510..14899359. It has the cytological map location 13A2-13A5. There is experimental evidence that it has the molecular function</span>: voltage-gated cation channel activity. There is experimental evidence that it…	FBtr0303285	3650	13	7.59979	6.47589	7.1237	6.28432	5.02431	5.27235	5.36094	5.79654	6.35804	5.43262	6.10703	6.57278	2.95603	2.43743	2.3897	1.62465	3.47084	2.19702	0.790337	1.06041	2.83833e-05	2.50605				3primeCassette		1292	51	altexon
FBgn0000536	eas	X	16172360	The gene easily shocked is referred to in FlyBase by the symbol Dmel\eas (CG3525, FBgn0000536). It is a protein_coding_gene from Drosophila melanogaster. Its sequence location is X:16172360..16179654. It has the cytological map location 14B7. There is experimental evidence that it has the molecular function</span>: ethanolamine kinase activity. There is experimental evidence that it is involved i…	FBtr0074214	2398	5	13.5094	8.55967	15.197	10.4927	11.642	8.92363	6.35242	7.14223	7.57402	6.20063	8.44673	7.50329	8.99853	7.81648	6.53667	6.85737	4.78565	9.40054	0.0032429	1.58087	1	1.539		Up	50				83	altexon
FBgn0000536	eas	X	16172360	The gene easily shocked is referred to in FlyBase by the symbol Dmel\eas (CG3525, FBgn0000536). It is a protein_coding_gene from Drosophila melanogaster. Its sequence location is X:16172360..16179654. It has the cytological map location 14B7. There is experimental evidence that it has the molecular function</span>: ethanolamine kinase activity. There is experimental evidence that it is involved i…	FBtr0074212	2228	5	27.7387	29.922	28.3162	36.2204	31.8132	35.3717	22.8842	23.9644	25.8137	25.8181	20.471	21.5353	38.6387	33.6374	19.0825	30.3823	39.9123	27.3091	0.0010015	1.34804	1	1.00222		Up	50				83	altexon
FBgn0000536	eas	X	16172360	The gene easily shocked is referred to in FlyBase by the symbol Dmel\eas (CG3525, FBgn0000536). It is a protein_coding_gene from Drosophila melanogaster. Its sequence location is X:16172360..16179654. It has the cytological map location 14B7. There is experimental evidence that it has the molecular function</span>: ethanolamine kinase activity. There is experimental evidence that it is involved i…	FBtr0074211	2296	5	3.51934	4.6349	4.54816	0	0	5.05408	9.8624	4.83154	3.52473	6.90922	10.1403	9.14289	0	0	13.4019	8.51847	0	5.09604	1.08989e-05	0.401814	1	0.660524		Up	50				83	altexon
FBgn0000536	eas	X	16172360	The gene easily shocked is referred to in FlyBase by the symbol Dmel\eas (CG3525, FBgn0000536). It is a protein_coding_gene from Drosophila melanogaster. Its sequence location is X:16172360..16179654. It has the cytological map location 14B7. There is experimental evidence that it has the molecular function</span>: ethanolamine kinase activity. There is experimental evidence that it is involved i…	FBtr0074213	2292	7	7.01149	4.7017	2.71945	3.38455	6.98648	6.02879	3.75176	0	2.64205	3.02954	3.09286	3.48913	0	0	2.3454	3.14352	0	2.80729	0.00919102	1.92593	0.000154216	3.71645	Down		50				83	altexon
FBgn0000541	E(bx)	3L	246901	The gene Enhancer of bithorax is referred to in FlyBase by the symbol Dmel\E(bx) (CG32346, FBgn0000541). It is a protein_coding_gene from Drosophila melanogaster. Its sequence location is 3L:234101..246901. It has the cytological map location 61B2-61B3. There is experimental evidence that it has the molecular function</span>: ligand-dependent nuclear receptor binding. There is experimental eviden…	FBtr0072521	8834	13	0.0665598	10.7765	0.0761198	5.93652	11.8508	7.94643	10.9229	5.70493	9.02549	10.3273	12.8437	14.7102	8.60349	0	0	10.2946	6.02152	0	4.00733e-13	0.576899	0.327267	1.47085		Up		3primeCassette		404		altexon
FBgn0000541	E(bx)	3L	246901	The gene Enhancer of bithorax is referred to in FlyBase by the symbol Dmel\E(bx) (CG32346, FBgn0000541). It is a protein_coding_gene from Drosophila melanogaster. Its sequence location is 3L:234101..246901. It has the cytological map location 61B2-61B3. There is experimental evidence that it has the molecular function</span>: ligand-dependent nuclear receptor binding. There is experimental eviden…	FBtr0072523	7823	7	0.0708656	4.54772	16.6334	5.03597	4.00081	4.37379	8.42332	6.18113	6.83548	5.06934	4.1483	5.23882	3.20414	0	3.70882	4.25422	7.56641	0	0.816617	0.965628	4.62704e-05	1.85029				3primeCassette		404		altexon
FBgn0000542	ec	X	3705976	The gene echinus is referred to in FlyBase by the symbol Dmel\ec (CG2904, FBgn0000542). It is a protein_coding_gene from Drosophila melanogaster. Its sequence location is X:3705976..3751658. It has the cytological map location 3F2-3F3. It is reported to have molecular function</span>: ubiquitin thiolesterase activity. There is experimental evidence that it is involved in the biological process</s…	FBtr0070606	6747	5	1.72811	1.28584	1.42906	1.78119	2.9948	1.42925	2.39595	1.49393	1.19823	2.79525	1.50316	1.48151	1.8582	1.44118	1.81618	1.80156	2.41122	1.31299	1	0.979777	1	1.00065			5primeCassette		745		466	altexon
FBgn0000542	ec	X	3705976	The gene echinus is referred to in FlyBase by the symbol Dmel\ec (CG2904, FBgn0000542). It is a protein_coding_gene from Drosophila melanogaster. Its sequence location is X:3705976..3751658. It has the cytological map location 3F2-3F3. It is reported to have molecular function</span>: ubiquitin thiolesterase activity. There is experimental evidence that it is involved in the biological process</s…	FBtr0112802	6505	5	1.45723	2.62968	1.14031	1.52445	2.30544	2.9305	1.68505	2.9416	3.41042	2.7446	2.18192	1.84393	3.31732	2.88157	3.52474	2.94334	1.34172	2.33077	0.479001	0.809563	1	0.733661			5primeCassette		745		466	altexon
FBgn0000546	EcR	2R	2056681	The gene Ecdysone receptor is referred to in FlyBase by the symbol Dmel\EcR (CG1765, FBgn0000546). It is a protein_coding_gene from Drosophila melanogaster. Its sequence location is 2R:1977924..2056681. It has the cytological map location 42A9-42A12. There is experimental evidence that it has the molecular function</span>: ecdysteroid hormone receptor activity; protein binding; protein heterodime…	FBtr0086009	3740	8	1.88739	3.97449	1.92715	3.74459	0	1.72211	3.21076	2.96537	4.3166	6.36935	4.06417	3.47448	2.87388	3.85543	4.03408	1.81702	3.37515	0.418825	0.00540655	0.544404	1	0.811257		Up		1858			966	altexon
FBgn0000546	EcR	2R	2056681	The gene Ecdysone receptor is referred to in FlyBase by the symbol Dmel\EcR (CG1765, FBgn0000546). It is a protein_coding_gene from Drosophila melanogaster. Its sequence location is 2R:1977924..2056681. It has the cytological map location 42A9-42A12. There is experimental evidence that it has the molecular function</span>: ecdysteroid hormone receptor activity; protein binding; protein heterodime…	FBtr0086012	4981	5	6.96608	7.52447	7.33035	5.05654	5.39685	2.39355	5.59951	2.6305	2.02876	2.98579	2.03834	3.81304	0	3.29644	1.94837	0	4.44231	0	6.3654e-05	1.81546	1.79812e-13	3.57876	Down			1858			966	altexon
FBgn0000546	EcR	2R	2056681	The gene Ecdysone receptor is referred to in FlyBase by the symbol Dmel\EcR (CG1765, FBgn0000546). It is a protein_coding_gene from Drosophila melanogaster. Its sequence location is 2R:1977924..2056681. It has the cytological map location 42A9-42A12. There is experimental evidence that it has the molecular function</span>: ecdysteroid hormone receptor activity; protein binding; protein heterodime…	FBtr0086011	4089	6	0	0	0	3.40982	3.11148	3.3459	2.94138	4.92559	4.68727	3.87996	3.71818	3.66688	5.24522	4.33118	4.90498	5.96166	5.47732	6.60565	4.05203e-05	0.419473	1.48694e-08	0.307186	Down			1858			966	altexon
FBgn0000546	EcR	2R	2056681	The gene Ecdysone receptor is referred to in FlyBase by the symbol Dmel\EcR (CG1765, FBgn0000546). It is a protein_coding_gene from Drosophila melanogaster. Its sequence location is 2R:1977924..2056681. It has the cytological map location 42A9-42A12. There is experimental evidence that it has the molecular function</span>: ecdysteroid hormone receptor activity; protein binding; protein heterodime…	FBtr0086008	5197	7	3.81342	4.54007	4.76402	2.96456	3.92833	3.89876	3.15362	5.23241	4.07834	4.00631	5.65011	4.03915	2.91751	2.55324	3.54736	2.82573	4.16571	3.10085	0.693621	0.913961	1	1.25111				1858			966	altexon
FBgn0000557	Ef1alpha100E	3R	27564190	The gene Elongation factor 1Î±100E is referred to in FlyBase by the symbol Dmel\Ef1Î±100E (CG1873, FBgn0000557). It is a protein_coding_gene from Drosophila melanogaster. Its sequence location is 3R:27564190..27569028. It has the cytological map location 100D2. Based on sequence similarity, it is predicted to have molecular function</span>: translation elongation factor activity. Based on sequenc…	FBtr0085835	2603	5	92.9796	128.324	135.679	70.569	64.4523	112.977	128.861	106.03	94.9671	62.4764	0	23.4244	77.1229	53.0562	55.1163	54.6861	52.975	55.0825	2.08917e-18	1.45504	1.68009e-37	1.73826	Down		5primeCassette		62			altexon
FBgn0000557	Ef1alpha100E	3R	27564190	The gene Elongation factor 1Î±100E is referred to in FlyBase by the symbol Dmel\Ef1Î±100E (CG1873, FBgn0000557). It is a protein_coding_gene from Drosophila melanogaster. Its sequence location is 3R:27564190..27569028. It has the cytological map location 100D2. Based on sequence similarity, it is predicted to have molecular function</span>: translation elongation factor activity. Based on sequenc…	FBtr0085833	2594	5	20.5181	99.7785	105.965	93.813	67.1117	93.6365	65.2118	90.4783	139.226	69.5796	22.681	0	77.6811	64.6103	56.9609	89.9043	49.9988	52.805	2.08715e-05	1.24187	0.0181474	1.22671	Down		5primeCassette		62			altexon
FBgn0000557	Ef1alpha100E	3R	27564190	The gene Elongation factor 1Î±100E is referred to in FlyBase by the symbol Dmel\Ef1Î±100E (CG1873, FBgn0000557). It is a protein_coding_gene from Drosophila melanogaster. Its sequence location is 3R:27564190..27569028. It has the cytological map location 100D2. Based on sequence similarity, it is predicted to have molecular function</span>: translation elongation factor activity. Based on sequenc…	FBtr0085834	2591	5	60.3995	17.5509	13.1874	70.1919	61.249	45.6554	35.2867	10.5142	24.1645	70.424	140.339	132.716	51.0719	65.0907	52.3202	67.7948	51.8377	51.8657	9.12678e-17	0.64878	0.034144	0.788968	Down		5primeCassette		62			altexon
FBgn0000565	Eip71CD	3L	15504153	The gene Ecdysone-induced protein 28/29kD is referred to in FlyBase by the symbol Dmel\Eip71CD (CG7266, FBgn0000565). It is a protein_coding_gene from Drosophila melanogaster. Its sequence location is 3L:15504153..15506302. It has the cytological map location 71D3-71D4. There is experimental evidence that it has the molecular function</span>: peptide-methionine-(S)-S-oxide reductase activity. The…	FBtr0075553	979	4	11.9755	8.8873	13.3766	16.6563	7.80205	23.7424	19.9994	22.6396	30.905	20.2532	19.6755	23.484	31.1138	32.8669	22.1668	31.0958	35.8397	20.8849	0.0045147	0.601943	0.000191579	0.473882	Down		5primeCassette		117			altexon
FBgn0000565	Eip71CD	3L	15504153	The gene Ecdysone-induced protein 28/29kD is referred to in FlyBase by the symbol Dmel\Eip71CD (CG7266, FBgn0000565). It is a protein_coding_gene from Drosophila melanogaster. Its sequence location is 3L:15504153..15506302. It has the cytological map location 71D3-71D4. There is experimental evidence that it has the molecular function</span>: peptide-methionine-(S)-S-oxide reductase activity. The…	FBtr0303531	929	4	13.6932	19.4783	12.7489	6.03572	9.31324	10.3628	4.80135	7.59697	11.9426	9.60575	16.3297	8.60779	4.67246	7.63163	15.4019	11.3447	4.68089	7.67739	0.592145	1.21649	1	1.39338			5primeCassette		117			altexon
FBgn0000567	Eip74EF	3L	17612407	The gene Ecdysone-induced protein 74EF is referred to in FlyBase by the symbol Dmel\Eip74EF (CG32180, FBgn0000567). It is a protein_coding_gene from Drosophila melanogaster. Its sequence location is 3L:17553258..17612407. It has the cytological map location 74D4-74E2. Based on sequence similarity, it is predicted to have molecular function</span>: specific RNA polymerase II transcription factor a…	FBtr0075202	5994	8	18.2456	19.1823	21.1602	16.5927	18.9907	17.9628	22.2275	20.6716	16.6683	17.7019	16.7373	16.8434	16.2885	14.276	13.8621	11.2604	16.0084	15.2615	0.881964	1.01159	0.166062	1.28954			5primeCassette		657			altexon
FBgn0000567	Eip74EF	3L	17612407	The gene Ecdysone-induced protein 74EF is referred to in FlyBase by the symbol Dmel\Eip74EF (CG32180, FBgn0000567). It is a protein_coding_gene from Drosophila melanogaster. Its sequence location is 3L:17553258..17612407. It has the cytological map location 74D4-74E2. Based on sequence similarity, it is predicted to have molecular function</span>: specific RNA polymerase II transcription factor a…	FBtr0100411	4753	4	4.37721	3.39865	3.74767	4.57408	3.39623	2.70817	2.74751	3.17928	3.81978	3.12954	2.77282	2.94431	3.02191	2.81676	3.14712	2.93198	2.05262	2.05386	0.512176	1.19409	1	1.38553			5primeCassette		657			altexon
FBgn0000568	Eip75B	3L	18052698	The gene Ecdysone-induced protein 75B is referred to in FlyBase by the symbol Dmel\Eip75B (CG8127, FBgn0000568). It is a protein_coding_gene from Drosophila melanogaster. Its sequence location is 3L:17945063..18052698. It has the cytological map location 75A10-75B6. There is experimental evidence that it has the molecular function</span>: heme binding. There is experimental evidence that it is in…	FBtr0075148	4536	6	2.62317	5.42373	3.18573	5.03381	3.79506	4.45912	3.3857	5.55255	6.6719	6.77942	5.36202	5.72965	4.29423	3.47622	10.3329	9.07233	6.31644	5.10919	0.0721872	0.732369	1	0.635228			5primeCassette	1395	1362			altexon
FBgn0000568	Eip75B	3L	18052698	The gene Ecdysone-induced protein 75B is referred to in FlyBase by the symbol Dmel\Eip75B (CG8127, FBgn0000568). It is a protein_coding_gene from Drosophila melanogaster. Its sequence location is 3L:17945063..18052698. It has the cytological map location 75A10-75B6. There is experimental evidence that it has the molecular function</span>: heme binding. There is experimental evidence that it is in…	FBtr0075149	5968	6	12.6063	9.54689	11.1099	10.2412	9.18364	5.92382	11.2276	8.10282	7.7787	7.14367	8.99706	6.19715	5.87622	4.63076	4.54323	2.86334	5.73013	3.88895	0.154046	1.18535	1.219e-12	2.12881			5primeCassette	1395	1362			altexon
FBgn0000568	Eip75B	3L	18052698	The gene Ecdysone-induced protein 75B is referred to in FlyBase by the symbol Dmel\Eip75B (CG8127, FBgn0000568). It is a protein_coding_gene from Drosophila melanogaster. Its sequence location is 3L:17945063..18052698. It has the cytological map location 75A10-75B6. There is experimental evidence that it has the molecular function</span>: heme binding. There is experimental evidence that it is in…	FBtr0075150	6276	5	1.48421	1.54049	2.57627	1.22652	0.870183	1.19556	2.06753	1.60577	1.44822	1.10424	2.2585	2.38918	0.99405	0.990214	0.970377	1.83997	0	1.59226	0.648526	0.817884	1	1.39242			5primeCassette	1395	1362			altexon
FBgn0000568	Eip75B	3L	18052698	The gene Ecdysone-induced protein 75B is referred to in FlyBase by the symbol Dmel\Eip75B (CG8127, FBgn0000568). It is a protein_coding_gene from Drosophila melanogaster. Its sequence location is 3L:17945063..18052698. It has the cytological map location 75A10-75B6. There is experimental evidence that it has the molecular function</span>: heme binding. There is experimental evidence that it is in…	FBtr0075151	3750	4	15.8103	15.7596	15.2048	15.721	14.8976	14.7849	14.7625	16.3872	14.8018	16.1311	15.4028	18.6594	11.9128	13.3189	11.8813	11.5504	13.871	14.8502	0.842548	0.958744	1	1.19117			5primeCassette	1395	1362			altexon
FBgn0000578	ena	2R	15029140	The gene enabled is referred to in FlyBase by the symbol Dmel\ena (CG15112, FBgn0000578). It is a protein_coding_gene from Drosophila melanogaster. Its sequence location is 2R:15029140..15050124. It has the cytological map location 56B5-56C1. There is experimental evidence that it has the molecular function</span>: protein binding; SH3 domain binding. There is experimental evidence for 12 unique …	FBtr0086582	3821	10	7.00741	7.8646	8.64213	5.1812	7.02927	6.97636	8.24754	9.75473	7.66158	7.00386	9.28163	13.8655	5.11924	5.33824	4.29219	6.12473	10.1769	7.53232	0.0600004	0.765046	1	1.10671			5primeCassette	18	720			altexon
FBgn0000578	ena	2R	15029140	The gene enabled is referred to in FlyBase by the symbol Dmel\ena (CG15112, FBgn0000578). It is a protein_coding_gene from Drosophila melanogaster. Its sequence location is 2R:15029140..15050124. It has the cytological map location 56B5-56C1. There is experimental evidence that it has the molecular function</span>: protein binding; SH3 domain binding. There is experimental evidence for 12 unique …	FBtr0086584	3694	9	4.09875	4.64587	4.48629	3.85227	4.35809	3.47569	6.70685	5.45307	4.91691	4.29412	3.29664	3.78832	6.86306	3.59742	4.01547	3.0082	4.61607	3.61887	0.704744	0.875634	1	0.968812			5primeCassette	18	720			altexon
FBgn0000581	E(Pc)	2R	7339722	The gene Enhancer of Polycomb is referred to in FlyBase by the symbol Dmel\E(Pc) (CG7776, FBgn0000581). It is a protein_coding_gene from Drosophila melanogaster. Its sequence location is 2R:7339722..7351535. It has the cytological map location 47F13-47F14. Its molecular function is unknown. There is experimental evidence that it is involved in the biological process</span>: chromatin organization…	FBtr0088139	9380	11	7.9309	5.85771	7.22459	8.25923	5.51248	10.9958	5.56009	8.80479	6.66999	5.6022	5.51098	7.35319	7.70755	7.39135	11.6861	6.81751	12.4447	11.9684	0.172568	1.15897	1	0.78911			5primeCassette		167			altexon
FBgn0000581	E(Pc)	2R	7339722	The gene Enhancer of Polycomb is referred to in FlyBase by the symbol Dmel\E(Pc) (CG7776, FBgn0000581). It is a protein_coding_gene from Drosophila melanogaster. Its sequence location is 2R:7339722..7351535. It has the cytological map location 47F13-47F14. Its molecular function is unknown. There is experimental evidence that it is involved in the biological process</span>: chromatin organization…	FBtr0088140	9307	11	4.49348	6.77915	5.44835	3.9938	4.83958	0	8.02982	4.65647	5.53129	8.31222	8.27222	7.41084	2.21645	2.5048	0	4.38496	0	3.0147	4.51861e-08	0.605926	6.70736e-07	2.11022			5primeCassette		167			altexon
FBgn0000634	Fas1	3R	12450948	The gene Fasciclin 1 is referred to in FlyBase by the symbol Dmel\Fas1 (CG6588, FBgn0000634). It is a protein_coding_gene from Drosophila melanogaster. Its sequence location is 3R:12450948..12465493. It has the cytological map location 89D5-89D6. There is experimental evidence that it has the molecular function</span>: cell adhesion molecule binding. There is experimental evidence that it is invo…	FBtr0083333	3076	14	51.3323	44.7142	56.1893	36.9569	34.9537	35.3754	28.9581	41.9185	53.4615	22.5587	35.5775	38.9962	38.315	38.7718	0	26.8892	0	30.7035	0.0238334	1.17181	3.3304e-23	1.92696	Down						39
FBgn0000634	Fas1	3R	12450948	The gene Fasciclin 1 is referred to in FlyBase by the symbol Dmel\Fas1 (CG6588, FBgn0000634). It is a protein_coding_gene from Drosophila melanogaster. Its sequence location is 3R:12450948..12465493. It has the cytological map location 89D5-89D6. There is experimental evidence that it has the molecular function</span>: cell adhesion molecule binding. There is experimental evidence that it is invo…	FBtr0112803	3106	14	28.517	21.1748	44.9122	34.79	42.8111	24.7491	48.4651	50.9154	38.3372	27.1318	26.7613	38.6195	39.1464	34.6697	45.0942	43.8975	55.4687	42.9986	0.0330864	0.855466	0.00106555	0.753819	Down						39
FBgn0000634	Fas1	3R	12450948	The gene Fasciclin 1 is referred to in FlyBase by the symbol Dmel\Fas1 (CG6588, FBgn0000634). It is a protein_coding_gene from Drosophila melanogaster. Its sequence location is 3R:12450948..12465493. It has the cytological map location 89D5-89D6. There is experimental evidence that it has the molecular function</span>: cell adhesion molecule binding. There is experimental evidence that it is invo…	FBtr0083334	3085	15	112.259	101.709	105.018	96.6276	70.726	94.3187	145.738	97.3136	73.6048	79.393	112.651	81.3289	48.7331	56.7067	27.9464	37.0754	68.3919	45.6084	0.833259	0.984118	9.99649e-68	2.04125							39
FBgn0000634	Fas1	3R	12450948	The gene Fasciclin 1 is referred to in FlyBase by the symbol Dmel\Fas1 (CG6588, FBgn0000634). It is a protein_coding_gene from Drosophila melanogaster. Its sequence location is 3R:12450948..12465493. It has the cytological map location 89D5-89D6. There is experimental evidence that it has the molecular function</span>: cell adhesion molecule binding. There is experimental evidence that it is invo…	FBtr0300036	3279	14	213.631	154.029	158.909	94.6633	111.406	146.588	135.936	117.675	152.642	134.882	140.911	191.446	234.772	223.584	145.659	160.982	158.443	169.756	0.881964	1.00656	1.26939e-14	0.804272							39
FBgn0000634	Fas1	3R	12450948	The gene Fasciclin 1 is referred to in FlyBase by the symbol Dmel\Fas1 (CG6588, FBgn0000634). It is a protein_coding_gene from Drosophila melanogaster. Its sequence location is 3R:12450948..12465493. It has the cytological map location 89D5-89D6. There is experimental evidence that it has the molecular function</span>: cell adhesion molecule binding. There is experimental evidence that it is invo…	FBtr0300037	3315	15	221.752	234.714	258.893	266.108	235.195	210.603	296.649	276.849	226.177	234.23	282.117	228.567	90.6664	90.0712	100.329	75.0973	117.632	117.152	0.00158498	0.924042	5.85799e-259	2.41522							39
FBgn0000635	Fas2	X	4100123	The gene Fasciclin 2 is referred to in FlyBase by the symbol Dmel\Fas2 (CG3665, FBgn0000635). It is a protein_coding_gene from Drosophila melanogaster. Its sequence location is X:4028405..4100123. It has the cytological map location 4B1-4B3. There is experimental evidence that it has the molecular function</span>: protein binding. There is experimental evidence for 13 unique biological process</s…	FBtr0070665	3447	10	13.521	14.036	16.1469	14.2595	11.8674	16.9822	16.0225	13.7369	14.6371	12.6564	14.9903	13.0496	12.2099	12.1658	9.08708	9.52666	13.2857	13.0278	0.942408	1.02022	1	1.25266				3primeCassette		532		altexon
FBgn0000635	Fas2	X	4100123	The gene Fasciclin 2 is referred to in FlyBase by the symbol Dmel\Fas2 (CG3665, FBgn0000635). It is a protein_coding_gene from Drosophila melanogaster. Its sequence location is X:4028405..4100123. It has the cytological map location 4B1-4B3. There is experimental evidence that it has the molecular function</span>: protein binding. There is experimental evidence for 13 unique biological process</s…	FBtr0070666	2891	8	7.97232	6.68384	6.1675	6.78691	7.04345	2.63499	6.76511	9.4049	7.33032	9.26543	4.56487	6.56942	5.18728	8.0061	10.0359	9.64854	9.95344	7.41668	0.533801	0.849407	1	0.7421				3primeCassette		532		altexon
FBgn0000635	Fas2	X	4100123	The gene Fasciclin 2 is referred to in FlyBase by the symbol Dmel\Fas2 (CG3665, FBgn0000635). It is a protein_coding_gene from Drosophila melanogaster. Its sequence location is X:4028405..4100123. It has the cytological map location 4B1-4B3. There is experimental evidence that it has the molecular function</span>: protein binding. There is experimental evidence for 13 unique biological process</s…	FBtr0070667	2873	7	6.4789	5.99519	5.42378	6.83371	7.09116	6.67475	9.79315	7.71601	9.1314	8.2832	8.11353	8.69824	11.8542	13.3994	8.78175	9.94907	12.5078	8.3736	0.117771	0.744121	0.183347	0.593496				3primeCassette		532		altexon
FBgn0000636	Fas3	2L	18320101	The gene Fasciclin 3 is referred to in FlyBase by the symbol Dmel\Fas3 (CG5803, FBgn0000636). It is a protein_coding_gene from Drosophila melanogaster. Its sequence location is 2L:18320101..18392575. It has the cytological map location 36F2-36F4. Its molecular function is unknown. There is experimental evidence that it is involved in the biological process</span>: olfactory learning; synaptic tar…	FBtr0081051	2471	8	3.83118	4.79442	4.37249	7.01861	5.64116	5.1773	6.1152	5.29949	3.27173	4.41294	4.92123	5.66355	3.20128	2.44597	4.95408	5.64798	8.46105	5.07942	0.964925	1.03878	1	1.03509				3primeCassette		673		altexon
FBgn0000636	Fas3	2L	18320101	The gene Fasciclin 3 is referred to in FlyBase by the symbol Dmel\Fas3 (CG5803, FBgn0000636). It is a protein_coding_gene from Drosophila melanogaster. Its sequence location is 2L:18320101..18392575. It has the cytological map location 36F2-36F4. Its molecular function is unknown. There is experimental evidence that it is involved in the biological process</span>: olfactory learning; synaptic tar…	FBtr0081052	2087	6	3.88755	3.10415	5.02465	4.16835	2.59944	2.57746	4.68681	4.34615	4.3538	5.22726	4.85601	6.22672	6.05633	6.92715	5.48962	6.76133	0	2.06711	0.311904	0.719325	1	0.782432				3primeCassette		673		altexon
FBgn0000636	Fas3	2L	18320101	The gene Fasciclin 3 is referred to in FlyBase by the symbol Dmel\Fas3 (CG5803, FBgn0000636). It is a protein_coding_gene from Drosophila melanogaster. Its sequence location is 2L:18320101..18392575. It has the cytological map location 36F2-36F4. Its molecular function is unknown. There is experimental evidence that it is involved in the biological process</span>: olfactory learning; synaptic tar…	FBtr0112804	2672	5	16.9435	15.6869	13.8325	13.5185	18.058	15.5581	13.8073	13.9507	15.4824	16.3327	14.4101	11.597	21.8314	24.4722	14.0131	14.5607	15.3858	16.0756	0.590143	1.09368	1	0.880182				3primeCassette		673		altexon
FBgn0000636	Fas3	2L	18320101	The gene Fasciclin 3 is referred to in FlyBase by the symbol Dmel\Fas3 (CG5803, FBgn0000636). It is a protein_coding_gene from Drosophila melanogaster. Its sequence location is 2L:18320101..18392575. It has the cytological map location 36F2-36F4. Its molecular function is unknown. There is experimental evidence that it is involved in the biological process</span>: olfactory learning; synaptic tar…	FBtr0112805	2429	6	1.91512	1.34329	1.49587	1.36744	3.05797	1.75904	1.81112	4.55641	3.73508	3.26807	2.08855	0	3.9829	3.96586	4.6215	7.55153	9.69494	8.17321	0.462092	0.707586	7.77646e-06	0.287938				3primeCassette		673		altexon
FBgn0000636	Fas3	2L	18320101	The gene Fasciclin 3 is referred to in FlyBase by the symbol Dmel\Fas3 (CG5803, FBgn0000636). It is a protein_coding_gene from Drosophila melanogaster. Its sequence location is 2L:18320101..18392575. It has the cytological map location 36F2-36F4. Its molecular function is unknown. There is experimental evidence that it is involved in the biological process</span>: olfactory learning; synaptic tar…	FBtr0301391	2546	7	3.62576	3.37054	1.93719	4.25042	2.13369	2.93491	3.40393	2.3764	3.56624	3.1155	3.58041	3.14091	2.88298	3.24584	2.46484	0	0	0	0.996503	0.951474	1	2.12395				3primeCassette		673		altexon
FBgn0000659	fkh	3R	24410834	The gene fork head is referred to in FlyBase by the symbol Dmel\fkh (CG10002, FBgn0000659). It is a protein_coding_gene from Drosophila melanogaster. Its sequence location is 3R:24406805..24410834. It has the cytological map location 98D5. There is experimental evidence that it has the molecular function</span>: transcription factor activity; sequence-specific DNA binding. There is experimental e…	FBtr0085321	3280	1	0	0	0	1.60999	0	0.959944	0	1.22656	2.45245	0	0	0	1.63266	1.9107	1.03527	1.58079	2.2059	1.63595	0.77149	0.708944	1	0.261716				750				altexon
FBgn0000659	fkh	3R	24410834	The gene fork head is referred to in FlyBase by the symbol Dmel\fkh (CG10002, FBgn0000659). It is a protein_coding_gene from Drosophila melanogaster. Its sequence location is 3R:24406805..24410834. It has the cytological map location 98D5. There is experimental evidence that it has the molecular function</span>: transcription factor activity; sequence-specific DNA binding. There is experimental e…	FBtr0300259	4030	1	8.59723	7.19541	8.76238	5.1798	5.61556	5.57151	5.93245	5.25175	4.76112	6.15091	7.79086	9.42579	4.23816	3.99428	3.46883	2.54576	3.09653	4.01621	0.857179	1.04093	0.00743569	1.91584				750				altexon
FBgn0000662	fl(2)d	2R	9712059	The gene female lethal d is referred to in FlyBase by the symbol Dmel\fl(2)d (CG6315, FBgn0000662). It is a protein_coding_gene from Drosophila melanogaster. Its sequence location is 2R:9707129..9712059. It has the cytological map location 50C6. Its molecular function is unknown. There is experimental evidence that it is involved in the biological process</span>: RNA splicing, via transesterifica…	FBtr0087647	2568	4	12.2842	14.6423	11.1947	14.8722	15.87	15.7531	12.7245	16.0855	17.6822	18.5377	18.1481	18.6843	12.4835	13.1424	17.4114	17.2758	17.8267	16.7698	0.170712	0.830695	1	0.89155			25				360	altexon
FBgn0000662	fl(2)d	2R	9712059	The gene female lethal d is referred to in FlyBase by the symbol Dmel\fl(2)d (CG6315, FBgn0000662). It is a protein_coding_gene from Drosophila melanogaster. Its sequence location is 2R:9707129..9712059. It has the cytological map location 50C6. Its molecular function is unknown. There is experimental evidence that it is involved in the biological process</span>: RNA splicing, via transesterifica…	FBtr0087648	2224	5	11.9415	9.66698	11.1499	11.7391	7.28597	6.28163	12.6275	10.4181	9.52995	8.91535	9.56964	9.43862	6.77838	5.92988	10.2674	13.0236	9.26862	8.85968	0.841415	0.959766	1	1.07275			25				360	altexon
FBgn0000667	Actn	X	1936344	The gene Î± actinin is referred to in FlyBase by the symbol Dmel\Actn (CG4376, FBgn0000667). It is a protein_coding_gene from Drosophila melanogaster. Its sequence location is X:1919149..1936344. It has the cytological map location 2C4-2C7. Based on sequence similarity, it is predicted to have molecular function</span>: calcium ion binding; actin filament binding; actin binding. There is experime…	FBtr0303048	3307	10	74.2188	88.6832	73.9784	97.001	66.2759	58.6971	58.0688	72.1962	75.9769	71.3708	59.7511	59.8491	58.1291	63.3351	63.2255	64.3175	86.7839	70.763	0.00204605	1.15519	1	1.12864		Up	5primeCassette		265			altexon
FBgn0000667	Actn	X	1936344	The gene Î± actinin is referred to in FlyBase by the symbol Dmel\Actn (CG4376, FBgn0000667). It is a protein_coding_gene from Drosophila melanogaster. Its sequence location is X:1919149..1936344. It has the cytological map location 2C4-2C7. Based on sequence similarity, it is predicted to have molecular function</span>: calcium ion binding; actin filament binding; actin binding. There is experime…	FBtr0070345	3577	10	8.15578	5.45553	11.2052	8.2559	4.85744	15.6987	13.5933	7.32651	11.2831	10.8127	8.7852	10.3397	9.77684	9.48693	8.55766	7.2438	10.5583	6.47019	0.393705	0.86302	1	1.02946			5primeCassette		265			altexon
FBgn0000711	flw	X	10279966	The gene flapwing is referred to in FlyBase by the symbol Dmel\flw (CG2096, FBgn0000711). It is a protein_coding_gene from Drosophila melanogaster. Its sequence location is X:10279966..10302119. It has the cytological map location 9B14-9C1. There is experimental evidence that it has the molecular function</span>: myosin phosphatase activity. There is experimental evidence that it is involved in t…	FBtr0071446	2571	6	22.6654	23.0092	22.2309	24.2185	33.7537	23.6405	27.4479	30.5641	34.5367	31.2427	27.9862	34.6032	14.8496	19.3538	28.3161	25.6925	30.7528	26.1739	0.0119754	0.802219	1	1.03018		Up		1			393	altexon
FBgn0000711	flw	X	10279966	The gene flapwing is referred to in FlyBase by the symbol Dmel\flw (CG2096, FBgn0000711). It is a protein_coding_gene from Drosophila melanogaster. Its sequence location is X:10279966..10302119. It has the cytological map location 9B14-9C1. There is experimental evidence that it has the molecular function</span>: myosin phosphatase activity. There is experimental evidence that it is involved in t…	FBtr0071447	2179	5	85.8458	76.938	88.6885	74.1762	61.665	69.9665	92.0368	91.5394	80.5827	80.5513	84.1674	80.7388	58.3485	53.1887	49.7689	45.355	53.0391	59.2881	0.0637525	0.897303	2.89084e-09	1.43353				1			393	altexon
FBgn0000719	fog	X	22257020	The gene folded gastrulation is referred to in FlyBase by the symbol Dmel\fog (CG9559, FBgn0000719). It is a protein_coding_gene from Drosophila melanogaster. Its sequence location is X:22227998..22257020. It has the cytological map location 20E2-20F1. Its molecular function is unknown. There is experimental evidence that it is involved in the biological process</span>: regulation of cell shape; …	FBtr0077342	4596	3	3.73446	2.11532	2.82806	2.15059	2.3424	2.09693	1.90002	1.9737	3.07171	2.58981	1.54658	2.82748	2.19155	0	0	1.3335	1.98883	1.17171	0.833244	1.09766	0.933444	2.28368			41					altexon
FBgn0000719	fog	X	22257020	The gene folded gastrulation is referred to in FlyBase by the symbol Dmel\fog (CG9559, FBgn0000719). It is a protein_coding_gene from Drosophila melanogaster. Its sequence location is X:22227998..22257020. It has the cytological map location 20E2-20F1. Its molecular function is unknown. There is experimental evidence that it is involved in the biological process</span>: regulation of cell shape; …	FBtr0100538	3927	4	10.4218	12.0507	16.2347	13.3411	12.5834	12.2195	14.6158	11.5457	12.592	12.8786	13.1589	12.7273	9.09422	11.374	8.88681	8.81494	9.33914	13.0648	1	0.991394	1	1.26872			41					altexon
FBgn0000721	for	2L	3656951	The gene foraging is referred to in FlyBase by the symbol Dmel\for (CG10033, FBgn0000721). It is a protein_coding_gene from Drosophila melanogaster. Its sequence location is 2L:3622071..3656951. It has the cytological map location 24A2-24A4. There is experimental evidence that it has the molecular function</span>: cGMP-dependent protein kinase activity. There is experimental evidence that it is i…	FBtr0089305	3436	8	10.0887	5.35879	13.5949	3.25868	9.05092	7.45473	4.78242	10.8427	10.5665	4.03464	7.66714	7.27298	14.7976	17.371	21.4435	20.5068	21.4219	14.0347	0.73283	1.0806	2.11568e-15	0.445417			5primeCassette		281		1299	altexon
FBgn0000721	for	2L	3656951	The gene foraging is referred to in FlyBase by the symbol Dmel\for (CG10033, FBgn0000721). It is a protein_coding_gene from Drosophila melanogaster. Its sequence location is 2L:3622071..3656951. It has the cytological map location 24A2-24A4. There is experimental evidence that it has the molecular function</span>: cGMP-dependent protein kinase activity. There is experimental evidence that it is i…	FBtr0089308	4254	8	1.7116	6.24908	4.93949	2.83925	3.77966	0.790234	0	5.20444	2.61042	2.32949	4.28182	3.05474	2.93354	3.78938	3.7199	4.97152	0	4.02789	0.663429	1.15934	1	1.0446			5primeCassette		281		1299	altexon
FBgn0000721	for	2L	3656951	The gene foraging is referred to in FlyBase by the symbol Dmel\for (CG10033, FBgn0000721). It is a protein_coding_gene from Drosophila melanogaster. Its sequence location is 2L:3622071..3656951. It has the cytological map location 24A2-24A4. There is experimental evidence that it has the molecular function</span>: cGMP-dependent protein kinase activity. There is experimental evidence that it is i…	FBtr0089310	4314	9	3.7673	3.97806	2.79319	4.03858	3.24383	3.46153	4.98504	2.80348	2.80844	3.67873	1.88422	3.70742	4.04972	1.65297	2.04766	0	0	2.09566	0.897785	1.07123	0.22244	2.16153			5primeCassette		281		1299	altexon
FBgn0000723	Fps85D	3R	5220265	The gene Fps oncogene analog is referred to in FlyBase by the symbol Dmel\Fps85D (CG8874, FBgn0000723). It is a protein_coding_gene from Drosophila melanogaster. Its sequence location is 3R:5193321..5220265. It has the cytological map location 85D13-85D15. Based on sequence similarity, it is predicted to have molecular function</span>: protein tyrosine kinase activity. There is experimental evide…	FBtr0082052	4959	14	10.2928	8.24667	9.33555	9.68236	8.24079	9.24167	11.375	14.218	10.3796	12.3991	10.4229	11.0865	13.7087	16.2085	13.0455	10.988	13.7275	15.9308	0.0276103	0.787621	0.00088034	0.658301	Down		5primeCassette	2	303			altexon
FBgn0000723	Fps85D	3R	5220265	The gene Fps oncogene analog is referred to in FlyBase by the symbol Dmel\Fps85D (CG8874, FBgn0000723). It is a protein_coding_gene from Drosophila melanogaster. Its sequence location is 3R:5193321..5220265. It has the cytological map location 85D13-85D15. Based on sequence similarity, it is predicted to have molecular function</span>: protein tyrosine kinase activity. There is experimental evide…	FBtr0082051	3393	13	9.98367	10.4665	10.8705	13.1691	12.9594	11.3111	16.2725	15.1414	13.6815	14.0287	13.4399	11.7841	9.95931	9.38792	18.9281	17.2152	15.6056	12.1242	0.100572	0.815194	1	0.826243			5primeCassette	2	303			altexon
FBgn0000723	Fps85D	3R	5220265	The gene Fps oncogene analog is referred to in FlyBase by the symbol Dmel\Fps85D (CG8874, FBgn0000723). It is a protein_coding_gene from Drosophila melanogaster. Its sequence location is 3R:5193321..5220265. It has the cytological map location 85D13-85D15. Based on sequence similarity, it is predicted to have molecular function</span>: protein tyrosine kinase activity. There is experimental evide…	FBtr0082054	2305	7	10.606	13.4761	12.3026	7.17675	10.2604	10.6383	15.4807	9.18367	15.7552	9.89015	14.5023	12.1426	8.19607	2.59585	3.30542	9.92307	7.80548	8.21119	0.336419	0.83764	1	1.61001			5primeCassette	2	303			altexon
FBgn0001078	ftz-f1	3L	18791831	The gene ftz transcription factor 1 is referred to in FlyBase by the symbol Dmel\ftz-f1 (CG4059, FBgn0001078). It is a protein_coding_gene from Drosophila melanogaster. Its sequence location is 3L:18745014..18791831. It has the cytological map location 75D8-75E1. There is experimental evidence that it has the molecular function</span>: DNA binding. There is experimental evidence that it is involv…	FBtr0075086	3916	9	16.6073	14.8254	17.5352	17.2663	14.2715	11.4624	16.0551	16.4636	12.63	11.6449	19.3993	16.0815	10.9493	11.8347	10.4737	11.7465	14.6857	12.1334	1	0.996682	1	1.28048			5primeCassette		1195			altexon
FBgn0001078	ftz-f1	3L	18791831	The gene ftz transcription factor 1 is referred to in FlyBase by the symbol Dmel\ftz-f1 (CG4059, FBgn0001078). It is a protein_coding_gene from Drosophila melanogaster. Its sequence location is 3L:18745014..18791831. It has the cytological map location 75D8-75E1. There is experimental evidence that it has the molecular function</span>: DNA binding. There is experimental evidence that it is involv…	FBtr0075087	3269	8	6.75143	6.57447	7.23254	6.02389	5.2783	6.8417	7.61808	6.47265	6.4837	9.40892	4.96548	6.72718	4.90274	4.60366	7.27987	4.74649	3.50517	9.1487	0.758528	0.928647	1	1.13209			5primeCassette		1195			altexon
FBgn0001083	fw	X	11897943	The gene furrowed is referred to in FlyBase by the symbol Dmel\fw (CG1500, FBgn0001083). It is a protein_coding_gene from Drosophila melanogaster. Its sequence location is X:11886948..11897943. It has the cytological map location 11A1. An electronic pipeline based on InterPro domains suggests that it has the molecular function</span>: binding. There is experimental evidence that it is involved in…	FBtr0073580	4694	15	10.6279	11.6519	9.36627	8.39158	8.25177	8.86268	10.1454	8.79938	9.45805	9.08471	6.48072	8.30514	6.49233	7.63719	4.81708	6.10842	4.93991	5.52805	0.585584	1.09333	0.016526	1.60888			5primeCassette		164			altexon
FBgn0001083	fw	X	11897943	The gene furrowed is referred to in FlyBase by the symbol Dmel\fw (CG1500, FBgn0001083). It is a protein_coding_gene from Drosophila melanogaster. Its sequence location is X:11886948..11897943. It has the cytological map location 11A1. An electronic pipeline based on InterPro domains suggests that it has the molecular function</span>: binding. There is experimental evidence that it is involved in…	FBtr0112806	3938	13	0	0	0.978775	4.63589	4.31027	3.75603	1.41533	3.06995	2.81957	2.76914	4.88083	3.29988	1.29781	0	8.17897	4.89354	4.57302	3.87045	0.33042	0.754351	1	0.603603			5primeCassette		164			altexon
FBgn0001098	Gdh	3R	19768824	The gene Glutamate dehydrogenase is referred to in FlyBase by the symbol Dmel\Gdh (CG5320, FBgn0001098). It is a protein_coding_gene from Drosophila melanogaster. Its sequence location is 3R:19761680..19768824. It has the cytological map location 95C13-95D1. There is experimental evidence that it has the molecular function</span>: glutamate dehydrogenase [NAD(P)+] activity; glutamate dehydrogenas…	FBtr0089497	2157	5	192.021	231.153	168.062	220.194	258.825	218.387	192.109	227.453	244.205	245.965	251.782	248.858	200.3	201.653	245.925	256.54	230.957	235.245	0.00651433	0.913688	1	0.940189		Up	4				39	altexon
FBgn0001098	Gdh	3R	19768824	The gene Glutamate dehydrogenase is referred to in FlyBase by the symbol Dmel\Gdh (CG5320, FBgn0001098). It is a protein_coding_gene from Drosophila melanogaster. Its sequence location is 3R:19761680..19768824. It has the cytological map location 95C13-95D1. There is experimental evidence that it has the molecular function</span>: glutamate dehydrogenase [NAD(P)+] activity; glutamate dehydrogenas…	FBtr0089498	2192	6	0	0	0.242056	15.4018	0	61.4244	0	48.2367	42.3359	59.7544	0	16.8723	56.7766	51.6512	52.7075	37.8963	60.1508	51.9363	2.55001e-15	0.462926	2.23356e-69	0.249034	Down		4				39	altexon
FBgn0001105	Gbeta13F	X	15754159	The gene G protein Î²-subunit 13F is referred to in FlyBase by the symbol Dmel\GÎ²13F (CG10545, FBgn0001105). It is a protein_coding_gene from Drosophila melanogaster. Its sequence location is X:15754159..15756919. It has the cytological map location 13F16. Based on sequence similarity, it is predicted to have molecular function</span>: GTPase activity. There is experimental evidence that it is i…	FBtr0074106	1562	3	31.388	44.6443	33.5292	43.2641	37.8068	29.4028	22.4035	47.7239	49.7392	47.6185	49.293	47.3565	37.6462	42.1154	57.1893	57.8713	72.473	54.5263	0.0749829	0.833042	0.000561255	0.683718							409	altexon
FBgn0001105	Gbeta13F	X	15754159	The gene G protein Î²-subunit 13F is referred to in FlyBase by the symbol Dmel\GÎ²13F (CG10545, FBgn0001105). It is a protein_coding_gene from Drosophila melanogaster. Its sequence location is X:15754159..15756919. It has the cytological map location 13F16. Based on sequence similarity, it is predicted to have molecular function</span>: GTPase activity. There is experimental evidence that it is i…	FBtr0074107	1950	3	30.9181	24.276	30.35	25.7719	23.1681	25.1569	22.3176	24.8023	26.9124	22.8779	32.7296	44.0859	16.9862	13.656	15.2269	17.8476	13.7276	20.7765	0.583695	0.918925	0.00106633	1.62533							409	altexon
FBgn0001105	Gbeta13F	X	15754159	The gene G protein Î²-subunit 13F is referred to in FlyBase by the symbol Dmel\GÎ²13F (CG10545, FBgn0001105). It is a protein_coding_gene from Drosophila melanogaster. Its sequence location is X:15754159..15756919. It has the cytological map location 13F16. Based on sequence similarity, it is predicted to have molecular function</span>: GTPase activity. There is experimental evidence that it is i…	FBtr0074108	1787	3	18.6797	11.4629	15.2156	14.046	12.6375	9.01102	10.9223	10.1489	16.9256	11.6553	14.7286	0	13.1994	0	0	8.78173	5.95731	19.4754	0.283169	1.25896	1	1.70948							409	altexon
FBgn0001105	Gbeta13F	X	15754159	The gene G protein Î²-subunit 13F is referred to in FlyBase by the symbol Dmel\GÎ²13F (CG10545, FBgn0001105). It is a protein_coding_gene from Drosophila melanogaster. Its sequence location is X:15754159..15756919. It has the cytological map location 13F16. Based on sequence similarity, it is predicted to have molecular function</span>: GTPase activity. There is experimental evidence that it is i…	FBtr0074110	2112	4	13.7661	15.7428	15.6659	14.9697	10.221	11.1361	21.0005	16.6963	12.4308	18.7832	17.2724	18.9319	8.61211	8.14437	4.97085	3.64276	4.21507	0	0.0680689	0.775354	5.18068e-09	2.75481							409	altexon
FBgn0001122	G-oalpha47A	2R	6325466	The gene G protein oÎ± 47A is referred to in FlyBase by the symbol Dmel\G-oÎ±47A (CG2204, FBgn0001122). It is a protein_coding_gene from Drosophila melanogaster. Its sequence location is 2R:6325466..6351297. It has the cytological map location 47A7-47A9. Based on sequence similarity, it is predicted to have molecular function</span>: GTPase activity. There is experimental evidence that it is invo…	FBtr0088264	2349	8	27.2111	20.6382	24.8006	29.2501	29.2317	24.9648	26.8049	22.3075	28.3547	32.5092	35.7936	32.767	12.5264	12.0924	8.81271	14.7881	23.45	16.0536	0.229388	0.874309	1.73512e-07	1.77942			5primeCassette	1093	146			altexon
FBgn0001122	G-oalpha47A	2R	6325466	The gene G protein oÎ± 47A is referred to in FlyBase by the symbol Dmel\G-oÎ±47A (CG2204, FBgn0001122). It is a protein_coding_gene from Drosophila melanogaster. Its sequence location is 2R:6325466..6351297. It has the cytological map location 47A7-47A9. Based on sequence similarity, it is predicted to have molecular function</span>: GTPase activity. There is experimental evidence that it is invo…	FBtr0088266	3553	8	34.9653	17.0112	43.8991	31.646	32.6315	21.94	39.6214	34.3069	28.12	23.1608	34.2191	28.6966	13.1697	13.1242	8.34485	9.52968	7.78186	5.22	0.802307	0.967938	5.17454e-51	3.1851			5primeCassette	1093	146			altexon
FBgn0001122	G-oalpha47A	2R	6325466	The gene G protein oÎ± 47A is referred to in FlyBase by the symbol Dmel\G-oÎ±47A (CG2204, FBgn0001122). It is a protein_coding_gene from Drosophila melanogaster. Its sequence location is 2R:6325466..6351297. It has the cytological map location 47A7-47A9. Based on sequence similarity, it is predicted to have molecular function</span>: GTPase activity. There is experimental evidence that it is invo…	FBtr0088272	3267	7	104.221	101.615	99.5137	85.9064	65.7984	77.9916	91.937	83.5679	85.561	86.2047	90.8731	102.194	70.4324	71.8274	46.5292	45.6283	65.8416	66.704	0.891331	0.990207	6.38583e-20	1.45804			5primeCassette	1093	146			altexon
FBgn0001123	G-salpha60A	2R	19830064	The gene G protein sÎ± 60A is referred to in FlyBase by the symbol Dmel\G-sÎ±60A (CG2835, FBgn0001123). It is a protein_coding_gene from Drosophila melanogaster. Its sequence location is 2R:19830064..19834459. It has the cytological map location 60A12-60A13. Based on sequence similarity, it is predicted to have molecular function</span>: GTPase activity. There is experimental evidence that it is …	FBtr0072142	1634	9	52.5762	30.377	59.3363	35.5249	51.2329	52.1452	47.766	51.7844	36.4457	43.6945	42.7919	51.3874	32.9259	40.032	25.1059	30.3277	14.0485	27.9682	0.887853	1.02674	3.74207e-07	1.65011			13					altexon
FBgn0001123	G-salpha60A	2R	19830064	The gene G protein sÎ± 60A is referred to in FlyBase by the symbol Dmel\G-sÎ±60A (CG2835, FBgn0001123). It is a protein_coding_gene from Drosophila melanogaster. Its sequence location is 2R:19830064..19834459. It has the cytological map location 60A12-60A13. Based on sequence similarity, it is predicted to have molecular function</span>: GTPase activity. There is experimental evidence that it is …	FBtr0072144	1847	9	4.38676	2.93726	5.07062	4.70635	0	6.28906	4.65221	0	2.73378	4.29851	3.29177	4.32979	3.32144	3.80522	2.7405	6.64036	9.87729	5.33622	0.761129	1.21391	1	0.738984			13					altexon
FBgn0001123	G-salpha60A	2R	19830064	The gene G protein sÎ± 60A is referred to in FlyBase by the symbol Dmel\G-sÎ±60A (CG2835, FBgn0001123). It is a protein_coding_gene from Drosophila melanogaster. Its sequence location is 2R:19830064..19834459. It has the cytological map location 60A12-60A13. Based on sequence similarity, it is predicted to have molecular function</span>: GTPase activity. There is experimental evidence that it is …	FBtr0301411	1630	9	15.7711	31.4233	11.1662	22.029	13.8962	12.4936	21.2379	9.90031	24.7509	15.8138	21.7475	15.3311	14.2674	10.2912	12.8389	7.25834	25.5848	15.4229	0.878038	0.981595	1	1.2465			13					altexon
FBgn0001128	Gpdh	2L	5943682	The gene Glycerol 3 phosphate dehydrogenase is referred to in FlyBase by the symbol Dmel\Gpdh (CG9042, FBgn0001128). It is a protein_coding_gene from Drosophila melanogaster. Its sequence location is 2L:5943682..5949092. It has the cytological map location 26A3. Based on sequence similarity, it is predicted to have molecular function</span>: glycerol-3-phosphate dehydrogenase (NAD+) activity. The…	FBtr0079147	2163	7	295.132	282.203	286.501	265.549	268.615	267.561	226.105	225.89	230.467	237.947	224.856	229.22	191.969	191.696	160.567	167.778	195.551	184.02	2.20672e-12	1.21177	1.03767e-54	1.52583	Down			3primeCassette		457		altexon
FBgn0001128	Gpdh	2L	5943682	The gene Glycerol 3 phosphate dehydrogenase is referred to in FlyBase by the symbol Dmel\Gpdh (CG9042, FBgn0001128). It is a protein_coding_gene from Drosophila melanogaster. Its sequence location is 2L:5943682..5949092. It has the cytological map location 26A3. Based on sequence similarity, it is predicted to have molecular function</span>: glycerol-3-phosphate dehydrogenase (NAD+) activity. The…	FBtr0079146	1934	7	48.0469	45.5564	48.4225	44.04	38.9077	38.6103	38.118	38.5455	38.0885	31.786	40.3368	34.1125	51.4433	46.5982	40.2384	34.0106	41.6791	43.1066	0.0517146	1.19276	1	1.02531				3primeCassette		457		altexon
FBgn0001128	Gpdh	2L	5943682	The gene Glycerol 3 phosphate dehydrogenase is referred to in FlyBase by the symbol Dmel\Gpdh (CG9042, FBgn0001128). It is a protein_coding_gene from Drosophila melanogaster. Its sequence location is 2L:5943682..5949092. It has the cytological map location 26A3. Based on sequence similarity, it is predicted to have molecular function</span>: glycerol-3-phosphate dehydrogenase (NAD+) activity. The…	FBtr0079148	1770	6	76.2653	75.9188	82.4879	79.5876	83.1125	84.8837	42.9342	43.8294	55.8656	52.6678	53.2335	44.0501	218.335	229.672	261.636	256.661	227.257	236.009	5.76956e-17	1.64828	3.82737e-183	0.337343				3primeCassette		457		altexon
FBgn0001139	gro	3R	21867432	The gene groucho is referred to in FlyBase by the symbol Dmel\gro (CG8384, FBgn0001139). It is a protein_coding_gene from Drosophila melanogaster. Its sequence location is 3R:21867432..21874621. It has the cytological map location 96F10. There is experimental evidence that it has the molecular function</span>: protein binding; transcription corepressor activity. There is experimental evidence tha…	FBtr0084962	2995	13	4.62253	6.04581	3.58653	1.51644	4.9936	2.16769	0	3.0281	5.0484	1.65133	2.37232	7.34326	4.14361	8.73918	4.64551	8.52934	0	6.61815	0.697242	1.17674	1	0.701822			5primeCassette		192			altexon
FBgn0001139	gro	3R	21867432	The gene groucho is referred to in FlyBase by the symbol Dmel\gro (CG8384, FBgn0001139). It is a protein_coding_gene from Drosophila melanogaster. Its sequence location is 3R:21867432..21874621. It has the cytological map location 96F10. There is experimental evidence that it has the molecular function</span>: protein binding; transcription corepressor activity. There is experimental evidence tha…	FBtr0084963	2938	13	9.82509	6.96741	9.62653	6.35178	7.322	7.26608	9.96788	11.3136	10.6465	8.43552	11.3775	8.16542	9.18481	8.52814	10.2203	8.61287	7.31709	0	0.155147	0.790548	1	1.07969			5primeCassette		192			altexon
FBgn0001203	Hk	X	10148337	The gene Hyperkinetic is referred to in FlyBase by the symbol Dmel\Hk (CG32688, FBgn0001203). It is a protein_coding_gene from Drosophila melanogaster. Its sequence location is X:10132277..10148337. It has the cytological map location 9B5. Based on sequence similarity, it is predicted to have molecular function</span>: voltage-gated potassium channel activity. There is experimental evidence that …	FBtr0089805	2679	7	43.4897	63.3197	37.3859	56.2148	52.1077	51.7143	41.3725	61.2949	60.6445	64.04	71.0976	63.8045	34.2734	41.1744	65.739	70.1361	56.8606	65.9847	0.00317528	0.839831	1	0.910416		Up	5primeCassette		302			altexon
FBgn0001203	Hk	X	10148337	The gene Hyperkinetic is referred to in FlyBase by the symbol Dmel\Hk (CG32688, FBgn0001203). It is a protein_coding_gene from Drosophila melanogaster. Its sequence location is X:10132277..10148337. It has the cytological map location 9B5. Based on sequence similarity, it is predicted to have molecular function</span>: voltage-gated potassium channel activity. There is experimental evidence that …	FBtr0089804	3550	7	32.0791	26.6605	39.3201	31.6693	24.8367	24.9447	29.8942	20.7189	20.1861	23.7433	25.9722	27.8763	15.881	17.3534	14.0237	12.6675	20.2577	13.3509	0.0142245	1.20971	9.51294e-19	1.9192	Down		5primeCassette		302			altexon
FBgn0001215	Hrb98DE	3R	24425529	The gene Heterogeneous nuclear ribonucleoprotein at 98DE is referred to in FlyBase by the symbol Dmel\Hrb98DE (CG9983, FBgn0001215). It is a protein_coding_gene from Drosophila melanogaster. Its sequence location is 3R:24425529..24431499. It has the cytological map location 98D6. There is experimental evidence that it has the molecular function</span>: sequence-specific DNA binding. There is expe…	FBtr0085299	2280	6	33.0619	12.8481	43.8899	22.0967	14.7102	42.4186	36.9165	10.6157	29.6445	13.0377	20.8909	24.9902	24.7406	29.8169	23.021	11.9978	32.3576	18.4072	0.0366534	1.24196	1	1.20439		Up						altexon
FBgn0001215	Hrb98DE	3R	24425529	The gene Heterogeneous nuclear ribonucleoprotein at 98DE is referred to in FlyBase by the symbol Dmel\Hrb98DE (CG9983, FBgn0001215). It is a protein_coding_gene from Drosophila melanogaster. Its sequence location is 3R:24425529..24431499. It has the cytological map location 98D6. There is experimental evidence that it has the molecular function</span>: sequence-specific DNA binding. There is expe…	FBtr0085303	1550	6	0	38.5174	16.9562	12.1058	35.0886	13.8262	0	36.3848	17.5911	37.1226	41.1502	26.4411	12.5117	11.2922	27.1938	28.7093	27.2452	31.3924	0.0153421	0.735189	1	0.844277		Up						altexon
FBgn0001215	Hrb98DE	3R	24425529	The gene Heterogeneous nuclear ribonucleoprotein at 98DE is referred to in FlyBase by the symbol Dmel\Hrb98DE (CG9983, FBgn0001215). It is a protein_coding_gene from Drosophila melanogaster. Its sequence location is 3R:24425529..24431499. It has the cytological map location 98D6. There is experimental evidence that it has the molecular function</span>: sequence-specific DNA binding. There is expe…	FBtr0085301	2281	6	7.92999	45.9021	19.8582	0	51.4519	10.3804	16.7874	63.1375	19.0378	49.5715	57.2774	20.158	15.8211	0	4.44633	13.0148	0	31.2277	8.09228e-11	0.600382	4.09885e-10	2.10306								altexon
FBgn0001215	Hrb98DE	3R	24425529	The gene Heterogeneous nuclear ribonucleoprotein at 98DE is referred to in FlyBase by the symbol Dmel\Hrb98DE (CG9983, FBgn0001215). It is a protein_coding_gene from Drosophila melanogaster. Its sequence location is 3R:24425529..24431499. It has the cytological map location 98D6. There is experimental evidence that it has the molecular function</span>: sequence-specific DNA binding. There is expe…	FBtr0085302	2269	6	31.959	0	16.83	42.4631	0	26.2348	38.3182	0	31.1035	0	0	25.1119	24.8903	41.2062	12.1793	14.0178	27.7337	10.5129	0.121911	1.24481	1	0.901739								altexon
FBgn0001218	Hsc70-3	X	11701212	The gene Heat shock protein cognate 3 is referred to in FlyBase by the symbol Dmel\Hsc70-3 (CG4147, FBgn0001218). It is a protein_coding_gene from Drosophila melanogaster. Its sequence location is X:11695729..11701212. It has the cytological map location 10E3-10E4. It is reported to have molecular function</span>: ATPase activity. There is experimental evidence that it is involved in the biologic…	FBtr0073608	3220	3	37.598	47.0273	48.5716	39.3455	35.7116	35.439	44.7719	51.9301	35.7297	42.8088	34.3059	38.8044	71.9086	73.6115	21.8628	21.9548	21.5751	45.1159	0.828033	0.981245	1	0.951818			5primeCassette		311			altexon
FBgn0001218	Hsc70-3	X	11701212	The gene Heat shock protein cognate 3 is referred to in FlyBase by the symbol Dmel\Hsc70-3 (CG4147, FBgn0001218). It is a protein_coding_gene from Drosophila melanogaster. Its sequence location is X:11695729..11701212. It has the cytological map location 10E3-10E4. It is reported to have molecular function</span>: ATPase activity. There is experimental evidence that it is involved in the biologic…	FBtr0073609	3027	3	42.7033	48.2853	42.4292	58.0209	45.0725	52.4448	31.5586	28.959	33.6725	31.1192	51.5337	42.5997	75.7059	62.1158	66.4863	63.6607	75.8082	66.9217	3.24495e-06	1.31677	2.01547e-11	0.703572			5primeCassette		311			altexon
FBgn0001218	Hsc70-3	X	11701212	The gene Heat shock protein cognate 3 is referred to in FlyBase by the symbol Dmel\Hsc70-3 (CG4147, FBgn0001218). It is a protein_coding_gene from Drosophila melanogaster. Its sequence location is X:11695729..11701212. It has the cytological map location 10E3-10E4. It is reported to have molecular function</span>: ATPase activity. There is experimental evidence that it is involved in the biologic…	FBtr0073611	2981	3	53.0667	53.3583	36.4181	38.5366	72.3307	68.2313	40.0614	44.9491	61.6025	58.5535	40.7954	49.628	30.5647	31.056	37.2897	42.8888	46.0647	31.836	0.229043	1.08915	1.79398e-10	1.46537			5primeCassette		311			altexon
FBgn0001222	Hsf	2R	14022136	The gene Heat shock factor is referred to in FlyBase by the symbol Dmel\Hsf (CG5748, FBgn0001222). It is a protein_coding_gene from Drosophila melanogaster. Its sequence location is 2R:14017808..14022136. It has the cytological map location 55B7-55B8. There is experimental evidence that it has the molecular function</span>: specific RNA polymerase II transcription factor activity; transcription a…	FBtr0086782	2768	8	6.01681	12.3935	13.1886	11.8083	4.7318	13.8134	14.4906	13.8307	14.2179	12.8956	17.5629	11.1948	10.665	11.6148	11.0742	7.1229	10.0183	13.3353	0.0182201	0.735844	1	0.970577		Up						altexon
FBgn0001222	Hsf	2R	14022136	The gene Heat shock factor is referred to in FlyBase by the symbol Dmel\Hsf (CG5748, FBgn0001222). It is a protein_coding_gene from Drosophila melanogaster. Its sequence location is 2R:14017808..14022136. It has the cytological map location 55B7-55B8. There is experimental evidence that it has the molecular function</span>: specific RNA polymerase II transcription factor activity; transcription a…	FBtr0110964	2840	7	4.28966	0	0	0	4.06916	0	0	3.5378	0	2.4499	0	0	5.01606	5.32011	6.17378	5.1727	7.29918	5.67586	0.551116	1.41008	9.25101e-08	0.244538								altexon
FBgn0001222	Hsf	2R	14022136	The gene Heat shock factor is referred to in FlyBase by the symbol Dmel\Hsf (CG5748, FBgn0001222). It is a protein_coding_gene from Drosophila melanogaster. Its sequence location is 2R:14017808..14022136. It has the cytological map location 55B7-55B8. There is experimental evidence that it has the molecular function</span>: specific RNA polymerase II transcription factor activity; transcription a…	FBtr0110965	2822	9	6.77941	0	2.16326	2.7223	4.15964	2.655	3.46615	6.06266	3.9329	3.16108	2.51842	2.83363	0	0	0	5.58251	0	0	0.676037	0.842715	0.257898	3.31724								altexon
FBgn0001235	hth	3R	6464386	The gene homothorax is referred to in FlyBase by the symbol Dmel\hth (CG17117, FBgn0001235). It is a protein_coding_gene from Drosophila melanogaster. Its sequence location is 3R:6335569..6464386. It has the cytological map location 86C1-86C3. There is experimental evidence that it has the molecular function</span>: DNA binding. There is experimental evidence that it is involved in the biological…	FBtr0082255	4246	14	0	8.30918	17.3327	0	8.80043	0	11.9626	9.96416	5.23427	6.06813	6.68741	15.0674	9.35189	9.10456	2.80326	6.97807	0	8.50171	0.00021214	0.630096	1	0.942996		Up					48
FBgn0001235	hth	3R	6464386	The gene homothorax is referred to in FlyBase by the symbol Dmel\hth (CG17117, FBgn0001235). It is a protein_coding_gene from Drosophila melanogaster. Its sequence location is 3R:6335569..6464386. It has the cytological map location 86C1-86C3. There is experimental evidence that it has the molecular function</span>: DNA binding. There is experimental evidence that it is involved in the biological…	FBtr0082254	4198	13	27.7835	15.6309	3.60542	20.7744	13.8426	22.305	15.2094	11.0406	13.7002	12.0467	15.4421	7.85751	6.36675	6.7761	8.99628	5.95487	9.64477	8.12253	0.000204184	1.38043	3.91932e-19	2.26644	Down						48
FBgn0001235	hth	3R	6464386	The gene homothorax is referred to in FlyBase by the symbol Dmel\hth (CG17117, FBgn0001235). It is a protein_coding_gene from Drosophila melanogaster. Its sequence location is 3R:6335569..6464386. It has the cytological map location 86C1-86C3. There is experimental evidence that it has the molecular function</span>: DNA binding. There is experimental evidence that it is involved in the biological…	FBtr0100454	2977	8	47.239	45.1212	52.5402	45.1104	36.8324	38.3327	40.3892	34.8551	28.4778	28.9769	37.4363	35.2564	23.864	26.8317	11.0749	10.3887	11.3603	15.3377	6.8443e-05	1.29107	3.31747e-49	2.68241	Down						48
FBgn0001235	hth	3R	6464386	The gene homothorax is referred to in FlyBase by the symbol Dmel\hth (CG17117, FBgn0001235). It is a protein_coding_gene from Drosophila melanogaster. Its sequence location is 3R:6335569..6464386. It has the cytological map location 86C1-86C3. There is experimental evidence that it has the molecular function</span>: DNA binding. There is experimental evidence that it is involved in the biological…	FBtr0100455	3394	6	55.8126	48.7722	65.9629	50.1927	39.911	44.6126	45.6734	40.6659	37.1683	38.8583	48.9558	44.1781	32.7459	28.9135	18.9933	20.6501	30.9232	29.6058	0.00214009	1.19477	8.63126e-31	1.8863	Down						48
FBgn0001248	Idh	3L	8354628	The gene Isocitrate dehydrogenase is referred to in FlyBase by the symbol Dmel\Idh (CG7176, FBgn0001248). It is a protein_coding_gene from Drosophila melanogaster. Its sequence location is 3L:8349503..8354628. It has the cytological map location 66C8. There is experimental evidence that it has the molecular function</span>: isocitrate dehydrogenase (NADP+) activity. Based on sequence similarity, …	FBtr0076667	1642	2	74.4568	83.1196	73.1471	81.7999	87.6169	93.4191	79.9368	79.7619	86.038	94.8239	83.9247	83.4016	179.32	176.499	171.64	160.746	166.419	152.811	0.840984	0.97179	8.10556e-61	0.489916			5primeCassette		139		524
FBgn0001248	Idh	3L	8354628	The gene Isocitrate dehydrogenase is referred to in FlyBase by the symbol Dmel\Idh (CG7176, FBgn0001248). It is a protein_coding_gene from Drosophila melanogaster. Its sequence location is 3L:8349503..8354628. It has the cytological map location 66C8. There is experimental evidence that it has the molecular function</span>: isocitrate dehydrogenase (NADP+) activity. Based on sequence similarity, …	FBtr0076669	2027	2	9.62479	8.96895	0	8.57606	6.37183	7.35477	8.03686	7.95327	6.4768	10.7682	7.50199	9.86302	26.0946	23.3164	25.5227	23.137	17.1483	21.6482	0.462084	0.811732	5.81556e-21	0.3001			5primeCassette		139		524
FBgn0001250	if	X	16677467	The gene inflated is referred to in FlyBase by the symbol Dmel\if (CG9623, FBgn0001250). It is a protein_coding_gene from Drosophila melanogaster. Its sequence location is X:16646222..16677467. It has the cytological map location 15A5-15A7. There is experimental evidence that it has the molecular function</span>: cell adhesion molecule binding; receptor activity. There is experimental evidence th…	FBtr0301353	5633	12	5.38837	9.30001	4.88756	0	7.97964	8.29602	5.61181	11.263	8.77676	8.4509	7.91471	5.14602	7.47657	6.80421	4.77263	10.0999	8.78412	2.96194	0.0319396	0.761238	1	0.877823		Up	5primeCassette		117		26
FBgn0001250	if	X	16677467	The gene inflated is referred to in FlyBase by the symbol Dmel\if (CG9623, FBgn0001250). It is a protein_coding_gene from Drosophila melanogaster. Its sequence location is X:16646222..16677467. It has the cytological map location 15A5-15A7. There is experimental evidence that it has the molecular function</span>: cell adhesion molecule binding; receptor activity. There is experimental evidence th…	FBtr0301352	5649	11	9.20559	0	10.8064	12.094	4.96824	5.30201	8.05129	5.35236	5.7186	10.1861	6.10107	7.78593	11.9285	7.23436	8.35608	9.38703	8.55953	7.43683	0.953979	0.982054	1	0.801857			5primeCassette		117		26
FBgn0001250	if	X	16677467	The gene inflated is referred to in FlyBase by the symbol Dmel\if (CG9623, FBgn0001250). It is a protein_coding_gene from Drosophila melanogaster. Its sequence location is X:16646222..16677467. It has the cytological map location 15A5-15A7. There is experimental evidence that it has the molecular function</span>: cell adhesion molecule binding; receptor activity. There is experimental evidence th…	FBtr0301354	5818	12	2.57166	2.21289	3.95897	0	1.85055	1.47677	4.78633	1.21464	1.39036	1.87335	2.26519	3.60818	1.85222	2.16477	0	0	2.81686	3.1398	0.407476	0.799247	1	1.2131			5primeCassette		117		26
FBgn0001257	ImpL2	3L	4236147	The gene Ecdysone-inducible gene L2 is referred to in FlyBase by the symbol Dmel\ImpL2 (CG15009, FBgn0001257). It is a protein_coding_gene from Drosophila melanogaster. Its sequence location is 3L:4224699..4236147. It has the cytological map location 64A10. Its molecular function is unknown. It is reported to be involved in the biological process</span>: cell adhesion. 15 alleles are reported. No…	FBtr0073248	1178	3	4.91501	4.56182	4.0676	3.73662	4.55868	4.52488	2.81264	4.27662	4.2839	4.20819	6.01264	4.24275	5.5006	3.87666	0	3.0019	0	0	1	1.02043	1	2.12976			5primeCassette		245			altexon
FBgn0001257	ImpL2	3L	4236147	The gene Ecdysone-inducible gene L2 is referred to in FlyBase by the symbol Dmel\ImpL2 (CG15009, FBgn0001257). It is a protein_coding_gene from Drosophila melanogaster. Its sequence location is 3L:4224699..4236147. It has the cytological map location 64A10. Its molecular function is unknown. It is reported to be involved in the biological process</span>: cell adhesion. 15 alleles are reported. No…	FBtr0073249	1630	3	12.8567	13.8341	11.0214	12.0827	15.1184	13.079	13.2833	16.0618	11.7638	10.9482	9.95356	10.4251	28.0306	28.4871	22.4787	22.841	27.5092	25.2856	0.836248	1.07671	2.04565e-06	0.504373			5primeCassette		245			altexon
FBgn0001296	kar	3R	8515089	The gene karmoisin is referred to in FlyBase by the symbol Dmel\kar (CG12286, FBgn0001296). It is a protein_coding_gene from Drosophila melanogaster. Its sequence location is 3R:8507908..8515089. It has the cytological map location 87C5. Based on sequence similarity, it is predicted to have molecular function</span>: monocarboxylic acid transmembrane transporter activity. There is experimental ev…	FBtr0082666	2176	6	15.5241	17.2733	13.7276	16.5562	15.8006	18.1008	11.52	16.2027	16.6924	19.147	13.9729	13.3218	22.9898	20.4122	29.0172	27.9794	26.3625	25.541	0.724871	1.06742	0.00238326	0.636778				3primeCassette		357		altexon
FBgn0001296	kar	3R	8515089	The gene karmoisin is referred to in FlyBase by the symbol Dmel\kar (CG12286, FBgn0001296). It is a protein_coding_gene from Drosophila melanogaster. Its sequence location is 3R:8507908..8515089. It has the cytological map location 87C5. Based on sequence similarity, it is predicted to have molecular function</span>: monocarboxylic acid transmembrane transporter activity. There is experimental ev…	FBtr0302563	2321	5	3.05216	3.25755	3.11787	4.22426	5.05938	4.12785	3.27798	3.90541	3.9117	3.84629	3.92713	1.72248	3.85257	4.63795	3.36985	4.12553	3.05773	3.86015	0.872	1.10918	1	0.997175				3primeCassette		357		altexon
FBgn0001297	kay	3R	25592497	The gene kayak is referred to in FlyBase by the symbol Dmel\kay (CG33956, FBgn0001297). It is a protein_coding_gene from Drosophila melanogaster. Its sequence location is 3R:25592497..25619838. It has the cytological map location 99B10-99C1. There is experimental evidence that it has the molecular function</span>: protein binding; sequence-specific DNA binding; RNA polymerase II transcription fac…	FBtr0099989	3501	3	19.5488	15.9734	16.6301	19.0032	18.0893	12.8203	21.0535	17.8426	18.7367	22.3791	19.3922	20.5574	20.9662	22.6962	18.2208	15.3091	19.9587	23.0796	0.117074	0.850815	1	0.848911			5primeCassette		843			altexon
FBgn0001297	kay	3R	25592497	The gene kayak is referred to in FlyBase by the symbol Dmel\kay (CG33956, FBgn0001297). It is a protein_coding_gene from Drosophila melanogaster. Its sequence location is 3R:25592497..25619838. It has the cytological map location 99B10-99C1. There is experimental evidence that it has the molecular function</span>: protein binding; sequence-specific DNA binding; RNA polymerase II transcription fac…	FBtr0099990	3195	3	9.06535	7.4113	9.95542	6.85967	5.08723	9.65058	9.44616	5.67758	8.5237	7.76155	3.498	5.31856	7.59621	4.70042	5.73314	6.52979	5.01363	7.89901	0.42658	1.19401	1	1.28174			5primeCassette		843			altexon
FBgn0001297	kay	3R	25592497	The gene kayak is referred to in FlyBase by the symbol Dmel\kay (CG33956, FBgn0001297). It is a protein_coding_gene from Drosophila melanogaster. Its sequence location is 3R:25592497..25619838. It has the cytological map location 99B10-99C1. There is experimental evidence that it has the molecular function</span>: protein binding; sequence-specific DNA binding; RNA polymerase II transcription fac…	FBtr0290076	3360	3	14.1221	14.0424	12.3472	13.9377	7.71788	7.34084	10.6481	11.991	7.8129	11.2164	11.1563	9.51995	14.3962	14.3445	11.6872	9.2218	16.8579	13.3383	0.516173	1.1149	1	0.870529			5primeCassette		843			altexon
FBgn0001311	kkv	3R	1218587	The gene krotzkopf verkehrt is referred to in FlyBase by the symbol Dmel\kkv (CG2666, FBgn0001311). It is a protein_coding_gene from Drosophila melanogaster. Its sequence location is 3R:1203815..1218587. It has the cytological map location 83A1. Based on sequence similarity, it is predicted to have molecular function</span>: chitin synthase activity. There is experimental evidence that it is invo…	FBtr0078800	5523	11	8.38377	5.8522	5.63236	5.16824	9.11111	7.52013	5.90506	7.66005	7.49024	5.74399	7.33751	7.05858	15.0511	11.2492	18.0809	18.2591	17.0371	19.669	0.889003	1.01147	2.00117e-26	0.419419							177
FBgn0001311	kkv	3R	1218587	The gene krotzkopf verkehrt is referred to in FlyBase by the symbol Dmel\kkv (CG2666, FBgn0001311). It is a protein_coding_gene from Drosophila melanogaster. Its sequence location is 3R:1203815..1218587. It has the cytological map location 83A1. Based on sequence similarity, it is predicted to have molecular function</span>: chitin synthase activity. There is experimental evidence that it is invo…	FBtr0301398	5523	11	7.20268	11.0695	7.77432	10.46	7.59919	10.0257	10.9769	9.84948	9.13597	10.2354	8.07486	8.14443	14.2621	15.3545	12.8228	11.2871	15.1021	13.1403	0.829178	0.959485	0.00028798	0.660389							177
FBgn0001316	klar	3L	540589	The gene klarsicht is referred to in FlyBase by the symbol Dmel\klar (CG17046, FBgn0001316). It is a protein_coding_gene from Drosophila melanogaster. Its sequence location is 3L:434258..540589. It has the cytological map location 61C1-61C3. There is experimental evidence that it has the molecular function</span>: protein binding. There is experimental evidence that it is involved in the biologic…	FBtr0110818	7665	18	0	5.99322	4.31833	4.12559	3.36946	4.71514	3.28655	6.57107	5.79314	8.1534	6.08096	6.52059	5.81265	5.55516	7.99869	8.05157	8.07163	9.85576	1.84369e-05	0.620303	1.90343e-10	0.498012	Down		385	21			651	altexon
FBgn0001316	klar	3L	540589	The gene klarsicht is referred to in FlyBase by the symbol Dmel\klar (CG17046, FBgn0001316). It is a protein_coding_gene from Drosophila melanogaster. Its sequence location is 3L:434258..540589. It has the cytological map location 61C1-61C3. There is experimental evidence that it has the molecular function</span>: protein binding. There is experimental evidence that it is involved in the biologic…	FBtr0072565	8722	19	8.63529	5.80287	6.81319	9.36235	6.28697	5.38996	6.46515	7.27591	8.09674	6.02547	6.85349	3.7819	6.6455	9.41216	7.50949	10.1766	10.2902	8.00878	0.521856	1.0985	1	0.812612			385	21			651	altexon
FBgn0001316	klar	3L	540589	The gene klarsicht is referred to in FlyBase by the symbol Dmel\klar (CG17046, FBgn0001316). It is a protein_coding_gene from Drosophila melanogaster. Its sequence location is 3L:434258..540589. It has the cytological map location 61C1-61C3. There is experimental evidence that it has the molecular function</span>: protein binding. There is experimental evidence that it is involved in the biologic…	FBtr0112807	3035	4	8.78697	8.14306	6.32957	7.56575	9.18099	7.73063	9.6353	8.63088	4.66245	9.14912	9.34698	11.8572	8.01506	8.59421	5.15867	5.11542	6.20118	3.17578	0.608859	0.895932	1	1.31651			385	21			651	altexon
FBgn0001316	klar	3L	540589	The gene klarsicht is referred to in FlyBase by the symbol Dmel\klar (CG17046, FBgn0001316). It is a protein_coding_gene from Drosophila melanogaster. Its sequence location is 3L:434258..540589. It has the cytological map location 61C1-61C3. There is experimental evidence that it has the molecular function</span>: protein binding. There is experimental evidence that it is involved in the biologic…	FBtr0112808	6842	17	2.15632	0.796841	1.3817	0	1.56209	1.55125	1.73507	0.884741	0.88651	1.44939	1.18588	2.3377	1.2022	0	1.45265	0	0	1.34215	0.805394	0.880673	1	1.86827			385	21			651	altexon
FBgn0001404	egh	X	2482534	The gene egghead is referred to in FlyBase by the symbol Dmel\egh (CG9659, FBgn0001404). It is a protein_coding_gene from Drosophila melanogaster. Its sequence location is X:2482534..2492638. It has the cytological map location 3A6. There is experimental evidence that it has the molecular function</span>: beta-1,4-mannosyltransferase activity. There is experimental evidence for 15 unique biologic…	FBtr0070439	3575	3	27.3194	29.1439	29.5132	27.1806	24.0498	22.6805	26.7112	27.8988	28.7919	28.8482	30.3258	32.994	24.0449	26.2295	19.5482	21.6085	22.0506	20.0353	0.28231	0.910677	1	1.19751			5primeCassette		1006			altexon
FBgn0001404	egh	X	2482534	The gene egghead is referred to in FlyBase by the symbol Dmel\egh (CG9659, FBgn0001404). It is a protein_coding_gene from Drosophila melanogaster. Its sequence location is X:2482534..2492638. It has the cytological map location 3A6. There is experimental evidence that it has the molecular function</span>: beta-1,4-mannosyltransferase activity. There is experimental evidence for 15 unique biologic…	FBtr0070440	2795	3	7.50488	8.44902	6.4346	6.2848	8.44325	9.50656	8.53916	7.57111	8.66512	7.44843	10.869	8.58333	8.3333	9.94343	5.88937	5.83869	6.7009	10.3262	0.644866	0.902217	1	0.991309			5primeCassette		1006			altexon
FBgn0001624	dlg1	X	11263670	The gene discs large 1 is referred to in FlyBase by the symbol Dmel\dlg1 (CG1725, FBgn0001624). It is a protein_coding_gene from Drosophila melanogaster. Its sequence location is X:11263670..11301784. It has the cytological map location 10B6-10B10. There is experimental evidence that it has the molecular function</span>: protein binding. There is experimental evidence for 15 unique biological pro…	FBtr0073486	4864	13	3.95716	2.85348	5.6115	0	0	0	7.08587	5.59075	3.52946	3.05504	4.58361	4.5212	2.76468	4.27783	0	3.98971	4.48824	0	2.09571e-06	0.440656	1	0.805364		Up	5primeCassette		88		24	altexon
FBgn0001624	dlg1	X	11263670	The gene discs large 1 is referred to in FlyBase by the symbol Dmel\dlg1 (CG1725, FBgn0001624). It is a protein_coding_gene from Drosophila melanogaster. Its sequence location is X:11263670..11301784. It has the cytological map location 10B6-10B10. There is experimental evidence that it has the molecular function</span>: protein binding. There is experimental evidence for 15 unique biological pro…	FBtr0073484	2554	9	24.194	29.8557	20.5935	30.3251	29.4181	29.1981	21.304	33.1314	31.2127	33.7836	30.9442	29.7454	21.6771	26.1955	26.7531	25.5077	23.4832	25.9844	0.442909	0.90819	1	1.09347			5primeCassette		88		24	altexon
FBgn0001624	dlg1	X	11263670	The gene discs large 1 is referred to in FlyBase by the symbol Dmel\dlg1 (CG1725, FBgn0001624). It is a protein_coding_gene from Drosophila melanogaster. Its sequence location is X:11263670..11301784. It has the cytological map location 10B6-10B10. There is experimental evidence that it has the molecular function</span>: protein binding. There is experimental evidence for 15 unique biological pro…	FBtr0073489	4867	14	7.84702	8.36503	6.58892	4.96423	6.18493	5.48884	6.24086	5.38319	8.28985	6.52036	6.45366	4.9291	7.0347	6.63401	6.32962	0	7.6111	2.89899	0.881125	1.04289	1	1.29272			5primeCassette		88		24	altexon
FBgn0001624	dlg1	X	11263670	The gene discs large 1 is referred to in FlyBase by the symbol Dmel\dlg1 (CG1725, FBgn0001624). It is a protein_coding_gene from Drosophila melanogaster. Its sequence location is X:11263670..11301784. It has the cytological map location 10B6-10B10. There is experimental evidence that it has the molecular function</span>: protein binding. There is experimental evidence for 15 unique biological pro…	FBtr0073490	5147	16	10.0507	29.5686	12.7749	20.5599	13.7998	22.5449	14.7803	18.0081	20.7811	22.3517	15.7532	24.6649	22.4849	14.1764	14.424	17.5557	13.8969	18.1259	0.579404	0.939483	1	1.08578			5primeCassette		88		24	altexon
FBgn0001624	dlg1	X	11263670	The gene discs large 1 is referred to in FlyBase by the symbol Dmel\dlg1 (CG1725, FBgn0001624). It is a protein_coding_gene from Drosophila melanogaster. Its sequence location is X:11263670..11301784. It has the cytological map location 10B6-10B10. There is experimental evidence that it has the molecular function</span>: protein binding. There is experimental evidence for 15 unique biological pro…	FBtr0112812	4309	13	0	2.47352	0	2.50759	2.22986	2.69662	0	3.73691	1.64128	3.68635	0	4.40793	2.46792	2.88492	3.03864	3.85413	5.05127	1.83193	0.390741	0.740842	1	0.523178			5primeCassette		88		24	altexon
FBgn0001624	dlg1	X	11263670	The gene discs large 1 is referred to in FlyBase by the symbol Dmel\dlg1 (CG1725, FBgn0001624). It is a protein_coding_gene from Drosophila melanogaster. Its sequence location is X:11263670..11301784. It has the cytological map location 10B6-10B10. There is experimental evidence that it has the molecular function</span>: protein binding. There is experimental evidence for 15 unique biological pro…	FBtr0112813	5252	18	33.7527	13.3496	31.5358	26.3842	23.5148	11.4139	36.487	24.9369	22.0983	20.2003	31.2499	22.4586	4.56351	11.6613	4.6239	1.89055	7.87604	7.88018	0.0874275	0.888968	7.96578e-68	3.63552			5primeCassette		88		24	altexon
FBgn0001942	eIF-4a	2L	5981759	The gene Eukaryotic initiation factor 4a is referred to in FlyBase by the symbol Dmel\eIF-4a (CG9075, FBgn0001942). It is a protein_coding_gene from Drosophila melanogaster. Its sequence location is 2L:5981759..5985572. It has the cytological map location 26B2. Based on sequence similarity, it is predicted to have molecular function</span>: translation initiation factor activity; RNA helicase act…	FBtr0079176	1571	6	145.119	156.629	120.372	144.584	174.918	145.864	152.585	164.163	186.27	168.541	161.89	157.162	174.142	197.417	252.46	239.968	240.151	240.279	0.0256506	0.895896	1.71733e-29	0.660126	Down							altexon
FBgn0001942	eIF-4a	2L	5981759	The gene Eukaryotic initiation factor 4a is referred to in FlyBase by the symbol Dmel\eIF-4a (CG9075, FBgn0001942). It is a protein_coding_gene from Drosophila melanogaster. Its sequence location is 2L:5981759..5985572. It has the cytological map location 26B2. Based on sequence similarity, it is predicted to have molecular function</span>: translation initiation factor activity; RNA helicase act…	FBtr0079175	1689	5	319.567	310.551	354.964	363.297	349.704	383.61	321.714	376.365	361.464	383.988	377.343	390.017	359.265	392.369	283.884	299.207	292.779	269.007	0.0604734	0.941562	1	1.09764								altexon
FBgn0001961	Sop2	2L	13829739	The gene Suppressor of profilin 2 is referred to in FlyBase by the symbol Dmel\Sop2 (CG8978, FBgn0001961). It is a protein_coding_gene from Drosophila melanogaster. Its sequence location is 2L:13827932..13829739. It has the cytological map location 34D1. Based on sequence similarity, it is predicted to have molecular function</span>: actin binding. There is experimental evidence that it is involv…	FBtr0080569	1673	3	5.70673	12.1388	3.78708	9.77404	10.8756	11.4229	8.53263	17.4579	13.2726	13.6313	15.7436	17.925	3.56884	10.6444	10.9807	13.5859	16.2167	10.705	0.00383048	0.620416	1	0.817408		Up	5primeCassette		30			altexon
FBgn0001961	Sop2	2L	13829739	The gene Suppressor of profilin 2 is referred to in FlyBase by the symbol Dmel\Sop2 (CG8978, FBgn0001961). It is a protein_coding_gene from Drosophila melanogaster. Its sequence location is 2L:13827932..13829739. It has the cytological map location 34D1. Based on sequence similarity, it is predicted to have molecular function</span>: actin binding. There is experimental evidence that it is involv…	FBtr0080570	1706	2	8.33635	13.2178	13.197	11.5443	15.6803	12.4963	11.4643	10.6328	16.5529	13.3711	10.1047	12.3046	24.1491	16.0789	29.9141	30.7318	15.0981	19.9148	1	1.00056	0.000328389	0.548044			5primeCassette		30			altexon
FBgn0001987	Gli	2L	15762755	The gene Gliotactin is referred to in FlyBase by the symbol Dmel\Gli (CG3903, FBgn0001987). It is a protein_coding_gene from Drosophila melanogaster. Its sequence location is 2L:15756001..15762755. It has the cytological map location 35D4. Based on sequence similarity, it is predicted to have molecular function</span>: carboxylesterase activity. There is experimental evidence that it is involved …	FBtr0080768	3973	8	1.7192	0	3.39286	1.63134	0	0	2.20178	3.80131	2.03436	1.9945	3.05982	4.02573	6.87007	4.75132	1.02276	0	8.98762	0	0.000563433	0.396714	0.000335709	0.313925	Down							altexon
FBgn0001987	Gli	2L	15762755	The gene Gliotactin is referred to in FlyBase by the symbol Dmel\Gli (CG3903, FBgn0001987). It is a protein_coding_gene from Drosophila melanogaster. Its sequence location is 2L:15756001..15762755. It has the cytological map location 35D4. Based on sequence similarity, it is predicted to have molecular function</span>: carboxylesterase activity. There is experimental evidence that it is involved …	FBtr0080765	4093	8	3.45164	3.43312	4.63426	3.49108	4.71835	6.72866	6.5521	3.93785	5.91122	3.87671	2.23344	0	4.78381	5.43517	5.77085	8.13729	0	10.6408	0.597406	1.17528	1	0.760963								altexon
FBgn0001991	Ca-alpha1D	2L	16170657	The gene Ca<sup>2+</sup>-channel protein Î±<down>1</down> subunit D is referred to in FlyBase by the symbol Dmel\Ca-Î±1D (CG4894, FBgn0001991). It is a protein_coding_gene from Drosophila melanogaster. Its sequence location is 2L:16170657..16190086. It has the cytological map location 35E5-35E6. Based on sequence similarity, it is predicted to have molecular function</span>: voltage-gated calcium…	FBtr0090004	8049	32	11.4344	13.88	15.7389	13.4265	11.6158	11.0003	13.8477	9.88818	10.0301	8.99268	10.1972	9.68676	7.57861	6.7635	0	5.48647	9.85258	8.15874	0.00601709	1.23073	4.225e-21	2.03742	Down						41
FBgn0001991	Ca-alpha1D	2L	16170657	The gene Ca<sup>2+</sup>-channel protein Î±<down>1</down> subunit D is referred to in FlyBase by the symbol Dmel\Ca-Î±1D (CG4894, FBgn0001991). It is a protein_coding_gene from Drosophila melanogaster. Its sequence location is 2L:16170657..16190086. It has the cytological map location 35E5-35E6. Based on sequence similarity, it is predicted to have molecular function</span>: voltage-gated calcium…	FBtr0090003	7900	30	4.22815	7.80009	0	0	3.39443	2.97066	7.68259	5.86736	9.96	3.13424	8.59112	8.22462	6.07224	7.30131	13.5515	11.9988	9.85814	15.1396	1.16328e-16	0.425385	7.16354e-43	0.289217	Down						41
FBgn0001991	Ca-alpha1D	2L	16170657	The gene Ca<sup>2+</sup>-channel protein Î±<down>1</down> subunit D is referred to in FlyBase by the symbol Dmel\Ca-Î±1D (CG4894, FBgn0001991). It is a protein_coding_gene from Drosophila melanogaster. Its sequence location is 2L:16170657..16190086. It has the cytological map location 35E5-35E6. Based on sequence similarity, it is predicted to have molecular function</span>: voltage-gated calcium…	FBtr0090005	7950	31	16.3478	9.35135	17.8555	19.3217	9.74774	8.60418	13.7841	17.7392	12.1873	18.7131	13.3842	13.8309	6.74512	7.8582	9.95358	6.42987	7.09719	5.38748	0.193007	0.906173	1.99083e-17	1.86854							41
FBgn0002023	Lim3	2L	19108108	The gene Lim3 is referred to in FlyBase by the symbol Dmel\Lim3 (CG10699, FBgn0002023). It is a protein_coding_gene from Drosophila melanogaster. Its sequence location is 2L:19079234..19108108. It has the cytological map location 37B13-37C1. Based on sequence similarity, it is predicted to have molecular function</span>: transcription factor activity. There is experimental evidence that it is inv…	FBtr0081169	2696	8	1.29531	1.9709	1.32064	1.6082	1.19843	0	1.99652	1.86748	1.12453	1.10192	1.50379	1.48307	0.978155	1.31971	2.32781	1.96798	1.32667	0	0.85589	0.816345	1	0.935596			5primeCassette	7	72		403	altexon
FBgn0002023	Lim3	2L	19108108	The gene Lim3 is referred to in FlyBase by the symbol Dmel\Lim3 (CG10699, FBgn0002023). It is a protein_coding_gene from Drosophila melanogaster. Its sequence location is 2L:19079234..19108108. It has the cytological map location 37B13-37C1. Based on sequence similarity, it is predicted to have molecular function</span>: transcription factor activity. There is experimental evidence that it is inv…	FBtr0081170	2577	7	3.152	2.10821	2.7806	2.14581	3.32582	4.10878	3.39014	3.52018	3.91695	4.61866	4.71648	5.04272	2.40567	2.39587	2.34523	2.32418	3.13147	5.3113	0.244613	0.699112	1	0.983671			5primeCassette	7	72		403	altexon
FBgn0002031	l(2)37Cc	2L	19123866	The gene lethal (2) 37Cc is referred to in FlyBase by the symbol Dmel\l(2)37Cc (CG10691, FBgn0002031). It is a protein_coding_gene from Drosophila melanogaster. Its sequence location is 2L:19122040..19123866. It has the cytological map location 37C1. Its molecular function is unknown. It is reported to be involved in the biological process</span>: instar larval or pupal development. 38 alleles ar…	FBtr0081164	1324	3	22.0236	29.1444	16.4011	28.7776	24.3298	21.7632	27.87	24.3549	34.2897	35.9615	22.9733	29.4445	34.316	50.5678	50.9781	48.5805	52.1903	37.1255	0.160495	0.814435	1.44365e-09	0.520312								altexon
FBgn0002031	l(2)37Cc	2L	19123866	The gene lethal (2) 37Cc is referred to in FlyBase by the symbol Dmel\l(2)37Cc (CG10691, FBgn0002031). It is a protein_coding_gene from Drosophila melanogaster. Its sequence location is 2L:19122040..19123866. It has the cytological map location 37C1. Its molecular function is unknown. It is reported to be involved in the biological process</span>: instar larval or pupal development. 38 alleles ar…	FBtr0301814	1267	3	9.27152	6.87418	14.7959	4.46354	14.3408	16.7121	7.72374	12.711	6.37768	0	12.7757	10.2566	10.9114	0	0	0	0	15.4105	0.340744	1.3333	0.0317888	2.52482								altexon
FBgn0002044	swm	2L	19493258	The gene second mitotic wave missing is referred to in FlyBase by the symbol Dmel\swm (CG10084, FBgn0002044). It is a protein_coding_gene from Drosophila melanogaster. Its sequence location is 2L:19493258..19497987. It has the cytological map location 37E4. An electronic pipeline based on InterPro domains suggests that it has the molecular function</span>: nucleotide binding; zinc ion binding; nu…	FBtr0081244	4150	6	13.4744	14.5027	15.7089	16.8128	12.954	13.3644	13.3252	12.1387	15.802	13.621	13.672	10.1163	15.107	16.1431	7.70837	7.218	22.5792	14.9166	0.493448	1.10349	1	1.03759			5primeCassette		125			altexon
FBgn0002044	swm	2L	19493258	The gene second mitotic wave missing is referred to in FlyBase by the symbol Dmel\swm (CG10084, FBgn0002044). It is a protein_coding_gene from Drosophila melanogaster. Its sequence location is 2L:19493258..19497987. It has the cytological map location 37E4. An electronic pipeline based on InterPro domains suggests that it has the molecular function</span>: nucleotide binding; zinc ion binding; nu…	FBtr0081245	4120	5	5.35652	2.90674	4.63522	4.26043	7.7699	5.68285	3.21064	7.57821	4.65702	7.22236	6.63967	8.7346	4.28824	4.71202	12.48	13.2625	0	6.73986	0.23966	0.80467	1	0.737939			5primeCassette		125			altexon
FBgn0002174	l(2)tid	2R	19594385	The gene lethal (2) tumorous imaginal discs is referred to in FlyBase by the symbol Dmel\l(2)tid (CG5504, FBgn0002174). It is a protein_coding_gene from Drosophila melanogaster. Its sequence location is 2R:19594385..19596561. It has the cytological map location 59F6. There is experimental evidence that it has the molecular function</span>: patched binding. There is experimental evidence that it i…	FBtr0089504	2035	2	0	3.69244	0	4.78504	5.22836	6.21377	8.49836	3.47269	13.3713	4.37913	0	13.7546	4.30363	4.28459	8.19011	13.4712	9.75118	5.21704	0.00047716	0.462719	0.0822859	0.445037	Down			2				altexon
FBgn0002174	l(2)tid	2R	19594385	The gene lethal (2) tumorous imaginal discs is referred to in FlyBase by the symbol Dmel\l(2)tid (CG5504, FBgn0002174). It is a protein_coding_gene from Drosophila melanogaster. Its sequence location is 2R:19594385..19596561. It has the cytological map location 59F6. There is experimental evidence that it has the molecular function</span>: patched binding. There is experimental evidence that it i…	FBtr0089505	2020	2	7.99797	5.87109	9.25785	3.32541	7.94716	5.30314	0	5.4822	0	9.34524	9.00298	0	5.3479	4.41023	5.68707	5.19217	2.59736	3.05685	0.0521615	1.66154	1	1.51009				2				altexon
FBgn0002183	dre4	3L	1876336	The gene dre4 is referred to in FlyBase by the symbol Dmel\dre4 (CG1828, FBgn0002183). It is a protein_coding_gene from Drosophila melanogaster. Its sequence location is 3L:1871574..1876336. It has the cytological map location 62B7. Based on sequence similarity, it is predicted to have molecular function</span>: DNA binding. There is experimental evidence that it is involved in the biological pro…	FBtr0072865	3597	8	0	2.63608	0	3.53481	0	0	0	2.79969	1.96518	3.86433	1.97383	3.33492	1.45382	2.73111	2.17103	3.41919	2.74489	2.74638	0.0159849	0.448948	1	0.410868		Up					117
FBgn0002183	dre4	3L	1876336	The gene dre4 is referred to in FlyBase by the symbol Dmel\dre4 (CG1828, FBgn0002183). It is a protein_coding_gene from Drosophila melanogaster. Its sequence location is 3L:1871574..1876336. It has the cytological map location 62B7. Based on sequence similarity, it is predicted to have molecular function</span>: DNA binding. There is experimental evidence that it is involved in the biological pro…	FBtr0072864	3714	9	5.93231	4.07633	5.74336	3.28043	7.19628	6.29979	7.84639	6.23846	4.622	4.00127	7.36195	5.92116	6.26509	6.98197	7.09636	6.07508	5.77906	4.54675	0.75385	0.903789	1	0.885266							117
FBgn0002306	sas	3R	2988551	The gene stranded at second is referred to in FlyBase by the symbol Dmel\sas (CG2507, FBgn0002306). It is a protein_coding_gene from Drosophila melanogaster. Its sequence location is 3R:2988551..3009424. It has the cytological map location 84C8-84D1. It is reported to have molecular function</span>: receptor activity. There is experimental evidence that it is involved in the biological process</s…	FBtr0081570	5977	10	4.63095	2.53633	2.62613	4.01139	4.30065	3.56783	4.14589	2.02442	3.88091	2.98642	2.3755	2.34131	6.76191	5.82311	6.01464	4.0312	5.39318	4.93719	0.397559	1.22072	1	0.657539							1035	altexon
FBgn0002306	sas	3R	2988551	The gene stranded at second is referred to in FlyBase by the symbol Dmel\sas (CG2507, FBgn0002306). It is a protein_coding_gene from Drosophila melanogaster. Its sequence location is 3R:2988551..3009424. It has the cytological map location 84C8-84D1. It is reported to have molecular function</span>: receptor activity. There is experimental evidence that it is involved in the biological process</s…	FBtr0081571	5249	9	7.78566	8.80698	9.26892	8.94694	8.19361	10.9453	9.91773	14.0062	9.22893	8.87816	9.07454	8.56957	10.7366	11.0423	7.78701	11.0878	11.9632	12.3162	0.470475	0.904018	1	0.830815							1035	altexon
FBgn0002413	dco	3R	26886931	The gene discs overgrown is referred to in FlyBase by the symbol Dmel\dco (CG2048, FBgn0002413). It is a protein_coding_gene from Drosophila melanogaster. Its sequence location is 3R:26880905..26886931. It has the cytological map location 100B2. There is experimental evidence that it has the molecular function</span>: kinase activity. There is experimental evidence for 12 unique biological proces…	FBtr0085742	2967	3	6.84852	5.37999	2.83462	4.7409	0	0	6.86518	6.4454	2.72456	2.33542	5.79814	0	7.15094	12.9405	15.4214	8.40525	12.3887	14.8619	0.615014	0.822534	4.29925e-17	0.27933			5primeCassette		133			altexon
FBgn0002413	dco	3R	26886931	The gene discs overgrown is referred to in FlyBase by the symbol Dmel\dco (CG2048, FBgn0002413). It is a protein_coding_gene from Drosophila melanogaster. Its sequence location is 3R:26880905..26886931. It has the cytological map location 100B2. There is experimental evidence that it has the molecular function</span>: kinase activity. There is experimental evidence for 12 unique biological proces…	FBtr0085743	3064	4	18.6408	20.695	18.2688	21.0233	21.7225	23.2848	16.3444	22.359	24.3708	25.2463	25.1309	27.7307	18.4742	13.6671	11.9525	15.9098	11.9524	12.2564	0.227089	0.875714	0.0148266	1.46813			5primeCassette		133			altexon
FBgn0002413	dco	3R	26886931	The gene discs overgrown is referred to in FlyBase by the symbol Dmel\dco (CG2048, FBgn0002413). It is a protein_coding_gene from Drosophila melanogaster. Its sequence location is 3R:26880905..26886931. It has the cytological map location 100B2. There is experimental evidence that it has the molecular function</span>: kinase activity. There is experimental evidence for 12 unique biological proces…	FBtr0085744	3233	3	9.68069	6.02347	10.2242	6.12683	10.2732	9.54883	12.0085	9.96902	5.93518	7.66684	6.58687	8.34804	9.13024	9.09682	10.3145	8.02552	8.85971	9.43122	0.964391	1.02698	1	0.945665			5primeCassette		133			altexon
FBgn0002440	l(3)mbn	3L	6121719	The gene lethal (3) malignant blood neoplasm is referred to in FlyBase by the symbol Dmel\l(3)mbn (CG12755, FBgn0002440). It is a protein_coding_gene from Drosophila melanogaster. Its sequence location is 3L:6116986..6121719. It has the cytological map location 65A6. Based on sequence similarity, it is predicted to have molecular function</span>: structural constituent of chitin-based cuticle. It…	FBtr0077062	2181	6	7.42781	4.96219	5.50311	5.04706	5.92394	10.1888	3.4884	0	6.4679	5.46165	6.49	0	0	0	2.51149	2.92931	0	0	0.0113622	1.78219	5.37361e-11	7.17779	Down							altexon
FBgn0002440	l(3)mbn	3L	6121719	The gene lethal (3) malignant blood neoplasm is referred to in FlyBase by the symbol Dmel\l(3)mbn (CG12755, FBgn0002440). It is a protein_coding_gene from Drosophila melanogaster. Its sequence location is 3L:6116986..6121719. It has the cytological map location 65A6. Based on sequence similarity, it is predicted to have molecular function</span>: structural constituent of chitin-based cuticle. It…	FBtr0100355	2117	7	1.74805	5.53405	4.44184	3.61558	6.51556	0	5.62635	10.93	3.34207	3.74343	2.40399	5.19395	3.87225	4.30412	0	0	3.43226	2.54685	0.250922	0.700942	1	1.54691								altexon
FBgn0002441	l(3)mbt	3R	23098995	The gene lethal (3) malignant brain tumor is referred to in FlyBase by the symbol Dmel\l(3)mbt (CG5954, FBgn0002441). It is a protein_coding_gene from Drosophila melanogaster. Its sequence location is 3R:23091952..23098995. It has the cytological map location 97F1. There is experimental evidence that it has the molecular function</span>: protein binding. There is experimental evidence that it is …	FBtr0085176	5281	3	1.37137	2.4439	2.90161	1.06818	3.43579	3.60987	1.27787	3.81564	3.05939	1.49788	3.45543	10.6006	2.48942	4.89368	5.14173	6.28859	5.96131	4.74749	0.00830122	0.625589	0.00477551	0.502358	Down		5primeCassette	95	263			altexon
FBgn0002441	l(3)mbt	3R	23098995	The gene lethal (3) malignant brain tumor is referred to in FlyBase by the symbol Dmel\l(3)mbt (CG5954, FBgn0002441). It is a protein_coding_gene from Drosophila melanogaster. Its sequence location is 3R:23091952..23098995. It has the cytological map location 97F1. There is experimental evidence that it has the molecular function</span>: protein binding. There is experimental evidence that it is …	FBtr0085175	5399	5	5.36665	5.17007	3.56786	6.43831	4.57932	3.57074	7.40149	5.41166	5.9805	9.19015	5.81759	0	9.18253	5.60424	5.66296	4.2992	5.80226	5.63606	0.348686	0.848869	1	0.792902			5primeCassette	95	263			altexon
FBgn0002521	pho	4	1202271	The gene pleiohomeotic is referred to in FlyBase by the symbol Dmel\pho (CG17743, FBgn0002521). It is a protein_coding_gene from Drosophila melanogaster. Its sequence location is 4:1193094..1202271. It has the cytological map location 102F8. There is experimental evidence that it has the molecular function</span>: chromatin DNA binding; chromatin binding; DNA binding. There is experimental eviden…	FBtr0089204	2399	7	11.1921	11.6598	14.76	17.2034	12.5338	6.73281	7.70789	10.0762	8.41379	13.6517	7.18555	5.41646	9.7327	0	6.88281	9.07118	14.3635	10.1353	0.0252005	1.41239	1	1.47616		Up	29					altexon
FBgn0002521	pho	4	1202271	The gene pleiohomeotic is referred to in FlyBase by the symbol Dmel\pho (CG17743, FBgn0002521). It is a protein_coding_gene from Drosophila melanogaster. Its sequence location is 4:1193094..1202271. It has the cytological map location 102F8. There is experimental evidence that it has the molecular function</span>: chromatin DNA binding; chromatin binding; DNA binding. There is experimental eviden…	FBtr0089205	2148	7	42.5698	27.0596	38.0108	24.4776	26.0482	33.2352	40.2918	27.6742	31.9448	26.3106	28.3075	30.714	23.1614	0	13.4569	13.3507	14.6356	12.9353	0.810097	1.03324	1.35562e-20	2.46842			29					altexon
FBgn0002566	lt	2L	22817519	The gene light is referred to in FlyBase by the symbol Dmel\lt (CG18028, FBgn0002566). It is a protein_coding_gene from Drosophila melanogaster. Its sequence location is 2L:22817519..22833492. An electronic pipeline based on InterPro domains suggests that it has the molecular function</span>: protein binding; zinc ion binding. There is experimental evidence that it is involved in the biological p…	FBtr0111125	2949	12	14.9162	0	14.4309	7.11558	19.207	18.7158	21.2969	13.3281	17.4531	23.8815	20.612	14.5752	15.6373	21.1868	7.67677	5.49797	0	4.46548	0.000107821	0.669989	1	1.36726		Up						altexon
FBgn0002566	lt	2L	22817519	The gene light is referred to in FlyBase by the symbol Dmel\lt (CG18028, FBgn0002566). It is a protein_coding_gene from Drosophila melanogaster. Its sequence location is 2L:22817519..22833492. An electronic pipeline based on InterPro domains suggests that it has the molecular function</span>: protein binding; zinc ion binding. There is experimental evidence that it is involved in the biological p…	FBtr0111123	3001	11	15.1829	5.40891	15.0705	5.14458	0	4.65941	4.73842	11.7393	8.40267	4.29091	4.06005	6.9949	6.22348	0	8.47814	10.2077	10.5205	10.8329	0.690853	1.13187	1	0.984182								altexon
FBgn0002567	ltd	2R	5073866	The gene lightoid is referred to in FlyBase by the symbol Dmel\ltd (CG8024, FBgn0002567). It is a protein_coding_gene from Drosophila melanogaster. Its sequence location is 2R:5065369..5073866. It has the cytological map location 45B2-45B3. Based on sequence similarity, it is predicted to have molecular function</span>: GTPase activity; GTP binding. There is experimental evidence that it is invol…	FBtr0089931	2772	4	49.6409	67.0706	54.9336	68.9252	87.8635	71.4979	74.7615	95.9428	93.1917	96.9517	79.6904	89.4305	96.7664	98.9984	146.912	142.319	112.458	122.898	2.13831e-10	0.754633	5.06048e-53	0.555189	Down		141	11				altexon
FBgn0002567	ltd	2R	5073866	The gene lightoid is referred to in FlyBase by the symbol Dmel\ltd (CG8024, FBgn0002567). It is a protein_coding_gene from Drosophila melanogaster. Its sequence location is 2R:5065369..5073866. It has the cytological map location 45B2-45B3. Based on sequence similarity, it is predicted to have molecular function</span>: GTPase activity; GTP binding. There is experimental evidence that it is invol…	FBtr0089930	1717	5	58.3637	68.2217	63.6749	68.0443	61.9532	83.7154	84.5881	85.0725	71.1176	68.1469	76.7177	76.8477	59.4929	47.2115	46.3265	43.4013	60.6277	48.0017	0.0616854	0.873473	0.0128428	1.32423			141	11				altexon
FBgn0002576	lz	X	9178682	The gene lozenge is referred to in FlyBase by the symbol Dmel\lz (CG1689, FBgn0002576). It is a protein_coding_gene from Drosophila melanogaster. Its sequence location is X:9178682..9197670. It has the cytological map location 8D5-8D6. There is experimental evidence that it has the molecular function</span>: sequence-specific DNA binding; RNA polymerase II transcription factor activity; DNA bindi…	FBtr0112814	3106	5	5.18893	2.79669	6.00489	4.55843	2.45502	3.44497	1.3977	0	1.94731	1.59696	2.2786	0.965417	1.74695	2.34649	0	0	3.27014	0.54705	2.14406e-05	2.98592	0.00328981	3.09064	Down						363
FBgn0002576	lz	X	9178682	The gene lozenge is referred to in FlyBase by the symbol Dmel\lz (CG1689, FBgn0002576). It is a protein_coding_gene from Drosophila melanogaster. Its sequence location is X:9178682..9197670. It has the cytological map location 8D5-8D6. There is experimental evidence that it has the molecular function</span>: sequence-specific DNA binding; RNA polymerase II transcription factor activity; DNA bindi…	FBtr0071320	3469	6	0	2.46076	0	1.27787	3.95868	2.7418	1.88398	2.90196	1.74671	2.28731	1.46362	2.30524	0.99785	0	3.6221	4.39831	0	2.34269	0.814777	0.837955	1	0.928519							363
FBgn0002579	RpL36	X	523495	The gene Ribosomal protein L36 is referred to in FlyBase by the symbol Dmel\RpL36 (CG7622, FBgn0002579). It is a protein_coding_gene from Drosophila melanogaster. Its sequence location is X:522350..523495. It has the cytological map location 1B12. Based on sequence similarity, it is predicted to have molecular function</span>: structural constituent of ribosome. Based on sequence similarity, it i…	FBtr0070155	579	3	191.354	289.34	187.262	280.784	228.22	286.974	127.687	137.479	230.014	188.408	138.292	236.523	98.0197	171.895	334.563	365.268	311.312	316.152	5.3852e-08	1.38315	1	0.916558		Up	53					altexon
FBgn0002579	RpL36	X	523495	The gene Ribosomal protein L36 is referred to in FlyBase by the symbol Dmel\RpL36 (CG7622, FBgn0002579). It is a protein_coding_gene from Drosophila melanogaster. Its sequence location is X:522350..523495. It has the cytological map location 1B12. Based on sequence similarity, it is predicted to have molecular function</span>: structural constituent of ribosome. Based on sequence similarity, it i…	FBtr0070156	580	3	285.02	292.863	303.132	413.733	259.443	363.691	372.172	371.714	473.213	492.445	434.986	291.262	413.787	352.048	298.499	312.733	287.051	402.136	1.46835e-07	0.787375	1	0.928192		Up	53					altexon
FBgn0002579	RpL36	X	523495	The gene Ribosomal protein L36 is referred to in FlyBase by the symbol Dmel\RpL36 (CG7622, FBgn0002579). It is a protein_coding_gene from Drosophila melanogaster. Its sequence location is X:522350..523495. It has the cytological map location 1B12. Based on sequence similarity, it is predicted to have molecular function</span>: structural constituent of ribosome. Based on sequence similarity, it i…	FBtr0070157	549	3	58.0172	94.0064	80.4624	0	277.593	72.0545	69.5715	165.104	64.3853	74.0192	162.337	156.588	180.48	152.036	422.476	384.128	218.511	100.383	0.117659	0.842107	6.07027e-44	0.399682			53					altexon
FBgn0002638	Bj1	3L	5925873	The gene Bj1 protein is referred to in FlyBase by the symbol Dmel\Bj1 (CG10480, FBgn0002638). It is a protein_coding_gene from Drosophila melanogaster. Its sequence location is 3L:5923362..5925873. It has the cytological map location 65A1. There is experimental evidence that it has the molecular function</span>: chromatin binding. There is experimental evidence that it is involved in the biologic…	FBtr0077074	2365	3	3.90321	3.18589	2.56104	1.89039	3.18364	4.91847	2.77804	5.10795	4.26518	2.93288	3.85546	2.95855	3.40511	3.39247	2.55313	6.40318	4.19879	0	0.870028	0.897004	1	0.984461			106					altexon
FBgn0002638	Bj1	3L	5925873	The gene Bj1 protein is referred to in FlyBase by the symbol Dmel\Bj1 (CG10480, FBgn0002638). It is a protein_coding_gene from Drosophila melanogaster. Its sequence location is 3L:5923362..5925873. It has the cytological map location 65A1. There is experimental evidence that it has the molecular function</span>: chromatin binding. There is experimental evidence that it is involved in the biologic…	FBtr0077075	2199	4	3.16651	4.83356	5.23564	2.50091	1.98074	0	2.0163	0	2.75614	6.32232	4.14457	5.90978	2.81459	1.96435	4.8282	2.30594	1.97734	7.92346	0.772144	0.839226	1	0.813833			106					altexon
FBgn0002643	mam	2R	9878686	The gene mastermind is referred to in FlyBase by the symbol Dmel\mam (CG8118, FBgn0002643). It is a protein_coding_gene from Drosophila melanogaster. Its sequence location is 2R:9878686..9947861. It has the cytological map location 50C23-50D3. An electronic pipeline based on InterPro domains suggests that it has the molecular function</span>: transcription coactivator activity. There is experimen…	FBtr0087597	7591	6	13.7681	11.6142	14.6632	8.94515	12.0276	12.7741	10.0276	12.8741	14.7556	13.8471	18.2828	16.7238	10.2247	11.0157	13.951	17.7763	14.8805	14.8884	0.0356474	0.852982	1	0.891894		Up	5primeCassette		312			altexon
FBgn0002643	mam	2R	9878686	The gene mastermind is referred to in FlyBase by the symbol Dmel\mam (CG8118, FBgn0002643). It is a protein_coding_gene from Drosophila melanogaster. Its sequence location is 2R:9878686..9947861. It has the cytological map location 50C23-50D3. An electronic pipeline based on InterPro domains suggests that it has the molecular function</span>: transcription coactivator activity. There is experimen…	FBtr0087596	7989	7	6.27582	8.06071	5.97041	9.40018	6.05856	6.01199	8.10897	6.80801	5.30556	5.3372	2.92214	4.87973	4.50264	3.91495	3.05479	0	4.39367	5.20094	0.0412568	1.25227	1.51274e-09	1.98309	Down		5primeCassette		312			altexon
FBgn0002643	mam	2R	9878686	The gene mastermind is referred to in FlyBase by the symbol Dmel\mam (CG8118, FBgn0002643). It is a protein_coding_gene from Drosophila melanogaster. Its sequence location is 2R:9878686..9947861. It has the cytological map location 50C23-50D3. An electronic pipeline based on InterPro domains suggests that it has the molecular function</span>: transcription coactivator activity. There is experimen…	FBtr0087598	1937	4	16.2228	15.0029	16.5516	16.3521	16.0857	18.1371	16.7968	17.1627	16.1513	15.3564	17.7833	17.0299	8.77906	8.74683	7.1775	7.11676	6.41245	13.0945	0.870028	0.980772	0.000762612	1.91618			5primeCassette		312			altexon
FBgn0002772	Mlc1	3R	23485921	The gene Myosin alkali light chain 1 is referred to in FlyBase by the symbol Dmel\Mlc1 (CG5596, FBgn0002772). It is a protein_coding_gene from Drosophila melanogaster. Its sequence location is 3R:23483285..23485921. It has the cytological map location 98A14-98A15. Based on sequence similarity, it is predicted to have molecular function</span>: ATPase activity, coupled. There is experimental evide…	FBtr0085195	904	5	262.153	304.046	223.283	207.823	178.346	164.048	92.5888	123.703	128.373	130.541	149.055	153.701	204.922	219.067	156.577	186.286	205.2	211.292	1.92931e-27	1.72207	1	1.13213		Up					47
FBgn0002772	Mlc1	3R	23485921	The gene Myosin alkali light chain 1 is referred to in FlyBase by the symbol Dmel\Mlc1 (CG5596, FBgn0002772). It is a protein_coding_gene from Drosophila melanogaster. Its sequence location is 3R:23483285..23485921. It has the cytological map location 98A14-98A15. Based on sequence similarity, it is predicted to have molecular function</span>: ATPase activity, coupled. There is experimental evide…	FBtr0085196	951	6	1088.31	1012.55	1063.65	1049.42	1042.3	1039.99	636.219	616.528	561.331	553.701	647.791	644.329	516.728	485.745	398.357	350.39	435.253	460.999	7.02398e-137	1.72033	0	2.3782	Down						47
FBgn0002774	mle	2R	1868277	The gene maleless is referred to in FlyBase by the symbol Dmel\mle (CG11680, FBgn0002774). It is a protein_coding_gene from Drosophila melanogaster. Its sequence location is 2R:1862243..1868277. It has the cytological map location 42A6. There is experimental evidence that it has the molecular function</span>: chromatin binding. There is experimental evidence that it is involved in the biological …	FBtr0086030	4528	5	7.30193	3.80367	4.69208	2.44801	2.63545	3.5404	9.02981	3.78508	10.6856	0	4.25548	5.29822	2.16653	4.41367	0	3.30404	4.22615	0	0.0802534	0.738833	1	1.73075								altexon
FBgn0002774	mle	2R	1868277	The gene maleless is referred to in FlyBase by the symbol Dmel\mle (CG11680, FBgn0002774). It is a protein_coding_gene from Drosophila melanogaster. Its sequence location is 2R:1862243..1868277. It has the cytological map location 42A6. There is experimental evidence that it has the molecular function</span>: chromatin binding. There is experimental evidence that it is involved in the biological …	FBtr0086031	4412	5	9.00281	10.9583	8.40434	12.3509	10.9506	11.8251	3.51826	13.0132	10.0652	15.7395	15.1495	9.28903	10.9339	5.97937	16.748	13.0074	10.5372	14.8737	0.801667	0.95084	1	0.880859								altexon
FBgn0002774	mle	2R	1868277	The gene maleless is referred to in FlyBase by the symbol Dmel\mle (CG11680, FBgn0002774). It is a protein_coding_gene from Drosophila melanogaster. Its sequence location is 2R:1862243..1868277. It has the cytological map location 42A6. There is experimental evidence that it has the molecular function</span>: chromatin binding. There is experimental evidence that it is involved in the biological …	FBtr0100576	3901	4	6.88536	9.61348	9.37357	7.56143	7.16662	5.4926	12.4529	9.03863	4.14605	9.91555	6.49942	11.5311	5.47881	10.8541	5.81101	5.30539	4.07949	7.60725	0.372715	0.860207	1	1.17776								altexon
FBgn0002778	mnd	3L	14978215	The gene minidiscs is referred to in FlyBase by the symbol Dmel\mnd (CG3297, FBgn0002778). It is a protein_coding_gene from Drosophila melanogaster. Its sequence location is 3L:14978215..14984770. It has the cytological map location 71A4-71B1. Based on sequence similarity, it is predicted to have molecular function</span>: amino acid transmembrane transporter activity. There is experimental evide…	FBtr0075626	2364	5	15.9392	9.98464	8.56154	7.42606	8.19286	3.6802	10.9712	8.52419	11.0941	10.9103	4.7276	8.03392	10.6028	12.1127	5.8027	12.1785	4.03882	16.8521	0.878038	0.991212	1	0.873299			5primeCassette		40			altexon
FBgn0002778	mnd	3L	14978215	The gene minidiscs is referred to in FlyBase by the symbol Dmel\mnd (CG3297, FBgn0002778). It is a protein_coding_gene from Drosophila melanogaster. Its sequence location is 3L:14978215..14984770. It has the cytological map location 71A4-71B1. Based on sequence similarity, it is predicted to have molecular function</span>: amino acid transmembrane transporter activity. There is experimental evide…	FBtr0075627	2494	4	2.01025	4.33911	5.26459	6.12048	6.02335	10.1638	2.66732	2.42923	4.85649	3.97309	9.73065	7.2147	4.66812	4.65099	7.13266	0	10.656	0	0.850428	1.0988	1	1.25136			5primeCassette		40			altexon
FBgn0002781	mod(mdg4)	3R	17203121	The gene modifier of mdg4 is referred to in FlyBase by the symbol Dmel\mod(mdg4) (CG32491, FBgn0002781). It is a protein_coding_gene from Drosophila melanogaster. Its sequence location is 3R:17177331..17203121. It has the cytological map location 93D7-93D9. There is experimental evidence that it has the molecular function</span>: protein binding; chromatin binding. There is experimental evidence …	FBtr0084060	1961	5	2.35448	2.18894	2.39815	2.22213	1.65546	1.1104	1.11857	1.541	1.54353	1.51721	1.03582	1.52923	1.40342	0	1.37842	1.36967	0	0	0.536383	1.43983	1	2.87355				3primeCassette		598	200	altexon
FBgn0002781	mod(mdg4)	3R	17203121	The gene modifier of mdg4 is referred to in FlyBase by the symbol Dmel\mod(mdg4) (CG32491, FBgn0002781). It is a protein_coding_gene from Drosophila melanogaster. Its sequence location is 3R:17177331..17203121. It has the cytological map location 93D7-93D9. There is experimental evidence that it has the molecular function</span>: protein binding; chromatin binding. There is experimental evidence …	FBtr0084061	2195	6	2.68387	2.94694	1.71636	3.95673	4.37271	3.39633	3.48208	5.04677	4.59654	4.51834	2.77631	5.00949	2.39797	4.07535	3.58131	3.13689	4.09563	4.52304	0.479548	0.750031	1	0.874497				3primeCassette		598	200	altexon
FBgn0002781	mod(mdg4)	3R	17203121	The gene modifier of mdg4 is referred to in FlyBase by the symbol Dmel\mod(mdg4) (CG32491, FBgn0002781). It is a protein_coding_gene from Drosophila melanogaster. Its sequence location is 3R:17177331..17203121. It has the cytological map location 93D7-93D9. There is experimental evidence that it has the molecular function</span>: protein binding; chromatin binding. There is experimental evidence …	FBtr0084062	1836	6	4.47529	5.26774	3.95673	5.34961	6.97412	4.65689	7.67465	8.229	7.14616	5.93754	7.72558	7.62225	6.26833	7.24278	11.552	8.01915	10.3006	7.28573	0.135802	0.69201	1	0.605511				3primeCassette		598	200	altexon
FBgn0002781	mod(mdg4)	3R	17203121	The gene modifier of mdg4 is referred to in FlyBase by the symbol Dmel\mod(mdg4) (CG32491, FBgn0002781). It is a protein_coding_gene from Drosophila melanogaster. Its sequence location is 3R:17177331..17203121. It has the cytological map location 93D7-93D9. There is experimental evidence that it has the molecular function</span>: protein binding; chromatin binding. There is experimental evidence …	FBtr0084063	1749	5	2.62548	2.44757	2.0432	1.88204	1.25238	1.83582	2.49128	2.30551	2.3097	2.26614	2.31997	4.57253	2.05439	2.04698	3.07344	1.46638	0	2.05829	0.671621	0.743091	1	1.12963				3primeCassette		598	200	altexon
FBgn0002781	mod(mdg4)	3R	17203121	The gene modifier of mdg4 is referred to in FlyBase by the symbol Dmel\mod(mdg4) (CG32491, FBgn0002781). It is a protein_coding_gene from Drosophila melanogaster. Its sequence location is 3R:17177331..17203121. It has the cytological map location 93D7-93D9. There is experimental evidence that it has the molecular function</span>: protein binding; chromatin binding. There is experimental evidence …	FBtr0084064	2281	5	2.60885	2.84903	2.6675	4.29021	4.22449	5.10639	3.81187	3.53471	5.74578	4.3482	3.55621	3.06747	2.71353	2.70233	3.84863	5.0222	1.90636	4.7623	0.874612	0.903684	1	1.03775				3primeCassette		598	200	altexon
FBgn0002781	mod(mdg4)	3R	17203121	The gene modifier of mdg4 is referred to in FlyBase by the symbol Dmel\mod(mdg4) (CG32491, FBgn0002781). It is a protein_coding_gene from Drosophila melanogaster. Its sequence location is 3R:17177331..17203121. It has the cytological map location 93D7-93D9. There is experimental evidence that it has the molecular function</span>: protein binding; chromatin binding. There is experimental evidence …	FBtr0084065	2230	5	3.14033	3.84118	2.7027	4.37059	2.43076	2.87811	4.37828	2.71452	4.07375	4.00104	5.44782	5.37916	3.97167	5.6116	5.0973	6.27827	4.80781	4.81053	0.438675	0.744912	1	0.633272				3primeCassette		598	200	altexon
FBgn0002781	mod(mdg4)	3R	17203121	The gene modifier of mdg4 is referred to in FlyBase by the symbol Dmel\mod(mdg4) (CG32491, FBgn0002781). It is a protein_coding_gene from Drosophila melanogaster. Its sequence location is 3R:17177331..17203121. It has the cytological map location 93D7-93D9. There is experimental evidence that it has the molecular function</span>: protein binding; chromatin binding. There is experimental evidence …	FBtr0084067	2204	6	2.15185	2.44944	2.70479	3.92468	3.39556	1.95537	3.92025	3.65603	3.20565	2.69755	3.21907	3.17475	3.28557	1.58302	1.962	1.53099	2.43903	3.29134	0.706924	0.834371	1	1.17668				3primeCassette		598	200	altexon
FBgn0002781	mod(mdg4)	3R	17203121	The gene modifier of mdg4 is referred to in FlyBase by the symbol Dmel\mod(mdg4) (CG32491, FBgn0002781). It is a protein_coding_gene from Drosophila melanogaster. Its sequence location is 3R:17177331..17203121. It has the cytological map location 93D7-93D9. There is experimental evidence that it has the molecular function</span>: protein binding; chromatin binding. There is experimental evidence …	FBtr0084068	1876	6	5.47899	4.00614	3.2074	2.93974	2.32769	4.52844	4.07204	5.36911	4.84165	4.2267	6.47438	4.2626	3.30187	3.78193	5.17329	2.2245	5.79105	4.79792	0.530388	0.768927	1	0.897005				3primeCassette		598	200	altexon
FBgn0002781	mod(mdg4)	3R	17203121	The gene modifier of mdg4 is referred to in FlyBase by the symbol Dmel\mod(mdg4) (CG32491, FBgn0002781). It is a protein_coding_gene from Drosophila melanogaster. Its sequence location is 3R:17177331..17203121. It has the cytological map location 93D7-93D9. There is experimental evidence that it has the molecular function</span>: protein binding; chromatin binding. There is experimental evidence …	FBtr0084069	1673	5	2.76682	3.19167	2.1581	2.60867	1.31673	2.54832	1.97783	2.41051	3.01603	3.5582	3.02843	3.58503	1.56586	1.55866	3.73174	2.60114	2.68598	2.12731	0.82032	0.830125	1	1.0224				3primeCassette		598	200	altexon
FBgn0002781	mod(mdg4)	3R	17203121	The gene modifier of mdg4 is referred to in FlyBase by the symbol Dmel\mod(mdg4) (CG32491, FBgn0002781). It is a protein_coding_gene from Drosophila melanogaster. Its sequence location is 3R:17177331..17203121. It has the cytological map location 93D7-93D9. There is experimental evidence that it has the molecular function</span>: protein binding; chromatin binding. There is experimental evidence …	FBtr0084070	2143	5	8.1575	9.50928	5.67062	7.66413	9.01154	10.4108	8.13366	10.3416	9.88891	10.1808	11.3433	9.32893	8.33512	9.589	6.87873	11.4392	8.77665	7.49233	0.533801	0.851507	1	0.960253				3primeCassette		598	200	altexon
FBgn0002781	mod(mdg4)	3R	17203121	The gene modifier of mdg4 is referred to in FlyBase by the symbol Dmel\mod(mdg4) (CG32491, FBgn0002781). It is a protein_coding_gene from Drosophila melanogaster. Its sequence location is 3R:17177331..17203121. It has the cytological map location 93D7-93D9. There is experimental evidence that it has the molecular function</span>: protein binding; chromatin binding. There is experimental evidence …	FBtr0084072	2044	5	1.19074	3.12101	2.30728	1.61939	2.10126	1.57731	2.1239	1.97208	1.9755	1.93986	2.47693	1.95613	2.64718	3.55657	3.04446	1.67183	1.73409	0	1	0.957619	1	0.941747				3primeCassette		598	200	altexon
FBgn0002781	mod(mdg4)	3R	17203121	The gene modifier of mdg4 is referred to in FlyBase by the symbol Dmel\mod(mdg4) (CG32491, FBgn0002781). It is a protein_coding_gene from Drosophila melanogaster. Its sequence location is 3R:17177331..17203121. It has the cytological map location 93D7-93D9. There is experimental evidence that it has the molecular function</span>: protein binding; chromatin binding. There is experimental evidence …	FBtr0084073	2281	5	8.18834	8.48927	8.8537	8.62418	8.02078	10.7167	7.65233	11.0397	9.7335	10.8704	9.7737	10.5176	10.163	11.3251	13.8729	12.1963	10.5792	11.3891	0.660461	0.887656	1	0.760769				3primeCassette		598	200	altexon
FBgn0002781	mod(mdg4)	3R	17203121	The gene modifier of mdg4 is referred to in FlyBase by the symbol Dmel\mod(mdg4) (CG32491, FBgn0002781). It is a protein_coding_gene from Drosophila melanogaster. Its sequence location is 3R:17177331..17203121. It has the cytological map location 93D7-93D9. There is experimental evidence that it has the molecular function</span>: protein binding; chromatin binding. There is experimental evidence …	FBtr0084074	2108	5	4.44771	5.596	5.60276	3.66654	6.08921	4.56182	6.19494	6.21466	7.18042	5.64174	7.68854	9.00992	3.82883	4.6984	3.74285	3.27976	2.51004	2.95225	0.187371	0.714617	1	1.42604				3primeCassette		598	200	altexon
FBgn0002781	mod(mdg4)	3R	17203121	The gene modifier of mdg4 is referred to in FlyBase by the symbol Dmel\mod(mdg4) (CG32491, FBgn0002781). It is a protein_coding_gene from Drosophila melanogaster. Its sequence location is 3R:17177331..17203121. It has the cytological map location 93D7-93D9. There is experimental evidence that it has the molecular function</span>: protein binding; chromatin binding. There is experimental evidence …	FBtr0084075	1801	6	1.98493	2.39791	2.02951	2.43735	2.9757	4.10539	2.45998	4.47462	4.48202	4.40512	5.61974	3.88512	5.45304	2.87505	5.32595	9.33274	4.94584	5.97968	0.192186	0.629014	1	0.469765				3primeCassette		598	200	altexon
FBgn0002781	mod(mdg4)	3R	17203121	The gene modifier of mdg4 is referred to in FlyBase by the symbol Dmel\mod(mdg4) (CG32491, FBgn0002781). It is a protein_coding_gene from Drosophila melanogaster. Its sequence location is 3R:17177331..17203121. It has the cytological map location 93D7-93D9. There is experimental evidence that it has the molecular function</span>: protein binding; chromatin binding. There is experimental evidence …	FBtr0084077	1641	5	2.12776	2.60476	0	2.00175	3.23593	1.95365	2.63855	2.45577	1.84715	2.41695	2.47002	2.43656	2.17627	2.16797	2.12497	0	3.32585	3.32744	0.896265	0.840983	1	0.914202				3primeCassette		598	200	altexon
FBgn0002781	mod(mdg4)	3R	17203121	The gene modifier of mdg4 is referred to in FlyBase by the symbol Dmel\mod(mdg4) (CG32491, FBgn0002781). It is a protein_coding_gene from Drosophila melanogaster. Its sequence location is 3R:17177331..17203121. It has the cytological map location 93D7-93D9. There is experimental evidence that it has the molecular function</span>: protein binding; chromatin binding. There is experimental evidence …	FBtr0084078	1906	5	5.54326	6.21151	5.06734	7.4243	8.40923	6.16	6.83333	5.81681	7.93914	8.32787	7.4411	5.24429	4.18334	6.10785	5.99528	5.94849	3.21991	6.14111	0.890973	0.933011	1	1.2285				3primeCassette		598	200	altexon
FBgn0002781	mod(mdg4)	3R	17203121	The gene modifier of mdg4 is referred to in FlyBase by the symbol Dmel\mod(mdg4) (CG32491, FBgn0002781). It is a protein_coding_gene from Drosophila melanogaster. Its sequence location is 3R:17177331..17203121. It has the cytological map location 93D7-93D9. There is experimental evidence that it has the molecular function</span>: protein binding; chromatin binding. There is experimental evidence …	FBtr0084080	2147	5	2.71711	2.51234	3.28754	3.04488	2.51053	2.49096	3.03507	2.81634	3.28969	2.30684	3.7725	3.25908	2.16425	2.15898	0	0	0	0	0.852696	0.896309	0.781751	3.83124				3primeCassette		598	200	altexon
FBgn0002781	mod(mdg4)	3R	17203121	The gene modifier of mdg4 is referred to in FlyBase by the symbol Dmel\mod(mdg4) (CG32491, FBgn0002781). It is a protein_coding_gene from Drosophila melanogaster. Its sequence location is 3R:17177331..17203121. It has the cytological map location 93D7-93D9. There is experimental evidence that it has the molecular function</span>: protein binding; chromatin binding. There is experimental evidence …	FBtr0114360	1721	5	1.99243	1.25687	0	1.27795	1.86039	1.84781	1.29125	1.75767	2.34516	2.30495	2.35464	2.90424	3.13969	2.04428	3.61024	3.58402	0	3.1455	0.600115	0.639563	1	0.533854				3primeCassette		598	200	altexon
FBgn0002781	mod(mdg4)	3R	17203121	The gene modifier of mdg4 is referred to in FlyBase by the symbol Dmel\mod(mdg4) (CG32491, FBgn0002781). It is a protein_coding_gene from Drosophila melanogaster. Its sequence location is 3R:17177331..17203121. It has the cytological map location 93D7-93D9. There is experimental evidence that it has the molecular function</span>: protein binding; chromatin binding. There is experimental evidence …	FBtr0114361	1799	5	1.33775	1.80018	2.59799	1.24244	1.79887	2.9367	1.23026	2.79728	1.12488	0	2.81131	3.33411	4.57768	2.47731	1.40769	3.94898	0	1.97148	0.968823	1.03683	1	0.814421				3primeCassette		598	200	altexon
FBgn0002783	mor	3R	11798636	The gene moira is referred to in FlyBase by the symbol Dmel\mor (CG18740, FBgn0002783). It is a protein_coding_gene from Drosophila melanogaster. Its sequence location is 3R:11793856..11798636. It has the cytological map location 89A8-89A11. There is experimental evidence that it has the molecular function</span>: protein binding. There is experimental evidence that it is involved in the biologic…	FBtr0083238	3984	8	4.63948	3.7804	3.59528	3.84032	5.09714	2.43363	3.01888	4.80309	3.54755	4.98025	4.32298	3.76352	4.07656	4.06266	1.48045	3.27691	1.98966	3.38445	0.93831	0.95703	1	1.27999								altexon
FBgn0002783	mor	3R	11798636	The gene moira is referred to in FlyBase by the symbol Dmel\mor (CG18740, FBgn0002783). It is a protein_coding_gene from Drosophila melanogaster. Its sequence location is 3R:11793856..11798636. It has the cytological map location 89A8-89A11. There is experimental evidence that it has the molecular function</span>: protein binding. There is experimental evidence that it is involved in the biologic…	FBtr0302550	3792	8	5.2762	8.48074	5.69252	6.63344	6.52396	9.79801	8.58678	7.44098	9.84495	8.89125	9.61817	9.48993	9.17023	9.375	13.4373	10.9911	12.3085	10.3903	0.122484	0.78714	0.190458	0.645703								altexon
FBgn0002909	mus312	3L	7322231	The gene mutagen-sensitive 312 is referred to in FlyBase by the symbol Dmel\mus312 (CG8601, FBgn0002909). It is a protein_coding_gene from Drosophila melanogaster. Its sequence location is 3L:7322231..7326571. It has the cytological map location 65F4-65F5. There is experimental evidence that it has the molecular function</span>: protein binding. There is experimental evidence that it is involved …	FBtr0076839	4011	6	1.76623	2.66877	2.08367	2.70803	1.62191	2.38865	0	0	3.01125	0	0	3.73872	2.21496	4.28645	0	4.18552	5.2368	0	0.0411536	1.95429	1	0.831292		Up						altexon
FBgn0002909	mus312	3L	7322231	The gene mutagen-sensitive 312 is referred to in FlyBase by the symbol Dmel\mus312 (CG8601, FBgn0002909). It is a protein_coding_gene from Drosophila melanogaster. Its sequence location is 3L:7322231..7326571. It has the cytological map location 65F4-65F5. There is experimental evidence that it has the molecular function</span>: protein binding. There is experimental evidence that it is involved …	FBtr0299690	4018	6	5.1479	2.96017	4.68306	3.54081	2.95795	3.45551	7.26063	7.51901	3.77147	6.66519	6.30339	3.73153	4.27483	2.64931	5.78445	0	0	5.44155	0.00837575	0.645238	1	1.25318		Up						altexon
FBgn0002914	Myb	X	15751854	The gene Myb oncogene-like is referred to in FlyBase by the symbol Dmel\Myb (CG9045, FBgn0002914). It is a protein_coding_gene from Drosophila melanogaster. Its sequence location is X:15748865..15751854. It has the cytological map location 13F14. There is experimental evidence that it has the molecular function</span>: DNA binding. There is experimental evidence for 13 unique biological process</…	FBtr0074169	2813	3	14.796	10.7152	9.78331	10.1242	12.9669	12.871	18.1195	14.687	17.5787	19.7436	17.6511	20.6105	15.9213	15.864	11.4417	10.0879	16.5915	18.8724	9.05868e-05	0.657408	1	0.802633		Up	18					altexon
FBgn0002914	Myb	X	15751854	The gene Myb oncogene-like is referred to in FlyBase by the symbol Dmel\Myb (CG9045, FBgn0002914). It is a protein_coding_gene from Drosophila melanogaster. Its sequence location is X:15748865..15751854. It has the cytological map location 13F14. There is experimental evidence that it has the molecular function</span>: DNA binding. There is experimental evidence for 13 unique biological process</…	FBtr0074173	2926	2	4.82715	6.60404	9.94959	5.24783	5.51925	4.7597	8.12084	8.94721	5.86474	5.75969	7.96019	2.73268	0	5.34424	6.86607	0	0	0	0.870824	0.937089	1.33149e-05	3.02265			18					altexon
FBgn0002921	Atpalpha	3R	16774436	The gene Na pump Î± subunit is referred to in FlyBase by the symbol Dmel\AtpÎ± (CG5670, FBgn0002921). It is a protein_coding_gene from Drosophila melanogaster. Its sequence location is 3R:16774436..16801022. It has the cytological map location 93A4. There is experimental evidence that it has the molecular function</span>: sodium:potassium-exchanging ATPase activity; cation transmembrane transport…	FBtr0089516	3848	9	78.5856	82.6607	79.6055	96.1456	85.9436	53.5053	89.0683	104.197	95.4567	94.0636	109.537	92.4787	50.3681	55.9941	97.1872	96.6648	89.6769	87.8547	5.58411e-09	0.814716	1	0.99728		Up	5primeCassette	969	116		95	altexon
FBgn0002921	Atpalpha	3R	16774436	The gene Na pump Î± subunit is referred to in FlyBase by the symbol Dmel\AtpÎ± (CG5670, FBgn0002921). It is a protein_coding_gene from Drosophila melanogaster. Its sequence location is 3R:16774436..16801022. It has the cytological map location 93A4. There is experimental evidence that it has the molecular function</span>: sodium:potassium-exchanging ATPase activity; cation transmembrane transport…	FBtr0089512	5088	9	658.02	602.813	675.254	590.805	525.155	578.759	605.674	521.729	461.915	480.826	589.269	617.679	421.211	431.456	303.727	294.547	414.732	405.433	1.72851e-18	1.10794	0	1.59869	Down		5primeCassette	969	116		95	altexon
FBgn0002921	Atpalpha	3R	16774436	The gene Na pump Î± subunit is referred to in FlyBase by the symbol Dmel\AtpÎ± (CG5670, FBgn0002921). It is a protein_coding_gene from Drosophila melanogaster. Its sequence location is 3R:16774436..16801022. It has the cytological map location 93A4. There is experimental evidence that it has the molecular function</span>: sodium:potassium-exchanging ATPase activity; cation transmembrane transport…	FBtr0089511	3848	9	87.0715	93.2815	89.4999	109.491	93.2157	88.6385	98.0891	119.119	107.782	107.98	125.335	96.8948	168.794	146.842	161.672	175.794	230.352	222.075	4.86776e-06	0.85653	5.46924e-147	0.507629	Down		5primeCassette	969	116		95	altexon
FBgn0002921	Atpalpha	3R	16774436	The gene Na pump Î± subunit is referred to in FlyBase by the symbol Dmel\AtpÎ± (CG5670, FBgn0002921). It is a protein_coding_gene from Drosophila melanogaster. Its sequence location is 3R:16774436..16801022. It has the cytological map location 93A4. There is experimental evidence that it has the molecular function</span>: sodium:potassium-exchanging ATPase activity; cation transmembrane transport…	FBtr0089515	3637	10	92.417	93.0789	81.0239	108.041	105.094	79.7308	100.814	117.169	127.074	124.061	142.914	121.48	100.817	93.8216	147.095	132.07	123.175	141.77	1.74608e-17	0.762612	3.01382e-17	0.757206	Down		5primeCassette	969	116		95	altexon
FBgn0002932	neur	3R	4865189	The gene neuralized is referred to in FlyBase by the symbol Dmel\neur (CG11988, FBgn0002932). It is a protein_coding_gene from Drosophila melanogaster. Its sequence location is 3R:4846068..4865189. It has the cytological map location 85C2-85C3. There is experimental evidence that it has the molecular function</span>: ubiquitin-protein ligase activity. There is experimental evidence for 16 unique …	FBtr0082002	3751	3	3.34991	3.12969	1.32384	2.61073	1.17141	1.9963	2.29895	2.41559	2.41926	1.58539	2.15956	0	1.4329	1.17919	0.426195	1.63393	1.4349	1.93602	0.679534	1.24848	1	1.68863			5primeCassette		313		549
FBgn0002932	neur	3R	4865189	The gene neuralized is referred to in FlyBase by the symbol Dmel\neur (CG11988, FBgn0002932). It is a protein_coding_gene from Drosophila melanogaster. Its sequence location is 3R:4846068..4865189. It has the cytological map location 85C2-85C3. There is experimental evidence that it has the molecular function</span>: ubiquitin-protein ligase activity. There is experimental evidence for 16 unique …	FBtr0082004	3987	3	2.33149	1.63316	4.04738	1.66191	1.89523	1.88017	2.71692	3.03106	1.26908	2.23752	2.28865	3.76089	3.19668	3.42131	1.74866	0.824792	1.32706	0.633723	0.723803	0.878805	1	1.20598			5primeCassette		313		549
FBgn0002938	ninaC	2L	7377718	The gene neither inactivation nor afterpotential C is referred to in FlyBase by the symbol Dmel\ninaC (CG5125, FBgn0002938). It is a protein_coding_gene from Drosophila melanogaster. Its sequence location is 2L:7377718..7384344. It has the cytological map location 27F3. There is experimental evidence that it has the molecular function</span>: protein serine/threonine kinase activity; calmodulin b…	FBtr0079436	4827	14	348.402	377.59	331.598	363.065	402.898	397.856	444.789	485.028	403.686	407.803	395.059	389.735	314.19	325.267	339.607	331.043	336.718	339.685	7.73944e-19	0.879383	9.53105e-12	1.11825			18	3primeCassette		538		altexon
FBgn0002938	ninaC	2L	7377718	The gene neither inactivation nor afterpotential C is referred to in FlyBase by the symbol Dmel\ninaC (CG5125, FBgn0002938). It is a protein_coding_gene from Drosophila melanogaster. Its sequence location is 2L:7377718..7384344. It has the cytological map location 27F3. There is experimental evidence that it has the molecular function</span>: protein serine/threonine kinase activity; calmodulin b…	FBtr0079437	3991	10	556.861	528.596	576.809	555.664	575.027	583.211	685.473	625.503	575.478	584.417	544.077	570.808	538.311	528.79	514.24	520.72	526.235	503.593	2.19806e-05	0.94155	1.86722e-05	1.078			18	3primeCassette		538		altexon
FBgn0002968	Nrg	X	8411406	The gene Neuroglian is referred to in FlyBase by the symbol Dmel\Nrg (CG1634, FBgn0002968). It is a protein_coding_gene from Drosophila melanogaster. Its sequence location is X:8411406..8446152. It has the cytological map location 7F2-7F4. There is experimental evidence that it has the molecular function</span>: calcium ion binding. There is experimental evidence for 13 unique biological process<…	FBtr0301763	4335	8	3.00599	4.9479	0	7.96817	5.67307	4.18353	4.54163	0	7.91291	8.69576	10.9743	9.45434	4.4458	6.71394	15.4109	19.5921	12.8294	11.3665	0.00139684	0.622296	1.50985e-17	0.367796	Down			3primeCassette		370		altexon
FBgn0002968	Nrg	X	8411406	The gene Neuroglian is referred to in FlyBase by the symbol Dmel\Nrg (CG1634, FBgn0002968). It is a protein_coding_gene from Drosophila melanogaster. Its sequence location is X:8411406..8446152. It has the cytological map location 7F2-7F4. There is experimental evidence that it has the molecular function</span>: calcium ion binding. There is experimental evidence for 13 unique biological process<…	FBtr0071209	5090	8	45.4659	45.3933	51.9627	42.6987	40.9439	42.9298	39.2083	45.1249	38.6605	44.8115	37.6261	42.8121	48.2182	46.4617	30.7339	26.5461	41.0279	35.7398	0.172568	1.0852	0.479189	1.1778				3primeCassette		370		altexon
FBgn0002973	numb	2L	9437513	The gene numb is referred to in FlyBase by the symbol Dmel\numb (CG3779, FBgn0002973). It is a protein_coding_gene from Drosophila melanogaster. Its sequence location is 2L:9437513..9463293. It has the cytological map location 30B3-30B5. There is experimental evidence that it has the molecular function</span>: protein binding. There is experimental evidence that it is involved in the biological p…	FBtr0079821	3082	4	10.9155	9.76792	8.90246	9.57466	9.76107	10.7114	8.81655	9.48016	8.51567	11.9084	8.87973	12.0006	8.1496	6.33825	4.7543	7.61643	7.56385	9.06117	0.894245	1.00054	1	1.37139			5primeCassette		447		322	altexon
FBgn0002973	numb	2L	9437513	The gene numb is referred to in FlyBase by the symbol Dmel\numb (CG3779, FBgn0002973). It is a protein_coding_gene from Drosophila melanogaster. Its sequence location is 2L:9437513..9463293. It has the cytological map location 30B3-30B5. There is experimental evidence that it has the molecular function</span>: protein binding. There is experimental evidence that it is involved in the biological p…	FBtr0079822	3479	4	15.3684	13.9119	17.0093	13.5146	14.2076	15.0106	20.5255	15.3485	16.8229	15.3912	16.3103	13.7914	13.5986	16.1487	17.3834	15.2143	14.662	17.5454	0.518875	0.906635	1	0.941513			5primeCassette		447		322	altexon
FBgn0003041	pbl	3L	7905051	The gene pebble is referred to in FlyBase by the symbol Dmel\pbl (CG8114, FBgn0003041). It is a protein_coding_gene from Drosophila melanogaster. Its sequence location is 3L:7889214..7905051. It has the cytological map location 66A18-66A19. Based on sequence similarity, it is predicted to have molecular function</span>: guanyl-nucleotide exchange factor activity. There is experimental evidence fo…	FBtr0076771	3665	11	2.18846	1.18593	1.31962	2.07115	1.47069	1.45923	2.62432	1.64894	1.37726	1.89525	1.38314	0	2.68558	1.41697	5.13184	2.10728	2.68934	1.67897	0.926052	1.08581	1	0.617129			5primeCassette		530			altexon
FBgn0003041	pbl	3L	7905051	The gene pebble is referred to in FlyBase by the symbol Dmel\pbl (CG8114, FBgn0003041). It is a protein_coding_gene from Drosophila melanogaster. Its sequence location is 3L:7889214..7905051. It has the cytological map location 66A18-66A19. Based on sequence similarity, it is predicted to have molecular function</span>: guanyl-nucleotide exchange factor activity. There is experimental evidence fo…	FBtr0076773	3302	10	3.50037	1.3391	3.22834	3.62124	3.88287	2.59281	5.16244	1.52771	1.53077	1.80012	1.53826	2.72458	2.97562	6.06053	1.25716	2.05952	4.10666	1.85973	0.505412	1.27169	1	0.991567			5primeCassette		530			altexon
FBgn0003071	Pfk	2R	5997245	The gene Phosphofructokinase is referred to in FlyBase by the symbol Dmel\Pfk (CG4001, FBgn0003071). It is a protein_coding_gene from Drosophila melanogaster. Its sequence location is 2R:5997245..6004696. It has the cytological map location 46E8-46F1. There is experimental evidence that it has the molecular function</span>: 6-phosphofructokinase activity. There is experimental evidence that it is…	FBtr0088422	3215	8	43.0532	45.785	41.0233	49.5507	43.0933	37.815	41.5428	50.4511	61.8301	70.951	48.2247	55.0325	54.7984	47.9124	69.4708	61.05	74.4812	53.7819	1.81346e-05	0.793582	5.28349e-09	0.720123	Down						109
FBgn0003071	Pfk	2R	5997245	The gene Phosphofructokinase is referred to in FlyBase by the symbol Dmel\Pfk (CG4001, FBgn0003071). It is a protein_coding_gene from Drosophila melanogaster. Its sequence location is 2R:5997245..6004696. It has the cytological map location 46E8-46F1. There is experimental evidence that it has the molecular function</span>: 6-phosphofructokinase activity. There is experimental evidence that it is…	FBtr0088421	3215	8	7.29269	9.3557	7.09012	10.1684	7.7035	12.2211	10.0475	7.8318	6.27859	0	10.3879	5.59642	12.5115	19.8152	8.06853	19.3193	0	19.0665	0.0787268	1.34102	0.995731	0.683306							109
FBgn0003079	phl	X	2227994	The gene pole hole is referred to in FlyBase by the symbol Dmel\phl (CG2845, FBgn0003079). It is a protein_coding_gene from Drosophila melanogaster. Its sequence location is X:2227994..2237904. It has the cytological map location 3A1. There is experimental evidence that it has the molecular function</span>: protein binding. There is experimental evidence for 13 unique biological process</span> te…	FBtr0070401	3420	5	9.42788	6.60603	6.28001	6.39844	9.99489	2.85819	3.51674	5.8891	3.83822	5.80155	5.6262	3.79955	4.69541	4.40937	4.32165	5.86542	5.51095	5.78391	0.0281248	1.4599	1	1.35894		Up	5primeCassette		43			altexon
FBgn0003079	phl	X	2227994	The gene pole hole is referred to in FlyBase by the symbol Dmel\phl (CG2845, FBgn0003079). It is a protein_coding_gene from Drosophila melanogaster. Its sequence location is X:2227994..2237904. It has the cytological map location 3A1. There is experimental evidence that it has the molecular function</span>: protein binding. There is experimental evidence for 13 unique biological process</span> te…	FBtr0112818	3090	6	0	4.14438	2.34758	4.8855	0	6.1313	5.62359	4.56708	7.83319	5.45457	5.57607	6.46997	4.3313	4.91111	5.11281	4.77992	5.23532	3.44381	0.000418085	0.496068	1	0.63358		Up	5primeCassette		43			altexon
FBgn0003089	pip	3L	19330699	The gene pipe is referred to in FlyBase by the symbol Dmel\pip (CG9614, FBgn0003089). It is a protein_coding_gene from Drosophila melanogaster. Its sequence location is 3L:19291630..19330699. It has the cytological map location 76A5-76A6. There is experimental evidence that it has the molecular function</span>: sulfotransferase activity. There is experimental evidence that it is involved in the b…	FBtr0075003	1807	6	1.86507	0	1.29243	0.619496	0.606917	1.17527	0.620042	0.559432	1.67344	1.09709	1.67943	1.10634	2.45765	1.93396	2.90674	3.39185	2.97866	2.98029	1	0.827564	1	0.33481				3primeCassette		236	566	altexon
FBgn0003089	pip	3L	19330699	The gene pipe is referred to in FlyBase by the symbol Dmel\pip (CG9614, FBgn0003089). It is a protein_coding_gene from Drosophila melanogaster. Its sequence location is 3L:19291630..19330699. It has the cytological map location 76A5-76A6. There is experimental evidence that it has the molecular function</span>: sulfotransferase activity. There is experimental evidence that it is involved in the b…	FBtr0075007	1432	6	0.81074	0.751618	0.826336	0.76347	0	0.745424	0.751855	0	0	0.692836	0.706978	0.698063	1.89018	1.88365	0.562642	0.554921	1.89265	1.89362	1	1.3706	1	0.4504				3primeCassette		236	566	altexon
FBgn0003089	pip	3L	19330699	The gene pipe is referred to in FlyBase by the symbol Dmel\pip (CG9614, FBgn0003089). It is a protein_coding_gene from Drosophila melanogaster. Its sequence location is 3L:19291630..19330699. It has the cytological map location 76A5-76A6. There is experimental evidence that it has the molecular function</span>: sulfotransferase activity. There is experimental evidence that it is involved in the b…	FBtr0075009	1387	6	0	0.76176	0.819011	0	0	0	0.771266	0.725543	0	0.715826	0	0	1.99162	0.625896	0.610753	0.604448	0.629926	0.630363	1	0.724555	1	0.315062				3primeCassette		236	566	altexon
FBgn0003089	pip	3L	19330699	The gene pipe is referred to in FlyBase by the symbol Dmel\pip (CG9614, FBgn0003089). It is a protein_coding_gene from Drosophila melanogaster. Its sequence location is 3L:19291630..19330699. It has the cytological map location 76A5-76A6. There is experimental evidence that it has the molecular function</span>: sulfotransferase activity. There is experimental evidence that it is involved in the b…	FBtr0075010	1246	5	0	0	0	0	0.841302	0	0	0.8065	0	0	0	0	0.699987	0.69673	1.42532	0.672857	0.701217	1.45749	1	1.06274	1	0.152246				3primeCassette		236	566	altexon
FBgn0003089	pip	3L	19330699	The gene pipe is referred to in FlyBase by the symbol Dmel\pip (CG9614, FBgn0003089). It is a protein_coding_gene from Drosophila melanogaster. Its sequence location is 3L:19291630..19330699. It has the cytological map location 76A5-76A6. There is experimental evidence that it has the molecular function</span>: sulfotransferase activity. There is experimental evidence that it is involved in the b…	FBtr0075012	1390	5	0.79358	0	0	0	0	0	0	0.724849	1.44865	0	0.729089	0.719133	0.6025	1.26588	2.57791	1.22678	0.603897	2.63159	0.487798	0.22253	1	0.0907589				3primeCassette		236	566	altexon
FBgn0003090	pk	2R	3038207	The gene prickle is referred to in FlyBase by the symbol Dmel\pk (CG11084, FBgn0003090). It is a protein_coding_gene from Drosophila melanogaster. Its sequence location is 2R:3038207..3110885. It has the cytological map location 42F3-43A1. It is reported to have molecular function</span>: protein binding. There is experimental evidence that it is involved in the biological process</span>: establi…	FBtr0089042	4244	6	1.10376	0.771913	1.12623	1.28429	1.26409	1.49938	1.28506	1.66125	1.42699	1.63599	1.43298	1.41318	1.2681	1.26347	1.02237	1.44639	1.93397	0	0.671621	0.796082	1	1.01664			5primeCassette		829		1430	altexon
FBgn0003090	pk	2R	3038207	The gene prickle is referred to in FlyBase by the symbol Dmel\pk (CG11084, FBgn0003090). It is a protein_coding_gene from Drosophila melanogaster. Its sequence location is 2R:3038207..3110885. It has the cytological map location 42F3-43A1. It is reported to have molecular function</span>: protein binding. There is experimental evidence that it is involved in the biological process</span>: establi…	FBtr0089044	5197	7	2.45686	2.27664	2.28882	2.92482	2.47704	1.45257	1.68179	2.51914	2.91027	1.90747	1.5622	2.11576	1.19598	0.658499	1.34289	1.15633	1.73608	2.27756	0.863029	1.09295	1	1.65844			5primeCassette		829		1430	altexon
FBgn0003091	Pkc53E	2R	12812459	The gene Protein C kinase 53E is referred to in FlyBase by the symbol Dmel\Pkc53E (CG6622, FBgn0003091). It is a protein_coding_gene from Drosophila melanogaster. Its sequence location is 2R:12812459..12830668. It has the cytological map location 53E2. There is experimental evidence that it has the molecular function</span>: protein serine/threonine kinase activity. There is experimental evidence…	FBtr0087048	2723	15	52.5419	47.3877	62.2465	62.9009	43.4272	50.1121	60.9101	63.2617	55.9593	40.781	54.3301	65.3433	35.1816	42.0058	32.7808	30.9101	30.2451	25.2777	0.374441	0.935496	5.03142e-15	1.62227			5primeCassette		84		27	altexon
FBgn0003091	Pkc53E	2R	12812459	The gene Protein C kinase 53E is referred to in FlyBase by the symbol Dmel\Pkc53E (CG6622, FBgn0003091). It is a protein_coding_gene from Drosophila melanogaster. Its sequence location is 2R:12812459..12830668. It has the cytological map location 53E2. There is experimental evidence that it has the molecular function</span>: protein serine/threonine kinase activity. There is experimental evidence…	FBtr0087049	3231	14	12.9316	9.01729	13.9012	12.8287	13.2786	9.26578	10.7663	13.4065	10.9339	15.9648	12.5445	11.7563	4.91787	6.58978	7.85181	8.62047	10.0331	9.18488	0.818659	0.944952	0.920457	1.50903			5primeCassette		84		27	altexon
FBgn0003093	Pkc98E	3R	24864896	The gene Protein C kinase 98E is referred to in FlyBase by the symbol Dmel\Pkc98E (CG1954, FBgn0003093). It is a protein_coding_gene from Drosophila melanogaster. Its sequence location is 3R:24864896..24872756. It has the cytological map location 98F6. Based on sequence similarity, it is predicted to have molecular function</span>: protein kinase C activity; diacylglycerol binding. Based on seque…	FBtr0301516	3365	10	5.34347	16.5507	19.8561	10.7305	0	19.8629	9.10474	13.775	25.4801	22.1078	17.7654	15.744	13.247	14.8093	28.0355	29.1452	0	14.6229	0.000225219	0.696472	0.769158	0.725189		Up					32
FBgn0003093	Pkc98E	3R	24864896	The gene Protein C kinase 98E is referred to in FlyBase by the symbol Dmel\Pkc98E (CG1954, FBgn0003093). It is a protein_coding_gene from Drosophila melanogaster. Its sequence location is 3R:24864896..24872756. It has the cytological map location 98F6. Based on sequence similarity, it is predicted to have molecular function</span>: protein kinase C activity; diacylglycerol binding. Based on seque…	FBtr0085359	3397	11	33.1209	26.5797	18.3171	32.4214	36.2931	16.0621	30.65	32.9175	22.2858	27.4384	36.6825	37.077	28.4502	28.3477	16.1091	13.3967	47.6735	33.5666	0.0918548	0.870321	1	0.971653							32
FBgn0003118	pnt	3R	19171884	The gene pointed is referred to in FlyBase by the symbol Dmel\pnt (CG17077, FBgn0003118). It is a protein_coding_gene from Drosophila melanogaster. Its sequence location is 3R:19116826..19171884. It has the cytological map location 94E10-94E13. There is experimental evidence that it has the molecular function</span>: protein binding. There is experimental evidence for 16 unique biological process…	FBtr0089715	2836	4	1.26393	1.52459	2.07571	2.66329	1.89171	1.14382	1.16026	1.77548	1.42381	1.39812	1.42986	1.76238	1.57259	1.56654	1.21102	1.52225	1.57487	2.23744	0.870028	1.18024	1	1.09069			5primeCassette		765			altexon
FBgn0003118	pnt	3R	19171884	The gene pointed is referred to in FlyBase by the symbol Dmel\pnt (CG17077, FBgn0003118). It is a protein_coding_gene from Drosophila melanogaster. Its sequence location is 3R:19116826..19171884. It has the cytological map location 94E10-94E13. There is experimental evidence that it has the molecular function</span>: protein binding. There is experimental evidence for 16 unique biological process…	FBtr0089717	3196	9	3.22394	2.68192	1.88915	3.05187	1.03883	2.00949	3.69656	1.89298	2.84077	2.48202	2.22088	1.87651	2.23038	3.09436	2.46408	2.15875	2.23364	2.23492	0.942344	0.925747	1	0.963865			5primeCassette		765			altexon
FBgn0003137	Ppn	3R	24366053	The gene Papilin is referred to in FlyBase by the symbol Dmel\Ppn (CG33103, FBgn0003137). It is a protein_coding_gene from Drosophila melanogaster. Its sequence location is 3R:24346387..24366053. It has the cytological map location 98D3-98D4. There is experimental evidence that it has the molecular function</span>: extracellular matrix structural constituent. There is experimental evidence that i…	FBtr0300337	7379	12	4.39957	2.20923	5.41417	5.30146	2.7825	3.6159	1.3192	1.77325	0	1.07476	1.23569	1.62565	2.67797	0	0	0	0	0	2.20527e-14	3.37431	1.09245e-27	8.85851	Down						171
FBgn0003137	Ppn	3R	24366053	The gene Papilin is referred to in FlyBase by the symbol Dmel\Ppn (CG33103, FBgn0003137). It is a protein_coding_gene from Drosophila melanogaster. Its sequence location is 3R:24346387..24366053. It has the cytological map location 98D3-98D4. There is experimental evidence that it has the molecular function</span>: extracellular matrix structural constituent. There is experimental evidence that i…	FBtr0301837	9551	18	3.70498	7.30712	6.95303	6.51732	7.85896	6.80508	6.12527	3.06125	5.28319	7.99771	6.46987	4.60496	15.8288	11.7339	19.1719	16.4579	16.511	18.2198	0.164464	1.16708	8.23696e-51	0.399767							171
FBgn0003149	Prm	3L	8738447	The gene Paramyosin is referred to in FlyBase by the symbol Dmel\Prm (CG5939, FBgn0003149). It is a protein_coding_gene from Drosophila melanogaster. Its sequence location is 3L:8725958..8738447. It has the cytological map location 66D12. Based on sequence similarity, it is predicted to have molecular function</span>: structural constituent of muscle. There is experimental evidence that it is inv…	FBtr0076595	3155	5	83.6964	98.7519	77.5841	92.7345	86.1211	83.1093	55.0239	64.5	66.5262	71.9821	62.6262	56.7127	100.704	94.105	86.5198	94.417	95.426	87.7793	3.98562e-15	1.38325	1	0.933887		Up	5primeCassette		385		108	altexon
FBgn0003149	Prm	3L	8738447	The gene Paramyosin is referred to in FlyBase by the symbol Dmel\Prm (CG5939, FBgn0003149). It is a protein_coding_gene from Drosophila melanogaster. Its sequence location is 3L:8725958..8738447. It has the cytological map location 66D12. Based on sequence similarity, it is predicted to have molecular function</span>: structural constituent of muscle. There is experimental evidence that it is inv…	FBtr0076593	3698	9	264.132	255.727	258.742	278.697	210.28	197.738	193.548	217.937	229.762	229.014	186.598	189.216	196.484	208.098	148.083	142.7	212.28	225.261	3.24615e-13	1.17594	7.11239e-32	1.29341	Down		5primeCassette		385		108	altexon
FBgn0003159	ptr	X	2248298	The gene proximal to raf is referred to in FlyBase by the symbol Dmel\ptr (CG2841, FBgn0003159). It is a protein_coding_gene from Drosophila melanogaster. Its sequence location is X:2239166..2248298. It has the cytological map location 3A1. Its molecular function is unknown. The biological processes in which it is involved are not known. 4 alleles are reported. No phenotypic data is available. It…	FBtr0070402	4399	4	0.124293	11.4641	10.7723	11.3968	12.1796	13.0492	13.0777	15.3428	13.5352	16.0073	15.4308	11.816	4.17346	15.6621	12.3385	13.8516	12.2218	13.8834	0.000124787	0.692248	1	0.817769		Up						altexon
FBgn0003159	ptr	X	2248298	The gene proximal to raf is referred to in FlyBase by the symbol Dmel\ptr (CG2841, FBgn0003159). It is a protein_coding_gene from Drosophila melanogaster. Its sequence location is X:2239166..2248298. It has the cytological map location 3A1. Its molecular function is unknown. The biological processes in which it is involved are not known. 4 alleles are reported. No phenotypic data is available. It…	FBtr0070403	4882	4	1.43854	1.11288	2.15073	1.34996	1.75563	1.5298	1.74858	1.23733	1.03331	0	0	1.63814	0	0	0	0	1.93448	0	0.183445	1.64978	0.00515625	4.82689								altexon
FBgn0003162	Pu	2R	17062822	The gene Punch is referred to in FlyBase by the symbol Dmel\Pu (CG9441, FBgn0003162). It is a protein_coding_gene from Drosophila melanogaster. Its sequence location is 2R:17062822..17070121. It has the cytological map location 57C7-57C8. There is experimental evidence that it has the molecular function</span>: GTP cyclohydrolase activity; GTP cyclohydrolase I activity. There is experimental evid…	FBtr0071578	1631	5	285.856	246.464	291.07	228.366	257.465	281.611	290.366	247.68	196.754	196.384	185.143	188.153	397.293	389.303	319.224	307.679	327.93	314.891	9.47019e-10	1.21952	6.8319e-19	0.77363			5primeCassette		357			altexon
FBgn0003162	Pu	2R	17062822	The gene Punch is referred to in FlyBase by the symbol Dmel\Pu (CG9441, FBgn0003162). It is a protein_coding_gene from Drosophila melanogaster. Its sequence location is 2R:17062822..17070121. It has the cytological map location 57C7-57C8. There is experimental evidence that it has the molecular function</span>: GTP cyclohydrolase activity; GTP cyclohydrolase I activity. There is experimental evid…	FBtr0071579	1752	5	17.4161	29.9744	30.9363	26.75	15.4173	19.5093	20.4296	0	21.3101	22.6438	21.397	37.087	25.5856	43.6848	17.8803	20.2649	0	28.7626	0.479001	1.13934	1	1.02809			5primeCassette		357			altexon
FBgn0003165	pum	3R	5063417	The gene pumilio is referred to in FlyBase by the symbol Dmel\pum (CG9755, FBgn0003165). It is a protein_coding_gene from Drosophila melanogaster. Its sequence location is 3R:4895479..5063417. It has the cytological map location 85C4-85D1. Based on sequence similarity, it is predicted to have molecular function</span>: mRNA binding. There is experimental evidence that it is involved in the biolog…	FBtr0081993	4924	11	0	1.52838	3.24864	2.62238	1.52733	0	3.93661	3.68087	3.89094	1.60831	1.85575	2.02997	4.98403	4.59172	4.14362	2.82358	0	0	0.00571245	0.528489	1	0.543168		Up	5primeCassette		212		250	altexon
FBgn0003165	pum	3R	5063417	The gene pumilio is referred to in FlyBase by the symbol Dmel\pum (CG9755, FBgn0003165). It is a protein_coding_gene from Drosophila melanogaster. Its sequence location is 3R:4895479..5063417. It has the cytological map location 85C4-85D1. Based on sequence similarity, it is predicted to have molecular function</span>: mRNA binding. There is experimental evidence that it is involved in the biolog…	FBtr0081991	6672	13	0	5.75183	0	3.43486	0	10.0979	0	5.28098	0	0	6.36766	7.94099	2.77172	3.98332	5.51406	6.13841	5.92076	7.15853	0.878526	0.990753	0.116404	0.617538			5primeCassette		212		250	altexon
FBgn0003165	pum	3R	5063417	The gene pumilio is referred to in FlyBase by the symbol Dmel\pum (CG9755, FBgn0003165). It is a protein_coding_gene from Drosophila melanogaster. Its sequence location is 3R:4895479..5063417. It has the cytological map location 85C4-85D1. Based on sequence similarity, it is predicted to have molecular function</span>: mRNA binding. There is experimental evidence that it is involved in the biolog…	FBtr0081992	6805	13	13.6433	12.9421	12.7214	17.4353	12.15	2.08391	13.6858	12.5828	14.5295	9.90797	12.8036	5.72859	7.4033	8.18138	4.08675	3.66158	4.45912	4.32756	0.890264	1.0251	5.1776e-20	2.20973			5primeCassette		212		250	altexon
FBgn0003165	pum	3R	5063417	The gene pumilio is referred to in FlyBase by the symbol Dmel\pum (CG9755, FBgn0003165). It is a protein_coding_gene from Drosophila melanogaster. Its sequence location is 3R:4895479..5063417. It has the cytological map location 85C4-85D1. Based on sequence similarity, it is predicted to have molecular function</span>: mRNA binding. There is experimental evidence that it is involved in the biolog…	FBtr0081994	4085	7	8.49944	7.88299	10.0614	6.69316	6.84169	3.17815	10.5787	11.0934	7.90542	6.30883	8.43289	4.40435	6.13304	5.43948	5.77442	4.41522	5.91686	8.6209	0.546426	0.885748	1	1.1889			5primeCassette		212		250	altexon
FBgn0003175	px	2R	18449569	The gene plexus is referred to in FlyBase by the symbol Dmel\px (CG4444, FBgn0003175). It is a protein_coding_gene from Drosophila melanogaster. Its sequence location is 2R:18384003..18449569. It has the cytological map location 58E4-58E8. Its molecular function is unknown. There is experimental evidence that it is involved in the biological process</span>: inter-male aggressive behavior. 56 alle…	FBtr0071838	6847	14	3.2523	5.4689	3.1536	4.14359	4.23124	3.43227	3.35287	6.03141	5.45274	6.08425	5.77019	4.52568	5.75093	4.00638	5.62249	6.4872	4.69315	7.22984	0.0472432	0.758618	1	0.700855		Up	5primeCassette		146		205	altexon
FBgn0003175	px	2R	18449569	The gene plexus is referred to in FlyBase by the symbol Dmel\px (CG4444, FBgn0003175). It is a protein_coding_gene from Drosophila melanogaster. Its sequence location is 2R:18384003..18449569. It has the cytological map location 58E4-58E8. Its molecular function is unknown. There is experimental evidence that it is involved in the biological process</span>: inter-male aggressive behavior. 56 alle…	FBtr0112820	5034	13	3.93399	3.4278	3.78776	5.18009	3.63499	4.23206	5.5951	5.40315	4.41179	4.9242	5.2335	5.75858	6.17536	9.57132	9.74789	8.08682	10.8863	9.80526	0.154134	0.772408	2.90329e-10	0.445834			5primeCassette		146		205	altexon
FBgn0003177	pyd	3R	4756978	The gene polychaetoid is referred to in FlyBase by the symbol Dmel\pyd (CG31349, FBgn0003177). It is a protein_coding_gene from Drosophila melanogaster. Its sequence location is 3R:4653200..4756978. It has the cytological map location 85B2-85B7. Based on sequence similarity, it is predicted to have molecular function</span>: guanylate kinase activity. There is experimental evidence that it is inv…	FBtr0089784	7214	13	15.8276	20.6962	18.9222	18.9178	16.6821	19.497	23.1461	23.7397	21.9618	22.8192	20.5082	22.7245	15.2475	14.1959	15.7661	16.6155	18.398	17.0299	0.000571255	0.819445	1	1.13665		Up	5primeCassette	40	541		128	altexon
FBgn0003177	pyd	3R	4756978	The gene polychaetoid is referred to in FlyBase by the symbol Dmel\pyd (CG31349, FBgn0003177). It is a protein_coding_gene from Drosophila melanogaster. Its sequence location is 3R:4653200..4756978. It has the cytological map location 85B2-85B7. Based on sequence similarity, it is predicted to have molecular function</span>: guanylate kinase activity. There is experimental evidence that it is inv…	FBtr0112823	4341	6	6.20214	8.89236	8.4458	9.5219	5.71474	5.91208	9.0062	9.74731	10.46	10.7378	10.5026	8.98047	9.6526	9.82481	10.8657	12.2057	14.9041	14.2826	0.0215637	0.751905	0.00222562	0.622969	Down		5primeCassette	40	541		128	altexon
FBgn0003177	pyd	3R	4756978	The gene polychaetoid is referred to in FlyBase by the symbol Dmel\pyd (CG31349, FBgn0003177). It is a protein_coding_gene from Drosophila melanogaster. Its sequence location is 3R:4653200..4756978. It has the cytological map location 85B2-85B7. Based on sequence similarity, it is predicted to have molecular function</span>: guanylate kinase activity. There is experimental evidence that it is inv…	FBtr0089781	4169	10	4.95382	3.60822	3.696	3.91948	2.5957	2.32279	4.15936	3.14318	4.35615	2.85181	5.82623	3.5965	4.49653	3.82087	3.74349	6.51475	4.72357	5.61008	0.730587	0.881453	1	0.729731			5primeCassette	40	541		128	altexon
FBgn0003177	pyd	3R	4756978	The gene polychaetoid is referred to in FlyBase by the symbol Dmel\pyd (CG31349, FBgn0003177). It is a protein_coding_gene from Drosophila melanogaster. Its sequence location is 3R:4653200..4756978. It has the cytological map location 85B2-85B7. Based on sequence similarity, it is predicted to have molecular function</span>: guanylate kinase activity. There is experimental evidence that it is inv…	FBtr0112822	5067	12	1.96915	0	0	2.09376	0	0	0	1.98553	0	1.96002	2.59112	0	2.26995	3.71232	2.92767	5.40483	1.91063	2.45657	0.340421	0.628132	3.85309e-08	0.220429			5primeCassette	40	541		128	altexon
FBgn0003177	pyd	3R	4756978	The gene polychaetoid is referred to in FlyBase by the symbol Dmel\pyd (CG31349, FBgn0003177). It is a protein_coding_gene from Drosophila melanogaster. Its sequence location is 3R:4653200..4756978. It has the cytological map location 85B2-85B7. Based on sequence similarity, it is predicted to have molecular function</span>: guanylate kinase activity. There is experimental evidence that it is inv…	FBtr0114459	5525	12	2.9584	3.30518	3.22373	2.77757	4.44535	2.32968	3.14814	4.19246	3.65257	4.66928	2.02198	3.07565	4.2205	2.71419	6.58772	3.44481	1.57079	4.22849	0.725074	0.91714	1	0.836312			5primeCassette	40	541		128	altexon
FBgn0003177	pyd	3R	4756978	The gene polychaetoid is referred to in FlyBase by the symbol Dmel\pyd (CG31349, FBgn0003177). It is a protein_coding_gene from Drosophila melanogaster. Its sequence location is 3R:4653200..4756978. It has the cytological map location 85B2-85B7. Based on sequence similarity, it is predicted to have molecular function</span>: guanylate kinase activity. There is experimental evidence that it is inv…	FBtr0301425	6005	14	7.36422	6.80916	4.81827	8.53189	9.45565	7.80653	6.87649	8.22024	9.57642	8.25729	7.25717	7.65721	6.96664	10.8543	10.5058	9.68812	9.39489	10.6109	0.758528	0.936062	1	0.771893			5primeCassette	40	541		128	altexon
FBgn0003178	PyK	3R	18193234	The gene Pyruvate kinase is referred to in FlyBase by the symbol Dmel\PyK (CG7070, FBgn0003178). It is a protein_coding_gene from Drosophila melanogaster. Its sequence location is 3R:18193234..18198464. It has the cytological map location 94A6. There is experimental evidence that it has the molecular function</span>: pyruvate kinase activity. Based on sequence similarity, it is predicted to be in…	FBtr0084214	2172	4	162.282	189.964	150.429	190.487	181.441	157.045	155.37	213.359	243.445	242.443	223.455	222.287	211.686	221.621	243.379	247.108	263.225	266.674	6.87533e-14	0.793356	2.41501e-31	0.709674	Down		5primeCassette	7	157			altexon
FBgn0003178	PyK	3R	18193234	The gene Pyruvate kinase is referred to in FlyBase by the symbol Dmel\PyK (CG7070, FBgn0003178). It is a protein_coding_gene from Drosophila melanogaster. Its sequence location is 3R:18193234..18198464. It has the cytological map location 94A6. There is experimental evidence that it has the molecular function</span>: pyruvate kinase activity. Based on sequence similarity, it is predicted to be in…	FBtr0084213	1978	4	65.9072	71.7162	73.208	69.5659	61.9377	82.9273	67.9944	75.8852	66.3242	84.7358	59.4318	67.7182	157.809	168.091	213.38	195.428	170.741	177.65	0.998608	1.00752	1.57964e-123	0.392635			5primeCassette	7	157			altexon
FBgn0003204	ras	X	10638539	The gene raspberry is referred to in FlyBase by the symbol Dmel\ras (CG1799, FBgn0003204). It is a protein_coding_gene from Drosophila melanogaster. Its sequence location is X:10638539..10642839. It has the cytological map location 9E1-9E2. Based on sequence similarity, it is predicted to have molecular function</span>: IMP dehydrogenase activity. There is experimental evidence that it is involve…	FBtr0071495	3226	7	5.04767	5.32456	3.74416	3.4235	5.97287	6.25439	4.05754	3.75007	6.25315	5.22602	5.33875	5.5775	4.93082	6.04106	10.9522	5.59325	8.3487	9.49327	1	0.985569	1	0.656253							711	altexon
FBgn0003204	ras	X	10638539	The gene raspberry is referred to in FlyBase by the symbol Dmel\ras (CG1799, FBgn0003204). It is a protein_coding_gene from Drosophila melanogaster. Its sequence location is X:10638539..10642839. It has the cytological map location 9E1-9E2. Based on sequence similarity, it is predicted to have molecular function</span>: IMP dehydrogenase activity. There is experimental evidence that it is involve…	FBtr0071496	2496	6	24.2726	26.267	28.0327	30.1455	24.9689	24.3556	24.7461	24.6191	23.0447	23.8389	23.1393	18.4219	36.1736	35.6818	47.0654	52.6906	32.9648	32.6206	0.22139	1.14681	4.60349e-06	0.666292							711	altexon
FBgn0003209	raw	2L	8740633	The gene raw is referred to in FlyBase by the symbol Dmel\raw (CG12437, FBgn0003209). It is a protein_coding_gene from Drosophila melanogaster. Its sequence location is 2L:8709870..8740633. It has the cytological map location 29E4-29E6. Its molecular function is unknown. There is experimental evidence for 13 unique biological process</span> terms, many of which group under: anatomical structure d…	FBtr0079745	3203	9	11.1593	8.0595	9.23724	6.5144	5.74066	9.63308	11.4793	10.3782	11.3387	9.28758	8.85976	5.92931	9.21472	8.89631	8.72663	9.21353	10.6574	8.94661	0.549444	0.879022	1	0.904573			5primeCassette		249		72
FBgn0003209	raw	2L	8740633	The gene raw is referred to in FlyBase by the symbol Dmel\raw (CG12437, FBgn0003209). It is a protein_coding_gene from Drosophila melanogaster. Its sequence location is 2L:8709870..8740633. It has the cytological map location 29E4-29E6. Its molecular function is unknown. There is experimental evidence for 13 unique biological process</span> terms, many of which group under: anatomical structure d…	FBtr0079746	3760	10	6.88203	10.2817	8.25703	11.5841	11.1198	9.35792	12.1134	12.8599	11.8092	11.6039	11.8579	11.9633	9.25187	10.4242	11.6537	12.2719	10.9621	10.2401	0.0705028	0.796074	1	0.887024			5primeCassette		249		72
FBgn0003218	rdgB	X	13656803	The gene retinal degeneration B is referred to in FlyBase by the symbol Dmel\rdgB (CG11111, FBgn0003218). It is a protein_coding_gene from Drosophila melanogaster. Its sequence location is X:13656803..13670782. It has the cytological map location 12C1-12C4. There is experimental evidence that it has the molecular function</span>: phosphatidylcholine transmembrane transporter activity; phosphatidy…	FBtr0301535	4277	13	6.88579	12.0446	11.9005	8.70709	9.55402	14.1661	12.9416	16.015	16.7483	15.0722	10.6662	11.6857	10.2013	8.05341	18.0742	17.1092	17.2215	12.9807	0.00818227	0.760963	1	0.756311		Up		3primeCassette		162	39	altexon
FBgn0003218	rdgB	X	13656803	The gene retinal degeneration B is referred to in FlyBase by the symbol Dmel\rdgB (CG11111, FBgn0003218). It is a protein_coding_gene from Drosophila melanogaster. Its sequence location is X:13656803..13670782. It has the cytological map location 12C1-12C4. There is experimental evidence that it has the molecular function</span>: phosphatidylcholine transmembrane transporter activity; phosphatidy…	FBtr0073822	4188	12	3.3578	3.59957	3.96799	3.91174	2.84195	5.56744	7.43368	3.60964	3.85639	3.0756	3.63156	4.05757	3.57759	2.47875	3.48572	2.39429	8.6215	15.452	0.813451	0.905786	1	0.645559				3primeCassette		162	39	altexon
FBgn0003218	rdgB	X	13656803	The gene retinal degeneration B is referred to in FlyBase by the symbol Dmel\rdgB (CG11111, FBgn0003218). It is a protein_coding_gene from Drosophila melanogaster. Its sequence location is X:13656803..13670782. It has the cytological map location 12C1-12C4. There is experimental evidence that it has the molecular function</span>: phosphatidylcholine transmembrane transporter activity; phosphatidy…	FBtr0301532	5287	11	11.6361	9.56404	9.89882	12.3696	10.7642	8.88452	13.5004	12.0028	7.63795	9.00164	10.7319	9.26427	6.40636	8.44262	8.45511	8.55724	5.21043	9.52524	0.967766	1.01574	1	1.35454				3primeCassette		162	39	altexon
FBgn0003218	rdgB	X	13656803	The gene retinal degeneration B is referred to in FlyBase by the symbol Dmel\rdgB (CG11111, FBgn0003218). It is a protein_coding_gene from Drosophila melanogaster. Its sequence location is X:13656803..13670782. It has the cytological map location 12C1-12C4. There is experimental evidence that it has the molecular function</span>: phosphatidylcholine transmembrane transporter activity; phosphatidy…	FBtr0301534	4199	12	6.1322	8.68201	6.80707	7.53831	10.1867	4.35099	3.68297	8.63765	8.65222	7.79173	11.8174	13.0934	10.8839	9.11496	10.4311	8.65822	9.8127	10.2526	0.153756	0.814103	1	0.73871				3primeCassette		162	39	altexon
FBgn0003256	rl	2RHet	198176	The gene rolled is referred to in FlyBase by the symbol Dmel\rl (CG12559, FBgn0003256). It is a protein_coding_gene from Drosophila melanogaster. Its sequence location is 2RHet:198176..247809. It has the cytological map location h41. There is experimental evidence that it has the molecular function</span>: protein binding; JUN kinase activity. There is experimental evidence that it is involved in…	FBtr0113700	1550	8	17.265	19.3826	15.4013	14.8443	18.6877	17.8719	13.8326	0	0	0	11.1005	23.2187	19.9941	0	17.8451	6.61632	12.2262	0	1.57212e-06	2.14756	0.0673184	1.82515	Down		4	6				altexon
FBgn0003256	rl	2RHet	198176	The gene rolled is referred to in FlyBase by the symbol Dmel\rl (CG12559, FBgn0003256). It is a protein_coding_gene from Drosophila melanogaster. Its sequence location is 2RHet:198176..247809. It has the cytological map location h41. There is experimental evidence that it has the molecular function</span>: protein binding; JUN kinase activity. There is experimental evidence that it is involved in…	FBtr0113698	1569	8	14.8444	11.0294	25.9942	18.7175	8.99632	11.6018	20.7221	32.0847	30.2085	28.4566	7.13195	0	13.0821	22.3848	0	18.9697	7.84485	23.6754	0.0873304	0.768808	1	1.06081			4	6				altexon
FBgn0003256	rl	2RHet	198176	The gene rolled is referred to in FlyBase by the symbol Dmel\rl (CG12559, FBgn0003256). It is a protein_coding_gene from Drosophila melanogaster. Its sequence location is 2RHet:198176..247809. It has the cytological map location h41. There is experimental evidence that it has the molecular function</span>: protein binding; JUN kinase activity. There is experimental evidence that it is involved in…	FBtr0113699	1618	8	10.6094	3.40213	12.8621	4.13347	6.0047	6.60301	3.42132	6.22631	6.23671	3.67087	6.26218	10.5032	2.13613	10.7817	0	0	12.5715	0	0.610113	1.20083	1	1.7111			4	6				altexon
FBgn0003256	rl	2RHet	198176	The gene rolled is referred to in FlyBase by the symbol Dmel\rl (CG12559, FBgn0003256). It is a protein_coding_gene from Drosophila melanogaster. Its sequence location is 2RHet:198176..247809. It has the cytological map location h41. There is experimental evidence that it has the molecular function</span>: protein binding; JUN kinase activity. There is experimental evidence that it is involved in…	FBtr0113702	1800	7	23.5416	14.327	13.2316	8.59707	12.5555	11.8749	17.4273	12.3172	15.1365	17.0824	15.7598	11.6617	13.0193	11.9515	11.735	3.17805	4.34341	14.0708	0.837247	0.941183	1	1.44306			4	6				altexon
FBgn0003261	Rm62	3R	1834301	The gene Rm62 is referred to in FlyBase by the symbol Dmel\Rm62 (CG10279, FBgn0003261). It is a protein_coding_gene from Drosophila melanogaster. Its sequence location is 3R:1826153..1834301. It has the cytological map location 83D1-83D2. There is experimental evidence that it has the molecular function</span>: protein binding. There is experimental evidence that it is involved in the biological …	FBtr0302597	3148	6	0	0	7.60319	0	10.3613	0	8.98444	14.3956	4.8173	10.0793	13.8327	12.0664	0	6.8304	0	7.22808	8.33164	11.8681	2.05105e-17	0.28296	0.661441	0.530068		Up	6				153	altexon
FBgn0003261	Rm62	3R	1834301	The gene Rm62 is referred to in FlyBase by the symbol Dmel\Rm62 (CG10279, FBgn0003261). It is a protein_coding_gene from Drosophila melanogaster. Its sequence location is 3R:1826153..1834301. It has the cytological map location 83D1-83D2. There is experimental evidence that it has the molecular function</span>: protein binding. There is experimental evidence that it is involved in the biological …	FBtr0078650	2757	6	123.953	110.317	107.684	108.922	89.64	126.762	131.704	110.718	98.462	109.346	113.195	99.3437	109.355	107.989	112.366	122.881	118.958	113.802	0.946255	1.0068	1	0.973631			6				153	altexon
FBgn0003261	Rm62	3R	1834301	The gene Rm62 is referred to in FlyBase by the symbol Dmel\Rm62 (CG10279, FBgn0003261). It is a protein_coding_gene from Drosophila melanogaster. Its sequence location is 3R:1826153..1834301. It has the cytological map location 83D1-83D2. There is experimental evidence that it has the molecular function</span>: protein binding. There is experimental evidence that it is involved in the biological …	FBtr0301946	1353	3	74.7452	78.5929	67.6422	71.8284	68.286	68.5513	74.5742	75.2059	72.3513	80.6238	90.6051	84.9626	74.0418	72.4447	81.5504	77.0227	80.8231	72.8466	0.200284	0.898234	1	0.9366			6				153	altexon
FBgn0003328	scb	2R	11136290	The gene scab is referred to in FlyBase by the symbol Dmel\scb (CG8095, FBgn0003328). It is a protein_coding_gene from Drosophila melanogaster. Its sequence location is 2R:11136290..11146003. It has the cytological map location 51E10-51E11. There is experimental evidence that it has the molecular function</span>: cell adhesion molecule binding; receptor activity. There is experimental evidence th…	FBtr0087370	4299	8	0	2.747	3.01484	3.52818	3.71977	2.2392	6.254	3.28232	3.28816	3.68988	4.47685	3.25519	5.41605	4.75754	2.78309	5.46145	6.70793	5.85451	0.025293	0.63152	0.0195695	0.494248	Down		5primeCassette		699			altexon
FBgn0003328	scb	2R	11136290	The gene scab is referred to in FlyBase by the symbol Dmel\scb (CG8095, FBgn0003328). It is a protein_coding_gene from Drosophila melanogaster. Its sequence location is 2R:11136290..11146003. It has the cytological map location 51E10-51E11. There is experimental evidence that it has the molecular function</span>: cell adhesion molecule binding; receptor activity. There is experimental evidence th…	FBtr0087369	4642	8	7.14157	3.94288	2.87629	3.3155	3.94008	4.36174	4.18323	4.77121	3.26094	2.99006	1.75154	2.58398	6.60756	7.57546	4.52071	3.51901	1.67256	3.64429	0.209492	1.30895	1	0.928774			5primeCassette		699			altexon
FBgn0003339	Scr	3R	2675886	The gene Sex combs reduced is referred to in FlyBase by the symbol Dmel\Scr (CG1030, FBgn0003339). It is a protein_coding_gene from Drosophila melanogaster. Its sequence location is 3R:2648842..2675886. It has the cytological map location 84A5. Based on sequence similarity, it is predicted to have molecular function</span>: specific RNA polymerase II transcription factor activity. There is experi…	FBtr0081657	4210	3	2.51134	2.06295	2.29599	2.35264	4.0572	4.52472	3.35078	4.30531	2.87779	4.71431	1.93075	3.08662	4.05703	3.38568	3.32059	3.29357	2.74503	3.62468	0.742247	0.878577	1	0.871651			5primeCassette		488		660
FBgn0003339	Scr	3R	2675886	The gene Sex combs reduced is referred to in FlyBase by the symbol Dmel\Scr (CG1030, FBgn0003339). It is a protein_coding_gene from Drosophila melanogaster. Its sequence location is 3R:2648842..2675886. It has the cytological map location 84A5. Based on sequence similarity, it is predicted to have molecular function</span>: specific RNA polymerase II transcription factor activity. There is experi…	FBtr0081658	4038	3	2.88337	3.18796	2.94075	3.49893	1.88445	2.90416	3.19348	1.99651	2.49822	0.979166	3.00748	1.4852	2.44469	1.51916	1.71092	2.82358	1.75756	2.9112	0.405409	1.31456	1	1.31385			5primeCassette		488		660
FBgn0003345	sd	X	15700276	The gene scalloped is referred to in FlyBase by the symbol Dmel\sd (CG8544, FBgn0003345). It is a protein_coding_gene from Drosophila melanogaster. Its sequence location is X:15700276..15719755. It has the cytological map location 13F1-13F4. Based on sequence similarity, it is predicted to have molecular function</span>: specific RNA polymerase II transcription factor activity. There is experimen…	FBtr0112824	2552	10	23.1851	19.3853	23.65	20.5401	21.8707	14.6694	27.5665	22.5016	21.7494	24.4826	15.8931	23.8934	6.60239	8.72472	13.8707	12.3591	8.40944	3.75054	0.442228	0.906046	2.32978e-13	2.29538			5primeCassette		79		560	altexon
FBgn0003345	sd	X	15700276	The gene scalloped is referred to in FlyBase by the symbol Dmel\sd (CG8544, FBgn0003345). It is a protein_coding_gene from Drosophila melanogaster. Its sequence location is X:15700276..15719755. It has the cytological map location 13F1-13F4. Based on sequence similarity, it is predicted to have molecular function</span>: specific RNA polymerase II transcription factor activity. There is experimen…	FBtr0112825	3250	11	5.31267	7.20202	0	3.38154	0	8.43344	6.98746	2.79524	11.4745	3.65678	5.6135	5.5362	8.40657	4.96134	6.83764	0	0	5.27353	0.0602749	0.678857	1	0.960869			5primeCassette		79		560	altexon
FBgn0003360	sesB	X	10680978	The gene stress-sensitive B is referred to in FlyBase by the symbol Dmel\sesB (CG16944, FBgn0003360). It is a protein_coding_gene from Drosophila melanogaster. Its sequence location is X:10675019..10680978. It has the cytological map location 9E10-9F1. There is experimental evidence that it has the molecular function</span>: ATP:ADP antiporter activity. There is experimental evidence that it is i…	FBtr0073423	1643	4	1638.58	1525.36	1700.95	1628.19	1513.17	1520.49	1270.48	1214.67	1235.13	1292.86	1293.24	1289.2	1418.8	1452.29	1019.44	1043.29	1140.26	1220.02	2.74622e-72	1.25425	9.12259e-104	1.30609	Down		5primeCassette		140			altexon
FBgn0003360	sesB	X	10680978	The gene stress-sensitive B is referred to in FlyBase by the symbol Dmel\sesB (CG16944, FBgn0003360). It is a protein_coding_gene from Drosophila melanogaster. Its sequence location is X:10675019..10680978. It has the cytological map location 9E10-9F1. There is experimental evidence that it has the molecular function</span>: ATP:ADP antiporter activity. There is experimental evidence that it is i…	FBtr0073421	1679	4	619.254	648.378	631.467	589.235	650.477	656.962	535.399	499.813	552.333	511.485	579.942	504.862	712.011	653.658	709.988	671.363	730.066	624.641	1.70939e-18	1.1922	0.103875	0.925409			5primeCassette		140			altexon
FBgn0003371	sgg	X	2527983	The gene shaggy is referred to in FlyBase by the symbol Dmel\sgg (CG2621, FBgn0003371). It is a protein_coding_gene from Drosophila melanogaster. Its sequence location is X:2527983..2571879. It has the cytological map location 3A8-3B1. There is experimental evidence that it has the molecular function</span>: protein kinase activity; kinase activity. There is experimental evidence for 16 unique bi…	FBtr0070474	3220	12	13.6989	14.0018	17.5425	8.53768	12.6746	9.3034	14.8402	15.0193	18.8007	14.1637	16.6781	20.4889	15.8639	14.6802	10.8056	18.4263	9.38537	16.1769	0.00933018	0.757658	1	0.887749		Up		3primeCassette		746	237	altexon
FBgn0003371	sgg	X	2527983	The gene shaggy is referred to in FlyBase by the symbol Dmel\sgg (CG2621, FBgn0003371). It is a protein_coding_gene from Drosophila melanogaster. Its sequence location is X:2527983..2571879. It has the cytological map location 3A8-3B1. There is experimental evidence that it has the molecular function</span>: protein kinase activity; kinase activity. There is experimental evidence for 16 unique bi…	FBtr0070468	3057	10	24.009	29.5076	31.7475	24.6634	21.4662	26.843	18.121	23.0665	16.8396	17.5137	25.1839	25.1783	19.9652	10.7091	16.6135	9.2515	19.9918	19.406	0.00974393	1.25682	7.73965e-08	1.64938	Down			3primeCassette		746	237	altexon
FBgn0003371	sgg	X	2527983	The gene shaggy is referred to in FlyBase by the symbol Dmel\sgg (CG2621, FBgn0003371). It is a protein_coding_gene from Drosophila melanogaster. Its sequence location is X:2527983..2571879. It has the cytological map location 3A8-3B1. There is experimental evidence that it has the molecular function</span>: protein kinase activity; kinase activity. There is experimental evidence for 16 unique bi…	FBtr0070467	2931	10	30.526	35.1519	18.8039	32.7478	30.4001	24.0291	31.08	28.1866	27.8902	30.4497	38.019	31.3761	14.6095	19.1893	17.9219	14.1591	25.1875	13.3977	0.451979	0.917953	3.67906e-08	1.64322				3primeCassette		746	237	altexon
FBgn0003371	sgg	X	2527983	The gene shaggy is referred to in FlyBase by the symbol Dmel\sgg (CG2621, FBgn0003371). It is a protein_coding_gene from Drosophila melanogaster. Its sequence location is X:2527983..2571879. It has the cytological map location 3A8-3B1. There is experimental evidence that it has the molecular function</span>: protein kinase activity; kinase activity. There is experimental evidence for 16 unique bi…	FBtr0070471	4800	9	16.9845	20.1394	19.2816	18.8786	18.1258	17.3266	20.084	21.195	15.7688	13.0122	16.8883	17.0765	24.627	24.3516	18.7456	21.3395	21.8361	21.4712	0.644411	1.06452	1	0.836562				3primeCassette		746	237	altexon
FBgn0003371	sgg	X	2527983	The gene shaggy is referred to in FlyBase by the symbol Dmel\sgg (CG2621, FBgn0003371). It is a protein_coding_gene from Drosophila melanogaster. Its sequence location is X:2527983..2571879. It has the cytological map location 3A8-3B1. There is experimental evidence that it has the molecular function</span>: protein kinase activity; kinase activity. There is experimental evidence for 16 unique bi…	FBtr0070475	3124	9	14.1318	8.65563	14.0479	16.0402	15.4464	12.2952	9.40651	9.99913	11.6289	12.6988	13.618	12.4791	9.41262	14.037	12.6335	8.83356	12.9344	10.3082	0.366127	1.15447	1	1.18278				3primeCassette		746	237	altexon
FBgn0003371	sgg	X	2527983	The gene shaggy is referred to in FlyBase by the symbol Dmel\sgg (CG2621, FBgn0003371). It is a protein_coding_gene from Drosophila melanogaster. Its sequence location is X:2527983..2571879. It has the cytological map location 3A8-3B1. There is experimental evidence that it has the molecular function</span>: protein kinase activity; kinase activity. There is experimental evidence for 16 unique bi…	FBtr0112828	2903	10	0	0	2.31392	2.19305	0	0	0	0	0	2.39813	0	2.06626	2.44614	3.3948	2.07175	2.67819	3.41144	3.41324	0.949379	1.01885	0.0210807	0.262272				3primeCassette		746	237	altexon
FBgn0003371	sgg	X	2527983	The gene shaggy is referred to in FlyBase by the symbol Dmel\sgg (CG2621, FBgn0003371). It is a protein_coding_gene from Drosophila melanogaster. Its sequence location is X:2527983..2571879. It has the cytological map location 3A8-3B1. There is experimental evidence that it has the molecular function</span>: protein kinase activity; kinase activity. There is experimental evidence for 16 unique bi…	FBtr0302185	2166	10	4.27722	3.96889	5.38475	3.05228	2.51334	3.93675	4.94949	3.7195	3.26113	0	3.73987	3.23048	0	0	0	0	3.397	6.4713	0.729124	1.22395	1	2.3442				3primeCassette		746	237	altexon
FBgn0003380	Sh	X	17957278	The gene Shaker is referred to in FlyBase by the symbol Dmel\Sh (CG12348, FBgn0003380). It is a protein_coding_gene from Drosophila melanogaster. Its sequence location is X:17823080..17957278. It has the cytological map location 16F3-16F6. There is experimental evidence that it has the molecular function</span>: voltage-gated cation channel activity. There is experimental evidence that it is invo…	FBtr0089658	3120	13	56.1738	49.582	51.6813	49.3245	33.0994	32.503	49.9904	44.2342	31.0553	29.5533	46.4352	40.3685	15.1972	15.142	14.8578	9.07024	16.6774	20.1926	0.092783	1.12716	1.7956e-62	2.9885			5primeCassette	3primeCassette	415	657	191	altexon
FBgn0003380	Sh	X	17957278	The gene Shaker is referred to in FlyBase by the symbol Dmel\Sh (CG12348, FBgn0003380). It is a protein_coding_gene from Drosophila melanogaster. Its sequence location is X:17823080..17957278. It has the cytological map location 16F3-16F6. There is experimental evidence that it has the molecular function</span>: voltage-gated cation channel activity. There is experimental evidence that it is invo…	FBtr0089660	2442	13	15.6509	14.0756	23.4422	11.2186	8.42266	7.92053	27.3021	15.2624	9.09905	8.11322	11.2101	13.0987	6.5542	6.154	3.81962	11.5026	11.8478	8.07505	0.884117	0.960099	0.0824544	1.68353			5primeCassette	3primeCassette	415	657	191	altexon
FBgn0003380	Sh	X	17957278	The gene Shaker is referred to in FlyBase by the symbol Dmel\Sh (CG12348, FBgn0003380). It is a protein_coding_gene from Drosophila melanogaster. Its sequence location is X:17823080..17957278. It has the cytological map location 16F3-16F6. There is experimental evidence that it has the molecular function</span>: voltage-gated cation channel activity. There is experimental evidence that it is invo…	FBtr0089661	2409	12	29.9671	35.2177	24.7795	42.9497	29.0002	28.7792	46.2973	46.4132	31.8407	31.6925	37.4351	32.3655	6.94926	7.29705	14.5898	15.5913	16.4559	12.6575	0.054518	0.843611	1.61018e-26	2.59303			5primeCassette	3primeCassette	415	657	191	altexon
FBgn0003380	Sh	X	17957278	The gene Shaker is referred to in FlyBase by the symbol Dmel\Sh (CG12348, FBgn0003380). It is a protein_coding_gene from Drosophila melanogaster. Its sequence location is X:17823080..17957278. It has the cytological map location 16F3-16F6. There is experimental evidence that it has the molecular function</span>: voltage-gated cation channel activity. There is experimental evidence that it is invo…	FBtr0302902	4526	14	9.57591	10.9421	19.7631	13.7428	10.2286	13.1853	9.37964	11.3532	14.7129	14.0241	12.5374	13.9141	5.69317	4.4688	11.3005	10.4276	8.92965	5.70482	0.86597	1.01998	3.95954e-05	1.66445			5primeCassette	3primeCassette	415	657	191	altexon
FBgn0003380	Sh	X	17957278	The gene Shaker is referred to in FlyBase by the symbol Dmel\Sh (CG12348, FBgn0003380). It is a protein_coding_gene from Drosophila melanogaster. Its sequence location is X:17823080..17957278. It has the cytological map location 16F3-16F6. There is experimental evidence that it has the molecular function</span>: voltage-gated cation channel activity. There is experimental evidence that it is invo…	FBtr0302903	4377	15	12.4617	6.12766	4.64733	3.77626	5.64114	0	11.0115	7.36075	2.31071	2.03391	4.40039	2.74031	1.64419	2.92223	0	0	0	4.01313	0.792253	1.09502	3.17005e-11	3.81076			5primeCassette	3primeCassette	415	657	191	altexon
FBgn0003383	Shab	3L	2895214	The gene Shaker cognate b is referred to in FlyBase by the symbol Dmel\Shab (CG1066, FBgn0003383). It is a protein_coding_gene from Drosophila melanogaster. Its sequence location is 3L:2895214..2953445. It has the cytological map location 63A1-63A2. There is experimental evidence that it has the molecular function</span>: delayed rectifier potassium channel activity. There is experimental evidenc…	FBtr0072974	3970	9	4.76659	5.70883	8.62277	8.50377	5.9714	9.89645	7.94952	11.4173	7.88287	9.49133	13.0095	9.56795	3.07319	6.72162	7.95003	7.88779	9.75739	8.60677	0.0163589	0.732821	1	0.988022		Up		3primeCassette		434	90	altexon
FBgn0003383	Shab	3L	2895214	The gene Shaker cognate b is referred to in FlyBase by the symbol Dmel\Shab (CG1066, FBgn0003383). It is a protein_coding_gene from Drosophila melanogaster. Its sequence location is 3L:2895214..2953445. It has the cytological map location 63A1-63A2. There is experimental evidence that it has the molecular function</span>: delayed rectifier potassium channel activity. There is experimental evidenc…	FBtr0110776	4128	10	8.68654	10.3643	4.9707	7.92342	6.51524	4.67941	6.32096	7.32135	7.82158	8.8913	5.40496	7.50672	9.7205	5.74327	12.9521	14.7845	12.8199	14.8133	0.891566	0.997058	0.00169013	0.609026				3primeCassette		434	90	altexon
FBgn0003383	Shab	3L	2895214	The gene Shaker cognate b is referred to in FlyBase by the symbol Dmel\Shab (CG1066, FBgn0003383). It is a protein_coding_gene from Drosophila melanogaster. Its sequence location is 3L:2895214..2953445. It has the cytological map location 63A1-63A2. There is experimental evidence that it has the molecular function</span>: delayed rectifier potassium channel activity. There is experimental evidenc…	FBtr0301580	5358	7	39.2242	33.4909	36.7382	32.4018	24.0825	26.2765	34.7874	29.7076	25.4278	26.8354	32.3362	30.5963	13.856	14.9843	13.5477	13.6054	13.5368	15.4053	0.397559	1.06969	8.39647e-48	2.26306				3primeCassette		434	90	altexon
FBgn0003386	Shaw	2L	3718187	The gene Shaker cognate w is referred to in FlyBase by the symbol Dmel\Shaw (CG2822, FBgn0003386). It is a protein_coding_gene from Drosophila melanogaster. Its sequence location is 2L:3718187..3727587. It has the cytological map location 24C1-24C2. It is reported to have molecular function</span>: voltage-gated potassium channel activity. It is reported to be involved in the biological process</…	FBtr0089275	2838	10	14.8	17.7864	14.6996	16.5475	18.5224	17.2698	20.6474	22.7178	20.6247	23.0632	21.0664	22.8944	11.704	11.6625	8.91397	9.7853	9.78148	7.52844	0.00559237	0.760421	0.000598068	1.67789			5primeCassette		299			altexon
FBgn0003386	Shaw	2L	3718187	The gene Shaker cognate w is referred to in FlyBase by the symbol Dmel\Shaw (CG2822, FBgn0003386). It is a protein_coding_gene from Drosophila melanogaster. Its sequence location is 2L:3718187..3727587. It has the cytological map location 24C1-24C2. It is reported to have molecular function</span>: voltage-gated potassium channel activity. It is reported to be involved in the biological process</…	FBtr0289989	2428	7	5.56181	2.65912	7.90024	0	0	0	3.95831	0	0	0	4.57694	4.52908	2.53736	3.28752	3.22133	3.9437	4.07127	4.84158	0.684006	1.24196	1	0.741195			5primeCassette		299			altexon
FBgn0003392	shi	X	15786149	The gene shibire is referred to in FlyBase by the symbol Dmel\shi (CG18102, FBgn0003392). It is a protein_coding_gene from Drosophila melanogaster. Its sequence location is X:15786149..15800285. It has the cytological map location 13F18. There is experimental evidence that it has the molecular function</span>: actin binding; microtubule binding. There is experimental evidence for 29 unique biolog…	FBtr0074119	4039	14	59.3418	80.838	52.6924	94.7774	46.8403	46.481	55.895	75.8249	85.6929	93.3035	68.2394	79.691	73.3365	0	81.3024	72.6829	85.2358	110.458	2.50091e-06	0.830641	1	0.900607		Up	5primeCassette	3primeCassette	69	479	6	altexon
FBgn0003392	shi	X	15786149	The gene shibire is referred to in FlyBase by the symbol Dmel\shi (CG18102, FBgn0003392). It is a protein_coding_gene from Drosophila melanogaster. Its sequence location is X:15786149..15800285. It has the cytological map location 13F18. There is experimental evidence that it has the molecular function</span>: actin binding; microtubule binding. There is experimental evidence for 29 unique biolog…	FBtr0301596	3096	16	34.238	45.4363	31.1648	42.2993	36.7802	41.9826	0	53.3635	54.1041	70.7982	59.8845	62.9597	37.8186	59.1501	42.105	48.0021	49.5265	25.0738	3.68467e-06	0.769841	1	0.886215		Up	5primeCassette	3primeCassette	69	479	6	altexon
FBgn0003392	shi	X	15786149	The gene shibire is referred to in FlyBase by the symbol Dmel\shi (CG18102, FBgn0003392). It is a protein_coding_gene from Drosophila melanogaster. Its sequence location is X:15786149..15800285. It has the cytological map location 13F18. There is experimental evidence that it has the molecular function</span>: actin binding; microtubule binding. There is experimental evidence for 29 unique biolog…	FBtr0074122	4169	15	59.9613	42.3187	88.3265	33.343	62.5814	57.7746	86.3402	20.788	32.4373	21.401	33.3002	28.7722	11.4199	0	0	0	0	0	2.4054e-22	1.5437	0	30.1497	Down		5primeCassette	3primeCassette	69	479	6	altexon
FBgn0003392	shi	X	15786149	The gene shibire is referred to in FlyBase by the symbol Dmel\shi (CG18102, FBgn0003392). It is a protein_coding_gene from Drosophila melanogaster. Its sequence location is X:15786149..15800285. It has the cytological map location 13F18. There is experimental evidence that it has the molecular function</span>: actin binding; microtubule binding. There is experimental evidence for 29 unique biolog…	FBtr0111037	4441	15	29.4051	12.385	20.8127	16.2491	18.8606	13.4713	19.2513	11.1189	11.1383	10.9375	20.5261	18.9073	0	0	12.9184	10.2129	14.0352	13.0111	0.0354806	1.2101	2.05434e-19	2.2158	Down		5primeCassette	3primeCassette	69	479	6	altexon
FBgn0003392	shi	X	15786149	The gene shibire is referred to in FlyBase by the symbol Dmel\shi (CG18102, FBgn0003392). It is a protein_coding_gene from Drosophila melanogaster. Its sequence location is X:15786149..15800285. It has the cytological map location 13F18. There is experimental evidence that it has the molecular function</span>: actin binding; microtubule binding. There is experimental evidence for 29 unique biolog…	FBtr0111036	4469	15	26.2007	20.6815	26.2062	20.5259	8.72033	21.4592	21.1125	31.1018	24.3842	25.0774	13.1592	12.7492	17.8781	0	0	8.1135	0	0	0.823518	0.970291	4.47126e-63	4.76283			5primeCassette	3primeCassette	69	479	6	altexon
FBgn0003392	shi	X	15786149	The gene shibire is referred to in FlyBase by the symbol Dmel\shi (CG18102, FBgn0003392). It is a protein_coding_gene from Drosophila melanogaster. Its sequence location is X:15786149..15800285. It has the cytological map location 13F18. There is experimental evidence that it has the molecular function</span>: actin binding; microtubule binding. There is experimental evidence for 29 unique biolog…	FBtr0301597	4359	17	55.4149	47.0837	43.8659	37.108	41.1581	46.2077	15.0222	51.7656	47.455	24.5632	53.6882	59.1647	17.2437	0	0	0	0	0	0.320514	1.07621	3.73873e-247	15.7065			5primeCassette	3primeCassette	69	479	6	altexon
FBgn0003396	shn	2R	7061325	The gene schnurri is referred to in FlyBase by the symbol Dmel\shn (CG7734, FBgn0003396). It is a protein_coding_gene from Drosophila melanogaster. Its sequence location is 2R:7061325..7104918. It has the cytological map location 47D6-47D7. There is experimental evidence that it has the molecular function</span>: RNA polymerase II transcription factor activity. There is experimental evidence that…	FBtr0088100	9030	7	0	2.2629	2.49194	2.88965	3.19505	2.94082	4.30851	5.90895	2.0139	3.40431	2.02324	2.8781	0	3.8544	1.55983	0	2.62757	0	0.00646074	0.67315	1	1.71908		Up	5primeCassette		986			altexon
FBgn0003396	shn	2R	7061325	The gene schnurri is referred to in FlyBase by the symbol Dmel\shn (CG7734, FBgn0003396). It is a protein_coding_gene from Drosophila melanogaster. Its sequence location is 2R:7061325..7104918. It has the cytological map location 47D6-47D7. There is experimental evidence that it has the molecular function</span>: RNA polymerase II transcription factor activity. There is experimental evidence that…	FBtr0088101	9888	8	3.32724	4.67502	6.20322	4.0955	5.85289	4.42297	5.68998	4.58491	3.57343	5.1153	4.50927	4.65025	4.71623	2.13117	3.34737	4.39744	4.07664	5.83399	0.983763	1.01613	1	1.16627			5primeCassette		986			altexon
FBgn0003415	skd	3L	21020524	The gene skuld is referred to in FlyBase by the symbol Dmel\skd (CG9936, FBgn0003415). It is a protein_coding_gene from Drosophila melanogaster. Its sequence location is 3L:20987228..21020524. It has the cytological map location 78A2. There is experimental evidence that it has the molecular function</span>: protein binding; RNA polymerase II transcription mediator activity. There is experimental …	FBtr0078329	10090	13	13.2257	12.0294	10.364	11.7898	9.58703	8.46257	14.6041	12.8797	12.2016	11.3017	11.2485	12.978	7.52886	6.78729	9.73157	6.69206	10.8598	8.35106	0.0535712	0.870303	0.0561373	1.31046							450	altexon
FBgn0003415	skd	3L	21020524	The gene skuld is referred to in FlyBase by the symbol Dmel\skd (CG9936, FBgn0003415). It is a protein_coding_gene from Drosophila melanogaster. Its sequence location is 3L:20987228..21020524. It has the cytological map location 78A2. There is experimental evidence that it has the molecular function</span>: protein binding; RNA polymerase II transcription mediator activity. There is experimental …	FBtr0112830	10908	14	3.94812	4.33193	6.03405	3.51155	3.5503	2.84547	2.49781	3.50935	2.96101	3.91005	3.90013	3.20737	2.69684	3.85475	1.48883	3.67359	3.53819	3.8756	0.170712	1.21194	1	1.26629							450	altexon
FBgn0003423	slgA	X	21245368	The gene sluggish A is referred to in FlyBase by the symbol Dmel\slgA (CG1417, FBgn0003423). It is a protein_coding_gene from Drosophila melanogaster. Its sequence location is X:21245368..21256188. It has the cytological map location 19F6-20A1. Based on sequence similarity, it is predicted to have molecular function</span>: proline dehydrogenase activity. There is experimental evidence that it is…	FBtr0077208	3470	11	58.6977	64.7313	58.2229	74.8557	77.3348	57.7629	86.256	94.0633	88.4061	76.8729	101.028	82.3879	83.0787	80.46	58.2002	70.3199	64.7835	70.0055	1.67025e-14	0.740255	1	0.917436		Up	5primeCassette		481			altexon
FBgn0003423	slgA	X	21245368	The gene sluggish A is referred to in FlyBase by the symbol Dmel\slgA (CG1417, FBgn0003423). It is a protein_coding_gene from Drosophila melanogaster. Its sequence location is X:21245368..21256188. It has the cytological map location 19F6-20A1. Based on sequence similarity, it is predicted to have molecular function</span>: proline dehydrogenase activity. There is experimental evidence that it is…	FBtr0077210	3832	11	6.65016	4.51151	10.6207	4.30797	5.0598	4.19761	0	0	0	0	0	0	0	0	0	0	0	6.3821	2.82541e-36	8.5684e+12	2.01204e-15	5.53857	Down		5primeCassette		481			altexon
FBgn0003423	slgA	X	21245368	The gene sluggish A is referred to in FlyBase by the symbol Dmel\slgA (CG1417, FBgn0003423). It is a protein_coding_gene from Drosophila melanogaster. Its sequence location is X:21245368..21256188. It has the cytological map location 19F6-20A1. Based on sequence similarity, it is predicted to have molecular function</span>: proline dehydrogenase activity. There is experimental evidence that it is…	FBtr0077207	2496	6	58.6288	57.2356	66.3974	47.7084	34.0738	44.0139	38.6135	16.9623	35.9787	30.5907	33.6925	38.4465	16.9401	12.4962	9.38718	15.3796	8.53319	12.933	3.99289e-13	1.5856	6.9683e-81	4.07111	Down		5primeCassette		481			altexon
FBgn0003423	slgA	X	21245368	The gene sluggish A is referred to in FlyBase by the symbol Dmel\slgA (CG1417, FBgn0003423). It is a protein_coding_gene from Drosophila melanogaster. Its sequence location is X:21245368..21256188. It has the cytological map location 19F6-20A1. Based on sequence similarity, it is predicted to have molecular function</span>: proline dehydrogenase activity. There is experimental evidence that it is…	FBtr0077209	3421	11	13.5928	13.5066	10.4914	9.94095	10.3921	21.4077	22.5165	20.3218	21.2405	35.3754	20.4413	21.9146	15.1035	21.3746	29.806	25.4525	22.2763	11.1649	1.62551e-12	0.559421	4.58012e-05	0.63375	Down		5primeCassette		481			altexon
FBgn0003425	sli	2R	11809623	The gene slit is referred to in FlyBase by the symbol Dmel\sli (CG8355, FBgn0003425). It is a protein_coding_gene from Drosophila melanogaster. Its sequence location is 2R:11760176..11809623. It has the cytological map location 52C9-52D2. There is experimental evidence that it has the molecular function</span>: protein binding. There is experimental evidence for 11 unique biological process</span…	FBtr0087304	6275	20	5.40047	10.3918	6.24757	7.29357	3.28604	5.10881	6.75689	8.18787	9.1652	8.37601	7.9129	8.60218	8.80737	9.49262	12.5623	13.1669	14.1628	12.2911	0.0213332	0.769947	4.55687e-11	0.53528	Down						72	altexon
FBgn0003425	sli	2R	11809623	The gene slit is referred to in FlyBase by the symbol Dmel\sli (CG8355, FBgn0003425). It is a protein_coding_gene from Drosophila melanogaster. Its sequence location is 2R:11760176..11809623. It has the cytological map location 52C9-52D2. There is experimental evidence that it has the molecular function</span>: protein binding. There is experimental evidence for 11 unique biological process</span…	FBtr0087303	6380	21	7.06407	2.56259	4.50191	5.14185	8.70782	5.18338	6.96736	6.94765	7.74891	6.9947	6.98772	5.17025	7.76282	5.73601	4.78641	3.21641	5.33477	5.33768	0.12799	0.812455	1	1.03069							72	altexon
FBgn0003429	slo	3R	20490086	The gene slowpoke is referred to in FlyBase by the symbol Dmel\slo (CG10693, FBgn0003429). It is a protein_coding_gene from Drosophila melanogaster. Its sequence location is 3R:20490086..20534111. It has the cytological map location 96A14-96A17. There is experimental evidence that it has the molecular function</span>: protein binding; calcium-activated potassium channel activity. There is experim…	FBtr0301582	5047	25	22.4436	16.5957	19.6629	13.2142	9.61456	7.64792	18.475	18.7627	17.1958	21.813	16.0636	15.6465	7.57694	10.9517	14.631	12.9409	10.1063	9.21154	0.019648	0.826063	0.271328	1.36321		Up		327			36	altexon
FBgn0003429	slo	3R	20490086	The gene slowpoke is referred to in FlyBase by the symbol Dmel\slo (CG10693, FBgn0003429). It is a protein_coding_gene from Drosophila melanogaster. Its sequence location is 3R:20490086..20534111. It has the cytological map location 96A14-96A17. There is experimental evidence that it has the molecular function</span>: protein binding; calcium-activated potassium channel activity. There is experim…	FBtr0084685	4639	24	14.7914	16.2041	16.5967	15.2943	13.2088	11.9673	17.7696	17.8078	19.359	17.1005	19.8742	17.0227	9.79405	9.36803	17.2362	13.6748	13.9164	14.1198	0.0114179	0.808406	1	1.12743		Up		327			36	altexon
FBgn0003429	slo	3R	20490086	The gene slowpoke is referred to in FlyBase by the symbol Dmel\slo (CG10693, FBgn0003429). It is a protein_coding_gene from Drosophila melanogaster. Its sequence location is 3R:20490086..20534111. It has the cytological map location 96A14-96A17. There is experimental evidence that it has the molecular function</span>: protein binding; calcium-activated potassium channel activity. There is experim…	FBtr0100633	4732	23	4.18508	3.64657	4.02951	5.28545	5.20383	3.39351	5.03454	4.89623	4.90433	3.98037	4.28385	4.64734	2.44018	7.12321	1.61675	1.22315	2.05423	3.42249	0.840147	0.927822	1	1.43982				327			36	altexon
FBgn0003429	slo	3R	20490086	The gene slowpoke is referred to in FlyBase by the symbol Dmel\slo (CG10693, FBgn0003429). It is a protein_coding_gene from Drosophila melanogaster. Its sequence location is 3R:20490086..20534111. It has the cytological map location 96A14-96A17. There is experimental evidence that it has the molecular function</span>: protein binding; calcium-activated potassium channel activity. There is experim…	FBtr0301581	5047	25	15.6959	15.7689	16.253	20.9544	16.3918	18.7856	19.5077	16.3666	9.60203	8.24708	17.4626	17.2312	11.0274	6.67549	4.07732	6.66506	12.3073	12.4946	0.0664931	1.17454	5.25954e-16	1.95033				327			36	altexon
FBgn0003435	sm	2R	15519007	The gene smooth is referred to in FlyBase by the symbol Dmel\sm (CG9218, FBgn0003435). It is a protein_coding_gene from Drosophila melanogaster. Its sequence location is 2R:15417414..15519007. It has the cytological map location 56D15-56E1. Based on sequence similarity, it is predicted to have molecular function</span>: mRNA binding. There is experimental evidence that it is involved in the biolo…	FBtr0086492	2989	10	25.052	32.0329	54.9558	27.8316	45.9429	40.6349	36.1416	20.5617	0	27.5417	33.2048	19.3966	12.4028	4.09213	0	0	0	29.7588	1.84263e-13	1.65463	8.54204e-81	4.89582	Down		1					altexon
FBgn0003435	sm	2R	15519007	The gene smooth is referred to in FlyBase by the symbol Dmel\sm (CG9218, FBgn0003435). It is a protein_coding_gene from Drosophila melanogaster. Its sequence location is 2R:15417414..15519007. It has the cytological map location 56D15-56E1. Based on sequence similarity, it is predicted to have molecular function</span>: mRNA binding. There is experimental evidence that it is involved in the biolo…	FBtr0301609	3003	10	24.6269	12.4877	0.179525	21.9318	0	0	18.092	25.1574	36.6102	12.5401	11.1498	26.6297	9.11337	16.892	28.4364	28.8131	30.3026	0	8.0524e-17	0.456021	2.57658e-09	0.52277	Down		1					altexon
FBgn0003435	sm	2R	15519007	The gene smooth is referred to in FlyBase by the symbol Dmel\sm (CG9218, FBgn0003435). It is a protein_coding_gene from Drosophila melanogaster. Its sequence location is 2R:15417414..15519007. It has the cytological map location 56D15-56E1. Based on sequence similarity, it is predicted to have molecular function</span>: mRNA binding. There is experimental evidence that it is involved in the biolo…	FBtr0110898	1348	7	6.9427	8.74399	7.91564	11.2277	0	10.2214	0	3.74264	11.9568	8.09821	6.7623	5.19068	5.91848	5.21055	7.80317	8.41638	6.6151	10.0699	0.616405	1.2596	1	1.02515			1					altexon
FBgn0003464	sol	X	21221357	The gene small optic lobes is referred to in FlyBase by the symbol Dmel\sol (CG1391, FBgn0003464). It is a protein_coding_gene from Drosophila melanogaster. Its sequence location is X:21221357..21228939. It has the cytological map location 19F5. Based on sequence similarity, it is predicted to have molecular function</span>: calcium-dependent cysteine-type endopeptidase activity. There is experim…	FBtr0089678	5542	9	6.28711	4.67227	6.20612	7.84754	10.5873	0	6.67579	4.54854	10.0126	4.82702	8.95798	15.8729	9.15051	9.28629	4.40927	2.60481	0	3.52973	0.00182751	0.700213	1	1.22969		Up	5primeCassette		521			altexon
FBgn0003464	sol	X	21221357	The gene small optic lobes is referred to in FlyBase by the symbol Dmel\sol (CG1391, FBgn0003464). It is a protein_coding_gene from Drosophila melanogaster. Its sequence location is X:21221357..21228939. It has the cytological map location 19F5. Based on sequence similarity, it is predicted to have molecular function</span>: calcium-dependent cysteine-type endopeptidase activity. There is experim…	FBtr0089677	4940	9	0	0	2.21565	0	0	0	2.83499	4.07353	5.91092	0	0	0	2.48108	3.39087	5.5061	8.19049	4.52241	5.64042	3.69103e-08	0.175711	1.20209e-26	0.0757895	Down		5primeCassette		521			altexon
FBgn0003464	sol	X	21221357	The gene small optic lobes is referred to in FlyBase by the symbol Dmel\sol (CG1391, FBgn0003464). It is a protein_coding_gene from Drosophila melanogaster. Its sequence location is X:21221357..21228939. It has the cytological map location 19F5. Based on sequence similarity, it is predicted to have molecular function</span>: calcium-dependent cysteine-type endopeptidase activity. There is experim…	FBtr0089676	5177	9	0.76871	5.7787	5.8744	3.38915	3.53566	4.52127	4.80327	3.30956	4.2879	5.55814	2.7443	3.66858	3.57296	7.06707	3.30922	7.05252	10.9924	8.16657	0.892487	0.979327	0.0539997	0.59431			5primeCassette		521			altexon
FBgn0003475	spir	2L	20311219	The gene spire is referred to in FlyBase by the symbol Dmel\spir (CG10076, FBgn0003475). It is a protein_coding_gene from Drosophila melanogaster. Its sequence location is 2L:20311219..20348386. It has the cytological map location 38C5. There is experimental evidence that it has the molecular function</span>: protein binding; microtubule binding. There is experimental evidence that it is involved…	FBtr0301884	4791	16	18.1676	11.9192	17.8063	18.8875	13.4684	14.9118	25.3148	0	3.5874	10.5585	5.71672	8.13697	7.41153	20.2286	10.2012	7.35726	7.80083	18.053	1.04925e-11	1.78472	0.623547	1.3393		Up		3primeCassette		1437	315	altexon
FBgn0003475	spir	2L	20311219	The gene spire is referred to in FlyBase by the symbol Dmel\spir (CG10076, FBgn0003475). It is a protein_coding_gene from Drosophila melanogaster. Its sequence location is 2L:20311219..20348386. It has the cytological map location 38C5. There is experimental evidence that it has the molecular function</span>: protein binding; microtubule binding. There is experimental evidence that it is involved…	FBtr0081354	2666	12	10.0007	8.47621	7.63216	9.81511	7.28075	10.7683	11.3858	7.18532	10.2216	10.0412	12.9175	14.6231	9.72781	6.95497	12.8878	6.41875	10.0853	12.847	0.258197	0.813162	1	0.916015				3primeCassette		1437	315	altexon
FBgn0003475	spir	2L	20311219	The gene spire is referred to in FlyBase by the symbol Dmel\spir (CG10076, FBgn0003475). It is a protein_coding_gene from Drosophila melanogaster. Its sequence location is 2L:20311219..20348386. It has the cytological map location 38C5. There is experimental evidence that it has the molecular function</span>: protein binding; microtubule binding. There is experimental evidence that it is involved…	FBtr0081355	3435	9	18.5521	12.5447	15.5543	18.0861	15.0124	12.7459	19.2313	16.1313	15.2781	14.1431	17.403	18.6244	14.591	9.00465	16.6042	13.6384	15.9362	15.4143	0.524884	0.917511	1	1.08577				3primeCassette		1437	315	altexon
FBgn0003499	sr	3R	13916525	The gene stripe is referred to in FlyBase by the symbol Dmel\sr (CG7847, FBgn0003499). It is a protein_coding_gene from Drosophila melanogaster. Its sequence location is 3R:13916525..13959471. It has the cytological map location 90E4-90F1. Based on sequence similarity, it is predicted to have molecular function</span>: RNA polymerase II transcription factor activity. There is experimental evidenc…	FBtr0083542	5757	5	1.37934	0.750224	0.828255	0.945658	0.567876	0.562838	0.754075	0.35109	0.701394	1.03448	0.704376	0.868179	0.783383	0.617997	0.766637	0.600644	0	0.948504	0.870028	1.14061	1	1.35431			132					altexon
FBgn0003499	sr	3R	13916525	The gene stripe is referred to in FlyBase by the symbol Dmel\sr (CG7847, FBgn0003499). It is a protein_coding_gene from Drosophila melanogaster. Its sequence location is 3R:13916525..13959471. It has the cytological map location 90E4-90F1. Based on sequence similarity, it is predicted to have molecular function</span>: RNA polymerase II transcription factor activity. There is experimental evidenc…	FBtr0083543	4406	3	2.09536	2.18509	2.13447	1.73733	0.994341	1.4594	2.68282	2.74142	1.3758	1.12325	2.29779	0.907368	0.582271	0.998417	1.18511	1.17503	2.9218	0.793858	0.870028	0.953052	1	1.38523			132					altexon
FBgn0003499	sr	3R	13916525	The gene stripe is referred to in FlyBase by the symbol Dmel\sr (CG7847, FBgn0003499). It is a protein_coding_gene from Drosophila melanogaster. Its sequence location is 3R:13916525..13959471. It has the cytological map location 90E4-90F1. Based on sequence similarity, it is predicted to have molecular function</span>: RNA polymerase II transcription factor activity. There is experimental evidenc…	FBtr0301615	3971	4	1.47152	2.41082	1.22048	1.38189	1.8846	0.822077	0.833267	0.762508	1.01743	1.2485	1.27589	2.2657	1.59925	0.653847	0.63773	1.78902	0	1.83935	0.788103	1.24152	1	1.4099			132					altexon
FBgn0003502	Btk29A	2L	8301072	The gene Btk family kinase at 29A is referred to in FlyBase by the symbol Dmel\Btk29A (CG8049, FBgn0003502). It is a protein_coding_gene from Drosophila melanogaster. Its sequence location is 2L:8259504..8301072. It has the cytological map location 29A1-29A3. There is experimental evidence that it has the molecular function</span>: protein tyrosine kinase activity. There is experimental evidence …	FBtr0079618	3273	10	10.5554	6.26307	6.92729	7.34844	6.90473	8.13556	9.49703	6.1538	3.08784	5.75818	5.87924	0	11.0366	11.8413	0	0	10.769	9.64839	0.0138287	1.51878	1	1.06558		Up	5primeCassette	566	567		241	altexon
FBgn0003502	Btk29A	2L	8301072	The gene Btk family kinase at 29A is referred to in FlyBase by the symbol Dmel\Btk29A (CG8049, FBgn0003502). It is a protein_coding_gene from Drosophila melanogaster. Its sequence location is 2L:8259504..8301072. It has the cytological map location 29A1-29A3. There is experimental evidence that it has the molecular function</span>: protein tyrosine kinase activity. There is experimental evidence …	FBtr0079616	3414	13	0	0	0	0	0	0	0	0	0.590077	0	1.18103	0	4.226	3.66877	1.47169	3.83871	4.77677	1.52182	0.122831	1.43369e-11	7.2527e-16	1.30645e-12			5primeCassette	566	567		241	altexon
FBgn0003502	Btk29A	2L	8301072	The gene Btk family kinase at 29A is referred to in FlyBase by the symbol Dmel\Btk29A (CG8049, FBgn0003502). It is a protein_coding_gene from Drosophila melanogaster. Its sequence location is 2L:8259504..8301072. It has the cytological map location 29A1-29A3. There is experimental evidence that it has the molecular function</span>: protein tyrosine kinase activity. There is experimental evidence …	FBtr0079617	3668	13	0	1.46485	0	1.77453	3.44743	1.45302	0.909859	2.1958	0.553527	1.62183	1.65777	2.99793	0	1.74084	1.96898	0	2.00607	0	0.792235	0.828113	1	1.43962			5primeCassette	566	567		241	altexon
FBgn0003502	Btk29A	2L	8301072	The gene Btk family kinase at 29A is referred to in FlyBase by the symbol Dmel\Btk29A (CG8049, FBgn0003502). It is a protein_coding_gene from Drosophila melanogaster. Its sequence location is 2L:8259504..8301072. It has the cytological map location 29A1-29A3. There is experimental evidence that it has the molecular function</span>: protein tyrosine kinase activity. There is experimental evidence …	FBtr0112835	5056	9	0.699347	0.850077	0.932801	0.654689	1.05544	0.637671	0.850199	0.597901	0.797719	0.588218	0.800696	0	0.93306	0	0	0	0	0	0.641357	1.32885	1	5.17655			5primeCassette	566	567		241	altexon
FBgn0003517	sta	X	1377446	The gene stubarista is referred to in FlyBase by the symbol Dmel\sta (CG14792, FBgn0003517). It is a protein_coding_gene from Drosophila melanogaster. Its sequence location is X:1375830..1377446. It has the cytological map location 2B1. Based on sequence similarity, it is predicted to have molecular function</span>: structural constituent of ribosome. There is experimental evidence that it is inv…	FBtr0070290	1083	3	188.053	244.98	160.411	240.832	154.847	246.893	168.354	156.292	221.757	285.717	187.132	233.518	174.036	217.18	256.153	324.255	294.645	292.31	0.845929	0.986627	3.57489e-06	0.79304			5primeCassette		156			altexon
FBgn0003517	sta	X	1377446	The gene stubarista is referred to in FlyBase by the symbol Dmel\sta (CG14792, FBgn0003517). It is a protein_coding_gene from Drosophila melanogaster. Its sequence location is X:1375830..1377446. It has the cytological map location 2B1. Based on sequence similarity, it is predicted to have molecular function</span>: structural constituent of ribosome. There is experimental evidence that it is inv…	FBtr0070291	1032	2	40.1269	69.9448	50.1511	73.1975	234.231	123.789	30.7879	125.877	88.9612	36.4873	85.3958	47.4608	236.762	189.056	323.666	265.317	162.107	149.117	6.07161e-07	1.42526	1.31505e-61	0.446025			5primeCassette		156			altexon
FBgn0003520	stau	2R	14013337	The gene staufen is referred to in FlyBase by the symbol Dmel\stau (CG5753, FBgn0003520). It is a protein_coding_gene from Drosophila melanogaster. Its sequence location is 2R:14005401..14013337. It has the cytological map location 55B5-55B7. There is experimental evidence that it has the molecular function</span>: mRNA 3'-UTR binding. There is experimental evidence that it is involved in the bio…	FBtr0086783	5293	6	36.058	41.8175	40.3677	48.44	36.9348	31.2331	44.8716	44.7282	50.9019	49.0879	39.4386	48.3466	37.8722	34.5194	34.5445	34.6056	41.3265	36.5821	0.000311909	0.846692	1	1.07018		Up	5primeCassette	1728	278			altexon
FBgn0003520	stau	2R	14013337	The gene staufen is referred to in FlyBase by the symbol Dmel\stau (CG5753, FBgn0003520). It is a protein_coding_gene from Drosophila melanogaster. Its sequence location is 2R:14005401..14013337. It has the cytological map location 55B5-55B7. There is experimental evidence that it has the molecular function</span>: mRNA 3'-UTR binding. There is experimental evidence that it is involved in the bio…	FBtr0086784	4898	5	29.1177	20.6358	28.9898	15.4303	17.3502	22.8457	24.5146	19.5382	11.9541	13.1568	21.7159	13.6735	17.8913	15.7872	0	0	10.2676	9.34175	0.000481564	1.28518	5.30434e-35	2.52158	Down		5primeCassette	1728	278			altexon
FBgn0003520	stau	2R	14013337	The gene staufen is referred to in FlyBase by the symbol Dmel\stau (CG5753, FBgn0003520). It is a protein_coding_gene from Drosophila melanogaster. Its sequence location is 2R:14005401..14013337. It has the cytological map location 55B5-55B7. There is experimental evidence that it has the molecular function</span>: mRNA 3'-UTR binding. There is experimental evidence that it is involved in the bio…	FBtr0301614	3562	6	0	0	0	0	0	0	0	0	0	0	4.25029	4.49062	4.16872	7.45392	13.3362	15.4882	12.3627	9.03467	2.26923e-08	2.78494e-12	3.64006e-60	3.94892e-13	Down		5primeCassette	1728	278			altexon
FBgn0003559	su(f)	XHet	69195	The gene suppressor of forked is referred to in FlyBase by the symbol Dmel\su(f) (CG17170, FBgn0003559). It is a protein_coding_gene from Drosophila melanogaster. Its sequence location is XHet:69195..80010. It has the cytological map location 20E. Its molecular function is unknown. Based on sequence similarity, it is predicted to be involved in the biological process</span>: mRNA cleavage. 50 all…	FBtr0113733	2591	9	0	6.96285	0	8.67766	5.75017	0	9.61826	8.55508	7.40358	9.1856	9.38511	10.4167	9.32251	12.8232	6.68109	5.93483	11.4635	9.34054	1.11158e-07	0.396462	3.49752e-06	0.389317	Down		5primeCassette		111			altexon
FBgn0003559	su(f)	XHet	69195	The gene suppressor of forked is referred to in FlyBase by the symbol Dmel\su(f) (CG17170, FBgn0003559). It is a protein_coding_gene from Drosophila melanogaster. Its sequence location is XHet:69195..80010. It has the cytological map location 20E. Its molecular function is unknown. Based on sequence similarity, it is predicted to be involved in the biological process</span>: mRNA cleavage. 50 all…	FBtr0113732	2770	10	9.97842	5.08684	10.5737	3.62629	6.22751	9.58572	7.02345	7.63411	5.46593	4.65097	6.2179	4.69113	1.89719	0	6.49349	5.7871	0	3.91686	0.314374	1.26329	0.00032886	2.49126			5primeCassette		111			altexon
FBgn0003607	Su(var)205	2L	8211133	The gene Suppressor of variegation 205 is referred to in FlyBase by the symbol Dmel\Su(var)205 (CG8409, FBgn0003607). It is a protein_coding_gene from Drosophila melanogaster. Its sequence location is 2L:8209626..8211133. It has the cytological map location 28F2-28F3. There is experimental evidence that it has the molecular function</span>: satellite DNA binding; rDNA binding; chromatin binding. …	FBtr0079635	1003	5	30.1536	22.6112	25.0495	33.6853	29.9852	38.1456	30.2831	34.145	20.1401	32.6301	26.2778	39.8652	31.5951	21.3982	17.3935	13.6725	13.2468	16.0039	0.88	0.979759	1	1.5853			5primeCassette		155			altexon
FBgn0003607	Su(var)205	2L	8211133	The gene Suppressor of variegation 205 is referred to in FlyBase by the symbol Dmel\Su(var)205 (CG8409, FBgn0003607). It is a protein_coding_gene from Drosophila melanogaster. Its sequence location is 2L:8209626..8211133. It has the cytological map location 28F2-28F3. There is experimental evidence that it has the molecular function</span>: satellite DNA binding; rDNA binding; chromatin binding. …	FBtr0079636	907	4	11.5568	18.7768	9.31036	8.52126	11.8411	9.45021	9.65671	12.2205	22.2239	6.54428	21.1906	6.61184	12.6969	13.6577	15.3778	21.2295	19.8423	17.8127	0.75385	0.885384	1	0.690307			5primeCassette		155			altexon
FBgn0003612	Su(var)2-10	2R	5003631	The gene Suppressor of variegation 2-10 is referred to in FlyBase by the symbol Dmel\Su(var)2-10 (CG8068, FBgn0003612). It is a protein_coding_gene from Drosophila melanogaster. Its sequence location is 2R:5003631..5009507. It has the cytological map location 45A8-45A9. Based on sequence similarity, it is predicted to have molecular function</span>: DNA binding. There is experimental evidence tha…	FBtr0088571	2939	7	5.03806	2.93268	2.46913	3.34027	2.93059	2.19728	2.57108	3.08239	3.42897	1.00894	0	2.72101	4.00479	2.72568	2.36105	3.58283	1.79243	2.10889	0.223373	1.47514	1	1.14071				3primeCassette		517		altexon
FBgn0003612	Su(var)2-10	2R	5003631	The gene Suppressor of variegation 2-10 is referred to in FlyBase by the symbol Dmel\Su(var)2-10 (CG8068, FBgn0003612). It is a protein_coding_gene from Drosophila melanogaster. Its sequence location is 2R:5003631..5009507. It has the cytological map location 45A8-45A9. Based on sequence similarity, it is predicted to have molecular function</span>: DNA binding. There is experimental evidence tha…	FBtr0088576	2845	7	0.894319	1.90387	3.67018	2.67985	1.90242	3.34936	4.92052	2.48156	1.07046	4.18408	4.98037	4.21631	0.891735	2.83859	3.11115	1.48275	2.52385	3.18288	0.186052	0.658939	1	1.0263				3primeCassette		517		altexon
FBgn0003612	Su(var)2-10	2R	5003631	The gene Suppressor of variegation 2-10 is referred to in FlyBase by the symbol Dmel\Su(var)2-10 (CG8068, FBgn0003612). It is a protein_coding_gene from Drosophila melanogaster. Its sequence location is 2R:5003631..5009507. It has the cytological map location 45A8-45A9. Based on sequence similarity, it is predicted to have molecular function</span>: DNA binding. There is experimental evidence tha…	FBtr0088577	2304	8	4.44399	2.8015	1.62446	3.76079	1.8903	2.32651	2.35628	3.05889	4.37225	2.15112	0	2.16923	5.95068	2.28975	3.03535	2.61436	2.7066	1.50055	0.80013	1.19369	1	0.930944				3primeCassette		517		altexon
FBgn0003612	Su(var)2-10	2R	5003631	The gene Suppressor of variegation 2-10 is referred to in FlyBase by the symbol Dmel\Su(var)2-10 (CG8068, FBgn0003612). It is a protein_coding_gene from Drosophila melanogaster. Its sequence location is 2R:5003631..5009507. It has the cytological map location 45A8-45A9. Based on sequence similarity, it is predicted to have molecular function</span>: DNA binding. There is experimental evidence tha…	FBtr0302506	2665	7	6.97082	6.8524	7.10824	7.75833	4.86977	6.01061	8.51823	7.18261	7.19467	5.20525	7.60316	7.50173	5.13417	3.01748	1.24821	2.59418	3.38296	1.29273	0.725074	0.915857	0.00432784	2.37377				3primeCassette		517		altexon
FBgn0003638	su(w[a])	X	907367	The gene suppressor of white-apricot is referred to in FlyBase by the symbol Dmel\su(w<sup>a</sup>) (CG3019, FBgn0003638). It is a protein_coding_gene from Drosophila melanogaster. Its sequence location is X:907367..940075. It has the cytological map location 1E1. An electronic pipeline based on InterPro domains suggests that it has the molecular function</span>: RNA binding. It is reported to be…	FBtr0070177	4058	8	15.2747	23.0252	18.1895	28.1854	24.3225	15.7898	15.0383	24.8271	28.845	30.5487	31.9561	33.0082	28.4625	18.611	29.5807	32.8152	33.1793	14.0454	6.57795e-05	0.759861	1	0.796374		Up	5primeCassette		807			altexon
FBgn0003638	su(w[a])	X	907367	The gene suppressor of white-apricot is referred to in FlyBase by the symbol Dmel\su(w<sup>a</sup>) (CG3019, FBgn0003638). It is a protein_coding_gene from Drosophila melanogaster. Its sequence location is X:907367..940075. It has the cytological map location 1E1. An electronic pipeline based on InterPro domains suggests that it has the molecular function</span>: RNA binding. It is reported to be…	FBtr0070178	4838	7	21.9965	16.4308	16.6653	12.6664	10.0296	14.765	22.1482	13.9539	14.8114	15.3715	19.6839	17.3556	6.98128	12.3848	8.47201	7.85498	10.5628	13.9594	0.29248	0.895755	0.000116624	1.53704			5primeCassette		807			altexon
FBgn0003638	su(w[a])	X	907367	The gene suppressor of white-apricot is referred to in FlyBase by the symbol Dmel\su(w<sup>a</sup>) (CG3019, FBgn0003638). It is a protein_coding_gene from Drosophila melanogaster. Its sequence location is X:907367..940075. It has the cytological map location 1E1. An electronic pipeline based on InterPro domains suggests that it has the molecular function</span>: RNA binding. It is reported to be…	FBtr0302884	4280	7	2.72235	2.76341	2.7768	3.0547	2.76149	2.49668	3.77824	3.05968	3.06474	2.54765	1.89796	3.03619	2.31379	2.52314	3.12466	0	0	3.63012	0.963874	0.953464	1	1.42994			5primeCassette		807			altexon
FBgn0003651	svp	3R	8084471	The gene seven up is referred to in FlyBase by the symbol Dmel\svp (CG11502, FBgn0003651). It is a protein_coding_gene from Drosophila melanogaster. Its sequence location is 3R:8084471..8128509. It has the cytological map location 87B4-87B5. There is experimental evidence that it has the molecular function</span>: protein binding. There is experimental evidence that it is involved in the biologic…	FBtr0082562	2866	5	5.63015	4.1354	5.73526	4.20218	3.76546	3.73556	2.653	4.21405	4.22018	2.074	2.12433	1.04613	4.44694	4.10694	3.07359	0	4.1251	0	0.0473628	1.66572	1	1.72696		Up	5primeCassette		103			altexon
FBgn0003651	svp	3R	8084471	The gene seven up is referred to in FlyBase by the symbol Dmel\svp (CG11502, FBgn0003651). It is a protein_coding_gene from Drosophila melanogaster. Its sequence location is 3R:8084471..8128509. It has the cytological map location 87B4-87B5. There is experimental evidence that it has the molecular function</span>: protein binding. There is experimental evidence that it is involved in the biologic…	FBtr0082564	3861	5	3.3473	3.62865	2.83019	3.96346	5.8043	4.68213	3.92334	3.91309	1.31197	3.85333	3.4123	4.66028	3.66027	4.59147	4.73325	8.88648	6.52118	4.85653	0.718523	1.15098	1	0.729523			5primeCassette		103			altexon
FBgn0003654	sw	X	20107456	The gene short wing is referred to in FlyBase by the symbol Dmel\sw (CG18000, FBgn0003654). It is a protein_coding_gene from Drosophila melanogaster. Its sequence location is X:20099034..20107456. It has the cytological map location 19C1. There is experimental evidence that it has the molecular function</span>: dynein light chain binding. There is experimental evidence that it is involved in the …	FBtr0089397	2894	8	0	1.11901	1.23467	2.94573	0	1.8255	0	2.43401	2.0902	2.05765	1.40149	1.03613	1.85494	1.52625	1.81219	1.79727	1.85755	1.85859	0.802688	0.793994	1	0.670727				153			21	altexon
FBgn0003654	sw	X	20107456	The gene short wing is referred to in FlyBase by the symbol Dmel\sw (CG18000, FBgn0003654). It is a protein_coding_gene from Drosophila melanogaster. Its sequence location is X:20099034..20107456. It has the cytological map location 19C1. There is experimental evidence that it has the molecular function</span>: dynein light chain binding. There is experimental evidence that it is involved in the …	FBtr0089401	3071	9	7.10915	5.24978	6.50725	0	6.95781	5.20696	0	0	5.58259	6.14012	6.26085	7.48685	5.58881	2.26606	6.36711	1.6082	3.78312	4.3889	0.479001	1.21808	1	1.29553				153			21	altexon
FBgn0003654	sw	X	20107456	The gene short wing is referred to in FlyBase by the symbol Dmel\sw (CG18000, FBgn0003654). It is a protein_coding_gene from Drosophila melanogaster. Its sequence location is X:20099034..20107456. It has the cytological map location 19C1. There is experimental evidence that it has the molecular function</span>: dynein light chain binding. There is experimental evidence that it is involved in the …	FBtr0089403	2900	8	3.56121	3.67995	2.08871	3.00395	0	3.65296	2.63559	4.51277	1.39694	3.41991	4.18856	3.10219	4.99135	4.97475	5.52262	2.96941	0	2.43623	0.702207	0.832016	1	0.766775				153			21	altexon
FBgn0003654	sw	X	20107456	The gene short wing is referred to in FlyBase by the symbol Dmel\sw (CG18000, FBgn0003654). It is a protein_coding_gene from Drosophila melanogaster. Its sequence location is X:20099034..20107456. It has the cytological map location 19C1. There is experimental evidence that it has the molecular function</span>: dynein light chain binding. There is experimental evidence that it is involved in the …	FBtr0089404	2897	8	1.1633	0	0	2.18482	0	0	1.85112	0	1.73987	1.71308	1.05062	1.0351	2.76066	4.35037	3.00868	2.98357	4.04886	2.12687	0.156035	0.459601	8.9847e-05	0.176215				153			21	altexon
FBgn0003654	sw	X	20107456	The gene short wing is referred to in FlyBase by the symbol Dmel\sw (CG18000, FBgn0003654). It is a protein_coding_gene from Drosophila melanogaster. Its sequence location is X:20099034..20107456. It has the cytological map location 19C1. There is experimental evidence that it has the molecular function</span>: dynein light chain binding. There is experimental evidence that it is involved in the …	FBtr0089405	2873	7	0	0	0	0	1.0862	0	2.20562	0	1.05281	1.38289	0	0	1.51227	2.46963	3.69865	3.35256	2.80691	2.48435	0.0912326	0.239205	8.38788e-07	0.0680623				153			21	altexon
FBgn0003654	sw	X	20107456	The gene short wing is referred to in FlyBase by the symbol Dmel\sw (CG18000, FBgn0003654). It is a protein_coding_gene from Drosophila melanogaster. Its sequence location is X:20099034..20107456. It has the cytological map location 19C1. There is experimental evidence that it has the molecular function</span>: dynein light chain binding. There is experimental evidence that it is involved in the …	FBtr0089407	2951	10	1.24936	2.19508	2.42428	3.30502	3.2564	2.52923	4.00965	3.41261	2.73633	1.67683	2.74783	2.70983	2.10826	1.16121	3.61618	3.59048	4.01211	0	0.836189	0.865049	1	1.03252				153			21	altexon
FBgn0003656	sws	X	7862269	The gene swiss cheese is referred to in FlyBase by the symbol Dmel\sws (CG2212, FBgn0003656). It is a protein_coding_gene from Drosophila melanogaster. Its sequence location is X:7850853..7862269. It has the cytological map location 7D1. An electronic pipeline based on InterPro domains suggests that it has the molecular function</span>: lysophospholipase activity. There is experimental evidence t…	FBtr0071125	5571	11	18.9968	18.5218	20.4372	18.6226	17.9339	18.559	23.9254	22.6035	19.3829	20.1139	21.0984	20.2755	21.0212	24.0079	22.1374	24.1661	28.3394	21.7095	0.140841	0.887533	0.364044	0.799761			5primeCassette		797			altexon
FBgn0003656	sws	X	7862269	The gene swiss cheese is referred to in FlyBase by the symbol Dmel\sws (CG2212, FBgn0003656). It is a protein_coding_gene from Drosophila melanogaster. Its sequence location is X:7850853..7862269. It has the cytological map location 7D1. An electronic pipeline based on InterPro domains suggests that it has the molecular function</span>: lysophospholipase activity. There is experimental evidence t…	FBtr0071126	1771	4	18.4123	15.2247	23.3178	19.1153	21.794	16.2839	20.1522	14.2253	14.25	12.872	20.0167	19.7552	10.0541	13.119	14.4076	9.22835	12.1449	12.1515	0.579793	1.12715	0.289243	1.60533			5primeCassette		797			altexon
FBgn0003659	Sxl	X	6992086	The gene Sex lethal is referred to in FlyBase by the symbol Dmel\Sxl (CG18350, FBgn0003659). It is a protein_coding_gene from Drosophila melanogaster. Its sequence location is X:6969698..6992086. It has the cytological map location 6F3-6F5. There is experimental evidence that it has the molecular function</span>: poly-pyrimidine tract binding; protein binding; growth factor activity; mRNA 5'-UTR …	FBtr0300840	3732	7	0	3.15251	11.6992	0	0	0	7.24056	6.47791	7.5677	4.51427	5.70281	4.55325	0	0	4.88642	0	0	4.46373	4.90774e-07	0.416356	1	1.60557		Up		3primeCassette		3703	190	altexon
FBgn0003659	Sxl	X	6992086	The gene Sex lethal is referred to in FlyBase by the symbol Dmel\Sxl (CG18350, FBgn0003659). It is a protein_coding_gene from Drosophila melanogaster. Its sequence location is X:6969698..6992086. It has the cytological map location 6F3-6F5. There is experimental evidence that it has the molecular function</span>: poly-pyrimidine tract binding; protein binding; growth factor activity; mRNA 5'-UTR …	FBtr0100206	3263	8	0	0	0	0	0	0	12.6244	13.583	12.3703	9.41736	9.63222	15.6238	0	0	0	0	0	0	1.17654e-64	3.6395e-13	1	Inf		Up		3primeCassette		3703	190	altexon
FBgn0003659	Sxl	X	6992086	The gene Sex lethal is referred to in FlyBase by the symbol Dmel\Sxl (CG18350, FBgn0003659). It is a protein_coding_gene from Drosophila melanogaster. Its sequence location is X:6969698..6992086. It has the cytological map location 6F3-6F5. There is experimental evidence that it has the molecular function</span>: poly-pyrimidine tract binding; protein binding; growth factor activity; mRNA 5'-UTR …	FBtr0100208	5164	9	63.4125	45.3768	55.3598	48.0001	39.9522	37.5881	29.141	20.2899	17.9807	19.7782	24.5244	20.1314	21.8437	21.7654	17.0833	15.0796	22.3984	23.9866	2.91635e-63	2.19719	6.49176e-77	2.37145	Down			3primeCassette		3703	190	altexon
FBgn0003659	Sxl	X	6992086	The gene Sex lethal is referred to in FlyBase by the symbol Dmel\Sxl (CG18350, FBgn0003659). It is a protein_coding_gene from Drosophila melanogaster. Its sequence location is X:6969698..6992086. It has the cytological map location 6F3-6F5. There is experimental evidence that it has the molecular function</span>: poly-pyrimidine tract binding; protein binding; growth factor activity; mRNA 5'-UTR …	FBtr0100209	1800	7	0	8.34926	9.16591	11.4256	8.34357	8.86294	13.1569	6.72102	8.97049	6.60541	9.00749	9.99611	6.65699	0	6.02657	3.41576	0	0	0.613437	0.850627	0.0058345	2.87732				3primeCassette		3703	190	altexon
FBgn0003660	Syb	2R	6139914	The gene Synaptobrevin is referred to in FlyBase by the symbol Dmel\Syb (CG12210, FBgn0003660). It is a protein_coding_gene from Drosophila melanogaster. Its sequence location is 2R:6136940..6139914. It has the cytological map location 46F8. Based on sequence similarity, it is predicted to have molecular function</span>: SNAP receptor activity. Based on sequence similarity, it is predicted to be …	FBtr0088363	1131	5	50.0446	61.4508	14.2379	45.259	22.951	29.298	19.1403	16.036	0	27.2033	23.2727	17.6765	67.6563	46.5624	0	22.6699	45.9885	75.8481	2.33091e-10	2.16008	1	0.862851		Up					218
FBgn0003660	Syb	2R	6139914	The gene Synaptobrevin is referred to in FlyBase by the symbol Dmel\Syb (CG12210, FBgn0003660). It is a protein_coding_gene from Drosophila melanogaster. Its sequence location is 2R:6136940..6139914. It has the cytological map location 46F8. Based on sequence similarity, it is predicted to have molecular function</span>: SNAP receptor activity. Based on sequence similarity, it is predicted to be …	FBtr0088362	844	4	51.9757	55.7886	32.6022	38.8305	25.6329	31.6675	13.013	14.336	13.1696	29.3941	29.9794	23.6876	64.1716	47.73	7.71726	34.8824	32.7881	43.6458	1.44869e-06	1.91373	1	1.02409		Up					218
FBgn0003660	Syb	2R	6139914	The gene Synaptobrevin is referred to in FlyBase by the symbol Dmel\Syb (CG12210, FBgn0003660). It is a protein_coding_gene from Drosophila melanogaster. Its sequence location is 2R:6136940..6139914. It has the cytological map location 46F8. Based on sequence similarity, it is predicted to have molecular function</span>: SNAP receptor activity. Based on sequence similarity, it is predicted to be …	FBtr0273274	913	4	5.40577	0	0	4.96941	28.9633	32.2058	23.758	26.4774	28.726	16.2779	19.9889	26.2767	0	16.528	47.125	28.9215	20.656	0	0.000156095	0.509007	1	0.63611		Up					218
FBgn0003660	Syb	2R	6139914	The gene Synaptobrevin is referred to in FlyBase by the symbol Dmel\Syb (CG12210, FBgn0003660). It is a protein_coding_gene from Drosophila melanogaster. Its sequence location is 2R:6136940..6139914. It has the cytological map location 46F8. Based on sequence similarity, it is predicted to have molecular function</span>: SNAP receptor activity. Based on sequence similarity, it is predicted to be …	FBtr0273275	1062	5	19.0422	0	59.5383	13.6659	61.3267	58.9225	48.9028	47.4226	53.1925	18.6493	36.2658	39.5322	36.1196	53.0701	79.0731	53.3785	33.6005	0	0.378465	0.871947	1	0.833425							218
FBgn0003716	tkv	2L	5271353	The gene thickveins is referred to in FlyBase by the symbol Dmel\tkv (CG14026, FBgn0003716). It is a protein_coding_gene from Drosophila melanogaster. Its sequence location is 2L:5218996..5271353. It has the cytological map location 25D1-25D2. There is experimental evidence that it has the molecular function</span>: transforming growth factor beta receptor activity, type I; specific transcription…	FBtr0079086	2819	4	12.7456	10.3086	15.0247	9.33165	10.6769	9.47541	11.9381	13.2221	11.4572	15.4825	12.9395	10.9923	6.348	6.97675	4.60033	4.24197	9.30613	6.03315	0.515156	0.888614	0.0131153	1.80137			5primeCassette		88			altexon
FBgn0003716	tkv	2L	5271353	The gene thickveins is referred to in FlyBase by the symbol Dmel\tkv (CG14026, FBgn0003716). It is a protein_coding_gene from Drosophila melanogaster. Its sequence location is 2L:5218996..5271353. It has the cytological map location 25D1-25D2. There is experimental evidence that it has the molecular function</span>: transforming growth factor beta receptor activity, type I; specific transcription…	FBtr0079089	3616	3	9.95648	8.63081	7.93296	11.4404	8.33157	10.0147	10.4826	10.8637	10.6029	9.04918	8.40938	7.74015	11.6636	11.1186	9.42673	7.63078	8.64747	10.6737	0.998027	0.985285	1	0.951759			5primeCassette		88			altexon
FBgn0003721	Tm1	3R	11107254	The gene Tropomyosin 1 is referred to in FlyBase by the symbol Dmel\Tm1 (CG4898, FBgn0003721). It is a protein_coding_gene from Drosophila melanogaster. Its sequence location is 3R:11107254..11133702. It has the cytological map location 88E12-88E13. Based on sequence similarity, it is predicted to have molecular function</span>: actin binding. There is experimental evidence that it is involved in…	FBtr0301960	1271	10	0	31.2411	0	0	0	0	29.8442	26.1599	33.3381	29.6501	25.5183	25.9533	0	0	0	0	37.0778	20.1512	3.55459e-26	0.186519	1	0.555569		Up					71
FBgn0003721	Tm1	3R	11107254	The gene Tropomyosin 1 is referred to in FlyBase by the symbol Dmel\Tm1 (CG4898, FBgn0003721). It is a protein_coding_gene from Drosophila melanogaster. Its sequence location is 3R:11107254..11133702. It has the cytological map location 88E12-88E13. Based on sequence similarity, it is predicted to have molecular function</span>: actin binding. There is experimental evidence that it is involved in…	FBtr0301959	1271	10	578.375	580.923	561.553	613.402	697.004	707.643	322.618	374.913	420.789	430.691	416.139	423.907	374.57	359.169	380.862	379.974	309.369	315.896	7.67969e-78	1.56501	6.22914e-125	1.76376	Down						71
FBgn0003721	Tm1	3R	11107254	The gene Tropomyosin 1 is referred to in FlyBase by the symbol Dmel\Tm1 (CG4898, FBgn0003721). It is a protein_coding_gene from Drosophila melanogaster. Its sequence location is 3R:11107254..11133702. It has the cytological map location 88E12-88E13. Based on sequence similarity, it is predicted to have molecular function</span>: actin binding. There is experimental evidence that it is involved in…	FBtr0089958	1433	11	0	42.8541	0	37.4673	0	0	34.0553	27.4249	28.879	27.6731	34.6465	50.9229	0	0	0	0	0	0	6.07288e-16	0.398507	1.14558e-30	Inf							71
FBgn0003721	Tm1	3R	11107254	The gene Tropomyosin 1 is referred to in FlyBase by the symbol Dmel\Tm1 (CG4898, FBgn0003721). It is a protein_coding_gene from Drosophila melanogaster. Its sequence location is 3R:11107254..11133702. It has the cytological map location 88E12-88E13. Based on sequence similarity, it is predicted to have molecular function</span>: actin binding. There is experimental evidence that it is involved in…	FBtr0089960	2001	8	47.0044	36.5629	42.1339	44.1849	39.7348	43.1378	37.4071	36.7543	38.3277	42.1276	40.0023	37.9659	40.3396	29.3603	29.6922	31.2194	31.7755	34.0609	0.491171	1.08674	1	1.28664							71
FBgn0003731	Egfr	2R	17410510	The gene Epidermal growth factor receptor is referred to in FlyBase by the symbol Dmel\Egfr (CG10079, FBgn0003731). It is a protein_coding_gene from Drosophila melanogaster. Its sequence location is 2R:17410510..17446932. It has the cytological map location 57E9-57F1. Based on sequence similarity, it is predicted to have molecular function</span>: epidermal growth factor receptor activity. There …	FBtr0071653	4563	5	3.85326	5.86468	4.68177	4.54869	3.78071	4.67085	6.14544	6.61949	5.306	3.9105	1.78431	3.50497	9.39762	8.96588	8.20825	8.52914	10.8074	15.4104	1	1.00474	1.26325e-10	0.446845			5primeCassette		238			altexon
FBgn0003731	Egfr	2R	17410510	The gene Epidermal growth factor receptor is referred to in FlyBase by the symbol Dmel\Egfr (CG10079, FBgn0003731). It is a protein_coding_gene from Drosophila melanogaster. Its sequence location is 2R:17410510..17446932. It has the cytological map location 57E9-57F1. Based on sequence similarity, it is predicted to have molecular function</span>: epidermal growth factor receptor activity. There …	FBtr0071654	4648	5	3.52663	3.02557	3.35548	3.99633	5.74332	4.57783	2.59763	2.60369	4.34173	4.90876	5.87979	4.30123	4.01375	4.19442	7.21546	7.16174	8.56855	0	0.87215	0.98345	1	0.777596			5primeCassette		238			altexon
FBgn0003742	tra2	2R	10491857	The gene transformer 2 is referred to in FlyBase by the symbol Dmel\tra2 (CG10128, FBgn0003742). It is a protein_coding_gene from Drosophila melanogaster. Its sequence location is 2R:10489509..10491857. It has the cytological map location 51B6. Based on sequence similarity, it is predicted to have molecular function</span>: mRNA binding. There is experimental evidence that it is involved in the b…	FBtr0089616	1460	4	1.62069	1.48867	1.65554	1.51512	2.20137	2.89413	3.67777	2.75986	2.76442	2.03548	2.7756	1.36912	1.23589	1.87956	1.20946	1.20023	0	0	0.777727	0.739522	1	2.05887			5primeCassette		156			altexon
FBgn0003742	tra2	2R	10491857	The gene transformer 2 is referred to in FlyBase by the symbol Dmel\tra2 (CG10128, FBgn0003742). It is a protein_coding_gene from Drosophila melanogaster. Its sequence location is 2R:10489509..10491857. It has the cytological map location 51B6. Based on sequence similarity, it is predicted to have molecular function</span>: mRNA binding. There is experimental evidence that it is involved in the b…	FBtr0089617	1391	6	3.39602	2.36658	3.46876	3.93646	4.62216	6.82586	1.58061	3.61632	2.17651	5.00194	0	0	5.93456	6.59602	5.15794	0	0	0	0.0912397	1.98814	1	1.39163			5primeCassette		156			altexon
FBgn0003748	Treh	2R	16961530	The gene Trehalase is referred to in FlyBase by the symbol Dmel\Treh (CG9364, FBgn0003748). It is a protein_coding_gene from Drosophila melanogaster. Its sequence location is 2R:16961530..16975734. It has the cytological map location 57B16-57B19. There is experimental evidence that it has the molecular function</span>: trehalase activity. Based on sequence similarity, it is predicted to be involv…	FBtr0071536	2995	7	24.2045	43.3595	53.2021	44.3981	17.3046	22.1249	5.41969	0	6.06174	9.28265	8.44325	0	0	8.21165	8.62945	0	44.7553	41.1173	1.04776e-88	7.00362	9.61697e-19	1.99188	Down		5primeCassette		47			altexon
FBgn0003748	Treh	2R	16961530	The gene Trehalase is referred to in FlyBase by the symbol Dmel\Treh (CG9364, FBgn0003748). It is a protein_coding_gene from Drosophila melanogaster. Its sequence location is 2R:16961530..16975734. It has the cytological map location 57B16-57B19. There is experimental evidence that it has the molecular function</span>: trehalase activity. Based on sequence similarity, it is predicted to be involv…	FBtr0071537	3006	6	0	0	0	0	0	0	18.8101	27.1441	28.5305	23.7517	18.5477	30.261	47.536	41.9683	41.8022	40.3134	0	0	8.93879e-121	1.96804e-13	2.57708e-144	1.68623e-13	Down		5primeCassette		47			altexon
FBgn0003748	Treh	2R	16961530	The gene Trehalase is referred to in FlyBase by the symbol Dmel\Treh (CG9364, FBgn0003748). It is a protein_coding_gene from Drosophila melanogaster. Its sequence location is 2R:16961530..16975734. It has the cytological map location 57B16-57B19. There is experimental evidence that it has the molecular function</span>: trehalase activity. Based on sequence similarity, it is predicted to be involv…	FBtr0071535	3036	7	21.0436	0	0.177464	0	19.6475	17.4431	14.9908	11.6169	14.9561	13.7181	13.3517	15.8041	0	0	0	0	0	0	0.00220443	0.692515	1.98866e-48	Inf			5primeCassette		47			altexon
FBgn0003748	Treh	2R	16961530	The gene Trehalase is referred to in FlyBase by the symbol Dmel\Treh (CG9364, FBgn0003748). It is a protein_coding_gene from Drosophila melanogaster. Its sequence location is 2R:16961530..16975734. It has the cytological map location 57B16-57B19. There is experimental evidence that it has the molecular function</span>: trehalase activity. Based on sequence similarity, it is predicted to be involv…	FBtr0071540	2819	6	7.06898	6.5152	8.43195	11.9345	6.51034	10.5559	8.06525	11.0713	5.01668	4.56766	7.54788	7.80112	21.6313	14.8091	16.1014	19.739	17.4651	20.3799	0.53901	1.15764	7.13544e-11	0.463261			5primeCassette		47			altexon
FBgn0003862	trx	3R	10112623	The gene trithorax is referred to in FlyBase by the symbol Dmel\trx (CG8651, FBgn0003862). It is a protein_coding_gene from Drosophila melanogaster. Its sequence location is 3R:10089080..10112623. It has the cytological map location 88B1. There is experimental evidence that it has the molecular function</span>: sequence-specific DNA binding. There is experimental evidence that it is involved in t…	FBtr0082947	14050	9	7.04833	9.70452	9.52752	7.85087	6.12541	7.81441	9.26847	13.1921	11.4912	8.25688	9.80867	11.4545	4.23836	3.64769	10.4873	9.46976	10.9272	10.2251	2.02847e-06	0.757361	1	0.981135		Up					1237
FBgn0003862	trx	3R	10112623	The gene trithorax is referred to in FlyBase by the symbol Dmel\trx (CG8651, FBgn0003862). It is a protein_coding_gene from Drosophila melanogaster. Its sequence location is 3R:10089080..10112623. It has the cytological map location 88B1. There is experimental evidence that it has the molecular function</span>: sequence-specific DNA binding. There is experimental evidence that it is involved in t…	FBtr0082948	12813	8	12.2966	5.30236	11.1753	6.9999	8.21683	8.07169	15.0162	7.23421	6.38074	5.4158	8.2246	8.26955	3.44425	5.71767	0	0	3.09091	2.37745	0.791645	1.03011	2.21881e-58	3.55855							1237
FBgn0003866	tsh	2L	21828595	The gene teashirt is referred to in FlyBase by the symbol Dmel\tsh (CG1374, FBgn0003866). It is a protein_coding_gene from Drosophila melanogaster. Its sequence location is 2L:21828595..21837013. It has the cytological map location 40A5. There is experimental evidence that it has the molecular function</span>: transcription repressor activity. There is experimental evidence for 11 unique biologic…	FBtr0085906	4732	3	1.72089	1.3717	1.75474	1.39492	2.47564	1.35959	2.05927	2.12849	2.13194	2.0961	1.71408	1.26737	1.49246	1.29159	2.22576	1.63203	2.67296	2.87144	0.840507	0.884204	1	0.826957			5primeCassette		1264			altexon
FBgn0003866	tsh	2L	21828595	The gene teashirt is referred to in FlyBase by the symbol Dmel\tsh (CG1374, FBgn0003866). It is a protein_coding_gene from Drosophila melanogaster. Its sequence location is 2L:21828595..21837013. It has the cytological map location 40A5. There is experimental evidence that it has the molecular function</span>: transcription repressor activity. There is experimental evidence for 11 unique biologic…	FBtr0085907	3581	3	2.87019	1.80644	1.05222	2.71972	0.629982	2.66242	0.638652	1.68866	2.81483	1.93844	1.98053	2.23317	1.77342	1.76765	1.22036	1.46739	0.989806	0	0.992854	1.03955	1	1.62649			5primeCassette		1264			altexon
FBgn0003867	tsl	3R	17608256	The gene torso-like is referred to in FlyBase by the symbol Dmel\tsl (CG6705, FBgn0003867). It is a protein_coding_gene from Drosophila melanogaster. Its sequence location is 3R:17603836..17608256. It has the cytological map location 93F9-93F10. It is reported to have molecular function</span>: torso binding. There is experimental evidence that it is involved in the biological process</span>: ter…	FBtr0084164	1869	3	1.90264	3.42035	2.53751	2.90523	1.18282	2.28612	2.32858	2.69468	3.23692	0	2.70988	3.74403	3.37673	1.86973	4.79358	0	3.88356	2.38103	0.870028	0.967417	1	0.873043								altexon
FBgn0003867	tsl	3R	17608256	The gene torso-like is referred to in FlyBase by the symbol Dmel\tsl (CG6705, FBgn0003867). It is a protein_coding_gene from Drosophila melanogaster. Its sequence location is 3R:17603836..17608256. It has the cytological map location 93F9-93F10. It is reported to have molecular function</span>: torso binding. There is experimental evidence that it is involved in the biological process</span>: ter…	FBtr0084165	1373	3	16.9945	16.4704	15.6787	13.6144	23.3815	23.2152	15.0143	18.3379	13.9676	15.8908	13.2905	14.5608	28.5824	33.7554	37.0208	42.5478	27.9604	34.6071	0.357217	1.20088	3.14777e-06	0.534811								altexon
FBgn0003870	ttk	3R	27539591	The gene tramtrack is referred to in FlyBase by the symbol Dmel\ttk (CG1856, FBgn0003870). It is a protein_coding_gene from Drosophila melanogaster. Its sequence location is 3R:27539591..27561114. It has the cytological map location 100D1. There is experimental evidence that it has the molecular function</span>: protein binding; specific transcriptional repressor activity; chromatin binding; prot…	FBtr0085826	4562	5	10.6743	8.49191	8.10707	7.44824	13.6009	7.72707	12.3064	7.50971	7.74348	7.82425	9.10558	7.44982	12.6718	5.43473	6.30717	0	8.66979	10.4822	0.712327	1.07914	1	1.28655			5primeCassette		401			altexon
FBgn0003870	ttk	3R	27539591	The gene tramtrack is referred to in FlyBase by the symbol Dmel\ttk (CG1856, FBgn0003870). It is a protein_coding_gene from Drosophila melanogaster. Its sequence location is 3R:27539591..27561114. It has the cytological map location 100D1. There is experimental evidence that it has the molecular function</span>: protein binding; specific transcriptional repressor activity; chromatin binding; prot…	FBtr0085828	4484	5	7.49904	7.42058	7.90213	6.33998	5.99936	5.24879	7.24147	6.06672	3.83037	7.0781	9.93252	4.23543	8.38824	8.35794	7.20323	14.7046	4.12951	4.74089	0.826307	1.05276	1	0.850298			5primeCassette		401			altexon
FBgn0003887	betaTub56D	2R	15339122	The gene Î²-Tubulin at 56D is referred to in FlyBase by the symbol Dmel\Î²Tub56D (CG9277, FBgn0003887). It is a protein_coding_gene from Drosophila melanogaster. Its sequence location is 2R:15334824..15339122. It has the cytological map location 56D7-56D8. Based on sequence similarity, it is predicted to have molecular function</span>: structural constituent of cytoskeleton; GTP binding. Based on…	FBtr0086538	1482	2	0	0	25.0639	19.7487	13.7689	22.1454	27.8277	33.3042	29.2795	28.7721	17.1167	39.1214	25.8094	46.3624	0	0	0	0	6.74509e-11	0.462399	1	1.12391		Up	49					altexon
FBgn0003887	betaTub56D	2R	15339122	The gene Î²-Tubulin at 56D is referred to in FlyBase by the symbol Dmel\Î²Tub56D (CG9277, FBgn0003887). It is a protein_coding_gene from Drosophila melanogaster. Its sequence location is 2R:15334824..15339122. It has the cytological map location 56D7-56D8. Based on sequence similarity, it is predicted to have molecular function</span>: structural constituent of cytoskeleton; GTP binding. Based on…	FBtr0086536	1613	2	97.499	139.173	82.0176	112.401	133.769	143.958	90.2511	135.532	147.642	172.154	150.13	151.211	145.146	172.333	276.406	267.251	180.99	237.94	0.000225631	0.836936	1.6502e-55	0.553736	Down		49					altexon
FBgn0003887	betaTub56D	2R	15339122	The gene Î²-Tubulin at 56D is referred to in FlyBase by the symbol Dmel\Î²Tub56D (CG9277, FBgn0003887). It is a protein_coding_gene from Drosophila melanogaster. Its sequence location is 2R:15334824..15339122. It has the cytological map location 56D7-56D8. Based on sequence similarity, it is predicted to have molecular function</span>: structural constituent of cytoskeleton; GTP binding. Based on…	FBtr0086539	1515	2	71.0688	53.9018	37.8836	62.6072	55.271	32.4852	57.1729	57.1792	55.9423	32.7152	51.4935	31.0101	115.795	76.908	128.961	132.011	126.066	73.7724	0.383723	1.09703	1.19582e-37	0.479282			49					altexon
FBgn0003896	tup	2L	18881256	The gene tailup is referred to in FlyBase by the symbol Dmel\tup (CG10619, FBgn0003896). It is a protein_coding_gene from Drosophila melanogaster. Its sequence location is 2L:18859500..18881256. It has the cytological map location 37B1. It is reported to have molecular function</span>: specific RNA polymerase II transcription factor activity. There is experimental evidence that it is involved in …	FBtr0081111	3238	9	8.47672	4.00934	4.44614	3.74767	5.63369	5.59213	0	3.73076	2.18321	3.98528	4.06146	1.85214	1.94262	0	2.75731	3.88255	1.65639	0	0.000607431	2.01289	8.08308e-06	3.11613	Down			15				altexon
FBgn0003896	tup	2L	18881256	The gene tailup is referred to in FlyBase by the symbol Dmel\tup (CG10619, FBgn0003896). It is a protein_coding_gene from Drosophila melanogaster. Its sequence location is 2L:18859500..18881256. It has the cytological map location 37B1. It is reported to have molecular function</span>: specific RNA polymerase II transcription factor activity. There is experimental evidence that it is involved in …	FBtr0081112	3316	8	0	3.83305	4.13385	3.56425	0	0	6.15004	3.34305	3.95586	2.38893	3.05885	3.91883	4.86555	5.12586	3.38917	2.81757	5.70947	5.1539	0.00748917	0.510019	0.0829382	0.429997	Down			15				altexon
FBgn0003969	vap	X	15899877	The gene vacuolar peduncle is referred to in FlyBase by the symbol Dmel\vap (CG9209, FBgn0003969). It is a protein_coding_gene from Drosophila melanogaster. Its sequence location is X:15894167..15899877. It has the cytological map location 14A5-14A6. Based on sequence similarity, it is predicted to have molecular function</span>: Ras GTPase activator activity. There is experimental evidence that …	FBtr0074142	3854	9	7.26043	5.33327	8.893	9.59872	6.70392	8.5626	3.67777	3.92227	3.40663	4.37375	6.04155	5.70621	5.81722	8.41966	4.28227	5.41052	2.25441	5.35025	0.000241688	1.70863	1	1.46989		Up						altexon
FBgn0003969	vap	X	15899877	The gene vacuolar peduncle is referred to in FlyBase by the symbol Dmel\vap (CG9209, FBgn0003969). It is a protein_coding_gene from Drosophila melanogaster. Its sequence location is X:15894167..15899877. It has the cytological map location 14A5-14A6. Based on sequence similarity, it is predicted to have molecular function</span>: Ras GTPase activator activity. There is experimental evidence that …	FBtr0074141	3531	10	3.33079	1.2676	4.36041	5.52802	5.44564	4.52045	7.0468	4.85262	6.85748	5.05292	7.45694	5.66181	5.07286	5.05436	4.70221	0	5.34126	9.01503	0.0285391	0.662168	1	0.837838		Up						altexon
FBgn0003969	vap	X	15899877	The gene vacuolar peduncle is referred to in FlyBase by the symbol Dmel\vap (CG9209, FBgn0003969). It is a protein_coding_gene from Drosophila melanogaster. Its sequence location is X:15894167..15899877. It has the cytological map location 14A5-14A6. Based on sequence similarity, it is predicted to have molecular function</span>: Ras GTPase activator activity. There is experimental evidence that …	FBtr0074140	3552	9	4.14078	4.18082	0	0	2.70998	2.10477	4.87613	3.40567	3.9787	4.18702	4.27983	5.90997	4.25682	3.72466	4.66405	9.96693	4.78135	3.23061	0.00127482	0.497049	0.00893961	0.432337	Down							altexon
FBgn0004028	wupA	X	18010855	The gene wings up A is referred to in FlyBase by the symbol Dmel\wupA (CG7178, FBgn0004028). It is a protein_coding_gene from Drosophila melanogaster. Its sequence location is X:17999586..18010855. It has the cytological map location 16F7. It is reported to have molecular function</span>: tropomyosin binding; actin binding. There is experimental evidence that it is involved in the biological proc…	FBtr0074523	1172	8	76.5032	87.0871	89.0543	81.073	71.5467	90.8921	64.0459	71.3592	74.0634	79.5251	76.1021	221.759	172.513	168.843	0	94.8644	0	120.323	0.0210109	0.84545	1	0.891496		Up					101
FBgn0004028	wupA	X	18010855	The gene wings up A is referred to in FlyBase by the symbol Dmel\wupA (CG7178, FBgn0004028). It is a protein_coding_gene from Drosophila melanogaster. Its sequence location is X:17999586..18010855. It has the cytological map location 16F7. It is reported to have molecular function</span>: tropomyosin binding; actin binding. There is experimental evidence that it is involved in the biological proc…	FBtr0074522	1172	8	400.957	423.633	398.211	432.272	441.633	429.207	294.067	287.945	260.02	293.624	304.292	0	0	0	122.025	0	125.411	0	3.37014e-71	1.75417	0	10.2083	Down						101
FBgn0004028	wupA	X	18010855	The gene wings up A is referred to in FlyBase by the symbol Dmel\wupA (CG7178, FBgn0004028). It is a protein_coding_gene from Drosophila melanogaster. Its sequence location is X:17999586..18010855. It has the cytological map location 16F7. It is reported to have molecular function</span>: tropomyosin binding; actin binding. There is experimental evidence that it is involved in the biological proc…	FBtr0074521	1172	8	163.703	149.504	162.07	168.593	153.051	159.142	115.521	109.158	100.735	100.693	88.1919	56.2905	26.5647	31.8785	29.7448	40.864	56.9626	27.3953	1.31426e-23	1.67557	1.54664e-130	4.47993	Down						101
FBgn0004028	wupA	X	18010855	The gene wings up A is referred to in FlyBase by the symbol Dmel\wupA (CG7178, FBgn0004028). It is a protein_coding_gene from Drosophila melanogaster. Its sequence location is X:17999586..18010855. It has the cytological map location 16F7. It is reported to have molecular function</span>: tropomyosin binding; actin binding. There is experimental evidence that it is involved in the biological proc…	FBtr0074520	1172	8	47.53	49.4481	39.6059	32.7412	53.9447	33.7331	36.0983	43.8301	38.7433	38.9246	40.6263	22.1746	0	0	9.10526	9.82547	18.1296	0	0.250922	1.16609	1.76192e-44	6.93472							101
FBgn0004101	bs	2R	20231236	The gene blistered is referred to in FlyBase by the symbol Dmel\bs (CG3411, FBgn0004101). It is a protein_coding_gene from Drosophila melanogaster. Its sequence location is 2R:20231236..20263998. It has the cytological map location 60C6-60C7. It is reported to have molecular function</span>: RNA polymerase II transcription factor activity. There is experimental evidence that it is involved in the…	FBtr0072271	2212	4	3.13728	2.44055	1.68377	3.43465	2.91137	2.88996	2.96265	3.64363	3.64975	4.48556	3.20879	3.61519	2.80033	2.78885	4.80367	1.88661	2.80467	6.18395	0.487467	0.764997	1	0.775697				3primeCassette		649		altexon
FBgn0004101	bs	2R	20231236	The gene blistered is referred to in FlyBase by the symbol Dmel\bs (CG3411, FBgn0004101). It is a protein_coding_gene from Drosophila melanogaster. Its sequence location is 2R:20231236..20263998. It has the cytological map location 60C6-60C7. It is reported to have molecular function</span>: RNA polymerase II transcription factor activity. There is experimental evidence that it is involved in the…	FBtr0290089	2508	2	1.40561	1.71146	1.43475	1.31741	1.71031	1.69791	0.884285	1.20593	2.00972	1.58191	1.61538	1.19565	1.7783	1.40035	1.73611	2.45531	2.1544	1.40947	0.970953	1.09238	1	0.848502				3primeCassette		649		altexon
FBgn0004117	Tm2	3R	11135915	The gene Tropomyosin 2 is referred to in FlyBase by the symbol Dmel\Tm2 (CG4843, FBgn0004117). It is a protein_coding_gene from Drosophila melanogaster. Its sequence location is 3R:11135915..11140920. It has the cytological map location 88E13. Based on sequence similarity, it is predicted to have molecular function</span>: actin binding. There is experimental evidence that it is involved in the b…	FBtr0083078	1517	4	320.551	403.732	301.498	365.629	373.756	357.594	200.969	246.378	266.742	259.522	277.851	256.984	271.337	289.225	263.07	239.21	262.822	261.778	1.70371e-32	1.40725	1.02986e-23	1.33722	Down		73	86			430	altexon
FBgn0004117	Tm2	3R	11135915	The gene Tropomyosin 2 is referred to in FlyBase by the symbol Dmel\Tm2 (CG4843, FBgn0004117). It is a protein_coding_gene from Drosophila melanogaster. Its sequence location is 3R:11135915..11140920. It has the cytological map location 88E13. Based on sequence similarity, it is predicted to have molecular function</span>: actin binding. There is experimental evidence that it is involved in the b…	FBtr0083080	1960	5	147.566	131.561	134.976	102.016	101.421	103.902	87.9693	80.6995	81.3499	90.5668	83.7518	103.021	70.4516	57.3456	33.7442	39.7306	56.2464	64.1209	4.84689e-12	1.36803	2.74245e-65	2.24301	Down		73	86			430	altexon
FBgn0004118	nAcRbeta-96A	3R	20340823	The gene nicotinic Acetylcholine Receptor beta 96A is referred to in FlyBase by the symbol Dmel\nAcRÎ²-96A (CG6798, FBgn0004118). It is a protein_coding_gene from Drosophila melanogaster. Its sequence location is 3R:20334937..20340823. It has the cytological map location 96A5. Based on sequence similarity, it is predicted to have molecular function</span>: nicotinic acetylcholine-activated cation…	FBtr0084681	1900	11	21.3186	14.7497	21.1329	15.557	16.9703	16.8416	17.1835	18.032	21.7755	24.5347	23.9932	23.6749	14.5902	16.9393	14.7336	14.1461	14.6105	13.654	0.17952	0.824884	1	1.20182				13				altexon
FBgn0004118	nAcRbeta-96A	3R	20340823	The gene nicotinic Acetylcholine Receptor beta 96A is referred to in FlyBase by the symbol Dmel\nAcRÎ²-96A (CG6798, FBgn0004118). It is a protein_coding_gene from Drosophila melanogaster. Its sequence location is 3R:20334937..20340823. It has the cytological map location 96A5. Based on sequence similarity, it is predicted to have molecular function</span>: nicotinic acetylcholine-activated cation…	FBtr0084682	4013	9	6.90849	5.62537	6.75811	4.91452	5.09518	4.53245	6.7325	5.52304	4.77952	5.68376	4.54815	5.97822	4.93531	4.68841	2.79516	4.11712	2.41307	4.48313	1	1.01771	1	1.44391				13				altexon
FBgn0004133	blow	2R	3474581	The gene blown fuse is referred to in FlyBase by the symbol Dmel\blow (CG1363, FBgn0004133). It is a protein_coding_gene from Drosophila melanogaster. Its sequence location is 2R:3467993..3474581. It has the cytological map location 43E1-43E3. Its molecular function is unknown. There is experimental evidence that it is involved in the biological process</span>: myoblast fusion; mesoderm developme…	FBtr0088952	2629	4	5.37115	7.74994	5.48614	7.86765	6.14207	8.08679	6.60836	7.28018	6.90932	6.78919	6.55363	7.22423	10.5311	11.8793	11.6568	10.2071	11.5904	11.9452	0.886465	0.984016	0.354898	0.600263				163				altexon
FBgn0004133	blow	2R	3474581	The gene blown fuse is referred to in FlyBase by the symbol Dmel\blow (CG1363, FBgn0004133). It is a protein_coding_gene from Drosophila melanogaster. Its sequence location is 2R:3467993..3474581. It has the cytological map location 43E1-43E3. Its molecular function is unknown. There is experimental evidence that it is involved in the biological process</span>: myoblast fusion; mesoderm developme…	FBtr0300591	4593	3	1.4867	0.938134	1.03267	0.723219	0.937469	0.70377	1.63726	1.09697	1.09886	1.2958	1.1035	0.652832	0.767893	1.57877	0.747753	0.74073	1.38084	0.769612	0.830069	0.845574	1	0.972662				163				altexon
FBgn0004145	Vha16	2R	2520633	The gene Vacuolar H<sup>+</sup> ATPase 16kD subunit is referred to in FlyBase by the symbol Dmel\Vha16 (CG3161, FBgn0004145). It is a protein_coding_gene from Drosophila melanogaster. Its sequence location is 2R:2512747..2520633. It has the cytological map location 42B2. Based on sequence similarity, it is predicted to have molecular function</span>: hydrogen-exporting ATPase activity, phosphoryl…	FBtr0086153	2813	4	51.7065	52.7299	72.8073	51.2559	54.9734	42.1014	49.7136	31.5228	43.7672	45.4756	48.9861	61.8315	52.7367	44.901	91.332	51.1566	80.0262	70.1352	0.023762	1.15741	0.494924	0.834191		Up						altexon
FBgn0004145	Vha16	2R	2520633	The gene Vacuolar H<sup>+</sup> ATPase 16kD subunit is referred to in FlyBase by the symbol Dmel\Vha16 (CG3161, FBgn0004145). It is a protein_coding_gene from Drosophila melanogaster. Its sequence location is 2R:2512747..2520633. It has the cytological map location 42B2. Based on sequence similarity, it is predicted to have molecular function</span>: hydrogen-exporting ATPase activity, phosphoryl…	FBtr0086150	2871	4	261.674	227.993	299.712	296.984	222.226	246.871	266.263	272.293	244.282	228.313	245.991	266.352	213.567	218.719	105.927	153.304	156.625	205.207	0.634077	1.02098	2.71094e-58	1.47668								altexon
FBgn0004145	Vha16	2R	2520633	The gene Vacuolar H<sup>+</sup> ATPase 16kD subunit is referred to in FlyBase by the symbol Dmel\Vha16 (CG3161, FBgn0004145). It is a protein_coding_gene from Drosophila melanogaster. Its sequence location is 2R:2512747..2520633. It has the cytological map location 42B2. Based on sequence similarity, it is predicted to have molecular function</span>: hydrogen-exporting ATPase activity, phosphoryl…	FBtr0086151	2830	4	42.8604	61.876	37.9439	50.5755	74.2998	69.9952	47.9254	57.6669	51.7046	64.4816	69.4468	29.3164	35.0609	52.4151	36.777	47.6543	62.2563	0	0.495043	1.05306	5.52588e-09	1.44152								altexon
FBgn0004145	Vha16	2R	2520633	The gene Vacuolar H<sup>+</sup> ATPase 16kD subunit is referred to in FlyBase by the symbol Dmel\Vha16 (CG3161, FBgn0004145). It is a protein_coding_gene from Drosophila melanogaster. Its sequence location is 2R:2512747..2520633. It has the cytological map location 42B2. Based on sequence similarity, it is predicted to have molecular function</span>: hydrogen-exporting ATPase activity, phosphoryl…	FBtr0086152	2978	3	114.358	96.3661	119.498	94.6188	99.8958	84.1379	129.2	93.7082	99.9634	89.9059	108.537	106.069	107.086	80.2391	60.7443	54.1149	80.9389	91.5633	0.616405	0.970496	3.5426e-08	1.28269								altexon
FBgn0004167	kst	3L	3337103	The gene karst is referred to in FlyBase by the symbol Dmel\kst (CG12008, FBgn0004167). It is a protein_coding_gene from Drosophila melanogaster. Its sequence location is 3L:3337103..3368133. It has the cytological map location 63D2. There is experimental evidence that it has the molecular function</span>: actin binding; microtubule binding. There is experimental evidence that it is involved in t…	FBtr0073070	13453	14	1.92053	3.18656	2.21835	2.03791	3.49904	2.37901	4.01222	2.69604	1.50212	1.3249	3.23776	4.16108	1.29755	1.55916	3.83559	3.41091	3.11803	10.5046	0.562115	0.900041	0.00733962	0.642396							63
FBgn0004167	kst	3L	3337103	The gene karst is referred to in FlyBase by the symbol Dmel\kst (CG12008, FBgn0004167). It is a protein_coding_gene from Drosophila melanogaster. Its sequence location is 3L:3337103..3368133. It has the cytological map location 63D2. There is experimental evidence that it has the molecular function</span>: actin binding; microtubule binding. There is experimental evidence that it is involved in t…	FBtr0073071	13516	15	6.54448	6.83837	4.86358	10.5504	6.12312	6.07639	9.86502	10.8813	9.7056	10.2724	7.72305	7.17377	2.76496	3.22281	3.95174	2.93918	3.84477	6.13859	2.09571e-06	0.737064	4.41561e-13	1.79321							63
FBgn0004167	kst	3L	3337103	The gene karst is referred to in FlyBase by the symbol Dmel\kst (CG12008, FBgn0004167). It is a protein_coding_gene from Drosophila melanogaster. Its sequence location is 3L:3337103..3368133. It has the cytological map location 63D2. There is experimental evidence that it has the molecular function</span>: actin binding; microtubule binding. There is experimental evidence that it is involved in t…	FBtr0073072	13783	15	3.00468	6.40028	10.1219	9.80502	5.23347	10.0376	2.54621	8.91627	11.345	6.11472	6.69072	8.99306	7.96596	7.22123	10.9196	12.7399	14.6486	13.216	1	0.999932	6.78958e-11	0.668596							63
FBgn0004167	kst	3L	3337103	The gene karst is referred to in FlyBase by the symbol Dmel\kst (CG12008, FBgn0004167). It is a protein_coding_gene from Drosophila melanogaster. Its sequence location is 3L:3337103..3368133. It has the cytological map location 63D2. There is experimental evidence that it has the molecular function</span>: actin binding; microtubule binding. There is experimental evidence that it is involved in t…	FBtr0300017	13376	15	11.9575	9.55641	8.34934	6.05818	9.54973	6.70259	14.3225	10.6191	6.11292	11.4181	9.84776	6.72571	8.56969	8.40451	7.65427	7.39757	11.6918	2.44223	0.0920018	0.883609	1	1.13028							63
FBgn0004169	up	X	13496536	The gene upheld is referred to in FlyBase by the symbol Dmel\up (CG7107, FBgn0004169). It is a protein_coding_gene from Drosophila melanogaster. Its sequence location is X:13487610..13496536. It has the cytological map location 12A7. There is experimental evidence that it has the molecular function</span>: calcium ion binding. There is experimental evidence that it is involved in the biological p…	FBtr0100561	1453	8	323.452	360.188	331.827	430.458	363.624	304.46	158.932	0	245.813	264.172	0	230.467	268.924	248.901	420.553	429.291	406.441	433.859	3.96934e-146	2.35034	1	0.957445		Up					79
FBgn0004169	up	X	13496536	The gene upheld is referred to in FlyBase by the symbol Dmel\up (CG7107, FBgn0004169). It is a protein_coding_gene from Drosophila melanogaster. Its sequence location is X:13487610..13496536. It has the cytological map location 12A7. There is experimental evidence that it has the molecular function</span>: calcium ion binding. There is experimental evidence that it is involved in the biological p…	FBtr0301922	1519	11	225.063	192.494	188.532	212.791	248.795	240.615	170.496	72.973	181.343	125.994	79.4114	202.686	100.677	119.8	83.9505	118.987	102.594	126.987	3.08212e-33	1.57076	7.03856e-73	2.00352	Down						79
FBgn0004169	up	X	13496536	The gene upheld is referred to in FlyBase by the symbol Dmel\up (CG7107, FBgn0004169). It is a protein_coding_gene from Drosophila melanogaster. Its sequence location is X:13487610..13496536. It has the cytological map location 12A7. There is experimental evidence that it has the molecular function</span>: calcium ion binding. There is experimental evidence that it is involved in the biological p…	FBtr0100563	1519	10	152.571	205.851	168.98	216.301	213.464	202.051	130.006	58.3871	170.061	247.462	136.088	180.311	52.8783	65.7063	75.5422	46.6505	90.4357	81.5495	1.25874e-08	1.25686	1.02926e-122	2.80844	Down						79
FBgn0004169	up	X	13496536	The gene upheld is referred to in FlyBase by the symbol Dmel\up (CG7107, FBgn0004169). It is a protein_coding_gene from Drosophila melanogaster. Its sequence location is X:13487610..13496536. It has the cytological map location 12A7. There is experimental evidence that it has the molecular function</span>: calcium ion binding. There is experimental evidence that it is involved in the biological p…	FBtr0073852	1498	9	152.981	190.019	138.061	121.858	147.715	198.39	142.044	329.5	154.278	135.03	326.651	161.484	141.619	138.121	132.635	139.774	127.984	98.5906	1.0716e-12	0.759835	0.00487555	1.21869							79
FBgn0004169	up	X	13496536	The gene upheld is referred to in FlyBase by the symbol Dmel\up (CG7107, FBgn0004169). It is a protein_coding_gene from Drosophila melanogaster. Its sequence location is X:13487610..13496536. It has the cytological map location 12A7. There is experimental evidence that it has the molecular function</span>: calcium ion binding. There is experimental evidence that it is involved in the biological p…	FBtr0301919	1453	8	43.0124	55.2284	29.5461	0	0	75.8352	30.9081	262.016	45.8668	35.4601	264.874	59.8512	0	27.1178	0	0	26.5789	0	1.19766e-84	0.291897	6.21506e-26	3.79966							79
FBgn0004179	Csp	3L	22260361	The gene Cysteine string protein is referred to in FlyBase by the symbol Dmel\Csp (CG6395, FBgn0004179). It is a protein_coding_gene from Drosophila melanogaster. Its sequence location is 3L:22260361..22266846. It has the cytological map location 79D3. An electronic pipeline based on InterPro domains suggests that it has the molecular function</span>: heat shock protein binding; unfolded protein …	FBtr0078493	3140	5	95.8926	89.6708	98.6304	80.3571	83.8079	87.5743	112.202	92.0812	92.557	89.6901	103.582	102.825	89.521	88.3461	71.3172	65.2037	73.884	82.8094	0.0215723	0.903861	1	1.13767		Up					63	altexon
FBgn0004179	Csp	3L	22260361	The gene Cysteine string protein is referred to in FlyBase by the symbol Dmel\Csp (CG6395, FBgn0004179). It is a protein_coding_gene from Drosophila melanogaster. Its sequence location is 3L:22260361..22266846. It has the cytological map location 79D3. An electronic pipeline based on InterPro domains suggests that it has the molecular function</span>: heat shock protein binding; unfolded protein …	FBtr0078494	2597	7	0	12.6533	0	0	9.82446	9.36004	10.8572	19.7685	12.4311	12.6042	0	8.85268	12.3584	14.7604	16.8959	11.2903	16.5926	16.2496	4.56489e-06	0.498572	8.55048e-13	0.364983	Down						63	altexon
FBgn0004198	ct	X	7503181	The gene cut is referred to in FlyBase by the symbol Dmel\ct (CG11387, FBgn0004198). It is a protein_coding_gene from Drosophila melanogaster. Its sequence location is X:7503181..7570056. It has the cytological map location 7B4-7B6. It is reported to have molecular function</span>: specific RNA polymerase II transcription factor activity; DNA binding. There is experimental evidence for 12 unique …	FBtr0071069	2533	3	3.69481	4.65338	4.6539	4.30487	3.40832	3.38131	0	0	2.38398	0	0	3.1575	0	0	0	0	0	0	1.19855e-06	4.33195	2.06289e-14	Inf	Down		5primeCassette	3primeCassette	391	4620	36	altexon
FBgn0004198	ct	X	7503181	The gene cut is referred to in FlyBase by the symbol Dmel\ct (CG11387, FBgn0004198). It is a protein_coding_gene from Drosophila melanogaster. Its sequence location is X:7503181..7570056. It has the cytological map location 7B4-7B6. It is reported to have molecular function</span>: specific RNA polymerase II transcription factor activity; DNA binding. There is experimental evidence for 12 unique …	FBtr0071068	8202	7	19.536	17.814	15.9321	19.8165	12.8492	13.3974	14.1524	16.3353	11.5672	14.0244	17.7869	16.5748	10.9001	10.9703	12.599	9.71673	12.7893	13.7892	0.247901	1.09845	3.92942e-06	1.40388			5primeCassette	3primeCassette	391	4620	36	altexon
FBgn0004198	ct	X	7503181	The gene cut is referred to in FlyBase by the symbol Dmel\ct (CG11387, FBgn0004198). It is a protein_coding_gene from Drosophila melanogaster. Its sequence location is X:7503181..7570056. It has the cytological map location 7B4-7B6. It is reported to have molecular function</span>: specific RNA polymerase II transcription factor activity; DNA binding. There is experimental evidence for 12 unique …	FBtr0114613	8826	9	5.83155	8.87837	10.1681	6.07878	6.82142	8.0876	6.51152	5.36577	8.00147	5.72942	6.4291	6.56888	2.70477	2.38655	4.96283	6.83846	7.25452	3.94801	0.098599	1.18804	1.19911e-05	1.63252			5primeCassette	3primeCassette	391	4620	36	altexon
FBgn0004227	nonA	X	16255566	The gene no on or off transient A is referred to in FlyBase by the symbol Dmel\nonA (CG4211, FBgn0004227). It is a protein_coding_gene from Drosophila melanogaster. Its sequence location is X:16255566..16265580. It has the cytological map location 14B18-14C1. Based on sequence similarity, it is predicted to have molecular function</span>: poly-pyrimidine tract binding; mRNA binding. Based on sequ…	FBtr0074232	3785	5	14.1119	10.2521	14.7012	12.9844	10.8066	15.4642	14.2953	11.9774	9.86754	9.9533	15.2523	10.5637	10.3835	16.3449	9.44051	10.7692	9.43556	11.608	0.634975	1.08915	1	1.15208				3primeCassette		234		altexon
FBgn0004227	nonA	X	16255566	The gene no on or off transient A is referred to in FlyBase by the symbol Dmel\nonA (CG4211, FBgn0004227). It is a protein_coding_gene from Drosophila melanogaster. Its sequence location is X:16255566..16265580. It has the cytological map location 14B18-14C1. Based on sequence similarity, it is predicted to have molecular function</span>: poly-pyrimidine tract binding; mRNA binding. Based on sequ…	FBtr0074233	2394	5	14.1781	17.9535	15.924	18.2365	20.1566	18.6874	17.7153	18.0989	23.182	24.4424	22.854	25.0529	9.60062	5.03695	28.799	21.1449	17.9879	16.4723	0.0526823	0.800455	1	1.06153				3primeCassette		234		altexon
FBgn0004227	nonA	X	16255566	The gene no on or off transient A is referred to in FlyBase by the symbol Dmel\nonA (CG4211, FBgn0004227). It is a protein_coding_gene from Drosophila melanogaster. Its sequence location is X:16255566..16265580. It has the cytological map location 14B18-14C1. Based on sequence similarity, it is predicted to have molecular function</span>: poly-pyrimidine tract binding; mRNA binding. Based on sequ…	FBtr0100586	5046	4	18.8258	16.5975	18.0502	11.9291	12.5741	10.169	16.5406	14.3757	15.7986	15.1319	15.2618	16.8384	9.0717	7.59764	4.79904	5.81163	10.3519	7.45902	0.6346	0.938249	3.42233e-13	1.95484				3primeCassette		234		altexon
FBgn0004242	Syt1	2L	2799970	The gene Synaptotagmin 1 is referred to in FlyBase by the symbol Dmel\Syt1 (CG3139, FBgn0004242). It is a protein_coding_gene from Drosophila melanogaster. Its sequence location is 2L:2780741..2799970. It has the cytological map location 23A6-23B1. There is experimental evidence that it has the molecular function</span>: protein binding. There is experimental evidence that it is involved in the b…	FBtr0077728	3627	10	96.5111	41.826	71.2311	48.502	42.6817	36.7855	52.2051	27.7789	29.2164	24.3282	33.5244	37.2061	30.3633	28.2696	23.6002	20.0269	35.1416	30.4207	7.20828e-24	1.6525	5.99846e-43	2.01128	Down						351
FBgn0004242	Syt1	2L	2799970	The gene Synaptotagmin 1 is referred to in FlyBase by the symbol Dmel\Syt1 (CG3139, FBgn0004242). It is a protein_coding_gene from Drosophila melanogaster. Its sequence location is 2L:2780741..2799970. It has the cytological map location 23A6-23B1. There is experimental evidence that it has the molecular function</span>: protein binding. There is experimental evidence that it is involved in the b…	FBtr0077726	3984	11	91.0786	76.6376	88.5246	74.3147	120.433	96.2958	99.8094	58.6683	72.441	78.4094	51.6378	71.2568	56.1227	31.8887	69.0105	68.9154	61.8436	84.9244	1.90632e-11	1.26621	1.23005e-26	1.46841	Down						351
FBgn0004242	Syt1	2L	2799970	The gene Synaptotagmin 1 is referred to in FlyBase by the symbol Dmel\Syt1 (CG3139, FBgn0004242). It is a protein_coding_gene from Drosophila melanogaster. Its sequence location is 2L:2780741..2799970. It has the cytological map location 23A6-23B1. There is experimental evidence that it has the molecular function</span>: protein binding. There is experimental evidence that it is involved in the b…	FBtr0077727	3978	11	117.538	140.72	144.364	158.306	69.9914	94.6085	103.641	157.519	138.76	140.349	168.106	155.293	87.0384	113.929	78.2828	77.455	100.257	83.3614	2.57128e-10	0.840054	6.596e-21	1.34276							351
FBgn0004242	Syt1	2L	2799970	The gene Synaptotagmin 1 is referred to in FlyBase by the symbol Dmel\Syt1 (CG3139, FBgn0004242). It is a protein_coding_gene from Drosophila melanogaster. Its sequence location is 2L:2780741..2799970. It has the cytological map location 23A6-23B1. There is experimental evidence that it has the molecular function</span>: protein binding. There is experimental evidence that it is involved in the b…	FBtr0077729	3547	6	81.7228	45.4748	86.6943	45.9	28.2387	28.9158	87.5404	43.4569	34.7147	25.9921	56.5552	36.9177	15.2055	12.0764	6.56699	10.2562	12.1366	11.8858	0.090955	1.1114	3.74264e-133	4.65225							351
FBgn0004362	HmgD	2R	17600836	The gene High mobility group protein D is referred to in FlyBase by the symbol Dmel\HmgD (CG17950, FBgn0004362). It is a protein_coding_gene from Drosophila melanogaster. Its sequence location is 2R:17600836..17604230. It has the cytological map location 57F10. There is experimental evidence that it has the molecular function</span>: DNA bending activity; AT DNA binding. There is experimental evi…	FBtr0071709	1510	4	10.6795	7.1498	10.8779	7.26828	7.84092	7.08806	7.89994	6.00877	8.0191	8.53924	6.71519	9.26801	7.83125	7.18753	4.01945	4.58845	2.28516	2.28689	0.76892	1.09589	1	1.8052				358			207	altexon
FBgn0004362	HmgD	2R	17600836	The gene High mobility group protein D is referred to in FlyBase by the symbol Dmel\HmgD (CG17950, FBgn0004362). It is a protein_coding_gene from Drosophila melanogaster. Its sequence location is 2R:17600836..17604230. It has the cytological map location 57F10. There is experimental evidence that it has the molecular function</span>: DNA bending activity; AT DNA binding. There is experimental evi…	FBtr0301410	945	3	17.2566	21.5303	14.007	17.3451	18.1766	16.9337	17.2502	20.2524	20.2857	18.8888	18.2304	16.9243	13.0756	13.0214	28.0662	22.1311	18.933	22.8467	0.884117	0.94114	1	0.891384				358			207	altexon
FBgn0004366	rdgC	3L	20252967	The gene retinal degeneration C is referred to in FlyBase by the symbol Dmel\rdgC (CG6571, FBgn0004366). It is a protein_coding_gene from Drosophila melanogaster. Its sequence location is 3L:20252967..20258654. It has the cytological map location 77B1. There is experimental evidence that it has the molecular function</span>: calmodulin binding. There is experimental evidence that it is involved i…	FBtr0074832	3276	10	63.8153	47.9183	65.1246	53.3325	45.2714	47.1954	59.5405	51.0476	46.8227	49.3406	45.7795	51.5668	30.96	26.7169	17.292	20.1074	24.081	17.178	0.487976	1.06103	1.25043e-53	2.36665			5primeCassette	786	621			altexon
FBgn0004366	rdgC	3L	20252967	The gene retinal degeneration C is referred to in FlyBase by the symbol Dmel\rdgC (CG6571, FBgn0004366). It is a protein_coding_gene from Drosophila melanogaster. Its sequence location is 3L:20252967..20258654. It has the cytological map location 77B1. There is experimental evidence that it has the molecular function</span>: calmodulin binding. There is experimental evidence that it is involved i…	FBtr0074833	3212	12	19.9602	21.7547	26.169	22.7745	26.05	17.6205	23.6134	22.2682	21.9915	22.8478	22.7115	15.5602	12.489	14.1331	18.3066	14.8558	10.8097	22.1539	0.833478	1.04137	0.00917201	1.44832			5primeCassette	786	621			altexon
FBgn0004368	Ptp4E	X	4833165	The gene Protein tyrosine phosphatase 4E is referred to in FlyBase by the symbol Dmel\Ptp4E (CG6899, FBgn0004368). It is a protein_coding_gene from Drosophila melanogaster. Its sequence location is X:4833165..4849458. It has the cytological map location 4D7. Based on sequence similarity, it is predicted to have molecular function</span>: transmembrane receptor protein tyrosine phosphatase activit…	FBtr0070724	6073	12	3.83296	4.58895	3.34706	2.01346	6.49494	2.82352	1.30494	4.48112	7.97302	5.71438	8.5037	9.21769	6.94221	1.98918	0	5.85836	9.06036	12.2342	0.000156492	0.621078	0.4253	0.640193		Up		3primeCassette		455		altexon
FBgn0004368	Ptp4E	X	4833165	The gene Protein tyrosine phosphatase 4E is referred to in FlyBase by the symbol Dmel\Ptp4E (CG6899, FBgn0004368). It is a protein_coding_gene from Drosophila melanogaster. Its sequence location is X:4833165..4849458. It has the cytological map location 4D7. Based on sequence similarity, it is predicted to have molecular function</span>: transmembrane receptor protein tyrosine phosphatase activit…	FBtr0070725	5476	11	2.73214	1.39088	3.59701	1.61078	1.19718	2.33237	0.613948	0.553796	0	2.17579	2.76793	1.82549	4.35848	1.4547	1.25848	1.41254	1.80191	0	0.0865163	1.61986	1	1.25026				3primeCassette		455		altexon
FBgn0004368	Ptp4E	X	4833165	The gene Protein tyrosine phosphatase 4E is referred to in FlyBase by the symbol Dmel\Ptp4E (CG6899, FBgn0004368). It is a protein_coding_gene from Drosophila melanogaster. Its sequence location is X:4833165..4849458. It has the cytological map location 4D7. Based on sequence similarity, it is predicted to have molecular function</span>: transmembrane receptor protein tyrosine phosphatase activit…	FBtr0301793	6177	12	3.034	3.65284	3.46618	6.12683	1.07895	3.96274	5.21492	5.3771	2.28885	3.85484	1.31747	0	0	6.15212	9.7392	3.52456	0	0	0.476213	1.18104	1	1.09815				3primeCassette		455		altexon
FBgn0004369	Ptp99A	3R	25202987	The gene Protein tyrosine phosphatase 99A is referred to in FlyBase by the symbol Dmel\Ptp99A (CG11516, FBgn0004369). It is a protein_coding_gene from Drosophila melanogaster. Its sequence location is 3R:25202987..25312426. It has the cytological map location 99A7-99B1. Based on sequence similarity, it is predicted to have molecular function</span>: protein tyrosine phosphatase activity; transmem…	FBtr0085422	6224	13	12.8835	11.4033	14.2679	12.281	12.7649	9.77751	14.0814	11.0066	10.3771	4.93412	13.9959	11.2423	8.53141	8.64842	3.1765	2.58025	6.19278	6.78341	0.334453	1.11793	1.9655e-15	2.04323			5primeCassette		760		763	altexon
FBgn0004369	Ptp99A	3R	25202987	The gene Protein tyrosine phosphatase 99A is referred to in FlyBase by the symbol Dmel\Ptp99A (CG11516, FBgn0004369). It is a protein_coding_gene from Drosophila melanogaster. Its sequence location is 3R:25202987..25312426. It has the cytological map location 99A7-99B1. Based on sequence similarity, it is predicted to have molecular function</span>: protein tyrosine phosphatase activity; transmem…	FBtr0303148	7490	19	13.0031	10.903	10.7774	9.19795	10.0415	9.68254	12.1629	11.5677	10.9141	13.7706	12.0404	13.2124	7.99156	7.3598	9.94615	7.39628	9.81922	11.0369	0.0956611	0.863407	1	1.18778			5primeCassette		760		763	altexon
FBgn0004369	Ptp99A	3R	25202987	The gene Protein tyrosine phosphatase 99A is referred to in FlyBase by the symbol Dmel\Ptp99A (CG11516, FBgn0004369). It is a protein_coding_gene from Drosophila melanogaster. Its sequence location is 3R:25202987..25312426. It has the cytological map location 99A7-99B1. Based on sequence similarity, it is predicted to have molecular function</span>: protein tyrosine phosphatase activity; transmem…	FBtr0303454	4984	7	9.11564	8.85055	12.0826	10.9377	5.85693	11.1061	10.6416	10.1055	10.1221	6.96122	8.53998	8.22299	7.55533	8.25975	6.84919	5.72327	9.5861	2.4456	0.735632	1.06147	0.969029	1.43371			5primeCassette		760		763	altexon
FBgn0004370	Ptp10D	X	11516061	The gene Protein tyrosine phosphatase 10D is referred to in FlyBase by the symbol Dmel\Ptp10D (CG1817, FBgn0004370). It is a protein_coding_gene from Drosophila melanogaster. Its sequence location is X:11516061..11571371. It has the cytological map location 10D1-10D4. There is experimental evidence that it has the molecular function</span>: phosphoprotein phosphatase activity; protein tyrosine ph…	FBtr0073522	7295	13	0	0	0.600532	0	0	0	0.903231	0.829751	1.24523	2.58679	1.38871	0.822091	0.82798	1.19976	2.0434	1.90321	3.3649	2.09389	5.45032e-10	0.0786031	1.96293e-15	0.0534589	Down			1085			1296	altexon
FBgn0004370	Ptp10D	X	11516061	The gene Protein tyrosine phosphatase 10D is referred to in FlyBase by the symbol Dmel\Ptp10D (CG1817, FBgn0004370). It is a protein_coding_gene from Drosophila melanogaster. Its sequence location is X:11516061..11571371. It has the cytological map location 10D1-10D4. There is experimental evidence that it has the molecular function</span>: phosphoprotein phosphatase activity; protein tyrosine ph…	FBtr0073524	8545	14	7.07797	7.79106	6.95106	7.66057	6.91415	5.87203	7.4971	7.89959	9.21066	9.51718	8.18251	8.77358	6.25526	4.94776	2.75316	1.27364	0	3.89756	0.0524735	0.827453	5.84173e-14	2.20976				1085			1296	altexon
FBgn0004370	Ptp10D	X	11516061	The gene Protein tyrosine phosphatase 10D is referred to in FlyBase by the symbol Dmel\Ptp10D (CG1817, FBgn0004370). It is a protein_coding_gene from Drosophila melanogaster. Its sequence location is X:11516061..11571371. It has the cytological map location 10D1-10D4. There is experimental evidence that it has the molecular function</span>: phosphoprotein phosphatase activity; protein tyrosine ph…	FBtr0273235	7256	12	9.27139	8.29241	9.45732	5.89385	6.67356	8.66129	11.6207	10.411	7.23308	5.73746	7.54217	7.43911	7.03293	8.38233	5.77125	5.23707	8.79988	5.03983	0.830045	0.965314	1	1.19836				1085			1296	altexon
FBgn0004373	fwd	3L	319880	The gene four wheel drive is referred to in FlyBase by the symbol Dmel\fwd (CG7004, FBgn0004373). It is a protein_coding_gene from Drosophila melanogaster. Its sequence location is 3L:306207..319880. It has the cytological map location 61C1. Based on sequence similarity, it is predicted to have molecular function</span>: 1-phosphatidylinositol 4-kinase activity. There is experimental evidence tha…	FBtr0072515	5601	12	2.31486	0	3.7781	3.49781	5.31892	3.04469	0	4.49352	2.52362	2.65488	4.15667	4.1049	4.31762	1.2119	7.45228	3.22828	5.30898	3.01445	0.907338	1.00095	1	0.733049								altexon
FBgn0004373	fwd	3L	319880	The gene four wheel drive is referred to in FlyBase by the symbol Dmel\fwd (CG7004, FBgn0004373). It is a protein_coding_gene from Drosophila melanogaster. Its sequence location is 3L:306207..319880. It has the cytological map location 61C1. Based on sequence similarity, it is predicted to have molecular function</span>: 1-phosphatidylinositol 4-kinase activity. There is experimental evidence tha…	FBtr0072516	6357	12	9.48206	8.95141	7.67038	6.37759	9.78074	6.22046	10.9057	9.66708	9.2076	9.51547	9.24568	9.9064	7.44029	10.6867	7.69039	7.76777	9.30864	9.74286	0.0862397	0.829501	1	0.92108								altexon
FBgn0004373	fwd	3L	319880	The gene four wheel drive is referred to in FlyBase by the symbol Dmel\fwd (CG7004, FBgn0004373). It is a protein_coding_gene from Drosophila melanogaster. Its sequence location is 3L:306207..319880. It has the cytological map location 61C1. Based on sequence similarity, it is predicted to have molecular function</span>: 1-phosphatidylinositol 4-kinase activity. There is experimental evidence tha…	FBtr0072517	4434	11	15.4845	17.9192	15.8027	18.6872	11.179	16.1036	22.2086	18.4026	17.7511	16.1019	13.0313	15.1044	14.9804	14.1101	4.62742	8.75751	11.7171	16.6519	0.602738	0.927645	0.802911	1.34345								altexon
FBgn0004391	shtd	X	15356368	The gene shattered is referred to in FlyBase by the symbol Dmel\shtd (CG9198, FBgn0004391). It is a protein_coding_gene from Drosophila melanogaster. Its sequence location is X:15349572..15356368. It has the cytological map location 13C3-13C4. Its molecular function is unknown. The biological processes in which it is involved are not known. 7 alleles are reported. The phenotypes of these alleles …	FBtr0074077	6380	8	1.43791	1.01322	0.941441	0.863591	1.17638	1.00473	1.19799	1.73631	1.89672	1.7104	1.11337	1.09669	2.2585	2.25065	1.92367	1.90837	1.53459	0.956847	0.424596	0.735563	1	0.594248			5primeCassette		1048			altexon
FBgn0004391	shtd	X	15356368	The gene shattered is referred to in FlyBase by the symbol Dmel\shtd (CG9198, FBgn0004391). It is a protein_coding_gene from Drosophila melanogaster. Its sequence location is X:15349572..15356368. It has the cytological map location 13C3-13C4. Its molecular function is unknown. The biological processes in which it is involved are not known. 7 alleles are reported. The phenotypes of these alleles …	FBtr0074078	1785	3	1.34282	2.39473	1.99454	1.84037	1.81001	1.79612	2.39631	1.13001	0	2.22492	1.13749	1.68003	2.04594	1.51116	2.00741	0	0	1.51916	0.679534	1.30414	1	1.57808			5primeCassette		1048			altexon
FBgn0004399	psq	2R	6445409	The gene pipsqueak is referred to in FlyBase by the symbol Dmel\psq (CG2368, FBgn0004399). It is a protein_coding_gene from Drosophila melanogaster. Its sequence location is 2R:6445409..6503753. It has the cytological map location 47A13-47B1. It is reported to have molecular function</span>: DNA binding. There is experimental evidence that it is involved in the biological process</span>: olfactor…	FBtr0088276	5297	11	12.3402	0	11.2726	0	13.6856	3.45638	17.1293	17.6809	15.6162	11.9824	3.26287	1.69805	0	0	1.29028	0	0.980609	10.5116	2.00766e-07	0.606436	1.88137e-14	3.1962			5primeCassette		630			altexon
FBgn0004399	psq	2R	6445409	The gene pipsqueak is referred to in FlyBase by the symbol Dmel\psq (CG2368, FBgn0004399). It is a protein_coding_gene from Drosophila melanogaster. Its sequence location is 2R:6445409..6503753. It has the cytological map location 47A13-47B1. It is reported to have molecular function</span>: DNA binding. There is experimental evidence that it is involved in the biological process</span>: olfactor…	FBtr0088278	4717	8	7.95773	19.7222	8.86642	20.6969	5.28959	3.44668	7.16769	7.05164	5.78205	7.14381	18.672	18.4371	13.9492	0	15.3699	0.985069	13.3856	7.96996	0.857467	1.02685	1	1.2772			5primeCassette		630			altexon
FBgn0004401	Pep	3L	17638131	The gene Protein on ecdysone puffs is referred to in FlyBase by the symbol Dmel\Pep (CG6143, FBgn0004401). It is a protein_coding_gene from Drosophila melanogaster. Its sequence location is 3L:17631217..17638131. It has the cytological map location 74E4. There is experimental evidence that it has the molecular function</span>: single-stranded RNA binding; single-stranded DNA binding; DNA binding.…	FBtr0075200	2672	4	7.92716	10.8594	14.5163	7.01456	12.4348	11.5575	17.0624	16.5913	15.8652	22.6445	19.3381	18.331	27.1528	20.2963	18.5799	26.3488	30.587	25.1655	9.31858e-07	0.585525	3.48063e-17	0.434143	Down						101
FBgn0004401	Pep	3L	17638131	The gene Protein on ecdysone puffs is referred to in FlyBase by the symbol Dmel\Pep (CG6143, FBgn0004401). It is a protein_coding_gene from Drosophila melanogaster. Its sequence location is 3L:17631217..17638131. It has the cytological map location 74E4. There is experimental evidence that it has the molecular function</span>: single-stranded RNA binding; single-stranded DNA binding; DNA binding.…	FBtr0075198	2442	3	46.1973	50.5847	31.3181	54.0477	41.8037	51.9068	34.7186	47.4427	44.6316	46.699	50.2048	66.7226	21.5399	21.0902	41.7828	30.9821	24.9101	27.5239	0.625461	0.949862	6.3202e-12	1.64369							101
FBgn0004401	Pep	3L	17638131	The gene Protein on ecdysone puffs is referred to in FlyBase by the symbol Dmel\Pep (CG6143, FBgn0004401). It is a protein_coding_gene from Drosophila melanogaster. Its sequence location is 3L:17631217..17638131. It has the cytological map location 74E4. There is experimental evidence that it has the molecular function</span>: single-stranded RNA binding; single-stranded DNA binding; DNA binding.…	FBtr0075199	2773	5	9.20901	8.14844	10.6214	6.34756	9.28521	8.08078	9.70506	5.08911	9.81738	5.71982	9.12596	0	0	2.37838	0	0	0	0	0.159784	1.31008	3.37668e-30	21.7343							101
FBgn0004435	Galpha49B	2R	8500246	The gene G protein Î±49B is referred to in FlyBase by the symbol Dmel\GÎ±49B (CG17759, FBgn0004435). It is a protein_coding_gene from Drosophila melanogaster. Its sequence location is 2R:8500246..8507806. It has the cytological map location 49B8-49B9. There is experimental evidence that it has the molecular function</span>: GTPase activity. There is experimental evidence that it is involved in th…	FBtr0087836	1676	8	52.5518	29.5986	43.8961	42.9958	49.9184	35.029	87.733	54.6997	49.9786	46.1446	42.3352	52.485	37.3955	43.1994	38.1616	33.1201	24.9909	34.7555	0.000560068	0.761872	1	1.2002		Up	12					altexon
FBgn0004435	Galpha49B	2R	8500246	The gene G protein Î±49B is referred to in FlyBase by the symbol Dmel\GÎ±49B (CG17759, FBgn0004435). It is a protein_coding_gene from Drosophila melanogaster. Its sequence location is 2R:8500246..8507806. It has the cytological map location 49B8-49B9. There is experimental evidence that it has the molecular function</span>: GTPase activity. There is experimental evidence that it is involved in th…	FBtr0087829	3530	10	23.1592	21.9707	38.897	22.0242	39.1964	40.1064	47.539	43.0895	22.0197	35.1156	27.563	36.2462	29.7053	31.3874	19.0225	17.1283	28.9757	22.5783	0.0796478	0.876074	1	1.24568			12					altexon
FBgn0004435	Galpha49B	2R	8500246	The gene G protein Î±49B is referred to in FlyBase by the symbol Dmel\GÎ±49B (CG17759, FBgn0004435). It is a protein_coding_gene from Drosophila melanogaster. Its sequence location is 2R:8500246..8507806. It has the cytological map location 49B8-49B9. There is experimental evidence that it has the molecular function</span>: GTPase activity. There is experimental evidence that it is involved in th…	FBtr0087832	1611	9	444.694	453.613	459.844	410.782	433.315	482.242	489.297	493.387	419.056	419.195	432.098	430.617	361.081	352.028	313.968	312.617	308.63	328.308	0.88565	1.00031	1.04138e-35	1.35811			12					altexon
FBgn0004449	Ten-m	3L	22400987	The gene Tenascin major is referred to in FlyBase by the symbol Dmel\Ten-m (CG5723, FBgn0004449). It is a protein_coding_gene from Drosophila melanogaster. Its sequence location is 3L:22286132..22400987. It has the cytological map location 79D4-79E3. Its molecular function is unknown. There is experimental evidence that it is involved in the biological process</span>: regulation of cell shape; R7…	FBtr0078509	11447	9	32.2975	30.1364	34.3086	28.6202	26.4637	28.1212	32.2044	29.9227	30.8541	29.1078	30.6268	30.2142	21.4064	21.642	24.7726	21.6087	27.9554	29.3852	0.828033	0.983696	9.4129e-06	1.22605							798
FBgn0004449	Ten-m	3L	22400987	The gene Tenascin major is referred to in FlyBase by the symbol Dmel\Ten-m (CG5723, FBgn0004449). It is a protein_coding_gene from Drosophila melanogaster. Its sequence location is 3L:22286132..22400987. It has the cytological map location 79D4-79E3. Its molecular function is unknown. There is experimental evidence that it is involved in the biological process</span>: regulation of cell shape; R7…	FBtr0112842	12245	10	4.23598	2.20421	2.91176	2.76809	2.80899	2.8737	3.08683	1.72867	1.73178	2.8353	2.56471	2.20409	4.48196	3.72328	1.61294	3.99013	2.40065	2.84877	0.126337	1.25802	1	0.934148							798
FBgn0004509	Fur1	3R	21298778	The gene Furin 1 is referred to in FlyBase by the symbol Dmel\Fur1 (CG10772, FBgn0004509). It is a protein_coding_gene from Drosophila melanogaster. Its sequence location is 3R:21173090..21298778. It has the cytological map location 96D2-96E1. There is experimental evidence that it has the molecular function</span>: serine-type endopeptidase activity. It is reported to be involved in the biologic…	FBtr0089982	4276	12	4.34978	5.25853	3.90632	5.08774	4.02379	2.76626	4.32007	4.00653	4.24901	5.1029	5.68389	4.6754	3.50063	5.61671	5.08787	8.81574	5.43136	8.01113	0.666469	0.905649	1	0.69638							1131
FBgn0004509	Fur1	3R	21298778	The gene Furin 1 is referred to in FlyBase by the symbol Dmel\Fur1 (CG10772, FBgn0004509). It is a protein_coding_gene from Drosophila melanogaster. Its sequence location is 3R:21173090..21298778. It has the cytological map location 96D2-96E1. There is experimental evidence that it has the molecular function</span>: serine-type endopeptidase activity. It is reported to be involved in the biologic…	FBtr0089983	4808	12	11.8266	11.3923	11.1023	10.8987	10.5004	8.00424	10.1736	12.3624	13.4313	12.788	11.5925	14.1376	7.23147	9.65842	8.7361	8.85175	7.99958	9.71141	0.188159	0.855529	1	1.22104							1131
FBgn0004509	Fur1	3R	21298778	The gene Furin 1 is referred to in FlyBase by the symbol Dmel\Fur1 (CG10772, FBgn0004509). It is a protein_coding_gene from Drosophila melanogaster. Its sequence location is 3R:21173090..21298778. It has the cytological map location 96D2-96E1. There is experimental evidence that it has the molecular function</span>: serine-type endopeptidase activity. It is reported to be involved in the biologic…	FBtr0089984	3677	11	5.75664	6.16134	9.6115	7.13827	6.44476	10.6815	9.9437	10.4029	6.31164	2.69103	4.68893	2.17451	9.34622	4.07737	8.66255	4.68727	0	7.85636	0.175022	1.26459	1	1.32239							1131
FBgn0004516	Gad1	3L	4088744	The gene Glutamic acid decarboxylase 1 is referred to in FlyBase by the symbol Dmel\Gad1 (CG14994, FBgn0004516). It is a protein_coding_gene from Drosophila melanogaster. Its sequence location is 3L:4074069..4088744. It has the cytological map location 64A5. There is experimental evidence that it has the molecular function</span>: glutamate decarboxylase activity. There is experimental evidence t…	FBtr0073277	3143	9	35.4723	33.4989	33.5936	35.4081	26.3439	25.8042	32.8055	30.1336	42.0565	37.5465	34.4981	46.7523	39.9415	35.2154	22.1845	32.0633	32.5113	23.0336	0.0230258	0.849542	1	1.02796		Up					101
FBgn0004516	Gad1	3L	4088744	The gene Glutamic acid decarboxylase 1 is referred to in FlyBase by the symbol Dmel\Gad1 (CG14994, FBgn0004516). It is a protein_coding_gene from Drosophila melanogaster. Its sequence location is 3L:4074069..4088744. It has the cytological map location 64A5. There is experimental evidence that it has the molecular function</span>: glutamate decarboxylase activity. There is experimental evidence t…	FBtr0073276	3042	8	241.561	228.561	231.02	206.051	201.246	203.568	257.015	232.484	259.409	256.882	287.783	263.866	172.078	176.75	170.036	161.565	161.982	167.974	2.44926e-13	0.842413	1.65434e-23	1.29852							101
FBgn0004551	Ca-P60A	2R	19823408	The gene Calcium ATPase at 60A is referred to in FlyBase by the symbol Dmel\Ca-P60A (CG3725, FBgn0004551). It is a protein_coding_gene from Drosophila melanogaster. Its sequence location is 2R:19814479..19823408. It has the cytological map location 60A11-60A12. There is experimental evidence that it has the molecular function</span>: protein binding. There is experimental evidence that it is invo…	FBtr0072215	4084	9	494.015	481.272	489.801	461.99	396.032	355.199	406.233	378.893	428.449	392.88	391.259	375.952	295.509	303.424	82.5728	92.5712	155.509	167.461	5.31145e-15	1.12834	0	2.44138	Down		5primeCassette	3primeCassette	61	226		altexon
FBgn0004551	Ca-P60A	2R	19823408	The gene Calcium ATPase at 60A is referred to in FlyBase by the symbol Dmel\Ca-P60A (CG3725, FBgn0004551). It is a protein_coding_gene from Drosophila melanogaster. Its sequence location is 2R:19814479..19823408. It has the cytological map location 60A11-60A12. There is experimental evidence that it has the molecular function</span>: protein binding. There is experimental evidence that it is invo…	FBtr0072212	3324	9	168.681	226.265	176.831	243.322	144.786	150.731	191.88	254.886	292.953	336.532	209.12	242.382	384.103	389.173	366.199	370.69	530.832	479.023	3.8182e-45	0.726961	0	0.440717	Down		5primeCassette	3primeCassette	61	226		altexon
FBgn0004551	Ca-P60A	2R	19823408	The gene Calcium ATPase at 60A is referred to in FlyBase by the symbol Dmel\Ca-P60A (CG3725, FBgn0004551). It is a protein_coding_gene from Drosophila melanogaster. Its sequence location is 2R:19814479..19823408. It has the cytological map location 60A11-60A12. There is experimental evidence that it has the molecular function</span>: protein binding. There is experimental evidence that it is invo…	FBtr0072211	3268	9	0.154281	0	0.17616	34.2788	0	28.4516	0	34.8327	42.9127	46.7416	32.5552	34.564	80.7315	78.5251	97.2328	85.806	108.625	101.802	1.9845e-45	0.329679	0	0.114352	Down		5primeCassette	3primeCassette	61	226		altexon
FBgn0004551	Ca-P60A	2R	19823408	The gene Calcium ATPase at 60A is referred to in FlyBase by the symbol Dmel\Ca-P60A (CG3725, FBgn0004551). It is a protein_coding_gene from Drosophila melanogaster. Its sequence location is 2R:19814479..19823408. It has the cytological map location 60A11-60A12. There is experimental evidence that it has the molecular function</span>: protein binding. There is experimental evidence that it is invo…	FBtr0072216	5133	9	82.2023	70.7694	85.0565	72.1141	62.3664	61.2699	87.8382	72.0282	68.0213	58.1492	65.7355	63.68	55.129	51.2681	34.5604	31.9091	45.0342	51.373	0.406732	1.04411	6.58116e-41	1.61092			5primeCassette	3primeCassette	61	226		altexon
FBgn0004572	5-HT1B	2R	14920128	The gene Serotonin receptor 1B is referred to in FlyBase by the symbol Dmel\5-HT1B (CG15113, FBgn0004572). It is a protein_coding_gene from Drosophila melanogaster. Its sequence location is 2R:14909830..14920128. It has the cytological map location 56B1. Based on sequence similarity, it is predicted to have molecular function</span>: G-protein coupled amine receptor activity; G-protein coupled se…	FBtr0086599	4007	9	1.55529	7.18593	3.31673	4.89694	4.29344	5.56756	4.09658	7.7911	6.54703	5.44324	4.80857	7.98302	4.68218	4.43599	4.34935	5.43526	5.14835	5.15114	0.0875919	0.731285	1	0.918281							345
FBgn0004572	5-HT1B	2R	14920128	The gene Serotonin receptor 1B is referred to in FlyBase by the symbol Dmel\5-HT1B (CG15113, FBgn0004572). It is a protein_coding_gene from Drosophila melanogaster. Its sequence location is 2R:14909830..14920128. It has the cytological map location 56B1. Based on sequence similarity, it is predicted to have molecular function</span>: G-protein coupled amine receptor activity; G-protein coupled se…	FBtr0300482	3662	8	9.91083	1.81042	5.47525	4.18817	4.40581	2.36564	6.46705	3.30362	3.30968	4.33234	5.8057	3.54846	1.00845	1.5264	0	0	0	0	0.906414	1.0519	1.71355e-16	11.1076							345
FBgn0004587	B52	3R	9487022	The gene B52 is referred to in FlyBase by the symbol Dmel\B52 (CG10851, FBgn0004587). It is a protein_coding_gene from Drosophila melanogaster. Its sequence location is 3R:9487022..9492613. It has the cytological map location 87F7. There is experimental evidence that it has the molecular function</span>: protein binding. There is experimental evidence that it is involved in the biological process…	FBtr0082803	3056	10	19.7392	12.3588	18.9996	20.3301	20.3527	12.5976	17.0865	22.0876	24.104	25.9627	24.5334	23.5509	13.6885	18.3672	23.8474	20.7709	16.3801	21.444	0.00271308	0.76008	1	0.911613		Up						altexon
FBgn0004587	B52	3R	9487022	The gene B52 is referred to in FlyBase by the symbol Dmel\B52 (CG10851, FBgn0004587). It is a protein_coding_gene from Drosophila melanogaster. Its sequence location is 3R:9487022..9492613. It has the cytological map location 87F7. There is experimental evidence that it has the molecular function</span>: protein binding. There is experimental evidence that it is involved in the biological process…	FBtr0082802	1654	9	13.4956	22.0245	14.4786	18.472	15.6154	21.2164	21.6491	26.7939	17.7006	19.1809	21.444	27.1963	18.9451	12.8199	28.3149	21.075	15.0991	12.8974	0.107141	0.786046	1	0.964738								altexon
FBgn0004587	B52	3R	9487022	The gene B52 is referred to in FlyBase by the symbol Dmel\B52 (CG10851, FBgn0004587). It is a protein_coding_gene from Drosophila melanogaster. Its sequence location is 3R:9487022..9492613. It has the cytological map location 87F7. There is experimental evidence that it has the molecular function</span>: protein binding. There is experimental evidence that it is involved in the biological process…	FBtr0082804	3953	7	9.28513	4.64472	0	10.1264	4.90879	6.46422	6.32751	3.57308	4.09006	14.0612	4.62089	11.1267	18.4863	9.45283	15.3831	8.97288	0	10.66	0.251402	0.811684	0.000277287	0.564708								altexon
FBgn0004587	B52	3R	9487022	The gene B52 is referred to in FlyBase by the symbol Dmel\B52 (CG10851, FBgn0004587). It is a protein_coding_gene from Drosophila melanogaster. Its sequence location is 3R:9487022..9492613. It has the cytological map location 87F7. There is experimental evidence that it has the molecular function</span>: protein binding. There is experimental evidence that it is involved in the biological process…	FBtr0300588	3977	8	27.7748	30.2474	35.107	22.8202	22.172	24.6682	28.355	26.3454	36.0246	22.6876	34.6428	19.102	8.25846	13.2313	6.27544	10.88	25.6706	12.6181	0.857698	0.97387	6.88241e-25	2.11597								altexon
FBgn0004595	pros	3R	7197709	The gene prospero is referred to in FlyBase by the symbol Dmel\pros (CG17228, FBgn0004595). It is a protein_coding_gene from Drosophila melanogaster. Its sequence location is 3R:7197709..7219326. It has the cytological map location 86E2-86E4. There is experimental evidence that it has the molecular function</span>: transcription factor activity; specific transcriptional repressor activity; DNA bi…	FBtr0273197	6735	5	8.51334	10.5411	10.0808	10.7106	13.2238	17.2098	10.1285	13.308	7.942	4.11834	10.6783	6.08505	5.46419	3.14605	5.47857	2.92293	7.51385	3.16519	0.000392092	1.3448	1.88171e-26	2.53801	Down							altexon
FBgn0004595	pros	3R	7197709	The gene prospero is referred to in FlyBase by the symbol Dmel\pros (CG17228, FBgn0004595). It is a protein_coding_gene from Drosophila melanogaster. Its sequence location is 3R:7197709..7219326. It has the cytological map location 86E2-86E4. There is experimental evidence that it has the molecular function</span>: transcription factor activity; specific transcriptional repressor activity; DNA bi…	FBtr0273195	7218	4	10.8467	18.8852	13.6728	19.3307	15.471	11.3877	9.95271	14.3769	17.4749	19.2361	15.5829	21.7427	4.14805	5.87178	17.7757	19.9605	12.0404	12.0468	0.289552	0.910822	1	1.24708								altexon
FBgn0004595	pros	3R	7197709	The gene prospero is referred to in FlyBase by the symbol Dmel\pros (CG17228, FBgn0004595). It is a protein_coding_gene from Drosophila melanogaster. Its sequence location is 3R:7197709..7219326. It has the cytological map location 86E2-86E4. There is experimental evidence that it has the molecular function</span>: transcription factor activity; specific transcriptional repressor activity; DNA bi…	FBtr0273196	6822	5	12.9587	4.90433	7.46561	3.08673	5.52404	6.7189	9.50215	3.69507	2.81532	3.77587	11.8712	9.37784	2.06745	2.4597	4.6573	6.86775	0	4.22567	0.876609	0.99076	2.29188e-07	2.00506								altexon
FBgn0004598	Fur2	X	16267121	The gene Furin 2 is referred to in FlyBase by the symbol Dmel\Fur2 (CG18734, FBgn0004598). It is a protein_coding_gene from Drosophila melanogaster. Its sequence location is X:16267121..16275816. It has the cytological map location 14C1-14C2. There is experimental evidence that it has the molecular function</span>: serine-type endopeptidase activity. It is reported to be involved in the biologica…	FBtr0074264	5584	16	3.52932	3.46037	2.99003	6.17928	0	3.05736	8.11521	5.05254	3.61781	7.28384	2.72874	7.33962	4.8389	4.16435	0	0	6.66443	6.50203	4.25955e-05	0.563808	1	0.868173		Up	17	238				altexon
FBgn0004598	Fur2	X	16267121	The gene Furin 2 is referred to in FlyBase by the symbol Dmel\Fur2 (CG18734, FBgn0004598). It is a protein_coding_gene from Drosophila melanogaster. Its sequence location is X:16267121..16275816. It has the cytological map location 14C1-14C2. There is experimental evidence that it has the molecular function</span>: serine-type endopeptidase activity. It is reported to be involved in the biologica…	FBtr0074267	5756	16	9.92208	10.8309	9.32014	10.4401	12.1174	12.9453	10.8702	7.00099	8.58808	4.99345	6.33894	4.51507	5.68342	3.10151	0	3.17554	2.63641	3.1188	2.86528e-06	1.55001	9.65121e-35	3.70158	Down		17	238				altexon
FBgn0004598	Fur2	X	16267121	The gene Furin 2 is referred to in FlyBase by the symbol Dmel\Fur2 (CG18734, FBgn0004598). It is a protein_coding_gene from Drosophila melanogaster. Its sequence location is X:16267121..16275816. It has the cytological map location 14C1-14C2. There is experimental evidence that it has the molecular function</span>: serine-type endopeptidase activity. It is reported to be involved in the biologica…	FBtr0074262	5548	16	5.15087	7.08012	6.65782	0	0	0	0	6.1743	15.0805	6.25561	6.39254	4.68438	16.6054	21.5773	23.4188	17.8514	4.42802	18.9205	4.29113e-08	0.49137	3.39911e-73	0.184672	Down		17	238				altexon
FBgn0004611	Plc21C	2L	305941	The gene Phospholipase C at 21C is referred to in FlyBase by the symbol Dmel\Plc21C (CG4574, FBgn0004611). It is a protein_coding_gene from Drosophila melanogaster. Its sequence location is 2L:305941..346549. It has the cytological map location 21B8-21C1. Based on sequence similarity, it is predicted to have molecular function</span>: phosphoinositide phospholipase C activity. There is experiment…	FBtr0078048	5731	17	19.8484	21.1631	16.5829	15.068	17.2392	12.2999	14.7947	20.567	26.0562	24.2271	20.1563	19.3606	15.7389	15.9949	16.7722	19.0889	24.2728	24.2856	0.00336762	0.816555	1	0.879884		Up	5primeCassette		449			altexon
FBgn0004611	Plc21C	2L	305941	The gene Phospholipase C at 21C is referred to in FlyBase by the symbol Dmel\Plc21C (CG4574, FBgn0004611). It is a protein_coding_gene from Drosophila melanogaster. Its sequence location is 2L:305941..346549. It has the cytological map location 21B8-21C1. Based on sequence similarity, it is predicted to have molecular function</span>: phosphoinositide phospholipase C activity. There is experiment…	FBtr0078049	5771	17	12.495	13.4006	10.5324	12.1134	14.1294	11.8244	15.1933	14.1384	16.2578	13.2322	7.90717	7.27466	11.681	10.5396	0	9.80764	10.1174	8.54417	0.878038	1.00665	0.00579474	1.46963			5primeCassette		449			altexon
FBgn0004618	gl	3R	14198460	The gene glass is referred to in FlyBase by the symbol Dmel\gl (CG7672, FBgn0004618). It is a protein_coding_gene from Drosophila melanogaster. Its sequence location is 3R:14193649..14198460. It has the cytological map location 91A3. Based on sequence similarity, it is predicted to have molecular function</span>: specific RNA polymerase II transcription factor activity. There is experimental evid…	FBtr0083584	3003	5	16.5979	14.3173	10.7806	15.2606	15.0141	14.1995	12.6577	14.4249	14.7844	15.192	13.1611	13.3147	11.628	10.3733	12.8629	12.4665	9.20973	10.1277	0.894599	1.03155	1	1.29252								altexon
FBgn0004618	gl	3R	14198460	The gene glass is referred to in FlyBase by the symbol Dmel\gl (CG7672, FBgn0004618). It is a protein_coding_gene from Drosophila melanogaster. Its sequence location is 3R:14193649..14198460. It has the cytological map location 91A3. Based on sequence similarity, it is predicted to have molecular function</span>: specific RNA polymerase II transcription factor activity. There is experimental evid…	FBtr0083585	3399	4	0	1.90978	5.69287	1.62984	2.21669	2.50621	2.86687	2.66761	2.08009	2.04042	2.9798	3.23503	0	1.28766	1.52787	1.51436	3.49858	3.2234	0.840507	0.883351	1	1.26844								altexon
FBgn0004624	CaMKII	4	1074329	The gene Calcium/calmodulin-dependent protein kinase II is referred to in FlyBase by the symbol Dmel\CaMKII (CG18069, FBgn0004624). It is a protein_coding_gene from Drosophila melanogaster. Its sequence location is 4:1056643..1074329. It has the cytological map location 102F6-102F7. There is experimental evidence that it has the molecular function</span>: protein serine/threonine kinase activity;…	FBtr0100146	3150	16	93.2581	55.9996	116.844	64.5032	56.6396	43.3794	88.2515	58.5218	41.6493	30.214	41.8219	28.5596	15.4024	11.3059	5.99167	8.46573	5.87117	25.024	1.39979e-17	1.48996	4.68454e-194	5.97585	Down		5primeCassette	1138	206		26	altexon
FBgn0004624	CaMKII	4	1074329	The gene Calcium/calmodulin-dependent protein kinase II is referred to in FlyBase by the symbol Dmel\CaMKII (CG18069, FBgn0004624). It is a protein_coding_gene from Drosophila melanogaster. Its sequence location is 4:1056643..1074329. It has the cytological map location 102F6-102F7. There is experimental evidence that it has the molecular function</span>: protein serine/threonine kinase activity;…	FBtr0100148	3108	15	87.7885	37.3756	68.8172	37.6288	12.216	18.6111	45.9334	28.5256	34.0888	16.263	36.8323	21.5484	36.4407	18.0112	16.2397	24.6085	27.1444	16.0739	1.21524e-08	1.43258	1.0653e-22	1.8946	Down		5primeCassette	1138	206		26	altexon
FBgn0004624	CaMKII	4	1074329	The gene Calcium/calmodulin-dependent protein kinase II is referred to in FlyBase by the symbol Dmel\CaMKII (CG18069, FBgn0004624). It is a protein_coding_gene from Drosophila melanogaster. Its sequence location is 4:1056643..1074329. It has the cytological map location 102F6-102F7. There is experimental evidence that it has the molecular function</span>: protein serine/threonine kinase activity;…	FBtr0089217	3024	14	33.433	20.2251	10.7581	18.7569	0	19.3644	24.2957	22.315	37.6783	18.3656	0	0	31.1229	44.4476	20.1834	17.6954	21.2807	21.5919	1	0.999565	6.62251e-05	0.656504			5primeCassette	1138	206		26	altexon
FBgn0004624	CaMKII	4	1074329	The gene Calcium/calmodulin-dependent protein kinase II is referred to in FlyBase by the symbol Dmel\CaMKII (CG18069, FBgn0004624). It is a protein_coding_gene from Drosophila melanogaster. Its sequence location is 4:1056643..1074329. It has the cytological map location 102F6-102F7. There is experimental evidence that it has the molecular function</span>: protein serine/threonine kinase activity;…	FBtr0100147	3087	15	41.9952	60.6017	76.0924	72.8487	95.9232	63.8847	77.9371	54.5032	52.308	71.3173	62.6947	78.0385	30.1799	23.0648	20.9078	11.925	35.21	38.7535	0.602147	1.03666	3.53106e-76	2.57025			5primeCassette	1138	206		26	altexon
FBgn0004624	CaMKII	4	1074329	The gene Calcium/calmodulin-dependent protein kinase II is referred to in FlyBase by the symbol Dmel\CaMKII (CG18069, FBgn0004624). It is a protein_coding_gene from Drosophila melanogaster. Its sequence location is 4:1056643..1074329. It has the cytological map location 102F6-102F7. There is experimental evidence that it has the molecular function</span>: protein serine/threonine kinase activity;…	FBtr0300377	2310	14	24.1147	18.1833	26.5984	20.3466	19.551	21.687	33.6559	18.321	19.6615	20.1742	14.927	26.8294	17.1308	17.0713	7.4434	15.4761	11.6023	9.6298	0.857179	0.976882	0.000569428	1.66528			5primeCassette	1138	206		26	altexon
FBgn0004624	CaMKII	4	1074329	The gene Calcium/calmodulin-dependent protein kinase II is referred to in FlyBase by the symbol Dmel\CaMKII (CG18069, FBgn0004624). It is a protein_coding_gene from Drosophila melanogaster. Its sequence location is 4:1056643..1074329. It has the cytological map location 102F6-102F7. There is experimental evidence that it has the molecular function</span>: protein serine/threonine kinase activity;…	FBtr0300379	1835	16	69.929	90.2155	77.8184	96.3982	108.224	132.872	121.777	134.506	129.234	146.998	121.487	154.162	61.4306	76.4015	64.4056	57.2121	60.0378	52.6856	1.5775e-14	0.712055	1.02571e-15	1.54621			5primeCassette	1138	206		26	altexon
FBgn0004625	norpA	X	4216659	The gene no receptor potential A is referred to in FlyBase by the symbol Dmel\norpA (CG3620, FBgn0004625). It is a protein_coding_gene from Drosophila melanogaster. Its sequence location is X:4216659..4256487. It has the cytological map location 4B6-4C1. It is reported to have molecular function</span>: GTPase activator activity; phosphoinositide phospholipase C activity; phospholipase C activity…	FBtr0070651	4225	14	311.206	263.147	60.0901	58.7819	0	284.666	61.1686	276.567	301.858	14.5404	47.7405	0	144.761	151.442	160.727	33.3354	52.0641	58.4696	1.50527e-36	1.39338	5.94739e-79	1.6278	Down		5primeCassette		530			altexon
FBgn0004625	norpA	X	4216659	The gene no receptor potential A is referred to in FlyBase by the symbol Dmel\norpA (CG3620, FBgn0004625). It is a protein_coding_gene from Drosophila melanogaster. Its sequence location is X:4216659..4256487. It has the cytological map location 4B6-4C1. It is reported to have molecular function</span>: GTPase activator activity; phosphoinositide phospholipase C activity; phospholipase C activity…	FBtr0070650	4687	15	0.168543	62.1746	131.728	136.616	164.802	0	183.43	0	84.19	203.757	198.016	252.3	38.8939	34.9341	30.1533	72.561	64.8599	67.3917	8.6433e-127	0.537655	1.75271e-40	1.60482			5primeCassette		530			altexon
FBgn0004625	norpA	X	4216659	The gene no receptor potential A is referred to in FlyBase by the symbol Dmel\norpA (CG3620, FBgn0004625). It is a protein_coding_gene from Drosophila melanogaster. Its sequence location is X:4216659..4256487. It has the cytological map location 4B6-4C1. It is reported to have molecular function</span>: GTPase activator activity; phosphoinositide phospholipase C activity; phospholipase C activity…	FBtr0100670	4225	14	0.186406	62.3652	141.621	146.637	170.629	0	196.543	0	64.0205	209.608	211.992	247.24	29.9786	33.8922	36.5815	79.0801	68.7785	71.3732	2.64353e-102	0.561122	1.04901e-40	1.63134			5primeCassette		530			altexon
FBgn0004638	drk	2R	9390342	The gene downstream of receptor kinase is referred to in FlyBase by the symbol Dmel\drk (CG6033, FBgn0004638). It is a protein_coding_gene from Drosophila melanogaster. Its sequence location is 2R:9382727..9390342. It has the cytological map location 50A13. There is experimental evidence that it has the molecular function</span>: protein binding; SH3/SH2 adaptor activity; sevenless binding. There…	FBtr0087694	2642	6	13.8825	5.34385	11.9914	7.87311	7.7419	5.69242	7.32885	9.90215	7.25082	1.11835	4.60425	0	6.81113	2.61462	3.91515	9.70548	10.3326	0	0.00140074	1.73899	1	1.5736		Up						altexon
FBgn0004638	drk	2R	9390342	The gene downstream of receptor kinase is referred to in FlyBase by the symbol Dmel\drk (CG6033, FBgn0004638). It is a protein_coding_gene from Drosophila melanogaster. Its sequence location is 2R:9382727..9390342. It has the cytological map location 50A13. There is experimental evidence that it has the molecular function</span>: protein binding; SH3/SH2 adaptor activity; sevenless binding. There…	FBtr0087696	2740	6	8.65606	18.0151	17.2881	10.8286	18.0028	20.9473	12.2961	12.503	13.2599	14.8397	14.0529	17.5115	11.1447	14.1139	5.65171	3.01244	7.81116	14.1868	0.57077	1.10981	0.00278805	1.67627								altexon
FBgn0004638	drk	2R	9390342	The gene downstream of receptor kinase is referred to in FlyBase by the symbol Dmel\drk (CG6033, FBgn0004638). It is a protein_coding_gene from Drosophila melanogaster. Its sequence location is 2R:9382727..9390342. It has the cytological map location 50A13. There is experimental evidence that it has the molecular function</span>: protein binding; SH3/SH2 adaptor activity; sevenless binding. There…	FBtr0087698	3254	5	5.02552	5.93692	6.17171	6.35549	4.96168	4.27894	3.68182	2.78953	2.17599	6.40527	5.59984	4.91514	5.25582	2.97266	4.30321	4.26861	3.27299	5.26547	0.290539	1.28015	1	1.29171								altexon
FBgn0004648	svr	X	390504	The gene silver is referred to in FlyBase by the symbol Dmel\svr (CG4122, FBgn0004648). It is a protein_coding_gene from Drosophila melanogaster. Its sequence location is X:390504..403113. It has the cytological map location 1B5-1B7. There is experimental evidence that it has the molecular function</span>: carboxypeptidase activity; metallocarboxypeptidase activity. There is experimental evidence…	FBtr0070085	3132	4	10.0665	8.27622	10.2753	7.38446	24.8286	7.19321	7.60986	10.9293	8.05306	5.69628	5.82764	4.78715	8.77516	30.5049	14.5438	6.23417	14.6016	7.92287	0.00052794	1.58553	1	0.823713		Up	5primeCassette		919		760	altexon
FBgn0004648	svr	X	390504	The gene silver is referred to in FlyBase by the symbol Dmel\svr (CG4122, FBgn0004648). It is a protein_coding_gene from Drosophila melanogaster. Its sequence location is X:390504..403113. It has the cytological map location 1B5-1B7. There is experimental evidence that it has the molecular function</span>: carboxypeptidase activity; metallocarboxypeptidase activity. There is experimental evidence…	FBtr0070086	3143	5	58.0107	50.6007	60.319	56.9345	22.6525	46.8052	62.7772	47.4424	59.0761	57.4234	62.5403	63.9263	37.7319	4.08171	16.6064	33.5609	17.5998	38.0899	0.000731223	0.836168	1.47668e-31	1.99987			5primeCassette		919		760	altexon
FBgn0004648	svr	X	390504	The gene silver is referred to in FlyBase by the symbol Dmel\svr (CG4122, FBgn0004648). It is a protein_coding_gene from Drosophila melanogaster. Its sequence location is X:390504..403113. It has the cytological map location 1B5-1B7. There is experimental evidence that it has the molecular function</span>: carboxypeptidase activity; metallocarboxypeptidase activity. There is experimental evidence…	FBtr0070087	5836	10	0	0	0	0	11.3969	6.32891	0	0	3.45743	5.78385	2.08689	7.02303	5.32058	16.6458	10.8433	5.14834	9.53539	2.84688	1	0.974861	5.51687e-18	0.356087			5primeCassette		919		760	altexon
FBgn0004652	fru	3R	14371308	The gene fruitless is referred to in FlyBase by the symbol Dmel\fru (CG14307, FBgn0004652). It is a protein_coding_gene from Drosophila melanogaster. Its sequence location is 3R:14242315..14371308. It has the cytological map location 91A7-91B3. It is reported to have molecular function</span>: RNA polymerase II transcription factor activity; transcription factor activity. There is experimental ev…	FBtr0083644	4576	8	1.81436	2.81197	1.85462	3.08602	1.66207	3.70098	0	0	0.660065	0	1.10156	0	0	0	0	0	0	0	1.76249e-10	8.44618	1.61169e-16	Inf	Down							altexon
FBgn0004652	fru	3R	14371308	The gene fruitless is referred to in FlyBase by the symbol Dmel\fru (CG14307, FBgn0004652). It is a protein_coding_gene from Drosophila melanogaster. Its sequence location is 3R:14242315..14371308. It has the cytological map location 91A7-91B3. It is reported to have molecular function</span>: RNA polymerase II transcription factor activity; transcription factor activity. There is experimental ev…	FBtr0083642	5099	8	22.5439	17.9274	25.2932	20.7655	14.9831	17.3623	1.52645	1.18921	8.69301	1.7469	7.33702	0	0	0.727035	0	0	0	0.729757	4.57763e-79	5.80089	1.92345e-165	81.6008	Down							altexon
[truncated: 3,754 more rows]
