# Supplementary material for: Somatic sex-specific transcriptome differences in Drosophila revealed by whole transcriptome sequencing
Source: BMC Genomics. 2011 Jul 14;12:364. doi: 10.1186/1471-2164-12-364 (PMC3152543; doi:10.1186/1471-2164-12-364)
Supplement: Additional file 20 — Genes with Tra binding sites. 10 genes with Tra binding sites. [file 1471-2164-12-364-S20.XLSX]

## Sheet: Sheet1
10 genes with Tra binding sites.
Gene	Name	Chr	Pos	Annotation	Isoforms	FvM.FDR	FvT.FDR	5primePos	3primePos	5primeCassette	3primeCassette	icassette	altexon
FBgn0003659	Sxl	X	6992086	The gene Sex lethal is referred to in FlyBase by the symbol Dmel\Sxl (CG18350, FBgn0003659). It is a protein_coding_gene from Drosophila melanogaster. Its sequence location is X:6969698..6992086. It has the cytological map location 6F3-6F5. There is experimental evidence that it has the molecular function</span>: poly-pyrimidine tract binding; protein binding; growth factor activity; mRNA 5'-UTR …	4	1.38e-127	1		3primeCassette		3703	190	altexon
FBgn0004652	fru	3R	14371308	The gene fruitless is referred to in FlyBase by the symbol Dmel\fru (CG14307, FBgn0004652). It is a protein_coding_gene from Drosophila melanogaster. Its sequence location is 3R:14242315..14371308. It has the cytological map location 91A7-91B3. It is reported to have molecular function</span>: RNA polymerase II transcription factor activity; transcription factor activity. There is experimental ev…	4	4.65e-94	9.64e-177						altexon
FBgn0000504	dsx	3R	3793130	The gene doublesex is referred to in FlyBase by the symbol Dmel\dsx (CG11094, FBgn0000504). It is a protein_coding_gene from Drosophila melanogaster. Its sequence location is 3R:3750045..3793130. It has the cytological map location 84E5-84E6. There is experimental evidence that it has the molecular function</span>: protein binding; protein homodimerization activity. There is experimental evidence…	3	3.32e-24	2.25e-24		3primeCassette		1038		altexon
FBgn0052423	shep	3L	5271044	The gene alan shepard is referred to in FlyBase by the symbol Dmel\shep (CG32423, FBgn0052423). It is a protein_coding_gene from Drosophila melanogaster. Its sequence location is 3L:5153786..5271044. It has the cytological map location 64C8-64C11. Based on sequence similarity, it is predicted to have molecular function</span>: mRNA binding. There is experimental evidence that it is involved in th…	5	9.57e-19	1.48e-104						altexon
FBgn0261243	Psa	3L	1502843	The gene Puromycin sensitive aminopeptidase is referred to in FlyBase by the symbol Dmel\Psa (CG1009, FBgn0261243). It is a protein_coding_gene from Drosophila melanogaster. Its sequence location is 3L:1502843..1523380. It has the cytological map location 62A3-62A4. It is reported to have molecular function</span>: aminopeptidase activity. An electronic pipeline based on InterPro domains suggests…	4	3.61e-10	0.0103971					66	altexon
FBgn0086604	CG12484	2R	16311840	This gene is referred to in FlyBase by the symbol Dmel\CG12484 (CG12484, FBgn0086604). It is a protein_coding_gene from Drosophila melanogaster. Its sequence location is 2R:16311840..16366459. It has the cytological map location 57A3. Its molecular function is unknown. The biological processes in which it is involved are not known. 12 alleles are reported. No phenotypic data is available. It has …	2	0.0197762	0.710524		3primeCassette		1071	21	altexon
FBgn0004449	Ten-m	3L	22400987	The gene Tenascin major is referred to in FlyBase by the symbol Dmel\Ten-m (CG5723, FBgn0004449). It is a protein_coding_gene from Drosophila melanogaster. Its sequence location is 3L:22286132..22400987. It has the cytological map location 79D4-79E3. Its molecular function is unknown. There is experimental evidence that it is involved in the biological process</span>: regulation of cell shape; R7…	2	1	1					798
FBgn0026086	Adar	X	1667783	The gene Adenosine deaminase acting on RNA is referred to in FlyBase by the symbol Dmel\Adar (CG12598, FBgn0026086). It is a protein_coding_gene from Drosophila melanogaster. Its sequence location is X:1667783..1678034. It has the cytological map location 2B9. There is experimental evidence that it has the molecular function</span>: double-stranded RNA adenosine deaminase activity. There is exper…	3	1	0.374617						altexon
FBgn0027066	Eb1	2R	2636697	The gene Eb1 is referred to in FlyBase by the symbol Dmel\Eb1 (CG3265, FBgn0027066). It is a protein_coding_gene from Drosophila melanogaster. Its sequence location is 2R:2636697..2643542. It has the cytological map location 42C8. There is experimental evidence that it has the molecular function</span>: protein binding. There is experimental evidence that it is involved in the biological process<…	2	1	1					277	altexon
FBgn0086364	rdx	3R	9857777	The gene roadkill is referred to in FlyBase by the symbol Dmel\rdx (CG12537, FBgn0086364). It is a protein_coding_gene from Drosophila melanogaster. Its sequence location is 3R:9793674..9857777. It has the cytological map location 88A3-88A4. There is experimental evidence that it has the molecular function</span>: protein binding. There is experimental evidence that it is involved in the biologic…	4	1	1	5primeCassette		114		531	altexon
