# Supplementary material for: Somatic sex-specific transcriptome differences in Drosophila revealed by whole transcriptome sequencing
Source: BMC Genomics. 2011 Jul 14;12:364. doi: 10.1186/1471-2164-12-364 (PMC3152543; doi:10.1186/1471-2164-12-364)
Supplement: Additional file 21 — Isoforms for genes that have the Tra binding site. Isoforms for the 10 genes that have the Tra binding site. It should be noted that the location of the Tra binding site relative to each isoform is not shown. [file 1471-2164-12-364-S21.XLSX]

## Sheet: Sheet1
A list of the isoforms for the 10 genes that have the Tra binding site. It should be noted that the location of the Tra binding site relative to each isoform is not shown.
Gene	Name	Chr	Pos	Annotation	Transcript	totalbases	totalexons	F1.Expression	F2.Expression	F3.Expression	F4.Expression	F5.Expression	F6.Expression	M1.Expression	M2.Expression	M3.Expression	M4.Expression	M5.Expression	M6.Expression	T1.Expression	T2.Expression	T3.Expression	T4.Expression	T5.Expression	T6.Expression	FvM.FDR	FvM.FC	FvT.FDR	FvT.FC
FBgn0004652	fru	3R	14371308	The gene fruitless is referred to in FlyBase by the symbol Dmel\fru (CG14307, FBgn0004652). It is a protein_coding_gene from Drosophila melanogaster. Its sequence location is 3R:14242315..14371308. It has the cytological map location 91A7-91B3. It is reported to have molecular function</span>: RNA polymerase II transcription factor activity; transcription factor activity. There is experimental ev…	FBtr0083642	5099	8	114.951	91.4118	128.97	105.883	76.3987	88.5305	7.78335	6.06377	44.3257	8.90745	37.4114	0	0	3.70715	0	0	0	3.72103	4.58e-79	5.80089	1.92e-165	81.6008
FBgn0003659	Sxl	X	6992086	The gene Sex lethal is referred to in FlyBase by the symbol Dmel\Sxl (CG18350, FBgn0003659). It is a protein_coding_gene from Drosophila melanogaster. Its sequence location is X:6969698..6992086. It has the cytological map location 6F3-6F5. There is experimental evidence that it has the molecular function</span>: poly-pyrimidine tract binding; protein binding; growth factor activity; mRNA 5'-UTR …	FBtr0100206	3263	8	0	0	0	0	0	0	41.1935	44.3214	40.3642	30.7289	31.4299	50.9805	0	0	0	0	0	0	1.18e-64	3.64e-13	1	Inf
FBgn0003659	Sxl	X	6992086	The gene Sex lethal is referred to in FlyBase by the symbol Dmel\Sxl (CG18350, FBgn0003659). It is a protein_coding_gene from Drosophila melanogaster. Its sequence location is X:6969698..6992086. It has the cytological map location 6F3-6F5. There is experimental evidence that it has the molecular function</span>: poly-pyrimidine tract binding; protein binding; growth factor activity; mRNA 5'-UTR …	FBtr0100208	5164	9	327.462	234.326	285.878	247.872	206.313	194.105	150.484	104.777	92.8524	102.134	126.644	103.958	112.801	112.397	88.2181	77.8713	115.665	123.867	2.92e-63	2.19719	6.49e-77	2.37145
FBgn0004652	fru	3R	14371308	The gene fruitless is referred to in FlyBase by the symbol Dmel\fru (CG14307, FBgn0004652). It is a protein_coding_gene from Drosophila melanogaster. Its sequence location is 3R:14242315..14371308. It has the cytological map location 91A7-91B3. It is reported to have molecular function</span>: RNA polymerase II transcription factor activity; transcription factor activity. There is experimental ev…	FBtr0083641	2975	8	0	0	0	0	0	0	2.32153	6.05205	17.1273	6.93545	15.1691	5.9972	4.47335	4.45663	6.22285	3.4172	3.54446	3.54664	1.99e-14	1.62e-12	0.00017718	3.39e-12
FBgn0052423	shep	3L	5271044	The gene alan shepard is referred to in FlyBase by the symbol Dmel\shep (CG32423, FBgn0052423). It is a protein_coding_gene from Drosophila melanogaster. Its sequence location is 3L:5153786..5271044. It has the cytological map location 64C8-64C11. Based on sequence similarity, it is predicted to have molecular function</span>: mRNA binding. There is experimental evidence that it is involved in th…	FBtr0077175	2739	9	178.776	65.8795	185.945	107.222	150.336	190.591	163.237	71.5436	54.5235	32.6859	134.72	133.948	29.6185	53.3537	37.9968	33.2287	0	0	9.78e-12	1.48775	3.93e-120	5.69884
FBgn0000504	dsx	3R	3793130	The gene doublesex is referred to in FlyBase by the symbol Dmel\dsx (CG11094, FBgn0000504). It is a protein_coding_gene from Drosophila melanogaster. Its sequence location is 3R:3750045..3793130. It has the cytological map location 84E5-84E6. There is experimental evidence that it has the molecular function</span>: protein binding; protein homodimerization activity. There is experimental evidence…	FBtr0081760	3631	4	6.98338	7.51051	8.23099	8.67908	6.45984	3.27698	0	0	0	0	0	0	0	0	0	0	0	0	1.14e-10	2602470000000	1.08e-08	Inf
FBgn0052423	shep	3L	5271044	The gene alan shepard is referred to in FlyBase by the symbol Dmel\shep (CG32423, FBgn0052423). It is a protein_coding_gene from Drosophila melanogaster. Its sequence location is 3L:5153786..5271044. It has the cytological map location 64C8-64C11. Based on sequence similarity, it is predicted to have molecular function</span>: mRNA binding. There is experimental evidence that it is involved in th…	FBtr0301599	2772	9	66.6553	193.75	83.2704	158.82	49.6603	0	80.5275	138.016	146.315	168.602	145.901	135.946	115.399	79.0513	88.1234	101.442	160.721	162.614	1.24e-10	0.677573	0.147465	0.780984
FBgn0004652	fru	3R	14371308	The gene fruitless is referred to in FlyBase by the symbol Dmel\fru (CG14307, FBgn0004652). It is a protein_coding_gene from Drosophila melanogaster. Its sequence location is 3R:14242315..14371308. It has the cytological map location 91A7-91B3. It is reported to have molecular function</span>: RNA polymerase II transcription factor activity; transcription factor activity. There is experimental ev…	FBtr0083644	4576	8	8.30252	12.8676	8.48676	14.1216	7.60565	16.9357	0	0	3.02046	0	5.04073	0	0	0	0	0	0	0	1.76e-10	8.44618	1.61e-16	Inf
FBgn0000504	dsx	3R	3793130	The gene doublesex is referred to in FlyBase by the symbol Dmel\dsx (CG11094, FBgn0000504). It is a protein_coding_gene from Drosophila melanogaster. Its sequence location is 3R:3750045..3793130. It has the cytological map location 84E5-84E6. There is experimental evidence that it has the molecular function</span>: protein binding; protein homodimerization activity. There is experimental evidence…	FBtr0081759	4010	5	6.90555	7.47138	5.92569	5.46993	3.28545	4.29839	23.7654	18.1364	17.1605	20.8276	18.2433	17.9927	17.7764	21.3648	32.7057	19.8881	24.2321	17.8129	5.87e-10	0.287243	3.33e-11	0.249338
FBgn0086604	CG12484	2R	16311840	This gene is referred to in FlyBase by the symbol Dmel\CG12484 (CG12484, FBgn0086604). It is a protein_coding_gene from Drosophila melanogaster. Its sequence location is 2R:16311840..16366459. It has the cytological map location 57A3. Its molecular function is unknown. The biological processes in which it is involved are not known. 12 alleles are reported. No phenotypic data is available. It has …	FBtr0273284	5098	20	60.3072	56.9172	36.0311	58.8869	51.5634	51.174	0	57.376	60.4819	56.5764	0	0	50.1279	41.7926	43.6646	59.2671	52.9277	42.0305	3.67e-08	1.80217	1	1.0865
FBgn0003659	Sxl	X	6992086	The gene Sex lethal is referred to in FlyBase by the symbol Dmel\Sxl (CG18350, FBgn0003659). It is a protein_coding_gene from Drosophila melanogaster. Its sequence location is X:6969698..6992086. It has the cytological map location 6F3-6F5. There is experimental evidence that it has the molecular function</span>: poly-pyrimidine tract binding; protein binding; growth factor activity; mRNA 5'-UTR …	FBtr0300840	3732	7	0	11.7652	43.6613	0	0	0	27.0218	24.1755	28.2427	16.8473	21.2829	16.9927	0	0	18.2361	0	0	16.6586	4.91e-07	0.416356	1	1.60557
FBgn0004652	fru	3R	14371308	The gene fruitless is referred to in FlyBase by the symbol Dmel\fru (CG14307, FBgn0004652). It is a protein_coding_gene from Drosophila melanogaster. Its sequence location is 3R:14242315..14371308. It has the cytological map location 91A7-91B3. It is reported to have molecular function</span>: RNA polymerase II transcription factor activity; transcription factor activity. There is experimental ev…	FBtr0083648	2865	7	0	22.2507	0	0	21.1947	16.9076	23.8398	41.269	0	40.6968	0	29.9888	26.8847	14.9242	27.1893	26.9766	26.9213	26.0173	2.1e-06	0.449465	9.53e-06	0.410049
FBgn0261243	Psa	3L	1502843	The gene Puromycin sensitive aminopeptidase is referred to in FlyBase by the symbol Dmel\Psa (CG1009, FBgn0261243). It is a protein_coding_gene from Drosophila melanogaster. Its sequence location is 3L:1502843..1523380. It has the cytological map location 62A3-62A4. It is reported to have molecular function</span>: aminopeptidase activity. An electronic pipeline based on InterPro domains suggests…	FBtr0072699	3795	7	14.8036	0	0	0	18.0176	21.0213	13.1684	25.1785	18.1711	32.75	18.2487	18.9922	27.9232	29.6648	28.2371	0	0	40.9065	2.87e-06	0.429751	0.000495023	0.428996
FBgn0261243	Psa	3L	1502843	The gene Puromycin sensitive aminopeptidase is referred to in FlyBase by the symbol Dmel\Psa (CG1009, FBgn0261243). It is a protein_coding_gene from Drosophila melanogaster. Its sequence location is 3L:1502843..1523380. It has the cytological map location 62A3-62A4. It is reported to have molecular function</span>: aminopeptidase activity. An electronic pipeline based on InterPro domains suggests…	FBtr0072702	3717	6	0	12.7649	9.41519	15.0398	0	9.5584	20.5263	14.11	14.135	26.7985	8.13483	17.9929	27.8645	29.6009	0	18.9821	13.2171	47.2901	0.000181524	0.463079	3.72e-07	0.343865
FBgn0261243	Psa	3L	1502843	The gene Puromycin sensitive aminopeptidase is referred to in FlyBase by the symbol Dmel\Psa (CG1009, FBgn0261243). It is a protein_coding_gene from Drosophila melanogaster. Its sequence location is 3L:1502843..1523380. It has the cytological map location 62A3-62A4. It is reported to have molecular function</span>: aminopeptidase activity. An electronic pipeline based on InterPro domains suggests…	FBtr0072697	3698	6	24.9575	43.0718	64.9211	48.0847	72.7846	50.1016	94.1198	96.6906	28.2926	84.3041	71.9406	50.9788	23.8021	118.045	124.999	0	31.0932	0	0.00019217	0.712884	1	1.02008
FBgn0000504	dsx	3R	3793130	The gene doublesex is referred to in FlyBase by the symbol Dmel\dsx (CG11094, FBgn0000504). It is a protein_coding_gene from Drosophila melanogaster. Its sequence location is 3R:3750045..3793130. It has the cytological map location 84E5-84E6. There is experimental evidence that it has the molecular function</span>: protein binding; protein homodimerization activity. There is experimental evidence…	FBtr0081761	3242	4	18.5769	14.0435	18.943	13.2105	25.612	14.9698	9.75419	9.06804	10.0894	8.92322	9.12128	8.99634	10.7774	12.596	5.07076	11.3685	7.07807	9.86711	0.00150896	1.88295	1	1.85623
FBgn0027066	Eb1	2R	2636697	The gene Eb1 is referred to in FlyBase by the symbol Dmel\Eb1 (CG3265, FBgn0027066). It is a protein_coding_gene from Drosophila melanogaster. Its sequence location is 2R:2636697..2643542. It has the cytological map location 42C8. There is experimental evidence that it has the molecular function</span>: protein binding. There is experimental evidence that it is involved in the biological process<…	FBtr0086131	1905	8	58.1106	39.9176	58.1323	53.5377	55.8487	69.1582	43.3472	48.3473	56.4859	43.6367	53.674	0	61.5417	54.0224	0	28.5787	45.0949	0	0.00415438	1.36341	3.88e-06	1.7687
FBgn0026086	Adar	X	1667783	The gene Adenosine deaminase acting on RNA is referred to in FlyBase by the symbol Dmel\Adar (CG12598, FBgn0026086). It is a protein_coding_gene from Drosophila melanogaster. Its sequence location is X:1667783..1678034. It has the cytological map location 2B9. There is experimental evidence that it has the molecular function</span>: double-stranded RNA adenosine deaminase activity. There is exper…	FBtr0070299	2623	12	59.5383	31.1836	17.1109	32.7515	31.1617	20.3909	27.3239	45.3336	58.5082	44.6246	40.5394	50.9801	21.382	23.1269	33.5001	12.6882	22.3294	37.0477	0.00432942	0.71878	1	1.28028
FBgn0026086	Adar	X	1667783	The gene Adenosine deaminase acting on RNA is referred to in FlyBase by the symbol Dmel\Adar (CG12598, FBgn0026086). It is a protein_coding_gene from Drosophila melanogaster. Its sequence location is X:1667783..1678034. It has the cytological map location 2B9. There is experimental evidence that it has the molecular function</span>: double-stranded RNA adenosine deaminase activity. There is exper…	FBtr0070300	2556	11	22.5475	48.271	53.0481	44.7146	34.4464	41.5615	82.0723	56.4136	35.3411	46.5997	51.681	51.9792	44.7529	41.8687	33.9395	58.5114	52.1086	29.3556	0.00947741	0.754703	1	0.93879
FBgn0261243	Psa	3L	1502843	The gene Puromycin sensitive aminopeptidase is referred to in FlyBase by the symbol Dmel\Psa (CG1009, FBgn0261243). It is a protein_coding_gene from Drosophila melanogaster. Its sequence location is 3L:1502843..1523380. It has the cytological map location 62A3-62A4. It is reported to have molecular function</span>: aminopeptidase activity. An electronic pipeline based on InterPro domains suggests…	FBtr0072700	3930	6	57.1482	87.9165	62.9867	80.6325	60.1877	41.7389	56.3497	67.4817	77.6681	26.7477	41.564	45.9813	66.0864	72.1541	46.0016	47.3751	104.238	126.982	0.038989	1.23692	1	0.843946
FBgn0086364	rdx	3R	9857777	The gene roadkill is referred to in FlyBase by the symbol Dmel\rdx (CG12537, FBgn0086364). It is a protein_coding_gene from Drosophila melanogaster. Its sequence location is 3R:9793674..9857777. It has the cytological map location 88A3-88A4. There is experimental evidence that it has the molecular function</span>: protein binding. There is experimental evidence that it is involved in the biologic…	FBtr0100852	2795	9	54.1787	30.1907	44.8915	34.9908	35.4734	26.7672	31.3992	29.2144	26.2415	21.8052	33.4239	27.9888	37.6729	22.0702	23.4054	38.3453	34.9787	40.4912	0.0419789	1.33174	1	1.14992
FBgn0086604	CG12484	2R	16311840	This gene is referred to in FlyBase by the symbol Dmel\CG12484 (CG12484, FBgn0086604). It is a protein_coding_gene from Drosophila melanogaster. Its sequence location is 2R:16311840..16366459. It has the cytological map location 57A3. Its molecular function is unknown. The biological processes in which it is involved are not known. 12 alleles are reported. No phenotypic data is available. It has …	FBtr0112774	3112	16	19.6723	15.0916	10.9806	18.5353	20.3452	18.1062	15.3365	23.1721	22.2042	31.7491	30.3773	18.992	34.9251	36.6209	35.9424	33.8786	30.4019	26.7639	0.0690828	0.724321	0.000331507	0.517453
FBgn0004449	Ten-m	3L	22400987	The gene Tenascin major is referred to in FlyBase by the symbol Dmel\Ten-m (CG5723, FBgn0004449). It is a protein_coding_gene from Drosophila melanogaster. Its sequence location is 3L:22286132..22400987. It has the cytological map location 79D4-79E3. Its molecular function is unknown. There is experimental evidence that it is involved in the biological process</span>: regulation of cell shape; R7…	FBtr0112842	12245	10	51.8696	26.9906	35.6545	33.8953	34.3961	35.1885	37.7983	21.1676	21.2056	34.7182	31.4048	26.9891	54.8816	45.5916	19.7505	48.8591	29.3959	34.8832	0.126337	1.25802	1	0.934148
FBgn0086364	rdx	3R	9857777	The gene roadkill is referred to in FlyBase by the symbol Dmel\rdx (CG12537, FBgn0086364). It is a protein_coding_gene from Drosophila melanogaster. Its sequence location is 3R:9793674..9857777. It has the cytological map location 88A3-88A4. There is experimental evidence that it has the molecular function</span>: protein binding. There is experimental evidence that it is involved in the biologic…	FBtr0301632	2963	8	0	8.53735	8.18978	8.65708	0	11.5848	6.58912	13.0875	7.07152	11.9065	6.09456	11.9955	5.40364	5.38469	3.44186	12.6745	0	0	0.160495	0.656151	1	1.38389
FBgn0086364	rdx	3R	9857777	The gene roadkill is referred to in FlyBase by the symbol Dmel\rdx (CG12537, FBgn0086364). It is a protein_coding_gene from Drosophila melanogaster. Its sequence location is 3R:9793674..9857777. It has the cytological map location 88A3-88A4. There is experimental evidence that it has the molecular function</span>: protein binding. There is experimental evidence that it is involved in the biologic…	FBtr0100361	4160	8	31.4876	36.5096	37.8716	36.0055	31.1875	30.9491	28.2053	31.2263	27.249	24.7848	34.4347	24.9897	24.1297	27.6977	26.2824	16.2464	31.5103	24.1768	0.31071	1.19381	1	1.35968
FBgn0086364	rdx	3R	9857777	The gene roadkill is referred to in FlyBase by the symbol Dmel\rdx (CG12537, FBgn0086364). It is a protein_coding_gene from Drosophila melanogaster. Its sequence location is 3R:9793674..9857777. It has the cytological map location 88A3-88A4. There is experimental evidence that it has the molecular function</span>: protein binding. There is experimental evidence that it is involved in the biologic…	FBtr0301633	2982	9	67.4026	62.3537	61.8064	60.1067	65.5032	68.1824	66.0736	62.4572	58.5293	52.5513	42.5839	70.9724	55.5438	68.0385	49.8627	30.026	47.4314	52.9177	0.535579	1.09114	1	1.26837
FBgn0003659	Sxl	X	6992086	The gene Sex lethal is referred to in FlyBase by the symbol Dmel\Sxl (CG18350, FBgn0003659). It is a protein_coding_gene from Drosophila melanogaster. Its sequence location is X:6969698..6992086. It has the cytological map location 6F3-6F5. There is experimental evidence that it has the molecular function</span>: poly-pyrimidine tract binding; protein binding; growth factor activity; mRNA 5'-UTR …	FBtr0100209	1800	7	0	15.0287	16.4986	20.5662	15.0184	15.9533	23.6823	12.0978	16.1469	11.8897	16.2135	17.993	11.9826	0	10.8478	6.14837	0	0	0.613437	0.850627	0.0058345	2.87732
FBgn0026086	Adar	X	1667783	The gene Adenosine deaminase acting on RNA is referred to in FlyBase by the symbol Dmel\Adar (CG12598, FBgn0026086). It is a protein_coding_gene from Drosophila melanogaster. Its sequence location is X:1667783..1678034. It has the cytological map location 2B9. There is experimental evidence that it has the molecular function</span>: double-stranded RNA adenosine deaminase activity. There is exper…	FBtr0100557	3426	11	29.0326	20.5282	39.8653	21.9476	22.6306	30.8639	45.2769	32.2348	30.2737	25.7757	25.3447	21.9906	13.4635	9.7233	11.3421	7.63609	13.4817	16.2763	0.638943	0.911395	8.53e-06	2.29229
FBgn0052423	shep	3L	5271044	The gene alan shepard is referred to in FlyBase by the symbol Dmel\shep (CG32423, FBgn0052423). It is a protein_coding_gene from Drosophila melanogaster. Its sequence location is 3L:5153786..5271044. It has the cytological map location 64C8-64C11. Based on sequence similarity, it is predicted to have molecular function</span>: mRNA binding. There is experimental evidence that it is involved in th…	FBtr0077174	3125	12	32.7131	24.8783	44.8918	40.3646	46.0727	37.3114	30.4404	31.2359	37.3341	31.7276	34.4535	45.9825	15.0743	14.1005	18.3126	18.1622	25.219	29.8476	0.786359	1.07131	0.000138148	1.87408
FBgn0004449	Ten-m	3L	22400987	The gene Tenascin major is referred to in FlyBase by the symbol Dmel\Ten-m (CG5723, FBgn0004449). It is a protein_coding_gene from Drosophila melanogaster. Its sequence location is 3L:22286132..22400987. It has the cytological map location 79D4-79E3. Its molecular function is unknown. There is experimental evidence that it is involved in the biological process</span>: regulation of cell shape; R7…	FBtr0078509	11447	9	369.71	344.971	392.73	327.616	302.93	321.903	368.644	342.525	353.187	333.197	350.585	345.862	245.039	247.736	283.572	247.355	320.005	336.372	0.828033	0.983696	9.41e-06	1.22605
FBgn0052423	shep	3L	5271044	The gene alan shepard is referred to in FlyBase by the symbol Dmel\shep (CG32423, FBgn0052423). It is a protein_coding_gene from Drosophila melanogaster. Its sequence location is 3L:5153786..5271044. It has the cytological map location 64C8-64C11. Based on sequence similarity, it is predicted to have molecular function</span>: mRNA binding. There is experimental evidence that it is involved in th…	FBtr0077173	4580	11	345.15	308.407	352.284	289.381	241.762	243.108	283.047	255.894	249.262	260.801	341.444	353.86	105.455	108.664	114.577	127.708	144.42	130.041	0.850006	1.02051	9.34e-97	2.43559
FBgn0027066	Eb1	2R	2636697	The gene Eb1 is referred to in FlyBase by the symbol Dmel\Eb1 (CG3265, FBgn0027066). It is a protein_coding_gene from Drosophila melanogaster. Its sequence location is 2R:2636697..2643542. It has the cytological map location 42C8. There is experimental evidence that it has the molecular function</span>: protein binding. There is experimental evidence that it is involved in the biological process<…	FBtr0300285	1926	8	64.0004	59.1661	72.2808	80.6346	59.1241	56.557	84.4196	70.5176	56.5222	58.4992	67.8888	68.9726	51.9479	56.2954	38.3204	42.4312	47.467	52.9574	0.852696	0.962988	1	1.35362
FBgn0052423	shep	3L	5271044	The gene alan shepard is referred to in FlyBase by the symbol Dmel\shep (CG32423, FBgn0052423). It is a protein_coding_gene from Drosophila melanogaster. Its sequence location is 3L:5153786..5271044. It has the cytological map location 64C8-64C11. Based on sequence similarity, it is predicted to have molecular function</span>: mRNA binding. There is experimental evidence that it is involved in th…	FBtr0077172	3036	11	53.4987	42.0271	59.2162	47.0335	40.9326	75.4581	59.5724	43.3295	52.4753	50.5715	57.7481	55.9778	19.4221	28.4238	34.1437	30.3113	52.368	34.988	1	0.995281	0.00275127	1.59356
