# Supplementary material for: Somatic sex-specific transcriptome differences in Drosophila revealed by whole transcriptome sequencing
Source: BMC Genomics. 2011 Jul 14;12:364. doi: 10.1186/1471-2164-12-364 (PMC3152543; doi:10.1186/1471-2164-12-364)
Supplement: Additional file 22 — Genes identified de novo. 169 genes found between known annotated genes (NCUFF genes). 651 genes found overlapping previously annotated genes are also included (CUFF genes). [file 1471-2164-12-364-S22.XLSX]

## Sheet: Sheet1
169 genes found between known annotated genes (NCUFF genes). 651 genes found overlapping previously annotated genes are also included (CUFF genes).
Gene	Name	Chr	Pos	Annotation	totalbases	totalexons	F1	F2	F3	F4	F5	F6	M1	M2	M3	M4	M5	M6	T1	T2	T3	T4	T5	T6	FvM.FDR	FvM.FC	FvT.FDR	FvT.FC	Downstream	Upstream
CUFF.100370	NA	3L	3223365	NA	104	2	60.6397	25.2265	60.4436	51.4441	39.0773	48.2325	50.182	15.304	52.4109	16.3019	33.1362	24.5105	74.4159	54.1716	69.8329	57.8277	29.4685	40.9998	0.41503	1.4859	1	0.872511
CUFF.101109	NA	3L	4580079	NA	5619	2	31.2469	25.0377	30.1704	24.8505	19.2953	19.7942	30.4478	25.1247	20.7954	20.5019	27.8554	26.3249	13.5735	13.0279	11.1213	12.5208	16.0746	15.4027	1	0.995663	2.53383e-20	1.84035
CUFF.101165	NA	3L	5422262	NA	564	2	3.06931	4.82252	6.38549	4.71969	2.77419	6.03083	6.02956	4.46766	4.67746	6.35308	4.50968	6.19779	7.85071	5.98833	0.53037	7.68859	7.02864	4.94942	1	0.862474	1	0.81684
CUFF.101233	NA	3L	4590025	NA	2202	2	35.567	19.1743	42.1776	18.3172	24.39	17.8331	25.2529	25.5271	14.7353	12.6679	20.7724	23.0128	18.6102	16.2214	5.35979	13.7301	15.1244	11.8441	0.0077616	1.29099	1.68724e-08	1.94659	Down
CUFF.101624	NA	3L	5927153	NA	553	2	1.61097	1.64138	1.6052	1.60697	1.48906	0	0	1.56154	1.62212	1.62428	1.57366	0	2.08159	2.08798	2.81687	2.80918	4.6248	2.52456	1	1.24633	1	0.469377
CUFF.103046	NA	3L	6157982	NA	4982	2	10.7848	5.07036	7.93939	5.33027	3.68881	2.84698	9.58124	0.75608	1.74184	0.818572	1.49055	1.50694	2.88878	2.68208	1.6363	0.835355	2.6414	2.16856	8.9692e-10	2.24348	3.35051e-08	2.77461	Down
CUFF.103059	NA	3L	6171181	NA	1168	2	2.27793	1.5126	3.07549	3.07856	2.09724	2.1198	2.10107	2.91636	3.84853	3.85357	2.15311	2.96677	4.73948	2.93045	3.86316	3.8534	3.49478	2.47846	0.886084	0.793839	1	0.663006
CUFF.1031	NA	2L	952918	NA	154	2	11.8141	0	0	11.7902	11.0835	5.24918	10.8797	11.0174	11.5027	11.52	11.1146	11.2125	7.60204	14.5667	1.17703	1.16905	31.8049	17.0089	0.633236	0.593886	1	0.54463
CUFF.103575	NA	3L	6544166	NA	758	2	2.3428	2.3885	2.33411	2.33679	2.15906	2.182	3.35611	2.18423	3.53429	3.53922	3.42333	2.22914	1.54452	2.95952	0.239215	3.77674	3.45916	3.45576	0.93276	0.752383	1	0.890401
CUFF.10359	NA	2L	6969637	NA	2017	2	8.81134	10.8563	8.31719	9.71461	10.3512	8.21595	9.11277	9.67916	10.5628	11.0408	13.8526	11.2151	12.8189	12.3194	15.4207	15.382	10.9984	13.9556	0.450619	0.859513	1	0.695552
CUFF.105010	NA	3L	1634334	NA	1227	2	30.9092	46.0387	28.5415	48.1408	47.048	41.6876	38.8106	45.8581	53.0345	53.8606	49.9126	55.4958	34.7182	38.4003	88.2257	91.2245	69.8821	74.8168	0.0343288	0.816123	1.98221e-06	0.610082	Down
CUFF.105095	NA	3L	1663926	NA	205	2	47.6686	48.5932	47.4931	61.2802	52.743	44.4205	49.1165	49.7305	56.4653	47.4069	63.6501	59.6247	48.8685	33.3842	37.9211	43.9187	56.8908	28.1924	0.910725	0.927006	1	1.21279
CUFF.105336	NA	3L	7238523	NA	291	2	18.8359	9.27797	12.2825	5.85852	8.33166	8.42623	9.23098	0	0	0	0	9.4019	7.76851	15.0601	0.758536	10.1262	13.1821	0.556667	0.0219765	3.38181	1	1.32792		Up
CUFF.105353	NA	3L	7161690	NA	1519	2	10.0875	8.38298	8.81897	8.21085	4.67783	7.10146	7.23494	7.32128	5.77806	5.78738	8.59709	8.66385	3.01171	3.02053	3.19215	2.33474	6.67906	5.91747	1	1.08983	1	1.95729
CUFF.106315	NA	3L	4420171	NA	557	2	90.084	88.3098	94.773	76.5709	36.4594	86.1081	59.8926	42.601	42.8059	32.8837	42.9749	76.3755	19.926	52.1258	4.53987	4.51842	3.73815	3.72989	9.96189e-06	1.5874	4.95503e-29	5.33208	Down
CUFF.106328	NA	3L	4432148	NA	472	2	87.3399	82.9083	92.952	79.2648	60.5298	55.5326	97.2351	69.6978	88.5064	82.7468	95.2706	103.777	78.6945	88.0393	81.0716	78.0962	88.2145	98.3074	0.231212	0.853496	1	0.894821
CUFF.106492	NA	3L	8182940	NA	1143	2	26.6782	24.6724	20.0768	24.1696	21.6732	21.106	24.3996	27.0733	24.8964	24.1178	22.5002	25.9009	33.0971	33.1757	25.5464	25.4769	19.7639	26.0798	0.798709	0.929395	1	0.848206
CUFF.106546	NA	3L	8208539	NA	903	2	18.5152	25.1677	18.4416	21.5535	29.8265	30.093	15.4532	21.6989	23.6556	25.7593	23.9114	28.1918	18.9313	20.1782	28.0655	26.5926	31.9589	28.0009	1	1.03553	1	0.934104
CUFF.106826	NA	3L	2046856	NA	4990	2	30.4527	27.1005	42.9626	38.2447	11.8164	13.1572	42.4602	36.7192	28.4794	28.155	22.6115	22.8045	12.8678	11.3749	9.46337	9.70594	20.7142	23.1285	0.0810926	0.903461	9.34815e-21	1.87651
CUFF.106840	NA	3L	2069627	NA	5887	2	8.86457	6.30176	11.0477	9.31852	3.17826	2.77525	11.2998	9.8732	6.61837	5.68621	5.78453	4.75855	2.87233	2.14978	3.10536	2.22705	4.798	3.79972	0.728954	0.942423	1.315e-07	2.18898
CUFF.107260	NA	3L	8556655	NA	5122	3	13.1761	16.7045	14.2025	17.9869	14.7305	12.8156	20.125	24.1695	22.2593	21.9329	18.6087	18.9387	20.8586	19.203	24.4145	23.5507	25.8324	25.0727	5.71049e-08	0.711046	1.24349e-08	0.645036	Down
CUFF.107300	NA	3L	6945664	NA	2738	2	105.556	109.818	107.172	107.944	88.1774	97.4404	103.076	100.432	116.02	112.884	120.137	120.44	113.285	108.314	137.595	150.275	149.015	144.103	0.027448	0.915481	1.29691e-10	0.767654	Down
CUFF.107616	NA	3L	5148913	NA	5521	3	221.852	199.923	231.938	198.508	168.879	175.618	201.519	164.766	169.22	162.649	216.975	222.158	96.6517	90.2508	79.3523	80.1661	114.366	104.278	0.0201491	1.05226	4.65468e-242	2.11784	Down
CUFF.107948	NA	3L	5245063	NA	1302	2	3.47385	2.06873	2.01753	2.74141	2.54605	1.87439	1.19362	3.32525	2.72873	1.29723	4.06608	3.37641	1.73628	3.36598	2.26875	0.168385	2.94624	0.124417	1	0.920852	1	1.38755
CUFF.107970	NA	3L	5249685	NA	528	2	3.46423	1.70658	1.66598	1.66798	1.53569	0	3.26653	1.55719	1.63979	1.64273	3.32475	1.59036	0.0114577	0.0117156	0.0386553	0.0383944	0.0285178	2.29268	1	0.771077	1	4.14652
CUFF.108173	NA	3L	7805009	NA	4121	2	143.419	117.796	152.297	119.99	98.7349	109.534	135.759	98.7275	96.3643	86.8989	115.618	111.191	59.6929	55.8343	35.7046	37.9968	61.5358	54.3539	6.65441e-07	1.15082	5.38929e-145	2.4311	Down
CUFF.108231	NA	3L	7832724	NA	1260	2	2.12447	2.16415	2.11693	2.11925	1.96479	1.2668	2.67046	1.97598	2.07567	2.07921	4.94343	2.75019	0.929163	1.78041	2.27725	0.142934	1.15067	2.98708	0.620503	0.712727	1	1.26856
CUFF.108463	NA	3L	8992751	NA	869	2	1.01618	1.03692	1.01225	1.01346	0.93309	0.94344	2.94162	0.876395	3.09288	3.09707	1.93557	3.02245	1.37882	3.84439	3.4467	1.98928	3.12058	4.44878	0.174428	0.397925	1	0.326704
CUFF.108506	NA	3L	8432952	NA	2157	5	85.4313	75.3719	83.0369	67.5247	63.9551	60.9657	69.1206	53.047	43.8151	43.0356	66.28	63.0545	26.5851	28.1627	23.8602	28.0898	29.8527	34.3351	9.7304e-07	1.28944	1.95538e-47	2.55309	Down
CUFF.108751	NA	3L	9248808	NA	1037	2	3.44227	1.68204	2.52574	4.34329	4.06028	3.21612	3.19075	4.11971	3.38776	3.39322	5.94575	4.18933	4.25734	2.21753	2.96413	0.267841	3.79295	3.78923	0.757969	0.795398	1	1.11456
CUFF.109018	NA	2R	6348786	NA	2343	2	5.0768	1.09798	2.64663	1.85122	4.00078	1.70668	3.37085	0.278926	2.29838	2.30144	0.286131	2.64537	1.57807	2.05143	4.59973	6.18188	10.0835	5.14066	0.332598	1.46498	1	0.552722
CUFF.109154	NA	2R	6424492	NA	2134	2	4.61551	4.69884	4.59969	4.16467	3.4366	3.47385	4.75394	3.95264	5.45063	5.45808	5.28305	3.59357	1.07444	1.57713	1.44056	1.43676	1.29706	1.84149	0.803576	0.877061	1	2.88311
CUFF.109439	NA	2R	6498245	NA	1512	2	12.4198	12.6461	9.90843	13.6282	10.9204	9.84042	13.3883	15.9629	15.3533	12.9047	11.85	14.3863	12.1755	13.6443	24.1883	25.7998	23.5447	18.7889	0.352747	0.827276	0.226574	0.587121
CUFF.11005	NA	2L	7194907	NA	1887	2	3.37634	3.428	0.397865	2.36792	2.68359	0.332828	1.3294	2.32756	1.40645	1.40858	0.87204	1.37056	5.92102	4.80493	4.26878	4.25644	7.54307	5.68319	0.490966	1.44431	0.782679	0.387547
CUFF.110239	NA	3L	9369527	NA	817	2	91.7437	90.7504	18.7011	22.0977	18.9615	14.9467	280.232	364.1	21.8298	28.4778	29.0821	26.2375	9.72378	9.75074	9.73509	11.2519	10.156	20.1094	3.90856e-51	0.342953	3.43196e-15	3.63653
CUFF.111189	NA	3L	8089640	NA	454	2	59.1689	51.9162	67.1912	59.0295	41.1914	41.6384	70.245	40.855	50.9129	44.829	53.2949	45.637	44.3235	39.7203	31.8715	26.0535	49.368	54.4893	1	1.04697	1	1.30228
CUFF.11148	NA	2L	7204536	NA	3507	2	26.9751	26.6718	26.3598	25.3432	25.5264	25.52	32.558	28.3471	25.8293	25.0828	25.0044	25.9804	32.4982	34.7543	21.1636	21.8792	32.3464	28.0617	0.756679	0.960653	1	0.916187
CUFF.111904	NA	3L	10140281	NA	2329	2	11.1418	11.3432	12.3056	11.917	7.28057	7.36246	12.7788	9.80644	10.2425	11.4562	13.4199	12.7363	9.13086	7.31278	6.8642	9.03552	9.70885	10.2055	0.489938	0.870963	1	1.174
CUFF.112132	NA	3L	10212858	NA	2186	2	9.77951	10.8281	10.5976	8.47718	10.6779	9.13366	12.4244	11.7355	12.2217	11.8126	10.5803	11.9306	11.3661	12.3808	16.0878	12.5538	15.6967	10.7583	0.366527	0.841436	1	0.754582
CUFF.11222	NA	2L	7227740	NA	538	2	3.33156	1.63021	1.58076	1.58319	4.79195	3.12149	1.54453	1.56496	1.63707	1.63964	1.57939	1.59392	0.0112411	2.01039	0.0379246	0.0376685	0.0279787	0.0278719	0.729356	1.67782	1	7.44943
CUFF.112434	NA	3L	9859410	NA	1541	2	21.5975	17.0689	21.5272	14.9003	14.3315	14.4819	21.5034	17.6314	18.9982	19.026	20.1471	22.6933	18.9863	19.734	18.1201	18.9078	24.0312	22.4593	0.423992	0.865898	1	0.850036
CUFF.112480	NA	3L	9891026	NA	604	2	13.2104	13.4714	11.6132	14.728	21.1595	12.2931	18.0181	24.316	17.5047	23.7366	18.4074	21.6279	24.204	26.036	27.2635	23.0213	20.7309	30.4865	0.137391	0.69958	1	0.569884
CUFF.113806	NA	3L	11064698	NA	2728	2	11.4669	10.6401	10.4052	9.05534	11.2847	11.7209	11.1457	10.6139	12.4278	12.7865	11.3715	10.4596	12.754	12.7867	12.3406	14.1943	13.7418	11.964	0.949422	0.938494	1	0.830187
CUFF.11402	NA	2L	6645980	NA	711	2	23.8808	26.9839	21.1698	27.7762	20.8641	14.7677	33.7568	26.4088	26.2076	23.6222	25.3434	28.1501	20.702	22.2665	23.6767	20.0311	27.9807	32.9019	0.37927	0.828451	1	0.917887
CUFF.114310	NA	3L	10574988	NA	7453	3	6.62972	5.60906	5.98549	6.24083	4.15599	3.72544	6.38557	4.52465	4.9767	5.60479	7.36289	6.43852	3.92963	3.65088	4.62513	4.61318	4.82027	4.33375	0.634698	0.916511	1	1.2454
CUFF.114315	NA	3L	10583140	NA	3956	2	76.1981	62.1891	75.4866	58.6455	48.5631	47.9478	70.856	57.2641	53.6316	50.0492	63.5081	64.235	41.0904	37.0499	21.6144	22.5954	28.1162	31.884	0.777107	1.02638	2.95556e-46	2.02374
CUFF.115218	NA	3L	10850964	NA	916	2	94.0225	71.1961	92.7065	74.7121	57.9654	69.1026	69.4633	58.5134	58.9859	52.0383	75.746	80.3077	41.2861	37.8719	24.738	23.2301	27.2862	46.8147	0.106544	1.16365	3.48671e-16	2.28451
CUFF.115838	NA	3L	11245418	NA	224	2	155.662	112.331	188.355	138.701	136.455	137.807	157.725	134.9	90.2515	86.2515	103.294	112.374	54.7766	54.9087	42.1023	41.9857	53.5385	42.9715	0.0970217	1.26944	1.74073e-10	2.9947
CUFF.116171	NA	3L	11246346	NA	2526	4	100.311	91.9295	104.976	93.9891	93.5475	94.0795	94.2507	85.2072	65.9776	65.3548	74.6897	81.9769	64.8114	65.4148	45.4697	45.8843	79.5713	85.9671	1.45996e-07	1.23826	1.5504e-16	1.49523	Down
CUFF.116186	NA	3L	11281048	NA	735	2	14.6593	9.75822	13.3327	10.7969	14.8553	11.2848	15.2974	11.6861	8.33431	9.62107	9.2725	10.6148	9.05622	4.72756	6.40001	4.65066	10.4941	7.33246	0.784959	1.15211	1	1.75071
CUFF.116423	NA	3L	12387930	NA	698	2	0	1.32087	0	0	1.21892	1.22908	1.19048	1.20623	1.26181	1.26379	1.21735	1.22856	1.66346	3.19625	2.28498	4.03838	0.170476	3.7076	0.776317	0.511503	1	0.250238
CUFF.116459	NA	3L	12406548	NA	487	2	7.34686	7.48101	5.39391	5.40064	6.80693	6.87439	8.61995	10.6198	9.1073	9.12079	8.80375	8.88031	9.45596	7.27296	15.341	20.3379	11.4754	21.0272	0.526797	0.712645	1	0.462885
CUFF.117204	NA	3L	12784409	NA	225	2	3.82857	8.14136	7.97858	3.81612	7.45421	3.4962	7.49862	11.71	7.90983	3.76426	7.6537	3.62266	9.83609	14.5398	0.62833	12.3245	0.463148	0.461376	1	0.82343	1	0.907507
CUFF.117547	NA	3L	13001382	NA	493	2	5.34986	5.46349	9.14591	5.33493	8.5703	4.95028	6.97515	5.17551	3.50075	5.40784	3.35576	7.15557	4.58555	6.75001	5.992	0.44484	7.78117	3.03646	0.87381	1.22946	1	1.35763
CUFF.118119	NA	3L	11487924	NA	2716	2	34.327	20.3732	36.9538	16.2192	6.04925	11.2555	21.7913	8.13466	5.75367	5.42323	9.55049	3.5851	27.9831	20.1329	7.40478	11.36	14.1606	16.3789	5.60984e-19	2.30792	1	1.28493		Up
CUFF.118389	NA	3L	11515816	NA	1639	2	126.455	111.271	132.667	103.468	103.998	105.508	121.621	97.1318	83.2952	78.425	98.9886	97.6026	86.2523	73.1586	51.4595	55.4712	62.6712	58.7903	0.000624289	1.18421	8.72787e-24	1.76215	Down
CUFF.118439	NA	3L	11534921	NA	1393	2	6.30267	9.15554	8.96115	11.6702	7.69018	5.82906	9.68565	13.7569	8.87441	9.55915	9.8856	8.64554	11.2373	9.73112	9.93197	8.07784	8.07765	15.6635	0.473674	0.82124	1	0.790965
CUFF.119940	NA	3L	14534038	NA	634	2	50.9088	39.9196	49.2687	34.6602	44.4933	46.3383	40.6753	36.7732	27.8881	26.4606	31.2682	24.2857	36.8355	35.2386	29.0375	22.899	24.2319	33.5842	0.0113534	1.4176	1	1.46067		Up
CUFF.119974	NA	3L	14554958	NA	859	2	7.30178	6.32645	5.09314	7.28455	5.72189	6.84015	5.85715	4.86467	7.28505	7.2951	5.98293	7.11582	7.77738	6.55854	5.56086	5.54518	7.70637	6.33932	1	1.00436	1	0.97671
CUFF.120082	NA	3L	13967190	NA	527	2	27.0697	27.5771	23.4285	21.6859	28.4466	32.1589	20.3891	24.1224	32.2922	30.5557	26.076	31.5588	13.0976	25.2879	22.4452	15.2424	20.3724	20.3508	1	0.971953	1	1.37305
CUFF.120208	NA	3L	14020107	NA	1305	2	2.03879	1.35381	2.03115	3.48063	1.87707	1.89726	2.61541	2.6449	2.02755	2.03071	1.95659	1.97448	2.59889	2.60588	2.44208	3.38732	3.08386	3.08061	1	0.956909	1	0.737192
CUFF.120254	NA	3L	14035283	NA	2860	2	5.63591	3.09655	3.33416	6.27839	6.49031	5.59606	6.50112	5.30513	6.19882	5.55581	7.91769	7.97873	5.64035	7.92084	10.8141	9.45732	13.5313	7.71033	0.182517	0.771248	0.135119	0.552552
CUFF.120478	NA	3L	13904418	NA	4672	2	3.06977	3.12455	2.05915	2.66143	2.84988	2.49016	3.62473	3.86319	3.01852	4.22445	3.10877	3.53047	3.58328	2.90592	3.51642	2.6966	3.43596	3.1798	0.185754	0.760638	1	0.841441
CUFF.120756	NA	3L	15043955	NA	522	2	5.09687	5.19743	10.5118	6.88831	1.2984	3.01674	8.22851	8.31709	6.82208	8.63987	4.8357	1.39989	2.026e-11	2.0716e-11	6.83244e-11	6.78634e-11	5.04133e-11	5.0221e-11	0.970702	0.837002	0.0990001	1.15226e+11
CUFF.121040	NA	3L	13458167	NA	2049	2	2.66537	1.31143	2.65762	1.73781	0.737419	0.748761	3.91703	1.22481	0.380596	1.28585	0.352812	2.15623	4.82061	1.71474	2.98056	2.97279	3.25976	2.1054	1	1.05807	1	0.552172
CUFF.121368	NA	3L	13575008	NA	2259	2	1.58385	1.19234	1.16283	1.58005	1.46746	1.482	1.03938	1.86305	1.53563	3.20362	2.6986	3.13258	1.00564	1.00845	1.32592	1.3226	1.20046	1.19915	0.296798	0.628562	1	1.19913
CUFF.12151	NA	2L	7870318	NA	301	2	5.77463	5.90888	5.74914	12.0078	8.22489	11.3473	11.2573	5.3165	11.8591	15.0138	11.4843	8.49868	14.9122	7.83818	10.9434	10.9108	21.3664	21.3468	0.786933	0.772708	1	0.561313
CUFF.121671	NA	3L	13657637	NA	195	2	37.0968	18.2241	32.145	22.5413	25.3362	25.5964	21.8963	17.4131	13.3744	13.3977	22.315	22.4894	11.5354	11.5652	14.9347	1.02429	0.759846	25.2982	0.436201	1.4514	1	2.47152
CUFF.121749	NA	3L	15131209	NA	69	2	104.84	65.2056	63.6272	36.714	97.9141	85.5325	62.251	76.3808	51.6109	38.0753	63.3938	0	127.055	157.84	30.3658	49.5037	5.01546	61.0245	0.309334	1.55576	1	1.05346
CUFF.121750	NA	3L	15130833	NA	1671	2	50.9824	53.6271	50.7975	57.4182	73.5903	73.7295	54.1629	64.9133	55.9154	52.1533	52.0183	49.7549	104.141	103.097	103.933	106.968	128.703	114.889	0.272547	1.09494	5.23218e-28	0.544246
CUFF.122378	NA	3L	8746720	NA	930	2	1.87672	1.91899	3.89308	1.87117	2.67651	2.70285	1.7433	1.76984	3.88655	2.87558	2.77865	2.80206	1.27876	3.57828	0.237498	3.16882	4.12498	2.88148	1	0.94219	1	0.978358
CUFF.123273	NA	3L	4074078	NA	986	2	303.674	267.092	291.658	235.135	220.46	226.89	301.101	228.323	257.805	222.427	319.317	288.578	187.49	181.304	68.866	57.3739	73.7034	74.8896	0.380086	0.955091	3.35272e-69	2.40032
CUFF.123464	NA	3L	15904419	NA	255	2	10.5983	7.04808	6.87525	6.88375	6.31937	9.96193	16.8442	9.80217	17.6636	13.9852	9.89893	9.99637	4.79994	9.05992	12.208	21.7533	20.067	10.9498	0.418969	0.609878	1	0.60487
CUFF.123684	NA	3L	4133675	NA	333	2	2.67529	0	2.6657	2.66866	2.47285	2.49807	2.4019	2.44093	5.3966	2.58365	5.23704	5.27728	3.32326	0.0555035	0.183277	4.17795	0.135173	3.84277	0.699184	0.556213	1	1.10775
CUFF.124172	NA	3L	7656306	NA	5111	2	81.4525	84.5444	88.7299	91.4619	76.0246	79.0583	107.675	108.018	84.3202	88.8349	82.8995	85.1095	53.2101	57.6901	55.2225	52.8193	74.5802	75.7565	0.000401378	0.90018	5.78345e-18	1.35743
CUFF.124178	NA	3L	7684837	NA	2034	2	6.18623	4.4292	5.2432	4.78842	5.30954	4.91581	5.42521	6.39306	4.32908	4.33589	5.53282	4.66802	3.38017	2.33019	5.7584	6.95131	2.90407	7.51361	1	1.00614	1	1.07056
CUFF.124574	NA	3L	5661837	NA	4436	2	13.7108	13.9576	13.2479	12.6377	10.9497	10.4626	14.9338	14.0917	12.5875	11.1533	15.8332	14.3209	6.90864	7.41556	9.48067	10.3262	9.91207	9.90155	0.393233	0.904077	1	1.38969
CUFF.124913	NA	3L	14732496	NA	105	2	17.5179	8.64459	8.45403	0	7.84238	0	16.3025	16.4822	17.115	8.1939	7.82868	7.91677	0.398718	10.997	14.8368	26.4141	13.3127	24.3364	0.564047	0.57502	1	0.47022
CUFF.125560	NA	3L	5733534	NA	9022	3	124.261	105.558	118.393	100.571	78.4562	81.4253	109.262	89.337	70.4705	69.378	102.559	103.75	51.1948	51.4524	42.1714	41.4005	57.5586	56.9128	1.28541e-07	1.11732	5.5492e-181	2.02422	Down
CUFF.125689	NA	3L	5791770	NA	1384	2	63.4351	53.7682	65.8814	49.3408	45.1304	46.8496	59.3323	47.0052	44.261	40.9987	44.7838	42.5383	38.4879	37.0251	21.0233	19.0425	30.0937	27.4444	0.0952382	1.16308	3.52857e-10	1.87391
CUFF.126100	NA	3L	16641275	NA	405	2	329.188	247.996	330.337	278.796	248.53	272.417	272.921	205.77	209.95	230.597	262.651	264.735	243.089	200.976	90.999	110.757	135.245	147.216	0.0125186	1.18017	4.91138e-16	1.83917	Down
CUFF.126101	NA	3L	16641825	NA	1792	2	19.6424	16.8032	17.4959	9.72888	9.88442	12.984	18.676	14.3008	15.937	17.0007	11.3699	10.4558	15.6335	19.2602	20.2142	13.7835	15.0808	7.61614	1	0.986307	1	0.944866
CUFF.126120	NA	3L	16652988	NA	509	2	1.75023	1.78327	1.74396	0	1.61779	1.63429	3.41498	1.63435	1.7154	1.71828	1.65056	1.6669	2.19775	0.0483305	2.82502	2.81844	0.117733	2.57539	0.979224	0.722815	1	0.805993
CUFF.126219	NA	3L	16589181	NA	1514	3	1.74206	2.40638	1.73503	2.35755	2.18955	2.21125	4.02126	2.22882	2.33066	2.95566	1.6431	2.26976	1.49317	2.89467	1.12311	1.94636	1.77177	0.107014	0.82394	0.818279	1	1.35408
CUFF.126482	NA	3L	15556972	NA	1486	2	11.9694	13.4708	11.9259	10.6847	12.8587	14.198	11.2871	12.6545	13.8105	13.2005	13.377	12.2467	14.3388	12.9325	16.8471	13.4024	15.2901	12.874	1	0.98082	1	0.876554
CUFF.127206	NA	3L	15841572	NA	3354	2	34.7938	27.0648	33.312	23.779	21.7907	20.969	31.6095	23.4312	19.4762	17.5943	27.3679	26.7759	18.8706	19.5566	11.3181	10.4947	13.0077	11.9022	0.271132	1.10567	2.19743e-13	1.89911
CUFF.12808	NA	2L	8217997	NA	1108	2	17.715	16.3394	16.8105	15.1463	21.2559	16.5601	17.6279	15.3601	15.1777	16.8864	17.1465	17.2873	17.2705	24.0688	15.6153	19.0195	13.9703	20.4071	0.997106	1.04364	1	0.940877
CUFF.129063	NA	3L	18065618	NA	612	2	0	1.47235	1.43733	2.98308	1.32493	1.33962	1.35777	1.37574	1.43913	1.44138	1.38842	1.4012	3.57247	3.57955	2.4171	0.164415	0.122053	0.121586	1	1.01829	1	0.857689
CUFF.129297	NA	3L	18178300	NA	332	2	18.9434	13.5516	16.0473	13.2397	17.6094	15.0341	15.4029	12.8024	16.1937	10.5538	12.914	13.0263	13.4487	10.2763	9.70719	5.77228	22.6038	8.64338	0.86734	1.16729	1	1.34029
CUFF.129790	NA	3L	18647219	NA	264	2	6.96735	0	0	3.36615	3.11916	3.15097	6.58419	3.15108	3.30734	3.3129	3.18234	3.21383	4.28019	4.29169	5.6039	5.59005	0.283171	5.0775	0.979224	0.729777	1	0.660802
CUFF.129828	NA	3L	18662011	NA	2597	3	9.57468	10.8483	8.46761	9.55038	11.5793	12.3796	10.5669	15.5756	14.045	16.2126	13.246	13.7089	16.921	17.3826	20.7325	21.6778	20.5791	16.8169	0.0180829	0.748605	1.05109e-05	0.54684	Down
CUFF.129918	NA	3L	17944083	NA	5134	2	24.5447	24.8052	23.9277	23.2412	19.1056	18.4463	24.2842	21.6264	22.1564	20.9426	24.7526	23.2023	14.9001	13.8779	19.1199	16.2116	17.9667	16.5051	1	0.978872	0.00355711	1.36
CUFF.130327	NA	3L	18049910	NA	4737	3	11.4926	11.3084	12.8174	12.05	8.98677	10.3844	12.7465	11.7509	10.4758	11.8555	11.6554	10.6008	7.80858	6.91863	9.31574	7.39445	7.6859	7.16884	1	0.970394	0.347366	1.44818
CUFF.130335	NA	3L	16671906	NA	1078	2	14.0146	16.0402	11.3705	16.5818	17.0962	13.9016	9.85903	17.6117	15.6932	13.9809	16.8954	17.03	26.0331	25.1031	23.1239	20.6557	34.0221	29.5843	1	0.977323	0.095148	0.561467
CUFF.130338	NA	3L	16679499	NA	81	2	66.2098	67.4267	65.9787	101.03	28.1496	39.5961	30.4268	42.1891	43.9642	67.3717	42.5447	20.1461	27.3235	0.528236	1.74702	34.2384	1.28774	45.5539	0.363188	1.49362	1	3.32846
CUFF.13092	NA	2L	6920634	NA	386	2	18.5395	18.8776	20.9126	18.495	12.5141	12.6588	19.9023	17.739	16.0434	20.9409	15.4967	13.2425	14.6727	9.15155	16.0224	15.9796	26.4631	20.4575	1	0.986772	1	0.992707
CUFF.13111	NA	2L	6924680	NA	2785	2	187.044	172.356	200.581	191.44	161.835	166.379	159.298	144.263	138.429	150.574	167.051	173.739	115.578	107.92	105.679	102.279	140.786	131.342	2.18712e-07	1.15672	3.73977e-41	1.53448	Down
CUFF.13117	NA	2L	6934994	NA	1839	2	7.29215	6.91023	6.75773	10.8543	4.80823	4.37725	8.23308	8.33413	10.2169	10.7407	7.90724	7.97673	9.8341	10.4442	8.74362	8.01274	14.9051	16.166	0.229847	0.767662	1	0.602004
CUFF.131833	NA	3L	19133853	NA	5584	2	13.9772	10.7058	12.4456	10.4798	9.715	11.5476	10.7568	9.75855	10.3353	11.3413	11.6165	11.0595	11.8804	11.3275	13.2418	12.9685	14.1112	13.4374	0.783663	1.06171	1	0.894814
CUFF.13201	NA	2L	7033977	NA	118	2	7.42022	7.58263	15.3733	7.39889	6.76949	6.85053	14.6163	14.7691	7.33738	7.35054	7.04171	7.1162	0.404623	9.87202	13.5174	13.4789	21.9531	31.5899	1	0.882601	1	0.565925
CUFF.133156	NA	3L	17140298	NA	733	2	56.18	45.6475	58.5223	53.5144	48.5391	40.5225	52.2183	46.6305	40.9761	43.5683	53.2278	48.6541	26.2153	21.8822	27.4817	36.0523	31.1824	40.8163	0.792081	1.06187	0.0877727	1.64965
CUFF.133598	NA	3L	17393278	NA	1110	3	1869.49	1723.64	2119.25	1960.74	1576.48	1596.15	2320.02	2151.76	2449.59	2526.91	2555.64	2587.44	1826.01	1860.12	1683.36	1784.35	1502.97	1548.03	4.79883e-153	0.743299	0.165165	1.0628
CUFF.133978	NA	3L	20131722	NA	1817	2	3.87969	4.48151	5.92905	4.90011	4.04939	5.09034	5.57725	6.14956	5.36485	6.40587	5.18504	5.23037	4.3373	4.93485	4.94622	4.9338	3.82784	4.47265	0.605204	0.835377	1	1.03196
CUFF.134023	NA	3L	20016558	NA	204	2	8.74495	8.90867	8.71385	8.72343	8.08662	3.75602	8.04991	8.16438	13.1751	8.58225	12.7739	12.8751	11.136	11.1671	20.6571	8.47429	13.2933	13.2789	0.925303	0.73771	1	0.601661
CUFF.134242	NA	3L	20228921	NA	1674	3	4.76629	4.86049	6.43023	6.43672	4.38806	4.43523	5.43112	7.14165	6.3244	7.45271	7.20177	10.032	5.50034	7.44097	11.1863	8.93286	7.39305	10.1987	0.157993	0.71855	1	0.618275
CUFF.135117	NA	3L	19787008	NA	454	2	23.7687	15.8237	25.7634	19.5759	14.1803	18.3201	30.674	20.8009	19.5779	19.6063	10.8689	15.0321	21.9004	26.6064	11.0494	11.0156	15.0194	7.07085	1	1.00748	1	1.26732
CUFF.135437	NA	3L	20996794	NA	867	2	3.12752	2.08048	3.11773	2.03368	2.91999	0	1.8941	2.98196	3.10003	2.01936	3.00562	1.95919	2.58108	1.35496	3.30957	1.87574	0.154143	4.34114	1	0.887646	1	0.975234
CUFF.135533	NA	3L	20898852	NA	466	2	2292.25	2640.63	2387.76	2779.24	3685.79	3343.1	1172.11	1472.9	1317.24	1355.65	1162.89	1211.66	1441.63	1503.27	4129.84	4161.89	2838.31	2692.23	0	2.2267	1	1.02157		Up
CUFF.135548	NA	3L	21032595	NA	518	2	3.46015	1.69313	3.44838	3.45201	1.47714	3.24195	5.09287	1.56919	1.65778	0	3.3667	3.39257	2.04164e-11	2.08759e-11	6.8852e-11	6.83874e-11	5.08026e-11	5.06088e-11	1	1.11232	1	5.99149e+10
CUFF.136206	NA	3L	21200535	NA	585	2	21.0707	26.3546	30.5648	24.2005	28.4907	28.762	27.8123	21.8469	27.585	18.0197	23.6049	19.071	26.6409	28.5232	16.7513	18.8895	18.9797	25.0162	0.632213	1.15589	1	1.18281
CUFF.136588	NA	3L	18790572	NA	1267	2	12.668	12.1586	14.0995	13.3752	13.1348	9.70737	11.2201	14.9682	13.3407	8.94395	15.0859	15.2046	10.6785	14.9169	8.93168	11.9125	12.6467	10.769	0.954151	0.954041	1	1.0757
CUFF.136603	NA	3L	21552583	NA	2061	2	1.2622	1.75117	2.62338	2.16804	2.01566	1.59447	0.392936	0.845585	0.420092	0.420845	0.851755	0.407428	0.523881	0.0030004	0.00989972	0.00983288	0.00730347	0.00727559	0.00868899	3.41903	0.126071	20.3404	Down
CUFF.137053	NA	3L	21734588	NA	984	2	0	0.929494	0.910689	0	0.850326	0.858221	0.833529	1.78391	1.84526	0.888823	0.853794	0	3.42388	1.24918	4.41815	4.40785	5.20011	1.61529	0.809456	0.571886	1	0.17469
CUFF.137186	NA	3L	20308828	NA	1225	2	13.9694	13.4322	17.7631	7.8301	4.28049	9.44223	7.06388	5.626	2.03834	5.08875	6.42787	3.44943	5.43292	10.6058	1.71031	1.7034	3.44134	1.44839	0.000140674	2.24682	0.0191795	2.74083	Down
CUFF.137356	NA	3L	20382978	NA	2570	2	19.204	14.7891	16.9761	14.4722	15.4545	15.6056	17.5193	15.6109	17.3431	15.2036	15.7408	16.2265	20.9348	19.3043	22.1796	23.1354	19.5243	19.0278	1	0.988298	1	0.777573
CUFF.137476	NA	3L	21414022	NA	534	2	16.7142	13.4759	13.149	20.1946	10.4261	22.4447	20.6429	15.7424	25.2559	14.7532	19.3295	22.963	14.6742	14.7106	11.8535	14.1686	12.8246	15.0065	0.509553	0.812259	1	1.15818
CUFF.137479	NA	3L	21414672	NA	2572	2	44.0344	43.399	41.0437	44.6391	42.1981	47.0027	43.9506	43.0892	49.1281	48.8418	50.7081	52.8546	27.2401	26.0409	37.2998	35.6398	38.8632	40.2581	0.190531	0.909016	0.301387	1.27746
CUFF.139283	NA	3L	22275665	NA	1708	2	0	9.0713	10.5273	8.34086	10.9084	9.93773	11.0331	8.47278	7.74304	10.4942	8.00881	8.61871	5.28212	7.16624	6.87826	6.86167	0.368008	7.61059	0.715458	0.897278	1	1.42786
CUFF.139634	NA	3L	225733	NA	6687	2	513.705	511.789	515.695	511.037	415.549	420.207	530.68	513.353	551.061	560.488	569.036	572.323	410.47	402.667	377.729	371.413	425.948	430.229	1.55583e-45	0.875959	7.60542e-51	1.19414
CUFF.140452	NA	3L	23567496	NA	1251	3	0.705886	0.720288	0.703152	0.703995	0.648165	0.655355	0.664234	0.673022	0.704033	0.705136	0.679226	0.685477	2.711	3.56787	1.51338	3.53325	1.30721	5.05473	1	1.00625	1	0.233886
CUFF.141272	NA	3L	19908133	NA	4275	2	2.44493	3.16171	0	8.14765	4.94771	3.71919	9.26694	7.01978	5.1325	7.09723	7.29038	4.56833	6.23441	9.30973	10.207	20.4705	14.5349	11.9705	6.92538e-06	0.555321	1.58499e-21	0.308292	Down
CUFF.141326	NA	3L	19924803	NA	1204	2	194.046	176.942	209.146	188.326	190.133	200.458	232.992	194.101	185.327	179.57	183.204	168.482	129.197	128.616	105.748	120.305	109.192	117.444	1	1.01344	3.23672e-23	1.63131
CUFF.142883	NA	3LHet	998777	NA	1737	2	4.73203	2.05952	5.81188	2.54841	0.819693	0.339678	2.93003	2.96436	2.00539	2.54808	2.98858	3.01297	1.28828	1.29147	0.104357	1.64804	1.50947	0.833557	1	0.991599	1	2.44356
CUFF.142928	NA	3LHet	1041606	NA	59	2	14.7185	15.062	30.5835	14.6734	13.3426	28.9238	13.0761	28.7571	46.0216	30.069	29.0108	29.2663	0.102555	0.104864	0.345994	21.9676	0.255256	0.254281	0.893334	0.665739	1	5.0934
CUFF.143969	NA	3L	23088013	NA	217	2	147.42	171.918	206.811	155.598	128.005	145.754	152.267	133.172	168.878	130.552	151.091	156.552	197.24	243.445	561.099	590.242	530.339	427.348	0.829037	1.07058	3.90975e-30	0.37475
CUFF.144246	NA	3R	9435	NA	2900	2	16.2874	14.9758	16.5485	15.9289	16.9046	17.9844	17.6807	13.8241	15.0419	12.8278	13.3149	14.9993	15.3794	16.8987	10.8642	11.7335	11.3791	13.0336	0.39827	1.12477	1	1.24393
CUFF.144477	NA	3L	21914008	NA	351	2	25.1923	28.3987	25.0956	41.1802	35.9977	18.2896	22.9292	46.6433	45.8136	53.9017	41.7679	36.8602	30.142	30.2479	89.5833	89.3775	71.7658	71.6918	0.0882051	0.702472	0.00288144	0.454938
CUFF.145110	NA	3R	444892	NA	4888	2	7.52273	6.1142	8.25947	6.55378	5.3582	5.05004	8.76089	7.55551	6.90823	6.91818	5.94173	5.99399	5.4857	5.7182	3.92551	5.22581	4.97416	4.72453	0.779267	0.923474	1	1.29296
CUFF.14615	NA	2L	8997615	NA	1759	2	3.00906	3.61028	3.52992	3.00091	4.3012	3.82179	3.79005	4.88293	4.54671	4.55334	4.39777	4.96241	3.2011	3.81413	4.15305	3.44135	2.44161	3.11171	0.520221	0.784026	1	1.05506
CUFF.146691	NA	3R	909537	NA	3099	3	5.41486	5.221	9.0098	5.70073	7.28148	6.47707	9.91876	10.0287	8.01181	8.32403	5.98656	8.70154	10.8798	13.6834	13.7652	10.8322	9.76247	9.3604	0.100249	0.767193	0.0178697	0.572686
CUFF.146878	NA	3LHet	1181130	NA	465	2	45.7886	42.6326	65.6728	53.6848	40.304	56.1691	53.4251	42.2187	46.001	42.049	40.6056	37.004	26.4121	26.4763	20.3585	25.7074	23.3239	20.7569	0.470047	1.16436	0.00833998	2.12711
CUFF.147248	NA	3LHet	1273616	NA	5705	2	2.22371	1.75878	2.38234	1.88861	1.13032	0	2.40468	1.94755	1.37392	1.53974	1.96386	2.46781	1.15992	1.34749	0.0725985	0.581366	0.725037	0.724211	0.438649	0.802197	1	2.03525
CUFF.148213	NA	3R	190286	NA	2192	2	10.1089	11.1675	12.1933	16.8959	8.10157	10.2289	14.7102	13.2247	14.6306	12.9543	14.1674	14.284	8.28898	8.3122	7.46338	13.8253	9.91831	15.2965	0.205418	0.818093	1	1.08861
CUFF.148274	NA	3LHet	2189537	NA	1049	2	31.5085	25.8084	32.2851	27.8902	30.9012	31.1972	28.4095	20.0777	28.0865	26.3478	24.6014	25.6827	17.9747	17.0011	15.6197	9.52263	14.1484	9.58769	0.339356	1.17222	8.40511e-05	2.1417
CUFF.148376	NA	3LHet	2244997	NA	113	2	8.03322	8.15896	0	0	7.52921	0	15.2631	15.4226	7.66205	7.67579	7.35329	7.43108	9.35903e-11	9.56967e-11	3.15622e-10	3.13493e-10	2.32883e-10	2.31994e-10	0.47004	0.390104	1	1.8485e+10
CUFF.148483	NA	3R	226905	NA	765	2	5.92451	2.29451	4.67219	3.44816	4.35112	3.20532	5.59798	6.87224	5.87602	0	3.28747	5.74658	0.0392335	0.0401173	0.132575	0.131678	3.25192	4.71859	0.974287	0.872738	1	2.87413
CUFF.149880	NA	3R	2232588	NA	1154	2	6.95381	7.08443	8.55789	7.75083	5.6489	4.92906	7.27908	7.36957	6.87723	7.69991	8.23209	9.90912	9.55518	6.81696	7.68254	4.39173	5.95718	4.92284	0.784959	0.863997	1	1.04065
CUFF.150783	NA	3L	22816612	NA	1262	2	4.17097	7.27114	5.63777	5.64394	5.95112	3.85458	4.59636	6.11156	4.87698	5.62744	7.62952	6.21263	7.04046	6.21516	4.98671	5.96443	5.40466	4.46203	1	0.92797	1	0.954688
CUFF.151122	NA	3L	24290862	NA	1285	2	157.964	125.564	169.447	127.208	123.606	110.697	171.049	120.873	149.142	124.584	125.296	107.618	82.3499	69.8631	60.7987	51.1849	67.0021	61.1526	1	1.01994	7.69444e-35	2.07591
CUFF.153089	NA	3R	3094683	NA	1797	2	126.412	104.012	122.96	100.375	91.9304	93.7664	127.756	92.5258	99.8601	104.041	107.038	104.925	83.9679	89.0502	66.5051	61.72	67.8793	69.9006	1	1.0052	9.89808e-11	1.45654
CUFF.153645	NA	3R	4560900	NA	3489	2	7.93135	7.80758	7.37043	8.17909	7.60174	7.16248	8.70955	8.55368	9.44682	9.46015	8.88663	9.22299	6.79215	8.65592	7.07194	7.42009	7.72522	8.39979	0.318062	0.848431	1	0.99973
CUFF.153693	NA	3R	4571036	NA	588	2	2.96831	3.03516	4.55099	2.95953	4.2333	5.83336	4.26629	5.89023	4.51354	4.52039	5.93541	2.82994	3.76383	3.77226	0.240466	2.64159	2.37684	2.37402	0.951641	0.843498	1	1.55453
CUFF.153941	NA	3R	4480965	NA	3000	2	21.2888	28.85	18.1586	25.8265	28.0957	26.8869	23.7105	32.5923	32.6714	31.4936	32.5528	30.4114	39.5566	47.7379	63.2651	57.5765	61.0663	55.5225	0.00458452	0.812871	1.83418e-37	0.459178	Down
CUFF.154211	NA	3R	5119317	NA	1892	2	9.16429	7.28405	8.14028	2.21274	2.89272	1.99461	10.2857	2.57472	4.19875	2.23663	5.51503	3.6027	8.88164	12.8447	7.45631	7.43563	6.04316	8.55787	0.848173	1.11527	1	0.618687
CUFF.15431	NA	2L	9192872	NA	719	2	0	0	1.23461	1.23598	2.41916	1.15698	1.14074	1.157	1.21437	1.21642	2.45823	1.18004	1.5017	0.00860059	0.0283773	0.0281858	0.0209352	0.0208554	0.979224	0.722704	1	3.75888
CUFF.154410	NA	3R	5238274	NA	774	2	2.21886	4.72577	2.20817	4.63411	4.31852	4.35929	4.33229	4.38697	4.57958	5.80378	4.42556	4.4644	4.35262	4.36371	4.02106	4.01019	3.61108	5.11679	0.810243	0.802524	1	0.881818
CUFF.154470	NA	3R	4925323	NA	3277	2	1.08927	1.1096	1.37305	1.37439	0.732482	0.468182	2.39238	1.00862	1.34618	1.34827	1.29921	1.59398	0.68287	0.684559	0.875579	0.496236	0.0407689	0.799337	0.363188	0.683861	1	1.71734
CUFF.154878	NA	3R	5049666	NA	4333	2	2.08911	1.46402	1.86502	1.64953	0.911213	0.922777	1.55895	1.15497	2.07848	1.6463	1.591	1.39064	1.29949	1.30287	1.11077	1.1076	1.80252	1.53315	1	0.94494	1	1.09137
CUFF.154905	NA	3R	5059257	NA	790	2	12.4475	12.6756	11.2174	13.6069	11.5308	8.21655	14.8459	15.033	18.0626	20.4642	18.6571	14.1324	11.4067	10.0838	10.0672	11.6358	16.4308	13.4685	0.0834386	0.688715	1	0.953507
CUFF.15491	NA	2L	9202449	NA	576	2	3.21219	0	0	1.55734	0	1.46612	1.44263	1.46172	1.52907	1.53147	1.47519	1.48877	1.92126	0.0320882	2.42063	0.105242	2.22364	0.0778487	1	0.69837	1	0.919616
CUFF.154993	NA	3R	3678662	NA	11955	2	42.5208	35.0024	42.6788	34.7482	26.9443	27.7671	42.9524	34.7113	31.2824	28.6174	36.228	36.2933	24.9889	23.2045	18.3534	18.8925	22.5048	22.3711	1	0.997986	1.66503e-40	1.60888
CUFF.155660	NA	3L	9094560	NA	5735	2	48.7844	42.7505	48.3051	45.5151	28.928	34.7349	43.0895	34.8586	30.2768	30.0049	41.4434	44.0933	22.3577	26.2098	13.7086	9.81967	17.4402	17.8547	0.0227199	1.11285	7.92124e-61	2.31881	Down
CUFF.155661	NA	3L	9094560	NA	5548	2	35.6171	36.9182	33.0424	32.9134	23.8689	22.5513	34.5294	33.9671	26.0053	23.7555	36.9471	40.2886	16.0029	12.1053	15.0134	16.4316	23.9243	19.6752	0.399334	0.945872	2.79155e-23	1.7926
CUFF.155823	NA	3L	9133004	NA	1549	2	33.1133	47.0339	32.9888	50.2649	45.1869	40.4815	41.2698	57.8114	67.2979	76.8656	62.9019	72.1256	51.4554	55.8683	97.4432	108.588	98.973	98.8635	2.3495e-10	0.658439	8.98399e-26	0.487233	Down
CUFF.155890	NA	3L	9136609	NA	8183	2	78.91	67.6869	74.3699	62.9303	49.5968	53.9967	71.5908	60.9518	50.9873	51.6078	69.9605	68.0388	38.3008	37.3183	26.5784	29.981	32.8192	38.9181	0.394963	1.03847	2.52023e-88	1.90025
CUFF.155954	NA	3L	9170202	NA	1616	2	85.8155	80.4515	74.2352	82.2242	57.387	65.4776	85.3432	83.042	64.4657	72.4443	102.961	107.639	31.0334	37.2015	54.3214	53.3593	56.6082	51.2372	0.0145666	0.863723	2.59488e-09	1.5703
CUFF.156194	NA	3R	5167507	NA	887	2	162.85	153.318	192.038	166.565	150.17	151.6	200.69	161.079	147.063	137.012	159.368	165.69	125.092	132.801	107.653	113.48	117.394	138.33	1	1.00581	0.00125037	1.32908
CUFF.156243	NA	3R	5182223	NA	5271	2	4.66137	2.75115	3.75576	1.98513	2.66182	1.16374	3.83211	2.11385	2.7356	1.31671	1.60807	0.586502	3.12735	1.92472	2.25106	1.77076	1.13676	1.5912	0.128693	1.39254	1	1.43867
CUFF.157112	NA	3R	6335740	NA	1468	2	26.1646	24.7222	29.8685	22.943	25.4644	20.2509	25.1044	18.5644	18.7209	17.4826	21.2067	18.8811	16.6572	15.969	10.8629	12.5762	11.3297	13.7516	0.0878461	1.24553	0.00181184	1.84128
CUFF.157498	NA	3R	6438698	NA	3205	2	38.7591	34.244	43.474	36.387	29.0068	30.1065	36.0847	31.2192	27.07	26.2541	35.0965	34.2512	24.6602	26.0687	14.8732	13.9909	18.6198	19.3632	0.148704	1.11581	9.72075e-15	1.8029
CUFF.159537	NA	3R	6689566	NA	224	2	36.2726	24.1444	40.3719	23.5983	25.7435	13.9531	34.1347	22.2575	35.9231	23.4106	38.9433	35.0901	29.824	29.8946	21.3222	9.56712	24.3349	34.6885	0.849831	0.864694	1	1.09659
CUFF.15954	NA	2L	5042499	NA	465	2	9.27054	15.5982	15.2488	17.2859	19.9677	16.2235	12.2805	12.461	21.1508	21.18	20.4957	24.6593	19.8415	17.5818	45.7745	35.0204	34.3606	36.8484	0.665293	0.833973	1	0.494093
CUFF.159900	NA	3R	5257599	NA	898	2	90.4953	87.9884	94.2747	94.3738	71.3761	76.9707	84.7576	79.7799	71.8617	70.9473	106.456	102.235	58.5805	61.1324	42.5069	48.2673	56.9004	64.9233	1	0.998917	0.000147129	1.5512
CUFF.159927	NA	3R	5266398	NA	127	2	28.5936	14.0523	28.5081	13.7021	12.5	12.655	27.625	13.2761	6.55349	0	28.0588	13.5208	0.513882	17.8495	23.2644	13.3505	21.125	39.1431	0.93276	1.23561	1	0.954573
CUFF.159944	NA	3R	5273499	NA	162	2	117.419	66.6196	117.061	70.8441	70.8644	43.9573	123.793	68.1517	65.354	65.455	63.0828	63.6551	49.9736	63.4078	60.3359	68.0505	126.256	118.991	1	1.08292	1	0.999488
CUFF.159945	NA	3R	5272389	NA	3586	3	106.624	88.5645	104.758	91.7949	79.3706	75.8352	103.212	83.9422	74.9939	73.0879	94.6374	92.4266	50.0924	52.6814	41.5042	47.6324	62.2051	63.9039	0.395162	1.04719	2.42556e-40	1.71986
CUFF.160448	NA	3R	7463400	NA	920	2	4.87767	2.90092	4.86128	3.84373	3.54656	4.5738	5.49361	4.5637	4.77825	5.80627	5.60836	7.67985	2.39144	0.039941	0.132044	2.96316	2.74277	0.0969723	0.503877	0.725138	1	2.94083
CUFF.160481	NA	3R	7468032	NA	3759	2	1.89317	2.18216	1.88627	2.13826	1.50802	2.00682	2.2556	2.28205	1.87629	2.12864	2.30072	2.073	1.21705	1.5049	1.625	1.94997	2.39352	1.14784	0.867472	0.899229	1	1.18056
CUFF.16104	NA	2L	9565135	NA	205	2	8.8293	4.33489	8.80206	4.22304	3.84003	3.88933	3.80823	8.32989	13.2927	8.69394	3.92663	8.47121	5.15888e-11	5.27499e-11	1.73977e-10	1.72803e-10	1.28369e-10	1.2788e-10	1	0.729079	1	4.79505e+10
CUFF.161323	NA	3R	8187794	NA	626	2	1.39871	1.42932	1.3929	1.39469	1.27605	2.74907	2.77672	2.80411	1.39479	1.39713	1.34207	0	1.78695	1.79138	0.12975	2.29154	2.09603	0.0953151	1	0.992373	1	1.177
CUFF.161489	NA	3R	1077145	NA	641	2	27.6024	32.5713	26.0473	39.1789	36.5462	31.2636	33.6774	46.8421	47.2859	50.2603	45.7967	43.3111	50.8883	44.2923	56.4149	62.2644	54.6378	58.3205	0.0199878	0.723162	0.0430582	0.591184	Down
CUFF.161847	NA	3R	8465890	NA	1615	2	4.50227	2.2152	2.15835	2.74106	2.53183	3.12184	3.16643	3.77536	2.7463	2.75036	2.08477	2.10524	4.12924	2.82123	2.93553	3.69964	4.79636	1.88093	1	1.03861	1	0.852322
CUFF.16185	NA	2L	1008289	NA	6856	2	389.662	346.773	371.715	322.421	280.501	280.975	350.384	292.806	314.017	294.141	399.288	399.36	189.767	183.74	144.533	147.333	162.944	169.911	0.0377796	0.971732	0	1.99558
CUFF.162311	NA	3R	5756085	NA	12898	2	3.53148	3.66888	4.02199	3.59483	2.38741	3.031	3.25124	3.63956	3.21861	3.79654	4.5828	4.40615	2.09572	1.93432	2.14346	2.53439	2.48384	2.57359	0.337283	0.883847	1	1.47004
CUFF.162549	NA	3R	8809868	NA	1345	2	13.0617	2.59724	5.28985	1.83442	6.25876	1.63342	1.15542	3.21889	2.64145	4.05008	0.52736	3.9636	5.01869	5.03168	4.65218	2.72703	6.78431	6.77778	0.0335292	1.97183	1	0.989794		Up
CUFF.162620	NA	3R	5834683	NA	7209	2	9.01858	9.83468	9.87971	10.7848	8.23069	8.19023	14.6787	16.2015	15.4453	14.451	13.7279	12.845	26.3715	24.305	10.0588	11.212	32.8191	33.3073	2.04332e-12	0.640402	5.9747e-52	0.405136	Down
CUFF.162772	NA	3R	8857050	NA	395	2	13.7079	13.9374	11.2782	8.91237	5.93265	8.2895	10.6277	15.436	13.611	6.50927	10.8543	10.9487	11.3338	11.3618	11.4229	8.2252	7.33797	13.2675	1	0.912795	1	0.985845
CUFF.162989	NA	3R	8947669	NA	6495	2	21.7554	20.4303	21.2607	21.0019	14.7869	15.6015	23.624	21.0394	21.8982	19.8264	23.5325	24.4079	13.161	13.5318	14.8841	13.3918	15.4731	16.4084	0.00563222	0.854895	0.0148301	1.32224
CUFF.163307	NA	3R	7195967	NA	8899	2	14.9004	16.9453	14.4395	16.5002	17.3842	17.0578	12.7215	15.3469	14.5454	14.0553	21.2581	22.0247	6.07227	6.33856	16.472	17.0308	12.3817	14.1833	0.818858	0.972743	0.000187631	1.34147
CUFF.163380	NA	3R	7206598	NA	639	2	1.32726	1.36383	2.78192	2.78498	2.5817	4.04249	2.62201	2.65521	2.77218	2.77633	2.67864	2.70222	5.06119	3.42825	0.158461	0.157389	0.116836	0.11639	1	0.918279	1	1.64653
CUFF.163384	NA	3R	7206650	NA	1404	2	1.90074	1.93725	1.89381	1.89595	1.7539	1.77224	3.66925	3.05074	3.17673	3.18121	2.41844	1.7849	2.43859	2.44562	2.34622	3.23393	3.75861	4.57658	0.414364	0.645432	1	0.593306
CUFF.164248	NA	3R	7806499	NA	799	2	1.07814	1.10484	2.2468	1.07464	2.09914	2.1185	1.02652	1.04115	1.09278	2.27519	1.05148	1.06189	7.07496	7.09399	9.24761	10.7598	9.85443	3.91421	0.997106	1.28786	0.031621	0.202775
CUFF.165350	NA	3R	10255812	NA	3049	2	2.90724	3.58679	3.20336	4.13144	2.08993	3.29882	3.59004	4.23558	3.17541	4.71829	3.36357	3.69617	4.10934	3.76835	5.8768	5.03523	6.86396	6.85722	0.640745	0.843651	1	0.591112
CUFF.166639	NA	3R	10705777	NA	661	2	0	1.3355	2.71587	2.7186	2.53739	2.56079	2.50075	2.53502	4.07967	2.66014	2.55922	3.9897	1.79922	5.03457	4.46954	4.45864	2.26814	4.0543	0.680086	0.647666	1	0.5374
CUFF.166996	NA	3R	10435379	NA	316	2	17.0519	14.3412	14.0186	11.0685	15.8456	13.1159	16.0682	16.2593	11.0005	11.0198	16.3942	22.43	17.7474	17.7922	26.7006	10.9208	5.69247	24.4907	0.997403	0.917031	1	0.826768
CUFF.167261	NA	3R	10591809	NA	736	2	2.43527	1.19163	2.42698	2.42954	2.25979	1.05475	3.49041	3.52881	2.38522	2.38908	2.29845	2.32032	1.4861	0.0167712	0.0553579	0.054984	1.6949	0.0406782	0.802852	0.718849	1	3.52305
CUFF.170088	NA	3R	12127525	NA	3000	2	34.8896	32.4102	35.6881	28.3947	27.22	26.6132	35.0484	27.0908	24.8301	22.1149	27.9083	26.0291	22.3169	20.2085	17.0272	14.3188	21.3566	20.5224	0.121534	1.13614	5.17446e-07	1.60013
CUFF.172034	NA	3R	120568	NA	333	2	219.548	352.091	254.227	369.69	378.236	407.922	233.975	350.691	430.893	456.165	404.278	490.894	395.641	436.319	502.013	521.28	473.134	491.556	0.0036326	0.837263	2.59546e-07	0.70275	Down
CUFF.172041	NA	3R	122276	NA	375	3	48.5774	26.4965	43.4075	25.9111	16.7705	14.6144	37.2489	27.7296	16.279	18.7985	20.5506	13.3682	18.28	21.188	31.0034	20.9651	31.3552	25.1017	0.352747	1.31202	1	1.18854
CUFF.172209	NA	3R	13921448	NA	684	2	2.67414	1.31736	1.28602	1.28756	1.18545	0	1.21485	1.23092	1.28764	1.28966	1.24227	1.2537	1.59906	1.60227	0.0595471	0.0591449	0.0439242	0.0437566	1	1.03079	1	2.27442
CUFF.17237	NA	2L	10266677	NA	391	2	2.23936	2.28837	2.23006	2.23293	2.04299	4.40133	2.12522	2.15333	0	2.25608	2.17318	4.58193	2.83031	0.0472789	3.566	3.55826	0.115142	0.114703	1	1.16143	1	1.50855
CUFF.172464	NA	3R	123154	NA	3208	2	616.036	465.635	615.626	467.982	437.086	423.513	564.539	419.819	391.065	359.844	420.942	422.348	372.38	349.327	226.618	209.804	260.293	264.104	1.54587e-27	1.17348	6.67419e-231	1.79841	Down
CUFF.172465	NA	3R	123768	NA	2760	2	81.9734	83.8136	98.7114	98.8144	77.0097	84.2598	72.3077	81.057	90.896	95.6131	104.666	92.6385	77.325	84.2869	57.2088	55.0177	53.3828	59.7788	0.88771	0.976551	1.5014e-08	1.35551
CUFF.172558	NA	3R	9460523	NA	9791	2	25.008	23.1017	24.3689	20.2324	19.7746	18.8213	21.3317	18.3393	15.5616	15.4915	21.1048	21.4527	16.5943	17.8704	13.5435	12.7936	15.8399	19.43	0.00153092	1.15912	4.81603e-08	1.36676	Down
CUFF.172719	NA	3R	14114568	NA	2497	2	13.1649	15.3003	13.117	15.3612	15.3513	13.3517	16.2636	15.3695	18.2417	14.1829	17.6796	15.9932	16.6633	16.7069	18.6777	21.2155	20.7102	12.917	0.366038	0.876353	1	0.801254
CUFF.172871	NA	3R	14159003	NA	956	2	7.34433	9.48224	13.2013	10.2614	7.64689	9.62317	10.6003	11.6881	9.2181	12.1752	11.7823	8.97588	8.18484	5.97373	7.89491	6.56584	8.36116	8.35253	0.806618	0.893225	1	1.2697
CUFF.173324	NA	3R	14398810	NA	371	2	16.7138	11.9506	26.7933	11.6357	17.8056	25.3611	22.7308	20.5361	21.4523	29.0838	25.689	20.9043	26.7665	21.1085	13.4347	13.394	15.1253	21.4391	0.495773	0.785349	1	0.990941
CUFF.174529	NA	3R	14484662	NA	219	2	12.5126	0	8.15645	8.16504	7.59456	3.54475	7.75921	7.84906	8.16552	3.89756	7.91246	3.7583	5.20898	5.22399	6.93739	6.91931	0.408939	11.5123	1	1.01605	1	1.10391
CUFF.174631	NA	3R	14624741	NA	8093	2	10.3085	8.75649	9.25045	9.1464	6.46338	6.74698	10.0461	9.83067	8.75728	8.7701	9.91038	11.8885	5.68063	5.56173	5.30359	5.12751	6.55788	5.65588	0.0650027	0.855907	0.00709278	1.49532
CUFF.17469	NA	2L	8366054	NA	158	2	40.0855	22.6818	28.0373	16.2392	31.6915	31.9929	44.0325	21.1019	28.0714	22.1764	27.1359	27.3718	35.1154	28.4795	20.8445	28.7323	26.011	25.9819	1	1.00493	1	1.03369
CUFF.174740	NA	3R	14660597	NA	6933	2	1.42066	1.58342	1.28046	1.55291	1.18747	0.681114	1.34147	1.09327	1.41391	1.01064	1.63535	1.5139	0.650694	0.65241	0.846395	0.844367	0.600758	0.600061	1	0.962226	1	1.83709
CUFF.174781	NA	3R	14853136	NA	132	2	27.4394	13.4739	27.3551	13.1275	18.7549	12.0923	26.254	5.70962	20.2954	20.3237	19.6582	12.8007	33.2424	9.11224	22.6902	22.6332	1.34254	29.2873	1	1.06856	1	0.948736
CUFF.174815	NA	3R	14870604	NA	5248	2	0	0	0	4.93083	0	6.31274	3.9845	7.97474	8.30583	9.20103	4.94435	15.0869	6.38643	0.0619381	0.208662	0.207213	6.51002	0.152169	1.07825e-34	0.227155	1	0.83123		Up
CUFF.175477	NA	3R	15128193	NA	4037	2	6.20903	5.38539	6.65028	5.27044	5.09834	5.15013	5.93682	5.77504	5.07274	4.61735	4.23066	3.81393	3.36173	3.37083	4.09841	3.77593	4.87125	3.99302	0.553716	1.14661	1	1.43851
CUFF.176520	NA	3R	15653999	NA	539	2	6.66977	6.78612	4.90268	4.90851	4.52117	4.57116	8.04346	3.00199	6.65497	4.91664	4.73718	4.78051	8.28398	4.34165	5.97977	5.96256	5.33109	13.912	1	1.00699	1	0.738612
CUFF.176638	NA	3R	15834661	NA	2626	3	2.35276	3.12371	2.34359	2.70321	3.53575	2.52719	2.55102	2.93294	3.41286	3.0591	2.95734	2.27756	3.02927	2.62942	4.47478	3.5152	4.51257	4.50807	1	0.964829	1	0.731659
CUFF.176671	NA	3R	15850010	NA	255	2	3.37818	3.46184	3.36231	7.04703	6.57731	6.63797	6.57046	6.65365	6.94675	6.95717	6.71235	6.77146	0.164259	0.16796	6.10978	15.5321	5.48207	10.0213	0.893334	0.750142	1	0.812879
CUFF.177419	NA	3R	15589983	NA	1742	2	29.8018	30.3356	28.6384	31.8592	19.5974	20.3145	31.2099	25.8842	24.8668	25.964	33.8957	31.545	15.4953	15.5357	18.7282	15.0136	18.33	15.5689	0.603752	0.92606	0.0138519	1.62708
CUFF.177421	NA	3R	15593244	NA	3637	2	85.7959	71.637	85.2601	72.9208	55.5465	53.9635	88.9843	68.1192	66.1578	66.0028	78.5708	75.5419	40.2186	40.6195	23.937	24.6239	38.2066	34.7248	0.452399	0.958832	6.61473e-54	2.10114
CUFF.178109	NA	3R	11760841	NA	1096	2	148.832	154.933	149.973	155.107	149.858	148.108	168.611	171.355	190.732	197.618	201.714	204.122	135.322	127.652	156.75	167.633	153.285	145.03	4.53947e-07	0.799548	1	1.02387		Up
CUFF.178143	NA	3R	11782607	NA	1210	2	125.339	99.8743	108.312	86.5352	78.2077	71.8064	107.171	79.7037	77.7019	70.2593	89.949	87.6974	65.3383	62.8137	38.3329	43.748	57.456	47.2751	0.153238	1.11238	3.05263e-15	1.80997
CUFF.178515	NA	3R	16119325	NA	727	2	4.77623	10.1136	4.75497	6.04624	9.29302	8.11789	9.29163	10.6701	9.79816	9.81219	8.21459	8.28846	9.33078	4.92058	13.8942	8.73436	15.8654	11.0648	0.527311	0.768647	1	0.675471
CUFF.178538	NA	3R	16135068	NA	1417	2	8.76621	9.60569	8.73362	10.7256	8.71049	10.7147	9.39422	12.0915	13.2485	15.2526	10.2497	10.3405	11.9619	8.1947	16.5694	14.7564	16.7171	15.0365	0.389147	0.81126	1	0.687879
CUFF.179205	NA	3R	15419027	NA	4744	2	16.1034	12.8275	14.1051	11.7871	10.0113	10.2996	14.6162	10.601	11.2402	10.2834	11.6413	10.2055	8.01253	7.80575	7.09376	5.97943	7.64704	7.89162	0.4671	1.09545	6.10204e-05	1.69106
CUFF.179413	NA	3R	17448537	NA	552	2	6.51268	8.35637	3.09617	4.7929	4.41468	4.46349	6.11687	6.19084	8.15984	4.75936	6.24303	4.6179	4.22536	10.0272	5.839	10.2948	7.34327	5.19899	1	0.876647	1	0.73695
CUFF.179908	NA	3R	17395899	NA	6185	3	5.98654	4.40536	1.91702	3.8629	6.31706	3.32018	2.62121	1.32432	2.45109	1.09918	3.56823	2.69222	1.29098	1.2947	1.7176	1.91465	1.93028	2.11691	9.05179e-06	1.87617	8.91343e-06	2.51425	Down
CUFF.180027	NA	3R	17428740	NA	352	2	7.51428	7.67015	15.5283	7.4938	6.88783	6.96602	12.0599	9.5865	10.0245	7.38173	14.9379	12.3993	6.25033	0.104373	4.31604	0.342719	3.89295	7.16234	0.743972	0.784162	1	2.35901
CUFF.180512	NA	3R	14531219	NA	1103	2	41.0605	52.0437	41.747	56.885	40.3153	41.5206	40.259	60.948	78.513	78.6204	79.3716	77.5337	42.2553	42.376	78.1869	67.3059	63.1296	64.168	3.44222e-08	0.65882	1	0.765404		Up
CUFF.180893	NA	3R	17965803	NA	308	2	2.86709	2.92559	2.85599	2.85941	2.63265	2.66185	0	2.84177	2.94115	2.94469	0	0	3.50558	0.0200774	0.0662445	0.0657973	0.0488716	0.0486851	0.966042	1.92522	1	4.47441
CUFF.1811	NA	2L	1158681	NA	684	2	1.17823	5.3696	3.88731	3.8917	3.60014	4.97282	2.29893	3.66894	3.84556	5.22602	6.41198	6.45909	6.73226	8.31887	12.7244	12.6947	9.89326	9.88255	0.87381	0.820472	1	0.380105
CUFF.181763	NA	3R	14800678	NA	3115	2	134.54	114.256	130.909	115.426	85.8443	87.2066	118.665	99.3126	100.129	101.137	118.671	106.287	82.9313	77.1253	56.9871	56.8158	68.477	83.1667	0.553844	1.03722	5.51086e-30	1.57033
CUFF.181764	NA	3R	14798699	NA	5803	2	27.2292	25.172	29.3305	25.9103	23.5171	23.2942	28.3241	27.7336	25.5579	24.9673	26.1226	31.1	32.0386	28.5194	30.0535	30.2068	32.5952	28.184	0.436201	0.942906	1	0.850526
CUFF.182364	NA	3R	18504143	NA	6128	2	11.0885	11.2886	10.5997	10.1599	8.72395	9.24244	13.8668	11.6917	12.1777	12.0452	12.6671	13.0647	9.3909	7.65933	6.03152	6.22709	6.20308	3.60252	0.00991704	0.809172	0.00269455	1.56216
CUFF.182511	NA	3R	18431640	NA	3163	3	19.8515	16.052	20.9554	16.5912	11.5293	14.7206	21.4815	15.1406	13.135	11.1136	14.6927	15.9656	12.9262	12.955	7.87216	6.20569	6.28653	6.6624	0.592705	1.08927	9.66119e-07	1.8844
CUFF.182792	NA	3R	18740775	NA	494	2	8.96853	11.0704	8.93467	7.05057	11.92	10.1801	8.16166	13.8388	14.4194	16.3453	15.8269	14.0722	13.774	11.6439	15.5898	18.0707	18.7831	21.1172	0.359001	0.703135	1	0.587238
CUFF.182957	NA	3R	18778097	NA	413	2	2.12006	2.16646	2.11125	4.39632	1.93414	1.95729	4.05683	4.1082	2.03062	4.2956	4.14444	6.43931	2.81146	0.118212	3.86211	3.85111	9.03299	6.2664	0.633236	0.585664	1	0.566085
CUFF.183437	NA	3R	17609001	NA	3583	2	8.43085	12.2743	19.5956	3.52027	4.83663	6.37695	18.1861	10.3413	16.9991	9.54239	18.0106	10.0241	22.2164	26.8209	14.0934	17.8326	28.3535	22.1544	2.28785e-05	0.662241	1.52562e-21	0.418606	Down
CUFF.183703	NA	3R	19023834	NA	3515	2	3.03832	2.8269	3.29381	4.09936	2.04205	3.34992	2.86156	3.15798	2.75852	3.02903	3.9721	3.47468	1.59546	1.90161	1.70402	1.34493	1.54296	1.2058	1	0.968655	1	2.00654
CUFF.183726	NA	3R	19037801	NA	4554	2	1.75869	1.79231	2.37147	2.16694	1.42624	1.24434	1.66631	1.88848	1.75795	1.55443	1.49861	1.91894	0.758507	1.22937	0.745806	1.56288	1.17844	1.1772	1	1.04621	1	1.61751
CUFF.184594	NA	3R	19404340	NA	1429	2	14.9647	14.5857	17.5232	15.5806	13.8391	13.9791	19.7417	14.225	17.4602	15.5274	16.2671	16.4032	13.2673	13.2993	10.8137	9.89342	11.3811	11.3686	0.795194	0.908133	1	1.29203
CUFF.185671	NA	3R	19053453	NA	3720	2	21.603	13.8901	19.2953	12.112	9.31888	10.6041	14.6726	1.36483	7.69694	4.45525	7.46218	4.3202	7.48954	7.21988	5.14098	5.47314	6.52195	6.83467	2.71058e-16	2.1721	2.70086e-11	2.24465	Down
CUFF.185964	NA	3R	20223973	NA	3624	2	14.2804	16.0957	16.0155	14.501	11.2966	11.6568	16.7188	14.6653	10.6759	10.4385	15.7828	16.1589	5.65044	5.36879	7.52107	8.55373	8.7552	9.07326	1	0.992965	5.46217e-06	1.86646
CUFF.186299	NA	3R	20311162	NA	698	2	6.34729	6.47345	7.66899	7.67715	7.13463	5.9034	8.34036	9.76371	10.182	12.894	9.84749	9.93185	9.82149	9.85009	16.659	18.3775	11.8145	13.4875	0.232857	0.67594	1	0.514997
CUFF.186628	NA	3R	20459153	NA	1590	2	4.95617	5.65859	10.8373	3.77318	3.9623	11.4325	7.44298	6.9559	7.25588	7.85611	4.14213	11.161	4.38662	7.77242	4.41251	8.40081	11.3024	9.09878	0.82901	0.906416	1	0.895238
CUFF.186694	NA	3R	19868981	NA	3231	2	2.24167	1.98278	1.65145	1.65326	0.169228	1.83057	3.98144	4.88209	2.72531	1.86442	3.19781	2.65323	6.5822	4.60592	5.74409	7.6825	7.36503	5.89109	0.0030096	0.493618	1.7953e-09	0.251618	Down
CUFF.186816	NA	3R	19936352	NA	1618	2	4.96955	5.64876	3.79432	4.37753	5.16015	4.08701	6.85603	5.79736	6.04379	5.47314	6.41652	5.32518	7.65785	8.99747	8.41588	6.83217	7.59828	9.77124	0.434922	0.780723	1	0.569021
CUFF.187072	NA	3R	20685146	NA	901	2	4.00979	3.01876	2.95106	1.91525	2.73305	2.76162	1.83463	2.88257	2.99297	1.95156	2.90469	0.879347	7.40123	5.05671	2.3582	3.82937	8.59661	8.58861	0.946789	1.29331	1	0.485324
CUFF.187105	NA	3R	20698218	NA	1358	2	7.16896	8.70772	7.14169	10.6043	8.57928	6.66463	10.4895	9.95063	14.5316	13.8603	11.3893	11.4864	8.38851	7.6209	12.0749	12.0447	15.2537	10.9238	0.0433551	0.681468	1	0.73698		Up
CUFF.187775	NA	3R	17122339	NA	4811	9	63.8279	56.3828	66.0489	60.488	53.6996	52.6031	102.328	89.5159	60.0936	56.0624	73.6472	70.2029	44.2465	41.1538	39.8847	37.4369	43.8809	47.0081	1.09574e-14	0.781343	4.58093e-13	1.39209
CUFF.187786	NA	3R	17144036	NA	2791	2	55.8047	49.4852	54.638	45.2196	39.881	36.2354	55.7097	45.5727	47.4406	43.9166	51.0354	51.1228	38.039	34.6211	31.2712	27.7876	36.0227	34.6506	0.569282	0.954091	0.000136537	1.3897
CUFF.187913	NA	3R	17175711	NA	2633	2	4.40664	4.84888	4.03554	5.10881	3.39591	3.77554	5.48201	4.50333	5.05819	4.71026	4.8918	6.33898	4.70993	4.72236	5.66284	4.21186	5.57637	6.01607	0.503877	0.825292	1	0.827566
CUFF.188109	NA	3R	13690090	NA	483	2	7.30846	9.42541	7.27989	11.1858	6.70392	8.6583	12.335	8.67211	12.974	11.0429	10.6614	10.7535	11.6581	9.47783	9.96604	15.0897	13.7691	13.755	0.663385	0.761026	1	0.685902
CUFF.188121	NA	3R	13698333	NA	2818	2	90.4688	77.0217	86.952	74.5017	59.3748	58.1209	84.5113	67.6814	55.9417	57.9525	75.4317	72.5555	40.5438	42.1976	33.9144	29.9353	45.3814	40.9157	0.204636	1.07816	1.16829e-34	1.91697
CUFF.188158	NA	3R	13714771	NA	368	2	2.34081	7.5791	2.32981	4.88307	2.10869	2.13758	9.53356	4.58165	4.79179	2.2669	4.62373	4.66611	3.09991	3.10884	4.1285	4.11774	3.72378	3.71957	0.907623	0.701787	1	0.976287
CUFF.188178	NA	3R	13725171	NA	1049	2	14.5448	14.8012	11.8184	10.9409	12.6568	10.2001	12.1506	11.4164	9.21627	9.23098	13.2694	12.4894	4.39905	5.43458	8.3375	9.48357	6.47782	6.47072	0.84502	1.10608	1	1.84621
CUFF.188189	NA	3R	13734350	NA	744	2	22.7625	28.2816	25.194	22.7064	18.647	18.8464	28.711	19.2195	22.6129	18.8887	30.4911	26.9973	12.1969	10.7898	16.0623	17.6902	19.2627	12.9428	0.85378	0.928652	1	1.53396
CUFF.188759	NA	3R	13838991	NA	5551	2	44.5149	44.8249	49.7355	39.0351	38.4478	42.9813	42.4313	39.2815	36.1375	35.3734	43.2461	46.6264	25.8627	24.7438	22.2163	23.8929	31.8753	27.7648	0.230789	1.06764	8.74589e-26	1.65993
CUFF.188760	NA	3R	13838845	NA	5905	2	29.8914	23.984	26.2444	27.198	19.0905	16.0599	28.3064	22.0221	20.4433	19.2376	23.1025	19.6521	12.3934	14.0858	15.9077	12.2448	11.8248	17.2416	0.386676	1.07309	1.80842e-15	1.70217
CUFF.189021	NA	3R	21175160	NA	2412	3	9.36188	3.25601	9.33251	4.69237	8.36701	6.19527	8.96523	7.15069	6.26638	5.8876	6.82507	2.32473	3.34578	4.24673	10.1645	4.52922	5.54372	3.56966	0.803576	1.10116	1	1.31228
CUFF.189022	NA	3R	21175031	NA	2709	2	25.0365	26.5305	28.3484	25.3163	17.0986	23.7675	25.5268	21.4922	19.6435	17.2909	19.0031	23.8543	16.426	16.465	6.61625	10.0405	14.7669	15.1934	0.159536	1.15209	4.42726e-08	1.83752
CUFF.189793	NA	3R	21119281	NA	649	2	2.6359	5.62468	5.50727	5.51304	3.7358	5.17843	8.02007	5.24865	5.47429	4.03669	3.87502	5.33936	10.2563	7.00363	9.16738	7.22827	8.31304	6.49105	0.974287	0.88126	1	0.581827
CUFF.19004	NA	2L	10917002	NA	1116	2	6.40519	4.82392	7.22541	7.23279	5.93055	4.36864	7.61848	7.70626	5.49538	7.18394	6.94066	6.99939	6.05845	6.07434	4.49759	5.62413	9.24119	7.15473	0.754679	0.857963	1	0.931076
CUFF.190381	NA	3R	21878485	NA	579	2	15.1994	18.7865	13.5301	24.872	21.6827	20.3165	20.274	22.1072	24.6587	23.0742	25.4738	20.8885	32.7661	27.3069	28.9493	35.3772	21.9541	30.1543	0.536715	0.838146	1	0.648057
CUFF.192111	NA	3R	21421594	NA	12458	2	24.3168	19.5832	26.9908	21.2132	16.213	16.8492	23.6805	19.5853	18.2622	17.1257	18.186	17.9767	12.7145	10.9023	8.45624	8.43134	10.5746	10.0592	0.0650189	1.09014	2.37759e-51	2.04727
CUFF.192389	NA	3R	22694073	NA	2947	2	18.6609	21.5569	19.2161	20.7988	23.1688	26.0847	16.7985	20.0455	20.8612	21.8306	20.5144	18.5257	45.9467	52.8018	69.1037	70.7885	59.461	62.4063	0.505995	1.09201	1.26567e-64	0.359177
CUFF.193226	NA	3R	22079787	NA	875	2	401.976	297.628	329.428	273.01	273.339	255.379	308.466	234.637	226.472	195.726	241.549	218.11	278.737	261.813	204.055	200.223	249.263	276.693	7.96245e-11	1.28478	0.000336845	1.24475	Down
CUFF.193723	NA	3R	22082959	NA	1622	2	6.73008	7.4228	1.51804	8.46892	0.283026	1.35416	14.7413	5.40871	8.58942	20.1314	11.6299	15.7066	15.4082	20.1011	31.4439	19.6408	13.2364	20.6701	2.15552e-10	0.338248	2.49169e-19	0.213917	Down
CUFF.195308	NA	3R	24298374	NA	2059	2	20.9397	17.1892	20.8707	16.3804	13.0364	14.9024	21.9385	16.4794	18.5448	17.2216	22.3563	18.5373	12.5516	13.1054	11.9837	11.951	11.9281	16.5373	0.503877	0.897817	1	1.32363
CUFF.195649	NA	3R	17828621	NA	11489	2	64.3901	57.9141	66.3547	57.6873	47.9272	50.4324	56.3929	49.4051	39.5725	40.0187	50.3994	48.1209	34.0446	34.7131	25.2958	27.6032	37.5803	36.4069	2.11644e-16	1.21414	2.1829e-89	1.7619	Down
CUFF.195939	NA	3R	17910341	NA	1160	2	57.0737	67.0257	53.7114	70.3232	116.279	103.639	47.9554	74.0946	52.1394	56.1913	41.1731	39.9781	33.778	23.4619	100.362	101.244	53.2348	75.4339	2.68976e-09	1.50242	1	1.20783		Up
CUFF.196161	NA	3R	24415497	NA	551	2	9.77917	9.95103	9.74652	6.34773	7.44377	5.8806	6.14972	4.5546	4.77383	4.78163	7.95976	6.32536	7.93802	4.11384	5.36114	3.07629	2.72055	2.71676	0.46292	1.42275	1	1.89569
CUFF.196240	NA	3R	24646684	NA	5076	2	8.12566	7.34212	7.00124	7.19172	6.67936	5.69318	8.91405	7.5857	7.5319	6.6296	6.93249	7.71062	7.46308	7.05817	5.52856	6.02247	6.84808	5.18251	0.699676	0.927798	1	1.10315
CUFF.1965	NA	2L	1988190	NA	443	2	42.0443	49.2618	35.5932	50.3588	48.8327	53.3713	33.317	41.9596	69.131	69.2191	46.4557	44.7847	66.4432	71.498	102.293	102.041	82.0547	65.6137	0.849831	0.916669	0.00991796	0.570397
CUFF.196927	NA	3R	24151239	NA	184	2	18.8338	34.7389	23.8181	44.3157	26.781	27.06	41.7516	37.2135	43.8719	28.6161	37.5229	27.7806	48.9162	43.2379	56.6749	42.913	70.374	44.9001	0.655007	0.809883	1	0.571786
CUFF.197350	NA	3R	25423951	NA	739	3	46.1141	43.1006	43.4405	33.4261	35.6374	37.2076	39.1728	37.1514	33.6153	32.405	33.7438	35.2699	39.0565	31.9115	20.3441	30.7471	29.4012	32.5883	0.486754	1.13043	1	1.29817
CUFF.197532	NA	3R	25556148	NA	5040	2	32.0051	33.1429	35.4967	35.7144	30.3794	30.1536	34.5303	33.167	28.8941	28.9352	29.0329	31.7464	24.2631	26.0634	24.9343	20.5181	25.5978	26.5623	0.502644	1.05682	0.000152709	1.3309
CUFF.197816	NA	3R	25614667	NA	2009	2	10.2462	8.08018	11.6078	12.0859	7.28107	6.91524	10.0712	10.6462	10.6222	12.4984	10.2786	9.45063	18.8758	17.8526	11.4166	13.339	19.1361	17.9269	0.607609	0.884361	0.019989	0.570453
CUFF.198278	NA	3R	25282176	NA	793	2	1.11357	1.13629	1.10926	1.11059	1.02252	1.03386	0	1.10374	1.14234	0	1.11146	0	1.33363e-11	1.36365e-11	4.49752e-11	4.46717e-11	3.3185e-11	3.30584e-11	0.966042	1.94371	1	3.56884e+10
CUFF.198644	NA	3R	20080617	NA	814	2	20.9643	16.6764	12.863	16.3155	16.1794	23.0206	17.2367	25.2956	30.9211	30.9614	18.7587	21.1864	26.3928	18.5115	40.9081	36.1719	28.4845	37.2199	0.0896789	0.734409	0.270245	0.564867
CUFF.198652	NA	3R	20084823	NA	383	2	4.53825	7.11969	4.51821	9.43685	6.46387	6.52948	8.84722	8.95183	6.86782	9.33319	6.61558	9.09991	8.88402	11.6867	18.0242	14.8386	0.687355	7.49369	0.786933	0.776545	1	0.626578
CUFF.198928	NA	3R	25935065	NA	223	2	16.2843	12.2597	7.79314	7.80346	7.1189	11.2718	7.31672	11.5418	7.80437	7.81788	15.8089	11.7314	10.3277	15.1462	13.9578	19.4485	12.5344	17.7606	1	1.00823	1	0.701219
CUFF.198941	NA	3R	25936498	NA	7444	2	11.5586	10.1313	10.5315	9.18399	8.40621	8.48971	11.1498	11.1579	9.7608	10.7615	11.7299	11.0961	8.74429	8.62109	8.60113	7.68479	9.53477	10.3446	0.193453	0.887981	1	1.08912
CUFF.199243	NA	3R	24996913	NA	4164	3	59.9211	51.0218	57.545	49.771	41.2101	41.1936	57.4597	50.3154	43.6492	46.974	57.0709	54.748	34.2924	29.9178	25.4028	22.701	29.044	26.0068	0.649267	0.969201	1.39129e-28	1.79645
CUFF.199745	NA	3R	26186590	NA	8617	2	8.51354	7.6902	8.80532	7.74528	6.5893	6.55307	7.86633	7.02201	6.35616	6.47241	9.80018	8.40065	3.14082	3.39886	3.52127	2.76257	3.8675	4.41562	1	0.999542	2.26277e-13	2.17452
CUFF.199880	NA	3R	26306310	NA	465	2	3.85454	1.88611	3.84142	3.84546	1.6455	3.61147	1.67892	5.6661	3.82732	3.83283	3.70338	1.75288	2.45315	7.00199	0.261037	3.25836	0.19244	2.94337	1	0.913157	1	1.15978
CUFF.20013	NA	2L	11436414	NA	960	3	1.83357	1.87215	1.82624	2.80887	1.67858	2.64614	1.72187	1.74547	2.80902	1.83162	2.72617	1.7789	2.30536	2.31053	1.62246	1.61803	1.45585	0.10817	1	1.00416	1	1.34448
CUFF.200164	NA	3R	26215018	NA	1208	2	174.828	171.173	168.984	172.162	202.526	197.259	182.036	175.413	178.768	186.516	195.781	205.415	255.907	249.242	233.574	234.066	211.877	238.339	0.743972	0.967084	1.01493e-08	0.763829
CUFF.200356	NA	3R	26793901	NA	3620	2	4.68041	3.98495	4.92196	5.18577	4.0825	4.87177	5.1898	4.48891	4.93389	3.64977	4.27272	4.30911	4.61825	3.74451	3.47078	3.10814	4.09316	5.06183	1	1.0329	1	1.15067
CUFF.201615	NA	3R	19699409	NA	158	2	0	0	0	5.85878	0	0	0	5.61932	0	0	0	5.68919	14.0866	14.1198	10.0935	10.0647	9.01321	9.002	1	0.518086	1	0.0882614
CUFF.20277	NA	2L	11238001	NA	5051	2	1.40737	1.81087	1.58794	1.77589	1.11994	1.13263	1.15468	1.35136	1.03786	1.59695	1.36284	1.74236	0.465514	0.679839	1.38556	1.1425	0.813865	0.812954	1	1.07138	1	1.66684
CUFF.20290	NA	2L	11247545	NA	1233	2	2.17776	2.99149	2.17026	1.41132	1.2875	1.30346	1.37816	1.39412	0.690879	1.45232	1.40538	0.667532	1.78434	0.927836	0.0984754	1.22888	1.11133	1.11007	0.49788	1.62295	1	1.81152
CUFF.20457	NA	2L	11794291	NA	3637	2	40.3638	34.4481	38.9742	31.2382	28.0661	31.2048	39.0948	32.4602	29.2594	31.0586	33.4562	30.5224	29.8079	30.4816	22.565	22.8725	25.2997	27.661	0.788358	1.04311	0.137226	1.2874
CUFF.206109	NA	3RHet	2134307	NA	345	2	0	8.19538	2.57296	0	0	2.41114	4.9992	2.38318	2.50959	2.51409	2.40846	5.12542	0.0523934	3.21488	0.176903	4.03263	0.130472	3.70911	0.990334	0.660959	1	1.16464
CUFF.206136	NA	3RHet	2141279	NA	66	2	27.2882	13.3751	27.1996	27.2269	11.7576	11.9187	25.7463	0	27.0945	27.1319	26.2548	26.4666	67.6504	67.8142	48.8287	48.6882	61.4111	61.3451	1	0.895037	1	0.333859
CUFF.2065	NA	2L	2189682	NA	1554	2	10.956	8.10861	9.71484	8.5233	10.1703	10.8504	10.9252	9.8752	9.09269	9.70762	9.36909	13.0169	12.9836	12.3273	11.8958	12.6811	13.7545	12.978	0.911305	0.940904	1	0.761202
CUFF.208683	NA	U	183343	NA	659	2	2.71981	2.76854	1.29049	2.71341	2.52382	1.17799	2.56022	2.59126	2.70062	1.28521	1.2215	4.05319	3.41331	5.02945	0.305062	4.40858	0.224769	5.7642	1	0.915491	1	0.689152
CUFF.210742	NA	U	2295491	NA	417	2	4.29824	4.37524	2.03942	2.04255	3.98852	4.0272	4.10494	4.15019	4.30952	2.06321	1.97125	1.99343	0.0145029	2.59374	0.0489291	0.0485987	0.0360972	0.0359594	1	1.11718	1	7.4775
CUFF.21144	NA	2L	12163520	NA	412	2	4.20167	8.91455	6.45365	6.46093	5.97686	6.03936	5.90662	8.21567	10.8673	10.882	8.2894	10.6186	10.808	8.25383	7.7345	7.71267	15.3615	3.96275	0.47791	0.694548	1	0.706757
CUFF.211708	NA	3R	27676524	NA	564	2	70.2499	46.3857	79.9485	46.9998	37.1521	45.4534	64.4904	37.6221	35.964	31.0788	46.0521	39.906	29.5602	22.0626	19.7717	17.4398	19.7769	36.3969	0.0940899	1.27861	1.96236e-05	2.24946
CUFF.212468	NA	3R	27422322	NA	2318	2	230.207	207.114	241.041	207.973	188.689	194.831	239.716	188.5	188.673	186.609	200.536	194.916	173.017	158.182	106.692	98.9572	130.228	116.127	0.0960121	1.05914	1.15997e-48	1.62136
CUFF.212604	NA	3R	16799894	NA	1936	3	663.699	559.327	653.618	552.734	452.29	500.849	582.001	454.499	431.486	426.075	552.212	586.811	363.875	365.399	246.479	236.647	330.145	336.536	6.98324e-09	1.11521	4.81044e-157	1.80009	Down
CUFF.214327	NA	3R	11140299	NA	561	2	311.743	320.7	284.795	293.194	300.23	293.8	178.952	182.623	191.755	183.876	211.149	217.628	210.35	199.23	123.585	123.216	141.15	171.949	3.63884e-19	1.54759	2.68066e-25	1.86127	Down
CUFF.214434	NA	4	582174	NA	1388	3	18.6854	15.6272	26.0269	17.969	10.2951	15.5587	27.4282	19.1518	18.5877	14.5923	16.0189	14.1822	7.30681	5.00883	6.79747	7.68681	9.48516	11.1506	1	0.947265	0.00155141	2.19586
CUFF.214764	NA	4	700848	NA	1432	2	9.43846	6.94759	8.09634	6.79608	6.27628	6.97408	9.49801	8.32756	9.33772	9.35091	8.39884	7.8264	5.48813	4.75712	6.22106	6.20572	3.99052	6.45196	0.616426	0.844317	1	1.34469
CUFF.215169	NA	4	128209	NA	3194	2	52.1076	44.6245	57.0676	46.2811	36.6279	28.6035	57.1254	48.0638	42.2754	39.7691	41.2162	38.2	28.0844	29.5206	26.7351	22.8584	31.3431	28.9876	1	0.994983	1.65096e-11	1.58368
CUFF.215254	NA	4	152971	NA	1072	2	5.05099	4.24669	5.03491	2.41254	3.86262	2.21524	5.61631	3.10105	5.00712	4.13606	3.99002	4.02528	3.10915	2.12503	2.79394	2.78693	1.4207	2.52684	1	0.882019	1	1.546
CUFF.215565	NA	4	230702	NA	505	2	29.9583	32.4028	33.5523	28.0337	25.8992	35.1096	33.33	30.1311	33.3279	40.7843	35.84	41.6199	9.11814	11.2671	12.3202	12.2869	20.2934	15.696	0.517827	0.860127	0.200641	2.28392
CUFF.215695	NA	4	272901	NA	1564	2	11.4512	8.63472	12.0107	9.03396	11.2001	9.57478	11.5029	9.28404	9.67347	9.08893	8.77501	8.26182	5.78226	5.11347	8.35582	5.94807	6.86565	7.60674	0.836725	1.094	1	1.56043
CUFF.216037	NA	4	391734	NA	190	2	33.1463	23.7131	28.0842	23.1748	21.3255	31.1306	40.4981	31.2594	27.7059	32.6838	41.2655	31.8122	40.8	29.7122	38.4466	31.858	28.8389	16.2249	0.580647	0.782432	1	0.863858
CUFF.216457	NA	4	465833	NA	1961	2	8.19613	6.41982	9.5998	8.17624	7.13165	7.66449	8.6974	7.86089	6.75479	5.81394	9.80482	7.05022	5.21814	7.41225	6.90646	6.88884	6.24309	6.83749	1	1.02623	1	1.19445
CUFF.221044	NA	X	210649	NA	1502	2	8.9033	9.70128	9.4948	8.2585	9.43093	7.11679	12.5621	13.31	10.6807	8.82788	8.50949	6.75413	7.38303	7.39991	2.60358	3.47819	7.01039	6.22666	0.625499	0.872391	1	1.5514
CUFF.22234	NA	2L	12695046	NA	399	2	2.17642	2.22721	2.16678	4.52669	1.97297	4.27695	4.19914	1.97069	6.80521	4.44629	4.28983	4.3276	5.54685	2.89384	6.96529	3.89332	0.261387	3.49888	0.893334	0.6662	1	0.75227
CUFF.222551	NA	X	1553542	NA	4429	2	3.22596	3.28559	3.21464	3.00681	2.78411	3.01659	2.89088	2.09551	2.19089	2.40563	2.7377	2.7598	1.52159	1.28463	1.40456	1.11478	1.79132	2.05127	0.463459	1.22899	1	2.02153
CUFF.22271	NA	2L	12045077	NA	975	2	566.093	541.647	527.398	530.717	614.239	622.448	427.599	429.747	423.89	442.01	500.342	496.148	469.895	466.561	446.74	429.156	373.458	385.056	1.44375e-18	1.25106	6.10968e-20	1.3235	Down
CUFF.223294	NA	X	2172016	NA	4415	3	12.5787	10.4665	12.9555	11.5014	9.69438	8.99067	11.7351	9.62605	10.2473	9.63434	11.3473	12.8842	7.10876	7.12677	6.30948	6.29209	8.37491	6.74327	1	1.01089	0.0259455	1.57756
CUFF.223696	NA	X	2676873	NA	458	2	1.86609	3.98354	8.04429	1.85967	1.67062	1.69494	1.79082	1.81633	1.90641	1.90961	1.83435	3.88568	2.63533	4.99799	6.62749	6.61041	3.3767	13.4899	1	1.45468	1	0.506631
CUFF.224064	NA	X	2855547	NA	642	2	5.59967	4.21561	7.05322	4.12099	2.40282	3.83775	6.77472	3.95753	4.13391	4.14018	3.99286	2.59192	3.55518	3.56544	4.72763	2.74366	7.86222	4.26344	1	1.06404	1	1.01918
CUFF.224927	NA	X	740196	NA	1295	2	18.6132	15.3167	18.548	17.1288	20.0002	18.1031	11.8065	9.12026	10.256	9.54984	12.7504	12.8506	14.5324	12.9218	8.66062	10.5966	9.57013	8.63921	0.00185371	1.62376	1	1.6591		Up
CUFF.225736	NA	X	396878	NA	1609	2	65.1331	52.9737	64.9155	53.5815	49.2396	44.8341	63.9223	48.0562	59.2032	54.7272	59.0202	57.8162	36.6863	36.1047	24.4786	29.3087	26.4051	28.6453	0.933733	0.964791	2.24489e-11	1.82062
CUFF.225970	NA	X	3382610	NA	2334	2	9.98477	9.75733	9.55088	7.96214	8.50595	7.05259	8.43992	5.7899	6.0511	5.66078	7.80786	7.86981	5.19362	5.65803	2.77044	1.04922	2.9784	2.97493	0.257878	1.26897	0.000248258	2.56071
CUFF.226541	NA	X	468141	NA	5442	2	92.2496	41.2543	83.9786	32.4466	26.3433	27.708	54.9587	25.6155	23.0297	19.9013	34.2743	36.6746	20.6245	19.4718	18.1669	18.6166	19.6834	31.1014	8.45855e-32	1.56325	2.33492e-75	2.38108	Down
CUFF.226735	NA	X	2997848	NA	541	3	1.61846	1.65388	3.35313	1.61381	1.47653	1.4942	3.14097	1.48568	3.30545	1.57775	3.203	3.22884	2.02174	2.02579	0.075287	0.0747784	0.0555345	0.0553225	1	0.703188	1	2.60186
CUFF.226966	NA	X	3065948	NA	1173	2	4.49986	3.78946	5.27972	6.08643	5.65374	8.04564	0	4.44962	2.21109	3.81485	3.69085	6.1135	3.91736	4.84165	7.3834	7.36633	9.68641	0.365324	0.127161	1.64472	1	0.993873
CUFF.227023	NA	X	3152633	NA	135	2	13.1543	13.411	27.1243	6.21111	12.1226	5.60308	12.4976	5.88829	13.183	13.202	12.7561	12.8637	8.45011	0.272182	0.899827	0.893736	18.6914	27.042	1	1.10279	1	1.38004
CUFF.227024	NA	X	3148088	NA	998	3	2.68217	2.73228	3.61808	2.67559	1.57909	1.59935	2.58711	1.68941	1.7669	1.76966	1.70493	1.72056	1.10885	1.11135	0.061134	1.394	0.0450882	0.044916	0.939988	1.3246	1	3.95358
CUFF.227178	NA	X	3185033	NA	1930	2	2.7581	3.30454	2.26296	4.21504	3.00812	2.09951	2.56236	3.07198	2.7237	2.72817	4.53733	5.05465	2.39576	4.0643	3.91097	3.90099	5.34408	2.91828	0.840639	0.853473	1	0.783171
CUFF.227521	NA	X	3082159	NA	2367	2	6.8393	6.15578	6.81686	7.22065	2.96486	3.75781	5.02814	3.53967	6.08425	4.50438	3.96049	4.77674	2.39715	2.40379	2.62836	2.62126	2.36047	4.81051	0.497236	1.21014	1	1.96006
CUFF.227779	NA	X	3586984	NA	4604	2	5.0281	5.7383	5.61714	5.21799	4.45452	4.88987	5.17267	4.43993	3.82058	4.43333	5.27331	5.31528	3.92447	3.70176	5.41368	4.85448	5.17517	3.88087	0.737021	1.08754	1	1.14825
CUFF.227821	NA	X	3609304	NA	3069	2	2.34268	2.38354	2.33491	2.03068	2.17822	0.448407	2.20863	1.63697	1.41119	2.02343	2.85714	2.57451	1.44273	1.44597	1.01396	0.594506	0.910607	0.909531	1	0.921849	1	1.85497
CUFF.228064	NA	X	3681897	NA	1887	2	33.682	29.3228	32.1009	30.1785	27.5712	26.4387	25.1177	22.0718	21.0604	20.603	28.9801	32.1094	12.0132	14.3269	14.5278	13.8096	18.7674	15.6011	0.0842106	1.19575	4.88836e-09	2.0135
CUFF.228183	NA	X	4323810	NA	130	2	27.8614	20.9755	27.7757	13.3293	12.1225	12.2781	13.0713	6.18272	13.7557	6.56588	13.3294	13.4369	8.85471	17.0627	21.3781	11.9495	0.80226	10.7389	0.41503	1.72353	1	1.61532
CUFF.228390	NA	X	4375881	NA	4443	2	5.02978	4.48398	5.01234	4.80762	4.66215	4.30341	3.164	3.61547	3.77733	3.99302	5.09214	6.17294	4.02244	3.79191	2.88764	3.16725	4.18018	3.91083	0.869337	1.09624	1	1.28866
CUFF.228468	NA	X	3972011	NA	1064	2	1.68455	1.71473	0	2.57044	0.719128	1.57832	0.725082	0.739004	2.55195	1.66736	1.60868	2.49945	1.13438	2.15139	2.85281	2.84546	3.66749	3.66399	1	0.844318	1	0.506705
CUFF.228501	NA	X	3981099	NA	693	2	2.49801	2.55787	2.48665	5.20199	4.86471	4.9083	6.25604	4.98066	3.81812	5.18304	2.36199	2.38928	3.26225	3.27101	2.45401	4.25264	5.53579	2.16032	1	0.901094	1	1.07554
CUFF.228659	NA	X	4071887	NA	1566	2	2.88822	1.71997	2.27682	1.6795	1.54046	2.13781	1.6168	2.22731	1.10668	1.10865	1.65018	1.66408	0.735041	1.41641	0.0903034	0.0896918	1.63305	1.63158	0.786933	1.30608	1	2.18774
CUFF.229420	NA	X	4792292	NA	808	2	1.08365	1.10736	2.2451	1.08053	0.988614	1.00045	1.02841	1.04202	1.09003	1.09174	1.05162	1.0613	1.437	2.76112	3.4963	1.96829	1.76261	1.76042	1	1.17919	1	0.569229
CUFF.23022	NA	2L	13354102	NA	845	2	7.33814	9.7325	6.2039	7.31894	8.88818	8.97264	10.1482	6.99239	9.5328	8.43246	7.05607	7.1202	7.98828	9.26824	5.89995	7.38451	8.03929	10.7881	1	0.983202	1	0.981484
CUFF.23058	NA	2L	13301749	NA	3557	3	7.5542	6.89321	5.958	8.58693	6.51117	5.06648	12.0631	5.83283	9.76889	3.54924	14.3424	10.3104	10.4896	10.5182	14.2285	15.6416	17.9308	7.34767	0.0136702	0.72619	1.93675e-05	0.53272	Down
CUFF.230601	NA	X	2571131	NA	2337	2	94.0726	82.3335	93.7551	77.9435	76.1475	72.0806	83.5472	69.4315	61.0053	59.9291	87.412	86.5687	63.3258	58.3481	32.6577	36.6704	47.2457	40.2398	0.0563127	1.10815	1.52581e-25	1.78224
CUFF.230733	NA	X	4256253	NA	249	2	429.955	298.567	384.233	299.716	236.408	221.298	480.221	273.281	266.435	244.733	340.443	274.289	178.001	161.011	286.112	280.112	258.487	321.662	1	0.995092	1	1.25905
CUFF.230734	NA	X	4255993	NA	3183	3	401.671	337.023	400.314	338.121	305.757	320.737	463.448	380.963	334.856	333.634	382.035	381.746	162.104	159.382	109.275	106.666	137.517	140.222	7.58369e-06	0.923986	0	2.58061
CUFF.230840	NA	X	5541772	NA	690	2	40.077	31.2736	38.588	44.0291	35.8142	46.5764	46.6763	41.964	47.7876	43.811	44.9593	46.6594	28.0189	29.6592	42.7716	44.4935	35.3324	40.4687	0.428609	0.86942	1	1.07073
CUFF.231197	NA	X	5860323	NA	268	2	3.32412	3.38688	3.31221	3.31588	3.07257	0	3.06043	6.54989	3.25797	3.26345	3.13484	3.16586	4.21627	4.2276	5.52013	0.375698	5.00694	5.00162	1	0.731605	1	0.674039
CUFF.231691	NA	X	5730739	NA	3985	2	11.6139	5.63898	17.9333	1.82119	2.64956	3.79068	20.6275	4.55113	2.94408	10.6243	6.41431	2.16241	3.82855	7.91485	11.5467	8.00486	9.63057	8.72162	0.679047	0.918093	1	0.875128
CUFF.231815	NA	X	3746211	NA	9436	2	2.8185	3.17292	3.69426	3.79683	2.87983	2.81433	188.549	161.603	183.701	177.423	203.32	209.166	3.55254	2.87776	3.49456	3.21414	3.15658	3.28009	0	0.0170647	1	0.979617		Up
CUFF.23279	NA	2L	13637311	NA	2156	2	18.3046	17.3165	13.9386	15.6757	15.3696	13.4521	15.8537	13.4976	14.0526	11.9148	12.7625	12.0208	11.3739	7.42225	9.8685	9.25246	10.5503	11.0882	0.299462	1.17422	0.634085	1.57932
CUFF.232797	NA	X	4985842	NA	520	2	1.65658	3.52269	5.27518	1.65119	1.49231	1.51276	1.57729	1.59977	3.49179	1.68192	1.61564	1.63163	2.15121	2.15654	0.156198	2.75866	0.115185	2.52079	1	1.30287	1	1.53275
CUFF.232943	NA	X	5022523	NA	968	2	1.83454	1.87034	1.82775	1.82984	1.69067	1.70863	3.60918	0.795118	1.81356	1.81649	2.70366	1.76421	1.11541	0.00638825	0.0210778	0.0209355	0.01555	0.0154907	1	0.860789	1	9.00676
CUFF.233153	NA	X	5083583	NA	3030	2	2.67282	1.7787	3.59888	2.97804	1.00704	1.02191	1.92487	2.55641	2.34824	1.73301	2.57686	2.59745	1.12997	1.13323	1.50241	1.49854	2.5007	0.963659	1	0.950538	1	1.49595
CUFF.233276	NA	X	5132814	NA	1413	2	9.58361	6.3843	7.55873	6.90355	6.3858	6.45254	8.43949	7.23637	6.2215	7.5564	9.91205	6.05475	4.91189	4.16338	8.48689	10.2196	10.166	10.1561	0.997106	0.95262	1	0.899481
CUFF.233283	NA	X	5137573	NA	2245	2	3.20642	2.41482	3.19592	1.94467	2.98395	1.80007	2.61251	2.64554	2.76196	2.34861	3.90581	3.1053	1.52508	1.52948	2.02775	2.02253	2.86483	1.82885	0.894096	0.894481	1	1.31761
CUFF.233286	NA	X	5144761	NA	4053	2	52.1274	41.1915	50.1607	41.0214	31.6206	36.6088	35.7212	21.9264	20.4092	23.8123	35.5114	39.9969	20.0015	12.111	3.48371	2.02787	13.5273	6.36104	3.00917e-13	1.42482	1.29992e-100	4.39437	Down
CUFF.233493	NA	X	5804466	NA	1890	2	17.5896	15.8972	14.0832	16.0693	10.2547	13.2006	14.8172	11.6268	11.1648	13.1494	17.5309	16.2035	11.2172	11.2444	9.0317	9.67974	9.36898	9.35853	1	1.03079	1	1.45398
CUFF.233505	NA	X	5835041	NA	768	2	11.6115	10.5946	10.3503	10.3623	11.9118	13.2116	11.0101	8.75562	10.383	10.3985	12.4371	12.5357	8.77486	8.79725	8.09978	8.07789	11.8406	7.26581	1	1.03849	1	1.28731
CUFF.233560	NA	X	6712089	NA	957	2	5.53841	8.63172	6.49649	6.50368	6.0257	5.14119	6.10565	6.18461	7.44332	6.47278	8.16987	8.23449	5.97215	5.98958	9.26796	9.24533	9.63356	8.40542	1	0.899708	1	0.790229
CUFF.233572	NA	X	5998344	NA	5704	2	35.1223	29.5922	35.6414	34.4033	24.715	20.2763	36.8387	34.025	32.5396	31.1553	37.3924	39.4033	25.8151	22.218	28.4448	31.5127	30.581	33.4246	0.00052857	0.85047	1	1.04508		Up
CUFF.234213	NA	X	5248630	NA	414	2	4.30908	4.38976	6.57592	4.29848	1.82266	1.85076	4.10452	4.15205	2.05762	2.06176	1.96468	6.48081	2.78052	2.78905	6.71318	3.75247	0.251997	6.17209	1	1.11648	1	1.03506
CUFF.234456	NA	X	6896782	NA	1920	2	54.476	43.3492	57.6304	46.7159	51.0645	43.3526	47.9388	37.3043	37.902	39.3921	39.4822	40.7459	58.9779	55.1638	26.358	29.1142	33.7039	44.6097	0.00603386	1.22171	1	1.19627		Up
CUFF.234924	NA	X	5286906	NA	11761	2	33.2928	26.8573	31.8019	26.4676	20.9074	22.1941	28.2409	22.7622	18.7653	18.6387	25.6328	25.9851	13.1125	13.6107	9.23489	8.61992	12.4128	10.9036	0.000141769	1.15352	8.25457e-86	2.37901	Down
CUFF.234994	NA	X	6968505	NA	3427	2	72.3311	59.074	67.3294	53.9103	49.6341	48.3537	31.5219	27.1994	25.3691	24.8712	30.0305	26.5926	27.4061	26.8401	18.8788	19.6134	23.7009	32.3039	2.51917e-57	2.11754	4.33592e-53	2.3573	Down
CUFF.235015	NA	X	6981889	NA	4375	2	17.0141	12.3976	15.4823	15.9203	11.0266	13.1522	12.2516	10.3305	10.5522	9.30034	11.0372	12.5852	8.64706	7.19568	5.48691	6.06571	7.9166	7.36196	0.00643909	1.28666	6.76218e-10	1.99169	Down
CUFF.235066	NA	X	5340701	NA	1877	2	3.39431	1.92279	3.38444	1.8797	1.25435	0.797072	3.20079	3.23545	1.36012	1.85903	3.2599	2.29393	1.19843	1.20152	0.107176	2.82261	0.0789666	1.41189	0.854017	0.830592	1	1.85214
CUFF.235348	NA	X	5385562	NA	4450	2	10.4123	10.3961	11.4142	9.34872	10.8284	10.9316	6.97083	7.05723	8.82245	7.79113	9.98122	8.00051	12.8688	13.1456	15.6514	14.4351	11.1215	12.7605	0.0115182	1.30249	1	0.79181		Up
CUFF.235608	NA	X	6211414	NA	869	2	4.05344	5.23071	4.03731	6.20678	3.71219	5.84752	3.75933	6.98827	6.1669	6.17549	4.91057	4.95466	5.27614	6.52254	8.50265	7.05459	7.72074	9.05169	1	0.882651	1	0.659167
CUFF.235907	NA	X	7720131	NA	491	2	9.05538	9.22983	7.11456	7.12363	10.1981	12.158	6.80619	6.89387	9.11882	5.3063	8.83974	8.91014	9.1418	4.80514	9.27119	6.68893	13.0986	10.7369	0.845754	1.19628	1	1.02116
CUFF.236258	NA	X	7556525	NA	1426	2	7.53281	7.00366	8.82497	5.54441	5.72276	6.41802	6.52206	7.24446	5.5603	6.22588	7.95084	5.41377	6.34215	4.10038	8.29779	9.14416	8.35224	7.52295	1	1.05471	1	0.938001
CUFF.236263	NA	X	7559046	NA	538	2	3.39983	1.67485	3.39049	1.63697	0	0	3.2309	1.54625	1.62293	1.62566	1.56159	1.57705	0.0336041	2.0616	2.59165	2.58603	0.083682	0.0833624	1	0.904854	1	1.35783
CUFF.236300	NA	X	7597311	NA	1238	2	2.86383	2.92061	4.37494	3.61629	1.91089	2.66402	2.73705	1.29263	2.88335	2.8874	2.04665	3.56867	0.921443	1.7809	0.0980955	2.20195	1.10686	0.0720408	1	1.19038	1	2.96873
CUFF.236421	NA	X	7565420	NA	4263	2	7.20865	4.66505	9.16659	4.78166	3.79854	1.35909	3.52844	1.87796	4.17027	5.93538	5.7611	3.85299	4.43139	3.94158	3.27769	2.97	0.597413	6.23611	0.280654	1.23296	1	1.44399
CUFF.236428	NA	X	7877935	NA	2523	2	15.9027	13.9667	15.1128	15.8639	16.4788	17.6958	13.4878	13.6406	11.2335	10.5142	11.9413	12.7671	13.7978	12.1244	12.855	14.3565	18.1974	13.9099	0.0347766	1.29131	1	1.11473		Up
CUFF.236443	NA	X	7889630	NA	843	2	2.10657	2.14767	0.992981	3.22083	1.94137	1.96199	3.03236	1.97573	2.07338	3.1926	1.99528	3.11568	2.60983	1.35708	0.144033	1.7974	1.62546	1.62363	0.925303	0.80412	1	1.35097
CUFF.236621	NA	X	8292986	NA	946	2	3.75615	4.83518	4.737	4.74184	2.51272	2.54415	7.2422	4.40706	6.60618	4.63093	6.3984	6.4508	4.84695	4.86137	9.10972	9.0889	7.09305	5.84441	0.239365	0.647171	1	0.566223
CUFF.236629	NA	X	8295415	NA	3037	2	6.75668	7.50497	6.11895	6.43293	6.25383	6.6126	8.60476	7.8129	9.38091	9.08757	10.5865	9.15715	4.83043	5.19575	5.48344	4.21346	6.88945	5.72237	0.0235783	0.726344	1	1.22716		Up
CUFF.236648	NA	X	7801302	NA	746	2	4.64537	8.56834	7.13063	8.39948	6.60557	7.89352	9.00954	10.3535	8.26034	9.53035	11.6787	9.28022	7.59212	4.73532	9.95959	8.26852	12.1487	10.5855	0.432952	0.744122	1	0.811468
CUFF.236808	NA	X	6586437	NA	2485	2	9.32134	10.6366	6.29937	10.4242	10.4177	9.42957	9.1067	10.316	11.4953	12.2624	10.7694	9.01312	14.0479	13.6508	15.2793	17.3122	14.2395	18.0941	0.600523	0.89781	0.0778479	0.610305
CUFF.236912	NA	X	6626748	NA	1240	2	2.89921	2.94978	1.37831	2.13363	1.96527	2.72101	3.44335	3.48196	2.85856	2.86283	2.76243	2.0415	0.892445	0.894454	0.049203	1.12195	0.0362887	0.0361501	0.810243	0.804969	1	4.6353
CUFF.236972	NA	X	6644011	NA	1682	2	1.57255	2.17027	2.12497	2.1272	1.44144	1.45781	2.08582	1.00241	1.04838	0.49597	1.01161	1.02088	1.96637	0.0361388	0.990754	3.15	0.876916	0.875734	0.401631	1.63453	1	1.37973
CUFF.23743	NA	2L	13906521	NA	428	2	6.31442	1.99897	6.29397	4.10131	5.88113	3.80844	7.97452	5.91153	6.18212	8.39213	3.8244	8.19169	13.2819	13.3191	17.545	17.5007	18.6086	18.5896	0.665293	0.7016	0.400299	0.287301
CUFF.237687	NA	X	8681640	NA	713	2	1.23852	1.26379	1.23372	1.2352	0	2.43477	2.34988	2.37964	2.48446	2.48819	2.40063	2.42177	1.61451	0.0600297	2.18487	2.1789	3.58708	3.58384	0.390188	0.509894	1	0.560668
CUFF.238141	NA	X	9251593	NA	2367	2	12.8738	11.1105	11.6501	9.69839	11.5819	10.936	11.1349	8.57372	9.34916	10.5442	12.1261	9.88919	9.7749	7.54884	4.81925	5.34727	5.29763	5.7947	0.757969	1.10116	0.219544	1.75858
CUFF.238457	NA	X	9237677	NA	792	2	3.4012	3.46106	2.20381	4.58798	2.01932	0.919491	3.26002	2.12883	2.22648	2.22995	3.31906	1.00976	2.72277	0.0233291	0.0770346	1.75658	0.0568154	0.0565984	1	1.17065	1	3.53556
CUFF.238545	NA	X	9572895	NA	2693	2	5.23807	8.15553	5.21754	8.3477	6.46409	5.52497	6.72461	10.1808	10.5969	10.6118	9.24713	12.0549	6.01675	4.82478	13.9672	13.9339	12.2793	12.7073	0.00232131	0.65551	0.922783	0.611146		Up
CUFF.239186	NA	X	6445970	NA	1317	2	1.97	4.90548	2.66985	2.67308	3.1441	3.17538	2.48833	4.62027	3.36156	4.08123	2.54943	3.98154	4.40488	5.23576	10.7589	7.93083	8.08958	8.08122	1	0.879309	1	0.416571
CUFF.240349	NA	X	9377970	NA	460	2	3.9348	1.93186	3.92266	1.88201	3.67764	0	3.77875	1.80844	1.89812	1.90132	1.82639	1.84446	0.0131538	0.0134499	0.0443775	2.81758	0.0327393	0.0326144	1	1.17549	1	5.19614
CUFF.241066	NA	X	10500495	NA	1351	2	1.32048	1.3452	0.624478	2.01694	1.22107	0.567157	1.21553	0.563723	1.98943	1.29591	2.61859	1.94412	2.59251	1.79914	5.44001	6.33272	4.0775	7.50449	0.925303	0.737001	0.446199	0.255721
CUFF.241067	NA	X	10500495	NA	3272	2	3.00294	3.63928	2.42013	2.70907	2.78018	2.53132	2.23049	3.09785	4.38316	4.67643	4.25081	3.43591	2.48248	2.82002	4.5707	4.9404	7.34371	3.4071	0.382238	0.773871	1	0.66823
CUFF.241902	NA	X	10128504	NA	5409	2	84.1871	77.3936	80.5789	74.842	64.5842	61.7278	72.3697	66.9091	56.7695	58.0152	77.3118	74.1673	44.3679	45.9132	40.3646	39.7228	49.8052	47.1425	0.0128762	1.09314	6.70469e-44	1.65839	Down
CUFF.243016	NA	X	11445803	NA	3216	2	16.6701	16.6819	16.3254	16.0555	13.2784	15.0637	15.9698	16.9978	18.2745	18.0131	17.9799	18.4084	14.5962	13.9622	12.8266	10.7582	15.6607	12.2671	0.334577	0.890494	1	1.17489
CUFF.243073	NA	X	8992440	NA	1423	2	9.49801	5.66283	9.46739	9.47683	5.6863	5.11911	5.87294	6.59175	6.87196	5.56558	7.29576	8.66015	3.1701	3.9256	2.36276	3.24421	2.9266	4.5606	1	1.09918	1	2.22441
CUFF.243206	NA	X	9046402	NA	1478	2	241.706	190.137	262.234	189.291	193.874	197.994	176.091	111.631	126.699	106.05	169.833	163.338	165.757	173.584	90.3882	89.1701	84.7716	86.3949	1.40599e-30	1.49388	4.08956e-47	1.84799	Down
CUFF.243250	NA	X	9064091	NA	9691	4	67.2857	54.1381	67.8931	54.9937	40.5831	39.7405	41.3835	32.5776	22.1702	23.2251	39.0808	38.7475	13.5898	12.9479	8.59332	10.4005	11.0131	11.3869	2.09572e-74	1.64635	0	4.77884	Down
CUFF.243445	NA	X	11473252	NA	1143	2	0.794182	0.806614	0.791823	0	0	0	64.8874	53.0499	57.6603	53.7082	52.6991	49.1769	0.944636	0.00541017	0.0178507	0.0177302	0.0131692	0.013119	3.58037e-121	0.00722449	1	2.36445		Up
CUFF.243574	NA	X	8806423	NA	697	2	84.0726	96.4003	102.236	89.1378	102.781	94.8823	80.7365	98.4039	83.8774	103.828	92.7324	103.891	101.063	99.7793	173.257	193.975	152.482	182.593	1	1.01072	7.87592e-08	0.630582
CUFF.243581	NA	X	8810728	NA	6103	2	7.78629	8.54038	9.12949	9.59572	2.35489	2.9608	6.66123	5.26112	6.40534	5.80734	6.94222	8.1971	2.9587	3.4932	3.24922	3.44822	3.5112	3.31319	0.995621	1.02784	6.75519e-06	2.02103
CUFF.244103	NA	X	8919988	NA	3502	3	193.174	172.893	191.754	166.86	152.611	150.152	155.528	135.943	110.293	103.774	138.007	133.819	110.604	111.523	85.0542	85.6186	96.2206	93.8852	9.61346e-30	1.3217	7.82309e-81	1.76263	Down
CUFF.244580	NA	4	982908	NA	771	2	12.744	10.5209	12.6993	15.1514	12.9697	8.40557	12.1375	8.70905	10.3326	11.5654	11.1774	12.474	10.1334	8.77772	11.3401	4.75731	8.8111	10.3179	1	1.0918	1	1.33901
CUFF.244833	NA	4	1042868	NA	1803	2	19.8189	17.0524	22.8428	20.2867	15.4262	17.5629	23.3082	22.549	18.2487	17.7594	14.1363	13.2553	13.6115	12.4576	11.8354	8.95713	11.983	13.2859	0.958941	1.03417	1	1.56647
CUFF.245182	NA	4	1110627	NA	260	2	3.26201	3.35188	6.83711	6.84463	9.85424	6.40951	6.53559	3.09133	6.87784	10.5313	3.12832	3.16561	4.346	4.35768	0.389894	5.67591	5.161	5.15551	1	1.09689	1	1.45736
CUFF.245372	NA	4	1134708	NA	1927	2	11.675	8.4386	14.0705	8.25298	7.61796	6.30706	0	6.46009	6.65923	0	0	7.02803	0.0186743	0.0190951	3.83465	0.0627006	0.0465387	0.0463608	5.8023e-09	2.79749	7.54556e-17	13.9925	Down
CUFF.245821	NA	4	1241771	NA	1140	2	6.28454	5.56453	7.91595	7.92349	3.46337	2.72455	5.99882	4.4508	3.83009	4.65807	6.11266	5.34431	1.0007	0.032249	0.106615	3.42664	0.0785977	2.21165	1	1.11455	0.263164	4.94081
CUFF.246499	NA	X	12417549	NA	601	2	10.3686	10.5663	13.4613	11.9068	6.58796	9.67297	9.55027	14.255	14.8425	14.8633	14.3727	14.4911	9.54256	11.3532	12.8151	18.9459	15.4397	13.4782	0.47756	0.759501	1	0.766952
CUFF.246708	NA	X	12475603	NA	1228	2	7.98862	8.91128	6.43646	8.73331	7.3875	7.46248	8.86243	9.71919	7.85029	9.38474	14.3124	10.6379	4.73124	5.623	8.55791	7.51761	10.5978	11.531	0.319623	0.772124	1	0.96625
CUFF.246804	NA	X	12678497	NA	310	2	20.3153	11.4823	17.2127	23.3146	13.0703	13.2165	13.2281	16.367	23.1695	23.2002	19.4912	16.6629	18.2006	11.3354	23.7044	27.5947	21.5507	17.7475	1	0.879529	1	0.820853
CUFF.246828	NA	X	11688825	NA	2415	2	16.2688	14.6224	19.6719	13.927	14.3467	14.8582	15.6263	12.7801	10.2221	10.6222	11.7512	12.6088	13.3211	14.2362	6.33522	7.40224	9.09218	10.5658	0.0504666	1.27285	0.672765	1.53718
CUFF.246842	NA	X	11702519	NA	1912	2	24.3054	24.2564	24.7059	22.7945	20.2399	20.4431	26.7248	21.8355	22.2729	23.2734	25.3365	22.2046	20.4621	19.9503	19.6958	16.261	18.394	18.3736	1	0.96539	1	1.20867
CUFF.246860	NA	X	11710908	NA	1533	3	30.3544	26.6126	31.4601	29.0735	26.4535	20.9273	22.3402	26.7336	29.6589	26.0734	32.8786	28.964	28.5047	27.1698	26.0235	23.3947	30.4707	31.2232	1	0.989395	1	0.988576
CUFF.246914	NA	X	12695713	NA	2429	2	6.57905	5.54194	5.78781	6.94656	9.02428	8.73115	2.0234	2.80569	2.9259	4.09378	2.82977	2.85401	16.2143	17.1455	19.0918	17.443	17.2374	18.2126	1.54186e-06	2.43038	3.22803e-11	0.404489
CUFF.247380	NA	X	11723503	NA	3979	2	51.7714	52.4832	52.5034	55.2921	45.7211	50.6929	46.1683	47.3642	51.3531	47.7836	65.9193	69.5588	26.253	23.5724	24.0392	23.6265	33.7213	35.5564	0.267081	0.940017	4.71334e-31	1.84965
CUFF.247382	NA	X	11728744	NA	2545	2	28.797	27.8497	27.9754	26.1972	22.9577	26.2972	26.1731	22.2167	19.4927	20.9718	21.6864	19.0118	24.9912	22.9291	17.3328	19.8817	21.718	23.128	0.0172962	1.23559	1	1.23152		Up
CUFF.247394	NA	X	11745158	NA	1308	2	9.3801	11.7462	11.4755	15.7788	14.7207	14.1655	14.3121	12.379	12.9057	12.9244	15.2938	10.4816	18.0556	16.4598	23.4927	18.5926	19.5273	18.595	1	0.986848	1	0.673508
CUFF.248013	NA	X	11825488	NA	4658	2	19.9941	13.5493	23.0846	14.4302	16.1596	15.9393	31.3964	26.0068	22.1233	16.2729	20.0812	22.3672	18.0328	15.5297	5.67427	6.82551	8.42283	13.9104	3.07177e-06	0.746175	0.000479584	1.50824
CUFF.248576	NA	X	12100897	NA	8465	4	2.11929	1.82123	2.22284	2.11436	1.12444	1.66766	1.8049	1.50183	1.56815	1.34994	1.94941	2.07419	1.06325	1.06601	1.08436	1.08151	1.39251	0.975932	0.867472	1.08015	1	1.66124
CUFF.248949	NA	X	12190283	NA	1556	3	11.5865	8.73535	10.9462	9.14999	5.61684	7.99183	9.37356	4.19111	8.02153	5.02932	7.76686	10.8137	4.98182	4.31149	3.09259	3.08376	3.52106	3.51712	0.600689	1.19538	0.151329	2.40035
CUFF.248994	NA	X	12221320	NA	6719	2	9.68995	11.1209	9.93006	11.3127	8.07118	7.4987	8.80144	11.9572	12.3104	11.2349	15.9303	13.496	4.15034	5.46436	11.0986	11.8425	9.70281	9.51172	0.00106513	0.781544	1	1.11306		Up
CUFF.248995	NA	X	12221320	NA	8234	2	36.3695	32.3227	33.943	30.7947	23.9311	25.9277	27.2706	22.6852	20.8685	24.4183	30.688	29.8482	19.5245	17.8451	12.6848	12.3109	17.271	17.2515	0.000100317	1.1766	1.4678e-40	1.89176	Down
CUFF.249149	NA	X	12797405	NA	1449	2	17.2993	13.0536	14.6677	15.9705	17.289	15.5883	18.2919	14.0888	13.4094	12.7876	16.1038	17.5061	15.4921	14.0509	21.7963	13.9066	15.8075	13.3188	1	1.01823	1	0.994662
CUFF.249269	NA	X	12835758	NA	925	2	82.6136	67.8282	74.3588	64.4584	46.6523	46.1969	68.1478	52.3942	46.6646	44.7463	77.2773	67.0339	34.9354	32.7022	26.8379	23.9685	34.4217	26.6388	0.685688	1.07254	5.4331e-11	2.12868
CUFF.249481	NA	X	14097994	NA	3525	2	7.57487	6.91735	8.33915	8.61232	7.25384	8.34316	8.40988	7.22193	7.27303	7.81133	9.61409	9.16798	5.99884	5.10405	5.1538	4.7814	3.9725	5.31779	1	0.950351	1	1.55104
CUFF.249557	NA	X	10300815	NA	2974	2	42.0206	25.2066	43.738	26.5068	24.2796	21.3014	43.3661	11.1237	13.84	12.6286	26.6689	14.6779	17.7845	10.6131	11.2151	11.1854	8.47426	7.23366	4.97555e-09	1.49669	6.16947e-30	2.75242	Down
CUFF.250323	NA	X	13100763	NA	707	2	2.45848	3.85692	3.77276	3.7769	3.50164	3.53719	2.29317	2.3281	5.11245	2.45563	4.96932	3.68589	4.82778	4.84139	6.38263	4.59601	9.04949	5.76757	1	1.00285	1	0.589425
CUFF.251826	NA	X	11560719	NA	344	2	5.18598	5.28307	5.16754	2.45652	4.7956	4.84434	4.80522	7.54997	5.10324	7.84941	4.91757	4.96438	9.65214	6.58944	8.5876	4.92777	7.79813	4.3518	0.916509	0.788099	1	0.661778
CUFF.251890	NA	X	11595464	NA	3030	2	15.6181	16.2141	14.0386	15.8861	15.3537	12.8653	13.3327	14.9806	14.0639	14.3898	16.8995	14.3231	18.8011	14.5652	16.5696	16.9563	16.1017	18.4875	1	1.02258	1	0.886624
CUFF.252889	NA	X	15484094	NA	1361	2	1.299	1.32534	1.29399	1.29554	1.19313	1.87668	1.20659	1.22375	1.97481	1.97748	1.23586	1.92984	3.37623	3.38643	5.45927	5.4458	5.80808	5.80229	1	0.867553	1	0.282931
CUFF.253123	NA	X	15624969	NA	900	2	23.0551	16.0727	20.898	18.8374	12.5377	13.6764	14.5417	8.52253	5.77082	8.89941	6.55304	8.6688	8.40739	4.91581	0.31029	4.76947	0.228493	0.227617	0.000385551	1.98422	1.21194e-08	5.57171	Down
CUFF.253156	NA	X	10674511	NA	1163	2	915.845	790.428	928.878	754.556	824.701	815.546	686.341	529.122	598.009	554.12	663.433	592.535	537.685	530.467	331.84	327.075	387.755	382.787	3.99266e-66	1.38812	9.51911e-189	2.01391	Down
CUFF.253436	NA	X	15677684	NA	1833	2	8.27331	8.94433	9.77651	8.25304	6.19039	7.23994	9.25632	8.8651	9.74391	8.22615	8.93879	8.0076	7.92247	7.94183	6.74001	6.02994	4.75	9.89726	0.911305	0.917788	1	1.12467
CUFF.253578	NA	X	13274487	NA	3002	2	2.41887	1.18965	4.62773	0.240744	0.187226	1.07196	3.61626	0.238494	0.568008	0.26243	0.243112	1.16444	1.55258	2.27281	2.14428	1.71031	5.0121	3.47484	0.284686	1.598	1	0.602229
CUFF.254242	NA	X	15333410	NA	747	2	3.65512	1.16662	3.64449	2.38229	1.01015	1.02573	1.05774	2.30112	2.3939	2.39719	2.3197	1.10182	0.0161685	0.0165326	0.0545703	1.80106	1.66999	0.0400995	1	1.11346	1	3.58057
CUFF.254488	NA	X	16040882	NA	1439	2	4.39495	3.80529	3.07275	2.42545	3.47007	2.24403	2.95852	2.99235	1.80735	3.11566	3.01621	1.7532	3.12719	3.13528	2.31318	5.72073	3.68826	1.19272	0.849831	1.24095	1	1.01226
CUFF.254662	NA	X	15987091	NA	2548	2	39.7523	16.8958	25.4972	8.26422	28.2142	27.4308	40.6973	16.9758	28.2231	28.2637	31.5438	32.8609	29.4728	53.3415	13.708	20.1139	24.7256	30.0167	0.0160971	0.817937	1	0.852234		Up
CUFF.254804	NA	X	12550364	NA	965	2	255.498	221.895	243.382	200.497	219.91	226.416	221.114	172.555	151.402	152.562	209.691	211.339	193.049	203.741	112.135	110.351	143.058	146.817	4.67223e-06	1.22253	9.78241e-15	1.50426	Down
CUFF.255035	NA	X	12599766	NA	2588	2	2.41404	2.45901	2.76892	2.0455	1.88486	2.25577	2.29284	1.96455	1.68995	1.69276	2.6969	2.71756	2.59966	2.19431	2.87045	2.38303	2.14867	3.05097	1	1.05925	1	0.906934
CUFF.255356	NA	X	16541812	NA	2491	2	6.0734	6.56899	6.42655	6.80926	7.41386	4.22673	9.66782	7.19826	7.12559	7.51115	6.52355	6.21212	5.81131	6.67878	4.90074	4.38139	3.93913	3.93441	0.454452	0.848103	1	1.26557
CUFF.255461	NA	X	16587433	NA	1665	2	3.6891	5.47663	4.23513	6.49815	5.53436	3.40995	3.57102	3.05987	4.32459	2.63552	3.08672	3.11375	4.74648	4.11687	6.19168	6.17667	4.91992	5.61959	0.233605	1.45736	1	0.907844
CUFF.255864	NA	X	16732044	NA	3507	3	22.9864	20.9962	22.6468	20.5701	15.8937	15.8055	24.449	19.3864	21.2572	19.7176	24.6649	26.6649	12.0903	10.2785	10.0542	8.54146	12.1245	10.7424	0.125468	0.873357	3.17655e-09	1.8627
CUFF.255870	NA	X	16738018	NA	324	2	16.9174	8.33295	11.0314	8.14135	7.48299	4.79682	5.00397	5.08017	8.24219	2.50071	7.97581	16.7234	3.55278	6.8461	8.57746	0.433667	7.89333	0.320608	0.962703	1.2455	1	2.05267
CUFF.256260	NA	X	14966064	NA	1347	2	24.3463	29.7047	23.5694	25.6583	34.9473	29.2878	32.9022	33.2693	26.994	29.0989	23.4179	27.0077	41.269	37.371	25.8635	22.8406	34.7982	32.9669	1	0.970026	1	0.858565
CUFF.256344	NA	X	15004883	NA	3168	2	17.4278	19.2309	19.4029	18.8408	15.8566	17.408	20.225	19.0551	21.3157	21.9273	24.6103	24.2325	16.3157	17.0414	18.8739	15.098	18.1828	17.3956	0.027448	0.823402	1	1.05111		Up
CUFF.256909	NA	X	14707042	NA	1020	2	2.60073	2.65337	4.4394	2.59382	2.38914	2.41555	4.17385	3.31855	2.54979	2.55433	4.25524	5.20414	1.11842	0.0360371	2.67817	0.118331	2.47394	1.34202	0.734604	0.774941	1	2.20062
CUFF.257514	NA	X	17070388	NA	201	2	4.39335	4.48299	4.37634	4.38158	4.0341	4.07885	4.19007	4.24114	4.42134	4.42775	0	4.31352	0.0600696	5.45257	0.20274	6.69335	0.149549	0.148978	1	1.19234	1	2.02618
CUFF.258470	NA	X	17604160	NA	947	2	11.343	10.5462	11.304	9.33609	9.56656	9.66439	11.4812	13.5593	12.1433	13.1502	13.6715	15.74	9.48039	11.7506	5.56919	9.58611	8.67597	11.1411	0.324562	0.774468	1	1.09887
CUFF.259032	NA	X	16861528	NA	457	2	23.4193	28.0125	17.2017	25.4146	27.5878	15.9629	23.859	26.1599	23.1663	35.523	30.4126	20.5507	44.0776	46.5261	28.9543	31.703	54.3111	43.9485	0.699676	0.861761	1	0.551452
CUFF.2595	NA	2L	357418	NA	381	2	6.8837	9.52564	9.31371	11.7974	11.0132	6.3461	11.1418	8.85675	9.26145	11.745	11.3633	9.01942	11.8695	11.9015	12.2504	18.6812	14.0859	10.9892	0.982357	0.893986	1	0.687909
CUFF.259668	NA	X	18054962	NA	238	2	37.6355	30.3391	45.4151	37.5465	23.5765	27.6395	28.3823	13.4084	25.9873	29.9725	40.65	33.1109	28.1205	28.1882	20.22	20.1623	18.043	32.7828	0.813167	1.17865	1	1.37037
CUFF.260421	NA	X	18547421	NA	591	2	7.49656	6.04316	9.05756	7.47698	8.42652	10.0539	8.40291	11.623	8.91963	12.1118	11.7176	11.8128	11.4774	11.5083	17.0892	10.7424	17.561	9.61523	0.505496	0.751764	1	0.622548
CUFF.261036	NA	X	18771875	NA	6208	2	9.74349	1.67013	0.882541	2.05952	5.56708	6.05207	5.77409	3.35941	5.0153	1.74922	5.88343	8.00537	2.1728	1.83358	1.80186	0.726081	4.43176	2.37121	0.423992	0.872025	0.0108545	1.94753
CUFF.261046	NA	X	18781330	NA	1494	2	28.1735	25.5295	24.9742	23.1403	23.796	24.6264	25.5819	21.6356	24.4233	20.1118	24.2534	27.5154	20.156	20.9215	14.7591	12.9792	14.8091	21.9739	0.866917	1.04681	1	1.42274
CUFF.261067	NA	X	18795449	NA	1046	2	1.66859	2.6137	1.66146	2.56101	2.37969	2.4031	1.55987	2.46062	1.66383	2.56475	2.48077	2.50106	1.11	3.14184	0.154278	2.69465	2.47631	0.113268	1	1.00428	1	1.37122
CUFF.261780	NA	X	19058189	NA	764	2	5.8407	4.70713	5.82002	5.82639	5.40254	5.45727	5.49462	4.36393	7.03704	5.81388	6.82303	5.66059	5.77886	1.59759	4.02402	7.19794	2.05411	3.61893	1	0.93922	1	1.36185
CUFF.26202	NA	2L	15161742	NA	1966	2	16.4461	13.3737	14.9696	11.6732	12.1272	13.6169	16.1064	10.7333	12.1626	14.076	15.0085	11.3928	7.90974	6.84481	6.22858	4.92106	6.21215	6.20534	0.966042	1.03431	0.000600451	2.14517
CUFF.26204	NA	2L	15164022	NA	4332	2	1.21672	1.90004	2.51494	1.42938	1.52778	0.712624	1.32493	1.55444	2.71121	2.27923	2.20733	1.37074	1.55041	1.30836	1.12731	1.70126	2.61427	0.43197	0.6531	0.812506	1	1.06502
CUFF.262110	NA	X	19225137	NA	2535	3	27.5101	17.1874	20.8312	16.1008	12.149	9.15766	18.3019	14.198	11.4834	9.31174	15.0319	14.0689	7.95941	6.28739	8.79257	5.75453	9.82842	8.42353	0.0565507	1.24929	3.30898e-08	2.188
CUFF.262216	NA	X	18688019	NA	2273	2	77.0364	94.6932	77.5592	98.3617	98.7758	100.82	79.9923	99.78	101.385	108.302	99.7969	104.887	148.893	162.014	200.616	202.56	210.198	191.613	0.107335	0.921068	5.02854e-87	0.49041
CUFF.262357	NA	X	19285925	NA	1570	2	2.28982	1.72384	2.28223	1.68516	1.55218	1.56934	0	1.05454	2.30832	1.11042	2.24544	2.26131	1.40132	1.40429	0.0773267	1.73625	0.0570063	0.0567883	0.957766	1.23636	1	2.34578
CUFF.262842	NA	X	19565135	NA	3700	2	0.716961	0.988576	0.714205	0.715055	0.416932	1.15978	0.922455	0.437314	0.969463	0.970763	0.690087	0.696399	1.86815	3.03046	2.87089	3.20026	1.62016	4.47761	1	1.00534	0.00675708	0.276051
CUFF.263256	NA	X	7981068	NA	3026	2	99.6942	92.3813	96.9705	87.8263	87.0701	93.8188	75.9882	70.1707	59.8075	61.6895	68.9776	73.9321	68.8798	69.4223	58.7203	59.4744	72.6771	69.6476	7.68003e-17	1.35852	2.54817e-13	1.39852	Down
CUFF.263607	NA	X	8064184	NA	555	2	4.91961	1.57022	4.90531	1.52259	1.35963	3.00259	1.47782	1.49888	1.57321	3.27545	1.51375	1.52873	2.15893	4.10464	3.12497	3.11485	6.97231	9.02273	0.88326	1.59001	1	0.606348
CUFF.263677	NA	X	8087226	NA	232	2	0	3.91244	3.8262	3.83044	3.54938	3.58558	3.49068	3.54393	7.78541	3.73861	7.56664	3.61942	4.96179	4.97701	11.9796	6.69621	0.449684	11.014	0.834205	0.62882	1	0.466688
CUFF.266236	NA	X	20901182	NA	1741	2	1.51492	1.00502	2.04797	2.59234	1.90408	1.92295	2.40468	2.43524	3.08307	2.54672	3.52109	1.94781	3.24072	2.6355	4.92437	4.21041	2.48161	3.83314	0.46292	0.68935	1	0.515212
CUFF.266325	NA	X	20933901	NA	1283	2	2.75738	2.81309	2.7468	2.75006	3.94711	3.26961	5.35979	5.41721	4.15115	4.15726	3.29593	2.61015	4.38895	2.73139	5.69467	4.71887	4.27149	6.08248	0.513123	0.731611	1	0.655628
CUFF.266514	NA	X	20988093	NA	473	2	22.4859	24.9323	24.3783	24.4055	28.3131	24.7427	17.8769	25.8922	20.8289	16.8839	12.4125	12.5368	44.796	49.4158	33.3051	30.4954	39.8878	37.3357	0.195022	1.40239	1	0.634503
CUFF.267047	NA	X	18298024	NA	502	2	28.0632	38.0539	24.2531	37.2756	41.7662	43.9519	26.7724	30.7468	33.8687	32.0469	25.5123	27.5743	75.961	76.1548	62.6312	70.2369	84.8568	84.7671	0.411971	1.20871	6.74513e-07	0.469336
CUFF.267125	NA	X	21076211	NA	2809	2	42.4955	44.9314	40.4012	41.7435	48.6189	46.2793	41.8126	41.9806	43.3676	45.0542	45.1725	44.8966	71.1198	64.2368	86.9214	79.2187	74.3497	71.5349	1	1.00833	2.96399e-24	0.591151
CUFF.267603	NA	X	19620028	NA	4180	2	31.5214	26.9592	27.0414	24.6641	22.3003	20.4364	31.8586	27.1405	28.9145	26.9908	31.62	32.3005	18.5227	18.8307	16.9366	17.5294	21.6583	19.576	0.0134442	0.855154	0.0149308	1.35265
CUFF.267954	NA	X	20348167	NA	1072	2	4.09774	6.84448	4.95456	5.83711	4.58492	4.63335	5.30916	7.08859	8.28383	10.0495	8.011	11.5452	6.37625	4.38805	9.61762	7.26816	11.9902	9.81738	0.0718262	0.615506	1	0.625831
CUFF.268187	NA	X	21859355	NA	2334	2	6.90227	7.43333	6.07717	7.2874	5.63235	4.53583	7.29768	6.59595	5.66924	7.2812	6.65079	5.91611	4.46872	6.78795	7.77263	7.7525	10.0474	9.03276	1	0.960858	1	0.825703
CUFF.268194	NA	X	21868644	NA	4039	3	33.2045	28.9762	33.7701	29.9618	27.0168	24.6964	31.3245	27.7268	26.3695	26.1811	27.9512	31.2869	23.255	21.1581	17.0312	18.9853	24.3965	21.9275	0.823355	1.03972	0.000220677	1.40135
CUFF.269469	NA	XHet	58635	NA	3549	2	9.07664	8.17847	7.99782	9.05515	7.42079	7.99965	10.381	7.42133	7.48022	8.27736	7.99851	8.32382	8.17781	10.006	6.55921	7.2631	6.8977	4.85095	1	0.996918	1	1.13653
CUFF.269475	NA	XHet	65238	NA	1036	2	51.8172	43.7014	46.2885	48.1236	48.1157	43.4396	40.7427	41.2251	44.7224	41.2084	42.4411	44.5499	28.116	22.9982	26.5239	27.6886	30.7958	28.4634	0.462435	1.10435	0.000722982	1.71027
CUFF.269720	NA	YHet	337139	NA	1328	2	0	2.07548	0	3.46859	0	3.31542	0	3.96852	2.68155	2.6854	3.29375	2.61681	1.74179	1.74729	1.40279	3.29769	3.00826	4.73551	0.272392	0.581102	1	0.556035
CUFF.269873	NA	XHet	191062	NA	127	2	161.032	208.767	145.793	167.967	141.68	192.718	163.558	194.219	283.296	291.025	167.223	183.148	1640.23	1644.04	998.557	845.218	263.19	293.678	0.151317	0.79375	1.55325e-95	0.179063
CUFF.270032	NA	X	17824873	NA	6835	2	69.0412	57.5237	66.4406	60.3183	39.432	39.4359	62.316	49.868	35.6381	34.8984	50.6451	51.6908	17.896	17.9426	15.3918	15.5478	22.1856	21.2475	5.26779e-06	1.16535	4.98971e-149	3.01413	Down
CUFF.270083	NA	X	17857397	NA	1054	2	6.79744	6.92007	6.77415	5.88984	4.5941	5.50425	6.40899	6.48623	4.98052	5.87713	7.41806	7.47673	1.11077	3.1316	2.72234	2.71612	1.37557	0.126293	1	0.943908	1	3.26217
CUFF.270488	NA	X	15786401	NA	625	2	78.3587	81.3281	82.5108	79.6436	79.5558	84.5788	79.3832	70.3133	101.464	94.2081	89.6812	102.046	58.834	53.8242	46.7774	42.5105	45.8656	53.4889	0.430341	0.904823	0.00466198	1.61293
CUFF.270744	NA	X	15878627	NA	2149	2	21.84	27.0554	23.8998	25.6425	31.5799	26.918	24.1003	18.0985	24.4878	26.6775	23.7262	18.4196	26.6719	26.7416	37.9818	36.6766	21.3645	20.7638	0.186657	1.15811	1	0.922065
CUFF.270885	NA	X	16345950	NA	10544	4	68.2369	59.0595	67.582	61.2744	46.5331	47.9291	63.3085	54.6473	37.845	37.8136	61.1117	57.9243	28.0349	28.6315	20.8544	18.2219	29.4618	27.5994	1.28979e-05	1.12143	4.74482e-158	2.29454	Down
CUFF.270886	NA	X	16345950	NA	7319	2	23.7306	20.9861	24.0248	15.2195	17.6183	15.7779	16.109	11.0516	10.6402	10.7809	12.61	13.8197	18.7682	16.7249	10.3173	14.4187	18.9188	16.5115	5.89291e-17	1.56452	1	1.22682		Up
CUFF.270901	NA	X	16367341	NA	510	2	46.051	31.9529	49.5878	23.9621	25.4133	25.6958	44.1719	30.2068	24.1315	20.5185	30.4568	28.8994	11.0625	11.0918	14.4064	11.9453	13.0979	10.7863	0.659443	1.1361	0.0012186	2.79959
CUFF.271054	NA	X	16454529	NA	7238	2	49.8268	49.2006	50.28	46.9701	38.3849	37.6861	45.612	41.0748	38.75	40.2996	52.5456	52.5904	26.6394	25.9479	21.9218	23.5976	29.5887	29.7306	1	1.00545	3.09531e-41	1.73001
CUFF.271094	NA	X	16467302	NA	1751	2	2.04816	1.5419	2.58047	2.5829	1.38462	0.386155	2.46056	1.95807	1.50222	1.50467	1.97421	1.46096	0.67921	1.2946	1.68728	0.968243	1.53213	2.18902	1	0.969018	1	1.26031
CUFF.271178	NA	X	16509054	NA	500	2	32.1761	25.2018	24.5959	30.2274	33.4096	35.5355	34.088	34.4731	30.2137	30.2576	25.5622	27.6334	31.3495	35.6937	30.3377	25.1923	24.9898	32.0679	1	0.994063	1	1.00844
CUFF.271483	NA	X	1896911	NA	1245	2	0.691912	0.709046	0.68866	2.20512	1.34715	0.631846	2.03364	2.05826	2.14495	2.14803	1.33606	2.09312	1.78771	1.79193	1.28098	2.26399	0.0955456	1.14245	0.392863	0.531039	1	0.750213
CUFF.271553	NA	X	1928988	NA	918	2	27.0993	30.7011	24.9774	34.1326	27.9215	30.1506	23.5421	30.7579	32.0259	37.1506	31.0113	29.2695	37.7441	35.4968	29.0921	29.0095	36.5116	40.3748	1	0.952248	1	0.840337
CUFF.271995	NA	X	2060857	NA	686	2	22.3004	14.3984	18.1276	22.2501	14.2076	16.992	22.507	17.3983	15.4125	15.4366	14.8709	23.0959	20.9435	17.8937	9.90715	11.7528	12.2393	17.3776	1	0.995907	1	1.20155
CUFF.272023	NA	X	2066839	NA	11788	2	4.15968	4.71419	3.9884	3.44477	4.22643	4.41736	6.3043	6.90795	5.93949	6.88348	7.42056	6.17677	5.8005	6.27528	5.44202	5.98851	5.61307	5.18993	6.59606e-10	0.629554	0.491964	0.727231		Up
CUFF.272245	NA	X	13487517	NA	92	2	3299.91	3938.83	3347.12	4222.13	3770.95	3777.87	2142.07	2753.8	3630.71	4077.69	3357.66	3528.38	3268.75	3749.33	5099.86	5241.44	5393.05	5075.33	7.51664e-05	1.14707	8.78097e-08	0.803399
CUFF.273209	NA	X	13751968	NA	11626	2	27.5129	24.6831	29.3614	23.6424	18.8065	18.3983	22.6576	18.2364	15.3157	14.7152	21.7189	21.278	11.2383	10.8907	7.64637	7.38786	9.29657	10.8947	5.57617e-09	1.25002	8.56993e-81	2.48288	Down
CUFF.273806	NA	X	13890420	NA	309	2	22.8372	29.4441	28.8093	19.7538	26.7667	35.8748	24.6317	24.9256	22.9239	19.9265	25.1329	28.3466	18.0349	14.6372	14.9795	6.57802	17.2707	21.002	0.872441	1.12063	1	1.76737
CUFF.28461	NA	2L	16557880	NA	2254	2	3.9633	3.61551	3.53348	3.53751	3.26969	4.51309	5.30103	5.36049	5.15325	3.08482	4.17564	4.62243	2.54427	3.50062	3.97007	2.84759	3.59731	5.14117	0.505496	0.809908	1	1.0385
CUFF.28716	NA	2L	12455453	NA	2581	3	76.8091	72.8288	76.8992	69.5965	63.7643	65.3714	72.0821	68.1461	76.1913	74.5389	74.513	80.2781	57.4888	54.6574	67.7492	68.6289	71.5441	63.6226	0.537024	0.954054	1	1.10836
CUFF.28717	NA	2L	12455453	NA	1512	2	154.158	130.118	159.622	137.023	128.082	133.837	141.544	110.017	110.332	103.291	148.91	128.285	78.8375	76.1513	47.8386	45.8926	56.6337	66.4199	0.00774386	1.13532	3.4659e-52	2.26708	Down
CUFF.3124	NA	2L	2574302	NA	658	2	5.41248	5.51561	3.96903	6.83103	6.37694	3.67457	5.07875	6.54399	3.9525	9.69011	5.19035	3.83408	5.17112	3.55664	4.89899	8.63716	7.92548	6.15417	1	0.926797	1	0.874423
CUFF.32204	NA	2L	18387230	NA	1024	2	2.6061	2.65615	2.59659	2.59952	2.40476	2.4299	2.48432	2.5135	1.69958	2.61986	2.53408	1.65009	2.17355	1.13754	1.55748	1.55305	1.39078	2.5272	1	1.1327	1	1.47907
CUFF.32498	NA	2L	18215471	NA	281	2	3.14257	3.20669	3.1304	3.13416	2.8856	2.91761	6.13782	6.20197	3.08118	3.0867	2.95702	2.9883	3.93823	0.0657746	0.217193	4.95109	0.160187	4.55389	0.990334	0.753161	1	1.32627
CUFF.33324	NA	2L	18675284	NA	620	2	1.42429	2.99283	0	2.94458	1.30781	0	1.3229	2.83124	1.40828	1.41065	1.35506	1.36847	1.76413	1.76766	0.0656939	0.0652502	0.0484584	0.0482734	1	0.894077	1	2.30604
CUFF.34584	NA	2L	19434689	NA	2298	2	23.53	23.9884	21.446	24.27	33.1502	39.6179	24.8821	28.6861	27.448	29.8936	28.1346	30.7302	58.2438	64.1346	68.3446	72.9401	65.1285	66.7015	1	0.977781	2.30059e-42	0.419736
CUFF.34998	NA	2L	19777080	NA	984	2	2.7465	1.82648	2.7376	1.78389	2.55803	0.749449	1.62724	0.74253	3.65444	3.65922	4.49411	2.62826	2.39887	1.29882	4.6669	5.90797	6.57027	7.73008	0.85378	0.737956	1	0.434046
CUFF.35074	NA	2L	13384658	NA	1861	2	13.8307	14.0995	16.7769	16.7946	11.8066	18.1866	18.7232	17.4745	16.1968	17.2192	17.618	16.7791	14.8759	9.7384	10.0042	12.0227	8.33006	11.5285	0.463908	0.879667	1	1.37587
CUFF.35103	NA	2L	13410400	NA	423	2	8.4785	6.38279	6.22846	6.23606	7.8691	7.94525	8.12943	6.03198	4.08007	6.30276	3.91109	8.3397	2.72139	2.72974	3.68279	9.36274	3.30451	0.245735	0.962703	1.17245	1	1.95675
CUFF.35698	NA	2L	19507590	NA	1117	2	7.90339	12.312	10.3869	8.71931	9.66815	7.33521	10.5752	10.7029	11.1531	12.0089	9.97006	10.8837	10.0425	11.022	7.33109	10.7021	9.70974	10.7514	0.699676	0.862637	1	0.945702
CUFF.35755	NA	2L	20027925	NA	541	2	42.9172	40.2182	39.3227	44.5384	36.4563	43.4718	35.7111	32.7933	48.0642	36.0414	39.8448	45.2824	24.7298	24.7891	20.035	17.6376	20.1942	22.3509	1	1.03864	0.141626	1.90328
CUFF.35795	NA	2L	20073135	NA	1496	2	62.6127	62.5168	59.9482	54.5058	65.6342	63.3192	59.6406	56.7304	50.4191	52.3329	52.9863	52.2138	126.68	115.279	83.3923	82.2233	84.5953	87.8753	0.11965	1.13633	1.28695e-12	0.635359
CUFF.35807	NA	2L	20084685	NA	260	2	62.2674	37.8607	62.0633	44.1158	51.0196	48.0452	82.8796	52.0449	50.7873	72.4555	59.5601	49.4453	56.2702	56.4167	73.1139	63.3289	57.4123	52.7861	0.442728	0.831685	1	0.849842
CUFF.35848	NA	2L	20350454	NA	1752	2	3.09054	2.05628	3.62026	2.00936	1.33757	1.86894	4.48289	1.3741	2.5224	3.06309	1.91124	2.98716	1.32021	3.14371	2.50536	2.49939	1.61053	0.919598	0.927001	0.855703	1	1.16536
CUFF.36507	NA	2L	19964172	NA	2366	2	2.66926	1.50952	1.47017	1.86767	2.87435	1.74162	0.698643	0.3253	0.741974	1.14125	1.10614	1.11462	1.40338	0.504527	1.24867	1.24563	1.13386	0.632777	0.0402603	2.36598	1	1.96675		Up
CUFF.36596	NA	2L	20690036	NA	77	2	225.708	80.8162	237.38	54.6723	94.7847	38.0554	279.38	52.733	43.7055	43.8008	65.173	89.7927	58.2914	58.439	42.7732	42.6456	83.518	53.3145	0.516481	1.27295	1	2.15769
CUFF.36715	NA	2L	20760388	NA	378	2	4.67709	2.27712	4.65907	7.15798	6.69756	4.34348	9.06293	9.16256	9.51322	7.0317	4.35327	4.40213	9.00136	11.8411	11.8313	15.0341	7.60201	7.59239	0.652503	0.684934	1	0.473946
CUFF.37651	NA	2L	19149445	NA	303	3	2.866	2.93288	2.8533	2.85722	5.5833	5.63207	2.7069	2.74547	5.99251	2.88647	2.77271	2.80015	3.49033e-11	3.56889e-11	1.17707e-10	1.16913e-10	8.68506e-11	8.65193e-11	1	1.14171	1	4.74835e+10
CUFF.38023	NA	2L	20343734	NA	1802	2	9.91365	10.6215	9.36062	9.88967	8.18868	8.77332	12.2617	10.3789	9.79328	11.8792	12.5017	11.5795	13.7122	9.56616	17.799	16.3567	12.2124	15.5098	0.342698	0.829711	1	0.666393
CUFF.38190	NA	2L	20917011	NA	178	2	61.0673	24.7531	60.8805	34.5322	36.7592	37.1503	63.8667	33.3094	29.5328	24.3371	38.7885	33.905	13.1036	19.168	10.8086	25.0631	22.7732	42.1281	0.858727	1.14036	1	1.91772
CUFF.3942	NA	2L	3358625	NA	1284	2	21.7258	14.7431	21.6552	14.4121	18.8398	12.732	15.5762	7.14997	6.04978	6.78466	14.3923	9.44044	11.1678	17.772	4.2191	0.672465	6.49587	3.66955	0.000258509	1.75285	0.0007498	2.36626	Down
CUFF.40547	NA	2LHet	260915	NA	308	2	5.74001	5.85644	8.77624	5.72472	5.27217	5.33056	5.51712	8.59763	2.76577	2.77133	2.64084	5.67146	3.55121	0.0400837	0.132307	4.36806	0.0975948	0.0972222	0.907623	1.3124	1	4.42892
CUFF.41632	NA	2L	7719818	NA	560	2	6.18848	8.02306	9.49924	9.50993	13.6674	10.5156	7.51679	9.25615	9.61625	9.62904	4.39562	6.08723	10.1324	10.1604	11.1099	13.3048	12.0826	16.2245	0.737021	1.23446	1	0.786196
CUFF.41856	NA	2L	7831842	NA	1553	2	20.8548	8.20768	3.83341	5.03337	4.01768	3.50005	1.35163	3.11012	2.70009	9.33691	10.8663	10.3361	11.7875	14.5989	22.403	17.4611	20.3959	16.5448	0.543914	1.20545	0.000116094	0.440416
CUFF.42336	NA	2R	1181664	NA	235	2	11.4265	7.59432	11.3871	7.40506	10.5922	10.6964	11.0439	7.21996	7.538	3.57666	7.28366	7.34779	4.76013	4.77192	0.345631	6.10427	5.58347	0.253903	0.825388	1.34291	1	2.70868
CUFF.4443	NA	2L	2756024	NA	3524	3	42.4213	28.7096	37.8796	46.2114	29.6805	29.2333	25.4769	27.7914	20.568	24.2396	32.0847	19.5454	31.54	29.138	41.9507	34.1611	29.685	31.4275	5.7316e-10	1.43038	1	1.08203		Up
CUFF.4458	NA	2L	3787176	NA	656	2	2.75916	1.35465	2.75064	1.3197	2.57883	0	3.95627	2.58642	1.27843	2.7044	2.60924	2.63221	1.66734	0.0188199	2.05495	0.0617005	0.0458222	0.0456472	0.893334	0.682629	1	2.76379
CUFF.46182	NA	2R	1071651	NA	455	2	11.6655	13.9866	15.7494	13.6972	12.7022	10.8388	19.0477	15.172	9.58047	11.654	11.2306	11.3328	7.57014	7.59292	15.5813	10.1489	11.7313	11.7191	1	1.00798	1	1.22219
CUFF.46979	NA	2L	21382009	NA	178	2	424.398	247.691	391.88	226.613	331.341	319.591	482.739	326.207	298.33	272.918	364.362	296.005	340.745	341.63	342.587	349.069	355.823	403.431	0.773665	0.95146	1	0.910105
CUFF.47021	NA	2R	3284368	NA	2539	2	11.7034	7.81195	10.1944	8.3695	8.08982	8.87923	10.758	8.00947	10.5647	8.00829	9.51901	8.8736	10.1036	8.86302	9.4627	8.93872	6.65993	9.47721	1	0.987714	1	1.02884
CUFF.47309	NA	2L	21390116	NA	3252	3	436.513	353.861	453.155	366.538	324.012	303.412	433.095	329.34	344.593	308.211	358.054	321.912	223.374	205.091	187.245	187.126	249.482	240.279	0.000678145	1.06791	8.66151e-158	1.731	Down
CUFF.47400	NA	2R	3128373	NA	3457	2	3.87928	4.49926	3.32452	3.32834	3.59454	3.10764	4.40384	4.19168	4.64049	4.64705	4.22733	4.26326	8.49671	9.76622	10.8117	10.7838	9.76885	10.1055	0.462435	0.824064	1.04289e-10	0.363847
CUFF.4765	NA	2L	3911850	NA	3120	2	1.43285	1.45912	1.42786	1.4294	1.03781	1.04949	1.31764	2.21999	1.70189	2.00581	1.64404	1.9559	0.728111	1.07075	0.959971	0.957563	1.24023	0.0565831	0.411151	0.722576	1	1.56318
CUFF.47654	NA	2L	8035848	NA	4709	3	6.72091	13.7728	28.6464	21.252	20.1823	18.3196	11.0271	10.4254	22.3944	18.9149	22.0982	28.2185	23.3948	23.6817	9.94418	14.835	15.9211	19.0549	0.946925	0.962996	1	1.0193
CUFF.47885	NA	2L	8089264	NA	1157	2	77.0243	81.6665	86.2541	87.1374	66.1521	72.0926	69.6404	60.4048	54.2085	59.8429	77.2107	75.4678	66.324	62.7465	38.5719	36.1386	49.2015	55.477	0.0282947	1.18537	3.06395e-05	1.52476	Down
CUFF.48360	NA	2R	3954690	NA	384	2	11.686	6.95007	14.1047	9.20889	8.49689	8.58879	8.70266	6.43356	11.6597	9.22376	11.3028	11.3929	8.74316	3.17858	11.2081	7.98518	10.2443	7.20031	1	1.00545	1	1.21573
CUFF.48383	NA	2R	3962989	NA	648	2	5.45935	8.50772	6.88825	4.002	5.01589	6.47346	7.72997	7.82991	9.63116	12.5561	5.07311	10.8369	8.77299	5.4797	9.65993	15.3522	17.6427	8.65358	0.30331	0.677387	1	0.554395
CUFF.48969	NA	2R	4101071	NA	1954	2	4.10277	5.1533	4.08801	5.05471	3.33003	2.9055	7.02074	6.62599	4.48816	6.41288	4.32423	5.30871	4.06045	3.52343	4.69807	3.38788	7.21892	6.02702	0.183237	0.720708	1	0.851934
CUFF.51195	NA	2R	3519721	NA	2950	2	6.03877	5.5125	6.33359	6.34046	5.27912	7.16798	7.48291	7.56927	6.60899	7.25153	5.76994	7.69173	8.07609	8.46405	11.5689	12.4004	10.0684	10.8679	0.495773	0.865438	0.279598	0.596826
CUFF.51598	NA	2R	5364567	NA	115	2	15.661	15.9287	15.6102	7.46626	6.74784	6.84029	22.3386	22.5844	15.2654	15.2901	14.7101	14.8501	9.51095	9.53002	0.354176	0.351784	0.261254	0.260256	0.571406	0.649801	1	3.36751
CUFF.51718	NA	2R	2512738	NA	826	2	335.175	184.798	352.734	184.132	235.717	198.4	352.252	195.16	173.551	144.185	238.483	217.741	135.348	105.728	35.1485	41.573	29.2775	23.091	0.0160164	1.12834	1.78816e-111	4.02781	Down
CUFF.51770	NA	2R	2542079	NA	1115	2	3.93331	5.72006	3.08167	5.60451	5.20707	6.89663	3.68702	4.55981	5.60485	4.76942	7.09305	4.64117	6.13944	6.15714	11.491	10.3666	9.47545	5.22752	1	1.0029	1	0.623107
CUFF.53058	NA	2R	6119671	NA	2537	2	11.6031	11.4473	11.9287	11.9416	11.0936	10.4975	11.6307	13.2001	11.1666	10.8173	14.0256	13.0515	7.20578	9.34904	12.6729	11.1475	10.1091	11.0369	0.761851	0.927192	1	1.11363
CUFF.53085	NA	2R	6128101	NA	225	2	11.8972	7.90482	7.69114	7.70165	15.0492	15.1804	14.9546	19.2421	11.6237	15.8134	15.2698	15.401	5.28592	10.0751	18.5235	13.0995	11.9239	6.6546	0.620503	0.708788	1	0.997893
CUFF.53113	NA	2R	6139448	NA	111	2	16.3064	8.00593	7.78869	7.79937	15.2408	7.18309	7.58745	7.67992	8.00623	0	7.74521	7.81099	19.8205	19.8624	13.6859	13.6502	0.806309	0.803226	0.834205	1.60506	1	0.908138
CUFF.53307	NA	2R	5139858	NA	1797	2	31.8757	26.712	37.4306	25.6325	23.7371	25.9465	37.5075	26.2926	20.1337	17.5957	20.9544	22.6548	15.7705	12.8559	2.52592	4.04105	2.11226	7.54272	0.146691	1.18049	3.47556e-25	3.82031
CUFF.55362	NA	2R	7271254	NA	210	2	30.0313	16.9786	25.4498	16.5513	19.3529	32.5902	15.756	15.971	25.6858	21.2289	20.5146	20.6871	31.385	21.3702	15.5141	15.4686	13.8005	19.4138	0.858903	1.17615	1	1.20523
CUFF.55889	NA	2R	7611797	NA	1776	2	6.0263	5.60548	7.06148	4.95749	6.08085	5.62993	7.20274	7.28392	5.45962	5.46812	5.78511	6.87704	7.53321	6.95143	6.10331	5.37301	4.81115	8.78327	0.911507	0.928696	1	0.893975
CUFF.56250	NA	2R	7697437	NA	3125	2	14.2738	14.5376	15.4085	14.2392	14.3548	11.3689	17.6542	17.2797	15.0239	17.1155	15.3946	17.2686	11.2784	10.2681	16.3328	15.457	20.1406	18.9661	0.120383	0.844052	1	0.910648
CUFF.57030	NA	2R	5918580	NA	463	2	3.81843	3.89588	3.80372	3.80826	3.50723	5.51655	7.45571	5.53467	5.76777	3.74978	3.59268	5.62839	4.78012	2.49383	6.00249	3.35516	3.01882	0.224394	0.837005	0.767439	1	1.22517
CUFF.5731	NA	2L	4114544	NA	1153	2	45.961	32.1039	45.0056	31.3994	35.1175	34.6931	36.4853	26.634	24.5341	26.1813	29.2272	24.7047	23.084	22.2117	11.649	13.8679	22.7181	12.3761	0.00839455	1.33686	1.99396e-07	2.11772	Down
CUFF.57842	NA	2L	9702665	NA	859	2	0	7.58049	8.56365	0	7.05499	0	2.74386	7.05568	2.9643	11.7489	3.8875	6.08072	0.12923	5.22498	0.439057	9.46991	4.75272	8.7724	0.296798	0.672808	1	0.805853
CUFF.58434	NA	2L	9711522	NA	6379	2	134.587	121.545	138.06	121.637	91.071	94.697	132.553	114.131	100.983	96.488	130.02	131.589	75.323	72.3835	57.0207	53.8962	70.4515	76.2932	1	0.994097	2.57481e-95	1.73077
CUFF.58437	NA	2L	9718648	NA	1189	2	16.0438	9.90198	14.4124	9.68914	6.70557	5.28737	12.9456	11.5446	9.65375	7.31597	13.9666	10.1797	4.77219	5.68258	7.31915	6.26638	4.69925	5.68459	0.97208	0.945647	1	1.80223
CUFF.58753	NA	2R	8736862	NA	734	2	9.63372	11.1203	12.1504	12.1634	10.0739	11.414	10.4011	10.5228	8.39542	8.40867	9.35108	11.9615	9.03393	6.16207	7.99362	6.28956	5.67381	4.04318	0.867472	1.12729	1	1.69802
CUFF.59172	NA	2R	8853518	NA	405	2	4.46915	2.1942	2.13466	4.45961	1.94372	1.96867	4.19572	4.24431	2.10334	4.42151	4.27859	2.03226	5.52543	2.90063	4.02737	7.06874	9.30107	0.328717	1	0.807024	1	0.588983
CUFF.60325	NA	2R	9480400	NA	511	2	26.5	19.5064	22.7369	19.0892	12.408	19.6124	25.1977	12.9261	19.0763	17.2726	22.0429	24.036	19.4335	15.3256	14.6898	9.72512	10.9819	10.9688	1	0.994205	1	1.47739
CUFF.62362	NA	2R	10794450	NA	890	2	2.92292	6.19442	5.0153	2.91384	5.68997	3.69237	2.7343	3.80321	5.03069	5.03753	4.87671	3.87171	3.79824	2.60717	3.53953	4.92049	4.48865	4.48403	1	1.04239	1	1.10868
CUFF.62428	NA	2R	10831257	NA	2048	2	35.5035	26.9817	32.6824	27.7617	24.0555	25.5899	34.7321	25.8717	21.5372	22.9202	27.4078	26.299	21.2787	19.2276	16.7397	16.6925	23.823	18.5158	0.582532	1.08696	0.0579765	1.48417
CUFF.62429	NA	2R	10833402	NA	2898	2	14.4978	13.4642	14.4479	13.1836	12.8387	12.6579	16.6217	17.4379	16.5523	15.9383	18.2042	17.4081	16.2589	12.1926	18.4917	17.9966	16.7088	17.1082	0.0285119	0.793734	1	0.821108		Up
CUFF.63162	NA	2R	11108937	NA	927	2	4.73876	7.91515	5.72961	4.72547	6.27736	6.33842	6.31501	7.38645	6.68041	7.70395	7.44787	7.5097	3.73705	4.90366	7.74337	6.40365	5.82099	5.81475	0.720825	0.829971	1	1.0378
CUFF.63238	NA	2R	11128702	NA	329	2	10.9812	5.38776	10.9465	8.09088	7.48468	4.81878	5.12825	8.00838	2.56891	2.57435	5.2343	5.27848	6.76508	3.54056	4.8476	4.83381	11.3387	0.360232	0.518514	1.65701	1	1.50571
CUFF.63629	NA	2R	11305561	NA	965	2	1.77967	3.7904	3.71306	2.74166	2.52532	3.49644	3.51141	3.55293	2.72579	1.76365	3.58221	4.5783	2.39694	3.51218	3.26433	3.25531	5.33676	4.13545	1	0.915405	1	0.824007
CUFF.63865	NA	2R	11369046	NA	890	2	2.00446	2.04199	1.99733	1.99953	0.847858	1.8724	0.887784	1.93139	2.00926	2.01203	1.94699	0.924787	2.56461	2.57201	6.13704	3.40178	3.07909	1.73511	1	1.10825	1	0.552271
CUFF.64124	NA	2R	9790218	NA	888	2	10.0334	10.2231	8.9429	11.0657	10.2873	9.36659	11.3872	15.6686	10.9604	14.1478	8.52432	10.6821	14.2122	10.6017	23.444	26.2046	25.2254	27.8431	0.613664	0.839549	0.0363221	0.469838
CUFF.64921	NA	2R	11076256	NA	1683	2	179.441	144.946	183.666	146.275	142.178	136.391	189.169	159.097	153.669	158.18	156.185	152.18	118.807	114.539	76.6871	74.7959	109.036	96.8789	0.498103	0.963259	8.78562e-23	1.57919
CUFF.65275	NA	2R	4766748	NA	373	2	4.7827	12.5835	4.76569	0	0	4.46757	0	6.70107	7.03147	17.1761	11.7267	11.8147	9.20695	6.35045	8.92486	12.2772	17.331	20.3906	0.144664	0.488511	1	0.35713
CUFF.6532	NA	2L	4865137	NA	915	2	8.75327	8.92056	8.72149	9.75731	8.08115	9.15611	10.9363	13.0769	12.6004	12.619	15.2011	14.3078	9.93835	13.4684	10.3857	11.7382	13.1705	15.7116	0.104871	0.67804	1	0.717484
CUFF.65375	NA	2R	11932955	NA	1721	2	35.0902	24.7589	32.8217	17.803	21.4474	21.6672	24.945	18.8773	11.5906	13.2204	22.7425	22.9185	17.7022	14.0473	4.25001	5.00393	4.40823	2.21028	0.00708454	1.3438	3.50291e-17	3.22517	Down
CUFF.65587	NA	2R	12117581	NA	320	2	5.5007	5.61645	8.41818	5.4855	7.866	5.09377	10.7056	7.93979	8.29366	5.38151	8.01067	10.9899	10.4913	10.5172	5.62314	9.58054	8.64914	12.2797	0.757479	0.740057	1	0.664681
CUFF.6568	NA	2L	4873092	NA	4749	2	21.5271	17.5851	20.8757	16.4512	14.1737	14.5004	20.6289	16.1619	15.8685	15.1191	19.3163	17.9492	10.5979	10.3972	8.24034	7.38239	10.9486	11.4449	1	1.00066	6.73385e-10	1.78124
CUFF.67073	NA	2R	12418231	NA	371	2	9.62152	7.24303	9.58741	12.14	8.8991	6.54731	8.77841	23.8464	9.36972	11.9091	13.9638	11.5804	9.25681	9.28409	18.9873	15.6683	11.1545	11.1418	0.41503	0.680176	1	0.715809
CUFF.67461	NA	2R	11863243	NA	389	2	0	6.90769	26.2338	16.4508	3.88414	0	0	13.5146	9.13309	9.14646	11.215	11.3009	3.03376	5.79756	4.28347	4.27038	9.77414	6.81261	1	0.984652	1	1.57414
CUFF.67689	NA	2R	9682298	NA	242	2	14.6508	14.9412	14.5956	14.6126	20.9872	13.6287	17.6959	14.0758	14.681	14.7025	10.392	14.3191	18.6865	27.5154	19.2845	29.4087	12.3785	17.2997	1	1.08793	1	0.749889
CUFF.67735	NA	2R	9718055	NA	2276	2	320.099	250.747	325.321	253.955	224.082	230.623	326.449	261.65	253.926	235.746	254.142	256.541	172.291	161.527	147.209	135.392	178.144	171.663	0.93948	1.01031	7.81599e-68	1.66092
CUFF.67934	NA	2R	13349528	NA	3711	2	19.4481	19.8095	20.6172	20.3915	19.1944	19.6156	21.3738	22.3444	22.7638	22.0541	23.0091	25.6264	20.4802	18.7776	15.8912	14.4027	21.8239	19.4942	0.0937012	0.868083	1	1.07402
CUFF.67967	NA	2R	13368516	NA	2503	5	1.78609	1.06156	1.77987	1.78178	1.65435	1.6708	1.38456	1.0283	0.695319	0.696523	1.03672	0.675073	1.34598	0.922943	1.2435	1.24014	2.5001	0.634928	0.268751	1.76461	1	1.23415
CUFF.68180	NA	2R	8161266	NA	888	2	2374.95	1899	2261.53	1732.38	1817.7	1869.3	1840.26	1415.72	1053.36	971.279	1540.02	1569.8	1506.1	1418.19	660.474	668.416	1015.41	975.412	1.43327e-136	1.42482	0	1.91462	Down
CUFF.68181	NA	2R	8160789	NA	5271	3	306.745	311.572	305.198	296.373	259.902	284.142	274.424	264.586	228.488	233.043	318.262	323.402	177.798	177.206	150.55	149.25	186.053	181.313	1.15812e-05	1.07412	2.09192e-199	1.72567	Down
CUFF.6829	NA	2L	5315272	NA	2403	2	9.41806	5.23433	8.99829	3.56794	5.06672	6.99684	7.50667	5.67862	5.53018	3.59949	6.87571	6.15956	3.20401	3.21077	1.41258	0.857146	2.71589	0.730439	0.793215	1.11123	0.000161948	3.23821
CUFF.68807	NA	2R	13689746	NA	930	2	6.70922	5.81554	8.70912	4.67897	7.17379	6.26429	8.23446	7.33949	7.65068	8.67333	6.41115	6.46942	6.05449	6.07028	5.17524	5.16045	8.3982	7.14315	0.846245	0.87879	1	1.0355
CUFF.69181	NA	2R	13794980	NA	306	2	0	2.92404	2.84952	5.93362	5.57798	2.64174	2.64654	2.68691	2.82944	2.83451	5.73681	5.77865	3.91601	3.93118	9.78973	13.743	12.6469	8.85349	1	0.885134	1	0.37683
CUFF.69515	NA	2R	12901296	NA	481	2	9.19476	13.3345	7.21635	13.0819	12.2123	6.66827	10.4369	14.4	9.09266	14.9707	12.5839	8.83834	9.48961	13.9481	12.6173	9.97795	16.238	11.3794	1	0.877501	1	0.837851
CUFF.69933	NA	2R	13604278	NA	166	2	59.6352	49.2101	59.4404	31.283	39.1994	50.5433	72.3421	40.0031	53.2656	58.994	62.5416	63.0508	53.8836	34.709	38.9823	46.4852	49.0105	76.9487	0.586714	0.826138	1	0.964309
CUFF.70290	NA	2R	14222863	NA	658	2	0	1.40115	1.37546	1.37672	0	0	1.26285	1.27956	1.33852	1.34062	1.29136	1.30324	0.0183588	0.0187721	2.04878	2.0447	0.045706	0.0455315	0.966042	0.53138	1	0.983773
CUFF.70333	NA	2R	14232900	NA	372	2	2.35372	2.40524	4.87646	2.34696	2.14731	2.17302	2.17699	2.2102	2.32744	2.33161	4.71899	4.75341	0.0162655	0.0166316	0.0548754	3.48411	0.0404841	0.0403296	1	0.880341	1	4.4632
CUFF.70363	NA	2R	14241234	NA	2265	2	14.195	13.2086	16.6103	17.0387	11.1971	9.35212	12.5777	15.932	14.9278	11.6716	16.8646	16.1875	7.94207	7.01598	7.52464	9.17935	8.33349	9.88816	0.798572	0.925596	0.560114	1.63584
CUFF.70691	NA	2R	14737775	NA	1737	2	15.8201	15.5896	14.1618	17.9172	23.8055	20.3948	14.4407	20.368	19.5499	19.0403	13.7064	16.9885	15.6422	17.5467	20.6637	22.081	20.7418	17.9587	0.977406	1.03454	1	0.939415
CUFF.70732	NA	2R	14655780	NA	786	2	3.39522	3.46043	3.38283	3.38665	1.99064	4.32746	6.50601	5.40759	5.64279	8.05112	3.12098	5.50214	5.91889	8.66773	16.0129	12.8765	8.78446	8.77439	0.202467	0.582614	0.305625	0.326751
CUFF.70748	NA	2R	14663157	NA	1261	2	9.89723	10.8349	6.90213	9.87281	11.295	9.96137	7.28124	10.2849	9.93634	8.46111	8.90032	6.77779	33.2704	31.6405	50.5414	52.4731	54.3459	38.8811	0.74916	1.13791	3.06699e-33	0.225016
CUFF.71111	NA	2R	15008166	NA	1232	2	20.4552	16.9652	19.6294	15.1004	12.5207	13.3845	21.5862	15.1522	17.3276	13.5705	19.0001	16.1634	9.93089	9.09074	4.42666	8.56562	9.66341	7.74875	1	0.953846	0.252805	1.98388
CUFF.71591	NA	2R	14426645	NA	186	2	118.783	131.298	133.303	123.46	171.483	177.878	132.743	119.54	104.463	109.63	125.453	126.475	302.388	222.361	139.262	138.843	169.479	169.284	0.327299	1.19198	1	0.749994
CUFF.71592	NA	2R	14424269	NA	2390	2	77.7552	78.8235	83.91	85.1362	110.604	108.722	95.0795	104.583	84.0309	83.3907	80.6613	80.5729	211.409	207.774	271.031	281.189	246.301	254.247	0.6612	1.03148	5.00337e-209	0.370223
CUFF.71646	NA	2R	15185164	NA	782	2	2.17924	5.87841	3.35916	2.17159	5.40307	5.45069	5.33927	5.40823	6.85299	6.86253	5.45689	6.69241	7.20049	7.21926	9.3419	6.13754	8.50414	6.99949	0.403511	0.667594	1	0.53834
CUFF.72349	NA	2R	15599852	NA	1568	2	26.1097	27.7997	16.024	32.546	29.2188	31.7668	10.2081	14.4212	13.1574	12.577	0	15.2259	100.826	97.591	89.2745	62.9925	27.0686	71.5278	5.09426e-17	2.49224	3.57628e-43	0.363837
CUFF.72798	NA	2R	5994791	NA	2267	2	597.22	541.673	605.825	550.511	539.033	536.89	547.836	480.281	484.76	457.817	596.105	585.742	455.351	423.516	387.15	392.482	441.223	430.763	0.000256254	1.06934	2.95511e-50	1.33222	Down
CUFF.73512	NA	2R	14876464	NA	816	2	17.4914	17.8178	15.1395	16.3021	16.1826	19.6723	21.8539	20.9857	17.2743	21.8815	21.1587	20.2031	18.9965	19.0393	10.1492	6.89911	14.8306	14.8148	0.423992	0.831777	1	1.21098
CUFF.74127	NA	2R	16359403	NA	272	2	6.62143	3.24545	3.15214	6.60656	2.853	6.22304	5.96058	6.05135	9.81789	6.38284	9.50058	16.4589	0.132166	8.10593	10.0432	10.0228	0.329375	0.328115	0.392863	0.529822	1	0.991023
CUFF.74334	NA	2R	16719300	NA	602	2	2.75881	5.97393	7.38632	7.39442	6.85658	11.4918	6.86373	13.0848	10.4094	7.30155	8.55396	7.09125	12.9976	9.48633	10.455	8.31216	17.1315	13.2636	0.663385	0.785331	1	0.584286
CUFF.75545	NA	2R	16983465	NA	821	2	5.35964	5.47249	6.47938	5.34481	8.21147	8.28505	5.14145	5.20357	4.27905	5.43009	5.24739	5.29152	5.52171	4.23279	10.2224	7.23064	7.99034	3.67295	0.663385	1.27979	1	1.00725
CUFF.75745	NA	2R	17025924	NA	984	2	3.64469	2.74379	3.63232	3.63613	3.38269	1.57947	1.58863	6.30322	2.66544	3.62422	2.56528	3.53166	5.66356	3.51072	5.96314	3.40671	4.23257	6.5956	1	0.918172	1	0.6339
CUFF.76290	NA	2R	16908874	NA	883	2	5.89931	8.17769	9.0467	12.2532	10.4359	8.47445	9.42905	9.55259	13.1729	11.0645	13.8145	11.8205	11.5093	12.7496	15.0307	14.9941	8.26359	14.9613	0.450369	0.78844	1	0.700403
CUFF.778	NA	2L	541355	NA	2611	2	8.78616	9.68571	8.75212	11.9657	12.8377	13.6438	9.16841	12.0543	15.0591	14.0112	15.9934	13.6612	16.8827	17.7591	24.8363	22.2829	21.5553	19.669	0.153648	0.821428	5.29473e-07	0.533975
CUFF.78808	NA	2R	13261294	NA	5492	2	89.0922	77.513	93.0455	78.2421	61.3931	66.7658	78.8604	60.0849	56.7594	56.0189	64.5485	66.3452	32.1427	30.2271	23.7927	23.4711	28.6177	25.1368	5.17374e-11	1.21806	5.86623e-156	2.85242	Down
CUFF.79179	NA	2R	18450723	NA	1800	2	5.51409	5.07757	3.93036	2.89634	1.65787	6.20528	5.53133	6.1117	12.1275	8.99976	5.14938	4.6901	2.2402	5.92819	21.7949	22.4347	13.4451	14.7495	0.0148745	0.593327	1.22672e-08	0.313695	Down
CUFF.79240	NA	2R	18495831	NA	380	2	9.37222	12.0569	9.3383	2.02304	8.65392	13.5582	8.85466	8.9641	9.34948	6.89422	11.4807	9.11903	6.00645	6.02377	7.98744	7.96685	7.21121	10.2588	1	1.00623	1	1.21006
CUFF.79319	NA	2R	17389573	NA	1638	2	22.349	19.317	24.5384	19.4635	22.8789	20.3707	24.9636	16.4183	20.0007	23.9978	23.2172	23.9637	17.3477	23.326	23.1231	26.2032	23.0358	25.2113	1	0.972513	1	0.932515
CUFF.79395	NA	2R	18515878	NA	7520	2	2.25893	2.04853	2.6247	1.88069	2.09355	1.75488	2.71244	2.74356	2.4807	1.49455	2.88771	2.78769	1.77108	2.62016	1.07939	1.07623	0.799368	0.959109	0.462435	0.838126	1	1.52448
CUFF.79559	NA	2R	18572431	NA	734	2	15.8941	13.589	13.2854	14.5778	13.5361	11.2073	16.4119	11.5728	9.53021	12.0956	12.9289	13.0364	15.0222	13.6116	6.92516	10.3568	9.36491	6.10152	0.946925	1.08619	1	1.33735
CUFF.79860	NA	2R	18448251	NA	552	2	3.1112	6.62633	4.78725	6.49779	6.05526	4.46356	4.40857	6.13199	9.82187	6.41651	7.86282	6.24244	7.8701	4.06378	0.328172	5.18549	0.24183	2.62272	0.817481	0.771481	1	1.55284
CUFF.80404	NA	2R	18799362	NA	222	2	3.79144	12.4508	7.96961	7.97875	3.35274	11.5694	15.5495	11.543	7.80651	16.3018	7.49282	7.57189	21.4953	26.4609	48.2072	64.861	75.0146	64.5064	0.837005	0.710969	6.59737e-07	0.156757
CUFF.80564	NA	2R	17224889	NA	1161	2	1.52958	1.55942	0.721002	2.33864	1.40962	1.42459	1.47439	1.49064	0.739645	0.741052	0.708023	1.51365	1.0887	2.03233	3.92166	3.91156	6.52696	5.53511	0.893334	1.34728	1	0.390282
CUFF.80592	NA	2R	18947894	NA	2133	2	6.71664	5.94926	4.0682	5.82254	7.5002	6.29132	5.90934	5.98243	7.55774	7.12803	6.46474	5.65393	7.39327	6.91034	7.26403	8.42954	8.19477	9.84169	0.933733	0.939321	1	0.756723
CUFF.8095	NA	2L	4940516	NA	239	2	0	0	0	3.83004	3.62315	0	3.47681	3.5228	3.68512	3.6909	3.55528	3.588	4.68049	0.102893	0.339895	0.337597	10.2517	5.48464	0.548762	0.346355	1	0.351612
CUFF.81887	NA	2R	19642890	NA	1101	2	3.12352	5.78023	3.95365	6.51539	6.07209	6.95901	5.30702	7.04547	9.03722	6.47901	3.75964	5.47287	8.23205	9.22531	8.53567	7.35679	11.9291	12.9737	0.845189	0.873391	1	0.556264
CUFF.81980	NA	2R	19696782	NA	2583	2	2.70773	4.60181	3.78138	3.42292	3.8564	4.24575	4.25034	4.30138	4.48136	4.48776	3.6258	4.7321	4.79719	5.63636	7.19852	5.74348	4.3004	3.36742	0.728814	0.873921	1	0.728528
CUFF.82204	NA	2R	17537662	NA	561	2	39.7837	42.2031	39.6442	38.0244	32.0734	38.811	49.6296	45.3777	53.9813	49.0814	57.15	55.9694	34.3823	36.3956	47.7564	47.6358	49.5817	43.1825	0.0380492	0.740834	1	0.890341		Up
CUFF.82241	NA	2R	17539942	NA	1564	2	34.2887	34.9108	36.5353	31.8431	29.5664	24.7726	32.358	29.3006	28.7991	31.7913	39.9509	44.34	25.039	25.7894	23.3349	22.4455	20.225	24.8278	0.664936	0.9292	1	1.35476
CUFF.82435	NA	2R	20099912	NA	2123	2	11.3568	10.677	11.7562	10.8901	11.7832	8.93594	14.8756	12.0426	11.6769	11.6943	13.8648	12.6791	9.96038	7.97059	7.9602	7.33967	6.59584	10.4932	0.38315	0.851183	1	1.29967
CUFF.83233	NA	2R	20315334	NA	538	2	26.4085	23.4109	31.5239	29.8168	27.6838	31.3186	34.9841	30.2597	26.29	29.8053	27.0959	27.3301	22.8067	24.8386	15.1579	24.4529	17.912	15.6827	1	0.968126	1	1.40804
CUFF.83303	NA	2R	20680276	NA	524	2	8.19031	15.6152	13.4867	17.0863	19.3731	14.3264	12.7845	21.7486	11.7317	15.3307	11.307	13.1763	17.3352	25.5268	22.8735	20.4275	22.9443	18.4217	1	1.02323	1	0.690652
CUFF.84251	NA	2R	9975054	NA	1507	2	2.98343	3.03522	2.97359	2.35185	1.57733	1.59706	3.93753	3.37375	2.90218	3.52883	4.63142	4.04942	1.52826	2.24127	2.88463	2.05983	0.146289	4.14908	0.239365	0.647478	1	1.116
CUFF.84252	NA	2R	9970033	NA	832	2	2.15428	1.05414	3.28437	1.02373	1.99904	0.93305	3.05761	1.98996	3.21994	3.22443	3.11885	2.03087	0.0360756	1.36181	3.22376	0.121079	2.99006	0.0895387	0.597181	0.627858	1	1.33574
CUFF.84379	NA	2R	10004290	NA	763	2	1.15735	2.43192	1.15287	1.15425	1.06271	0	2.24346	2.26819	2.35527	1.1276	1.07734	1.08946	1.43352	0.0161806	1.76678	0.0530479	0.0393963	0.0392459	0.997106	0.68486	1	2.07848
CUFF.85259	NA	2RHet	77908	NA	180	2	25.2852	9.81502	19.9564	14.7428	13.6086	8.74883	9.24492	9.36684	9.79648	9.81175	14.6038	9.53951	12.6207	12.6559	16.6399	9.6038	15.0654	21.4777	0.757479	1.47774	1	1.04648
CUFF.85336	NA	2RHet	198710	NA	490	2	16.7345	7.2765	12.8289	3.31548	10.1361	10.2372	10.6225	6.95179	5.33745	7.26127	7.01166	5.18412	9.22825	15.7465	9.52214	0.917407	13.3204	10.9385	0.483942	1.42862	1	1.01434
CUFF.85687	NA	2RHet	569097	NA	1399	2	9.60278	7.0686	10.2405	7.57222	7.62356	9.64377	8.57512	6.0433	5.64694	6.99452	8.07371	6.8128	3.96586	3.21642	2.35414	3.24496	2.93762	2.93433	0.505676	1.2279	0.0522297	2.77438
CUFF.85688	NA	2RHet	560556	NA	965	2	1.83205	1.86921	2.80112	1.82716	1.68272	1.70136	0.799476	1.75821	1.83566	1.83842	1.77372	2.75588	0.0249346	0.0254962	1.49011	0.0836543	1.35979	2.53716	1	1.08849	1	2.12159
CUFF.85781	NA	2RHet	621389	NA	797	2	4.48915	3.37947	5.65727	6.85119	1.90883	1.93739	2.06046	3.24386	3.3723	2.19671	2.11043	3.2955	2.80774	2.81468	3.60009	2.04036	3.28984	0.166987	0.507217	1.48798	1	1.64564
CUFF.86174	NA	2RHet	500864	NA	314	2	2.72191	8.85509	2.70839	2.71256	5.29685	5.34821	28.4268	22.6833	2.44932	8.34356	2.25925	2.30709	3.36806e-11	3.44386e-11	1.13584e-10	1.12817e-10	8.38081e-11	8.34884e-11	0.0970217	0.415876	1	5.98571e+10
CUFF.86808	NA	2RHet	1545869	NA	1244	2	4.32456	5.16795	4.30989	3.55844	2.56465	2.59571	2.71426	2.74708	2.10836	2.11188	2.77023	3.54259	1.81735	1.82223	3.35018	2.36916	1.20522	1.20354	0.621063	1.40807	1	1.91382
CUFF.86831	NA	2RHet	1559257	NA	1553	2	7.56674	5.85389	6.9367	6.33778	3.01254	3.62859	6.52539	6.60381	5.07335	7.49485	7.25296	6.71489	4.93996	4.27021	1.29476	0.264828	1.89738	4.15728	0.656973	0.840439	1	1.98142
CUFF.87352	NA	2RHet	913851	NA	1281	2	3.50974	3.57067	4.23552	3.50173	0	2.58396	4.68	4.73144	2.71363	4.18282	3.32358	3.35388	1.78991	1.79524	1.40491	2.39353	3.07076	3.96412	0.640745	0.757075	1	1.2069
CUFF.87355	NA	2RHet	915461	NA	1714	3	7.41239	4.20179	8.49256	5.19903	2.73546	1.73854	10.1949	5.44912	4.59691	5.14963	5.49681	5.00653	2.6185	5.09094	2.65485	0.229022	1.70511	2.39465	0.605204	0.829662	1	2.02679
CUFF.88480	NA	2RHet	2802308	NA	627	2	4.2963	2.85628	4.28193	2.78737	2.55078	4.02997	5.50557	2.62517	4.25913	2.76897	4.12149	4.15621	3.58773	1.88899	6.57099	4.63438	2.35243	2.34926	1	0.887616	1	0.972823
CUFF.88549	NA	2RHet	2901936	NA	1308	2	14.5701	8.99165	15.9676	7.36896	6.07979	4.79265	12.7199	5.7876	8.92511	5.35166	7.24761	3.09692	11.2322	7.97383	13.7576	15.6363	22.2817	6.91182	0.254602	1.33949	1	0.742616
CUFF.88996	NA	2R	17108827	NA	798	2	3.34419	2.2213	2.15944	4.51749	4.22458	3.11811	4.20201	4.25505	4.44186	4.4485	5.45287	4.33015	7.05648	4.39149	7.60666	10.6643	6.86773	8.32603	0.634501	0.721887	1	0.436071
CUFF.89345	NA	2RHet	1313879	NA	515	2	1.70018	1.73739	1.69311	1.69529	3.3143	1.56965	3.32381	3.36044	1.66743	3.49404	1.59614	1.6141	0.0117431	2.10017	0.0396183	0.0393508	0.0292282	0.0291167	0.997106	0.77776	1	5.20619
CUFF.89516	NA	3L	338637	NA	746	2	3.55597	3.62793	4.80308	4.808	4.48054	2.09707	4.57521	4.6268	4.80835	3.55237	4.66318	1.00586	3.04524	3.05372	4.0151	4.00502	3.63517	3.63122	1	1.00606	1	1.09292
CUFF.89534	NA	3L	345203	NA	981	2	9.19125	6.44016	6.28898	6.29642	6.72065	7.71561	8.75432	8.84863	6.30487	5.36006	7.02752	5.20187	7.97608	7.99564	7.69313	7.67352	5.74751	6.94552	1	1.02785	1	0.968696
CUFF.89866	NA	2RHet	1848288	NA	3077	2	4.60384	5.61744	6.71394	4.28886	4.81759	5.45293	6.09466	4.97495	5.7971	4.89362	5.31587	5.36055	3.31625	3.32539	5.17268	5.16058	3.95343	3.17897	1	0.970954	1	1.30643
CUFF.91052	NA	3L	1140400	NA	2462	2	9.11576	8.50691	9.46542	7.19734	7.01952	5.27261	9.38351	7.26024	6.81408	7.58238	8.06671	7.75888	8.54102	6.39539	4.11904	5.15529	7.03049	6.54451	1	0.99385	1	1.23268
CUFF.92600	NA	2RHet	3143605	NA	648	2	2.74046	4.26552	4.1861	2.73343	1.14858	1.16728	0	1.2993	2.8174	0	1.31128	2.7647	0.00933758	0.00954778	0.0315026	2.00014	0.0232409	0.0231522	0.390188	1.98242	1	7.74536
CUFF.92718	NA	2RHet	3168884	NA	643	2	15.3434	12.6637	18.2188	12.3883	10.0474	11.5644	0	11.961	15.3889	18.3462	14.9388	12.1626	10.4283	0.255872	13.3351	11.4018	10.3907	12.1867	1	1.10205	1	1.38324
CUFF.92748	NA	2RHet	3179157	NA	1158	2	3.87514	2.30467	3.86212	4.68164	2.04291	2.84806	0	2.2428	3.14673	2.33176	0.674364	2.27735	0.966016	0.0212398	0.0701633	1.23882	0.0517402	2.11426	0.190623	1.83777	1	4.39567
CUFF.93474	NA	2R	14033182	NA	2135	2	618.623	483.721	601.062	450.152	445.347	467.588	400.978	298.519	261.294	239.821	322.063	322.544	318.323	307.693	103.308	107.759	174.828	153.21	3.12196e-161	1.66186	0	2.63191	Down
CUFF.93536	NA	2R	14064880	NA	975	2	5.5007	4.62767	3.56013	5.48742	6.02485	5.14488	5.03066	6.03953	10.1766	7.29182	7.98627	8.05137	8.13786	7.06161	10.6972	10.6706	13.2822	8.47454	0.277103	0.680758	1	0.520294
CUFF.94004	NA	3L	2313011	NA	219	2	8.39897	4.14467	4.0533	0	3.76004	0	3.74518	3.79854	3.98691	3.99362	3.83623	8.12621	5.10798	0.11231	6.56578	0.368493	0.273586	11.1795	1	0.740612	1	0.862305
CUFF.94201	NA	3L	1780471	NA	3039	2	23.681	27.8099	24.1986	28.7558	26.4821	27.889	31.2309	41.5082	39.2467	39.9032	38.0222	38.3293	38.7394	39.2111	65.9595	60.7712	68.829	67.5048	1.44004e-09	0.695829	1.961e-38	0.465717	Down
CUFF.94218	NA	3L	2554809	NA	1719	2	16.1619	11.5138	23.7247	15.5814	11.3834	7.37122	22.0966	8.895	8.19664	4.96942	10.5735	4.26668	7.12537	2.14246	6.90636	7.6093	10.9866	2.03951	0.0114448	1.45321	0.000226535	2.32919	Down
CUFF.94334	NA	3L	2596725	NA	2788	2	1.9266	1.62067	2.25795	1.92202	0.821524	1.80372	2.43545	2.46386	2.5639	2.23017	2.15262	1.83975	2.78049	2.02487	3.0586	1.72135	1.54038	1.53845	0.572568	0.756443	1	0.817464
CUFF.94655	NA	3L	2717796	NA	6188	2	6.18925	7.06476	6.91594	7.07322	5.44137	5.35342	6.7105	7.37272	6.16489	6.77318	6.40292	5.7196	4.76552	4.77881	6.11672	6.30886	7.065	7.44407	1	0.971749	1	1.04274
CUFF.9474	NA	2L	6525345	NA	1085	2	26.273	26.767	26.1793	26.2082	25.9403	28.6718	28.8534	23.3536	29.5334	27.0048	31.1124	33.0531	29.9753	34.0118	32.9964	23.3997	29.8331	28.6941	0.814674	0.925562	1	0.894525
CUFF.95324	NA	2R	12508748	NA	5674	2	1.90634	1.9386	1.73441	0.748307	1.45762	1.15348	1.36056	1.37535	0.765772	0.119841	2.3727	0.581818	2.2011	3.14942	1.31531	1.77679	3.6656	4.07253	0.384107	1.35929	1	0.552432
CUFF.9576	NA	2L	6559109	NA	201	2	36.1278	17.7686	26.6318	12.6991	33.8341	16.0115	26.3325	3.67282	17.9362	4.0025	17.4207	8.32048	28.1258	12.1341	48.9345	42.7796	33.3852	27.5084	0.164897	1.8417	1	0.74182
CUFF.9593	NA	2L	6568315	NA	2983	2	50.3333	45.6475	51.9952	45.0215	41.8758	37.3392	55.5644	43.4634	47.3881	44.7068	49.7679	48.0694	19.0163	16.895	13.5019	13.0244	14.5424	14.1192	0.450369	0.942041	2.18054e-51	2.98809
CUFF.9597	NA	2L	6573715	NA	1528	2	12.8045	14.2858	10.3232	15.8283	14.165	13.122	16.427	19.0044	19.7971	22.2635	21.5512	18.1241	9.71254	9.03542	15.4685	16.251	14.8049	15.5621	0.00474966	0.687298	1	0.996217		Up
CUFF.96259	NA	3L	2869303	NA	3255	2	8.5443	8.98538	9.08941	6.52009	6.02395	4.99181	7.78905	8.16076	7.06445	8.50601	8.50831	7.4487	4.88648	3.90707	6.08426	6.84469	8.74733	6.93365	0.960541	0.930023	1	1.1805
CUFF.96547	NA	3L	1499537	NA	2296	2	23.7422	25.3986	26.4789	22.8806	18.9663	16.0851	24.3892	21.1455	23.6452	20.0593	26.8363	22.689	20.6039	21.1302	23.6625	23.5993	23.4288	25.5166	0.867472	0.962433	1	0.968178
CUFF.96558	NA	3L	1517654	NA	978	2	9.89054	14.9402	11.7592	13.6876	12.7187	12.8436	19.0536	23.9578	16.2491	22.9678	11.9634	17.7104	28.8731	26.7451	31.3996	32.6321	39.2535	42.8639	0.0310579	0.677734	2.36062e-09	0.375878	Down
CUFF.967	NA	2L	938697	NA	3099	2	2.59723	2.95155	1.68233	2.28805	2.40642	2.43024	2.19493	1.9233	1.40203	1.40448	2.83704	2.25606	0.386668	0.73513	1.35993	1.35698	0.875145	0.490831	0.743972	1.19454	1	2.75825
CUFF.97059	NA	3L	2943138	NA	4825	2	24.5365	20.7197	23.3157	20.8697	13.3234	14.906	22.22	18.7776	15.5631	16.7244	22.0843	20.3904	11.3569	11.609	9.57835	9.5517	9.85177	11.0996	0.997106	1.01651	2.36671e-13	1.86639
CUFF.97066	NA	3L	2937767	NA	434	2	31.0459	29.4014	28.7807	30.9745	20.5758	16.6688	25.5058	25.7964	22.4962	18.2162	21.7524	24.072	7.78882	7.80921	7.25781	7.23775	6.50144	11.855	0.821427	1.14225	0.018683	3.24968
CUFF.97099	NA	3L	2957430	NA	2316	2	68.8328	56.4369	63.8791	58.826	44.7235	45.5395	63.4095	53.4407	49.7371	49.0226	64.2387	66.2914	32.7998	35.6874	27.7162	22.4531	25.9263	30.1382	0.853628	0.97717	2.75094e-21	1.93587
CUFF.9710	NA	2L	2779152	NA	14663	2	49.3387	38.9966	49.2954	40.5361	28.9639	29.5243	45.5099	36.2172	35.9494	33.9789	40.9007	38.2891	20.4352	21.245	20.6257	20.3699	22.6535	24.4778	0.615457	1.02517	3.43395e-87	1.82313
CUFF.97755	NA	3L	3714812	NA	2514	2	67.5947	60.6988	61.5767	56.5739	50.5611	53.4572	65.8516	54.665	50.7575	52.6402	65.6956	66.2137	32.9827	30.4703	26.6399	25.4894	36.5765	40.4429	0.955486	0.984933	1.53729e-20	1.81962
CUFF.98226	NA	3L	3369419	NA	3366	2	51.6892	54.8556	54.992	62.5756	84.8242	87.1198	36.9998	39.267	46.0208	47.4382	44.8574	49.463	32.9955	32.1056	56.5563	56.3988	59.8028	62.7355	1.23806e-22	1.49995	3.63242e-07	1.31758	Down
CUFF.98325	NA	3L	4181722	NA	883	3	15.1362	15.4218	19.3279	12.9817	13.9912	14.1339	22.3087	11.1958	12.8325	20.2553	22.7242	20.8018	11.6742	16.5635	21.3441	9.80706	18.1196	22.0785	0.413502	0.826318	1	0.913701
CUFF.98639	NA	3L	2504161	NA	5253	2	3.34994	6.2972	7.60454	5.82619	3.23835	0.131987	6.08694	3.88789	3.87723	5.84079	2.19154	3.43104	0.480943	3.32946	2.21259	0.752465	0.646704	2.89523	0.980238	1.04475	3.19654e-05	2.56346
CUFF.99025	NA	3L	4388120	NA	1385	3	3.2219	2.59658	3.21048	2.5363	3.63555	3.0104	5.59221	4.98426	4.50023	3.82854	4.35525	2.39471	8.00731	6.49056	6.54415	5.6229	5.91297	5.05225	0.419065	0.709845	1	0.483953
CUFF.99559	NA	3L	4367641	NA	1967	2	29.2973	23.1035	23.0769	18.3996	21.4723	17.174	26.7878	10.9545	6.83893	20.0046	19.8229	23.2433	20.5835	28.8513	16.9802	21.5873	25.6145	17.5914	0.0774083	1.23104	1	1.01003
NCUFF.102491	NA	3L	986650	NA	5794	3	21.1361	20.0732	19.9608	20.4553	16.0609	16.9692	22.7881	20.7621	20.8309	22.9068	23.8464	25.2727	15.1636	15.7701	18.2259	19.1058	16.8023	20.2134	0.00402585	0.840539	1	1.08904		Up
NCUFF.104504	NA	3L	6848661	NA	596	2	0	3.14326	1.50355	0	1.40388	0	2.89384	2.92408	1.4527	1.45531	1.39416	1.40891	1.77445e-11	1.81438e-11	5.98411e-11	5.94374e-11	4.41539e-11	4.39855e-11	0.520221	0.524822	1	2.48686e+10
NCUFF.110004	NA	2R	6682884	NA	3232	2	4.1494	3.63913	4.13499	3.5601	3.56672	4.16302	4.48357	4.81852	2.68868	3.84857	3.99993	4.03335	1.41552	1.7503	1.89003	2.64659	2.42658	1.33504	1	0.972385	1	2.02488
NCUFF.111865	NA	3L	10064917	NA	2577	2	5.9145	4.91695	5.53097	5.17354	5.14267	4.49307	7.98892	6.29816	5.83705	6.20841	5.99502	6.04649	3.89189	3.90119	3.03018	3.02191	2.71849	3.62984	0.354606	0.812312	1	1.54365
NCUFF.120309	NA	3L	13791357	NA	294	2	6.09646	6.20568	6.07571	2.89707	5.65714	2.64046	5.82235	5.88652	0	2.92641	5.9318	5.97738	3.76412	0.0628777	4.74253	4.73225	0.153132	0.152547	1	1.11407	1	2.17326
NCUFF.121152	NA	3L	13514954	NA	3209	2	52.1312	45.5566	52.8074	39.8102	38.8439	38.6794	41.1045	31.0631	27.2415	26.4297	41.3243	43.0464	18.0885	16.4502	14.0065	11.9053	14.8243	20.0924	1.17637e-05	1.2741	6.11512e-50	2.80839	Down
NCUFF.121155	NA	3L	13526047	NA	1801	2	46.7526	38.7692	51.7074	37.9619	32.8134	32.6582	41.7963	33.2662	24.9114	28.0155	37.0452	32.8021	15.6125	18.6344	11.7661	15.3357	17.1459	20.4334	0.0244191	1.21647	5.67127e-19	2.43271	Down
NCUFF.121158	NA	3L	13528080	NA	2602	2	50.6559	40.8231	49.7852	35.072	32.1935	33.8524	37.2185	30.7932	29.2611	30.0083	41.7256	34.0746	13.4482	13.4844	18.6865	13.1695	18.3179	16.4521	0.0110329	1.19352	4.38752e-32	2.5907	Down
NCUFF.126019	NA	3L	16152142	NA	2181	2	4.53492	3.30781	6.24994	4.09336	2.15928	2.18743	3.46907	3.09209	3.66336	3.23886	4.81419	3.99773	1.57925	2.07393	3.25043	2.11714	1.90979	2.44475	1	1.01156	1	1.68466
NCUFF.132991	NA	3L	17052007	NA	4833	5	111.959	98.9993	108.795	99.7986	79.9437	78.0563	96.5853	84.201	72.3321	73.5505	106.382	107.76	46.8671	46.5327	42.0592	43.6845	52.1338	49.6932	0.0656326	1.06794	6.16135e-95	2.05556
NCUFF.139196	NA	3L	22844940	NA	2418	2	1.47288	1.10875	1.85704	1.46919	0.987873	1.7513	1.72219	1.74478	1.4376	2.99682	2.52579	1.77678	1.38349	0.946635	1.25516	0.728408	0.639488	2.08564	0.483942	0.708542	1	1.22848
NCUFF.140434	NA	3L	23543361	NA	818	2	0	1.10964	1.08518	1.08638	1.00667	1.01694	2.09263	3.25411	1.04979	1.05179	1.00491	1.01622	1.29287e-11	1.32197e-11	4.36006e-11	4.33064e-11	3.21708e-11	3.20481e-11	0.699184	0.560203	1	2.99243e+10
NCUFF.140798	NA	3L	23755866	NA	126	2	14.1586	6.91652	21.6068	6.70671	13.0928	13.2258	6.50948	6.60224	6.92964	6.9413	14.0275	6.73373	17.7596	17.8035	1.43813	1.42838	20.8083	29.869	0.751668	1.5857	1	0.849622
NCUFF.143069	NA	3LHet	1091088	NA	779	3	4.57175	4.65885	4.5552	5.76995	3.06629	4.26508	5.4651	4.3452	3.33861	4.54679	5.57167	5.61605	4.32468	4.3357	2.35083	5.56699	3.5879	5.08395	1	0.930884	1	1.06483
NCUFF.146691	NA	3R	903480	NA	9091	3	2.64533	3.11055	2.94326	2.74126	3.62738	1.10367	4.85567	1.41631	2.61671	3.23425	3.72888	3.25301	1.35605	0.769782	0.91552	2.28027	1.0745	1.59156	0.333069	0.846459	0.0113456	2.02455
NCUFF.146692	NA	3R	903480	NA	9109	3	12.5681	10.8542	12.1239	11.8352	9.30501	10.258	8.64149	11.4731	11.6331	10.2422	12.1536	12.5462	8.35423	9.20876	6.35897	6.63463	7.70756	8.64178	1	1.00382	0.000616467	1.4272
NCUFF.146716	NA	3LHet	1115191	NA	62	2	13.475	29.0934	28.4052	43.6405	26.1911	41.1962	12.5918	27.5425	28.7049	28.7462	27.7753	28.0097	54.3384	37.2601	50.2013	50.0655	63.944	63.8797	1	1.18668	1	0.569308
NCUFF.155388	NA	3L	9089835	NA	4161	2	78.67	65.472	67.9893	57.2071	55.2567	54.3386	70.274	55.0664	47.511	46.058	64.3939	60.4244	52.9613	51.2447	42.2534	41.4567	47.86	44.1303	0.0287247	1.10242	1.09152e-09	1.35379	Down
NCUFF.157748	NA	3R	5609355	NA	705	2	113.154	121.932	124.398	134.915	164.785	168.764	96.3462	100.043	131.624	125.286	130.127	123.476	225.423	235.43	353.368	368.161	254.033	289.949	0.0294377	1.17123	2.09336e-42	0.47959
NCUFF.160655	NA	3R	7908456	NA	539	2	1.5735	3.37177	1.56528	3.30167	3.06067	4.79247	0	3.2333	1.60632	1.6092	3.25689	3.28064	2.13566	2.14221	2.89003	2.88214	0.193521	6.84577	0.88326	1.3603	1	1.03371
NCUFF.17120	NA	2L	10167604	NA	831	2	3.29751	1.0554	3.28831	1.02495	0.920752	0.934158	2.03031	2.05493	1.01705	2.14473	2.0723	2.08979	1.3162	1.31884	0.0490135	0.0486825	0.0361543	0.0360162	1	0.922166	1	3.75097
NCUFF.173041	NA	3R	13470361	NA	471	3	3.77039	1.83876	3.75642	3.76072	3.47472	5.45315	1.76424	3.75492	1.86995	1.87288	0	1.82066	2.32224	0.026212	2.8621	0.0859354	0.0638203	0.0635766	0.484984	1.98997	1	4.06612
NCUFF.185960	NA	3R	20219635	NA	3778	2	28.0477	22.3602	23.823	22.1467	17.3712	16.3905	28.7535	20.792	17.2841	19.2511	22.1489	23.0447	12.3469	9.24583	8.95455	6.50494	10.592	9.94548	1	0.991354	9.50854e-19	2.25977
NCUFF.18935	NA	2L	10692906	NA	1227	2	135.959	247.004	120.09	220.694	414.065	384.201	99.8167	189.648	300.422	319.259	233.393	241.014	240.864	260.725	1141.74	1157.48	685.233	675.788	0.00885967	1.10008	6.15888e-283	0.365707
NCUFF.189985	NA	3R	21730865	NA	1309	2	2.73331	3.51173	2.00673	2.00924	2.53242	1.86435	5.27331	3.21525	2.65017	3.36945	4.6572	3.98284	4.19866	3.4	2.4059	2.39925	2.15525	1.23055	0.296798	0.633214	1	0.928318
NCUFF.190577	NA	3R	22045509	NA	142	2	18.6268	25.7069	31.8198	25.1967	10.788	17.2676	17.9152	24.6524	12.2562	12.2774	11.779	18.4234	7.44768e-11	7.6153e-11	2.51164e-10	2.4947e-10	1.85322e-10	1.84615e-10	0.867472	1.32992	0.0247501	1.26719e+11
NCUFF.193478	NA	3R	23249514	NA	642	2	1.37549	1.40355	1.37016	1.3718	1.26301	1.27702	1.34983	0	0	0	1.37289	1.3825	1.64731e-11	1.68438e-11	5.55535e-11	5.51786e-11	4.09902e-11	4.08339e-11	0.776317	1.96361	1	3.56884e+10
NCUFF.198600	NA	3R	20056097	NA	208	3	8.6588	4.24405	8.63068	4.12803	8.06347	3.78196	4.10595	4.1516	4.31268	0	0	4.2163	5.25846	5.269	0.195819	0.194496	0.144443	0.143892	0.520221	2.23435	1	3.34701
NCUFF.199178	NA	3R	26063009	NA	343	3	5.20114	2.54078	5.18264	2.46371	4.80963	7.53104	5.0677	2.42531	2.54558	5.29994	2.44937	0	0.0352011	3.19524	0.118807	3.92234	0.0876366	0.0873021	0.751668	1.55887	1	3.72374
NCUFF.203900	NA	3RHet	187217	NA	212	2	8.41495	8.5725	12.8417	3.98602	7.78146	3.61429	3.72704	8.1082	8.43512	4.02624	8.17369	8.23963	5.42983	10.4631	13.1095	13.0817	0.492039	0.490156	1	1.11056	1	1.0498
NCUFF.204816	NA	3RHet	799967	NA	833	2	1.02602	2.19024	2.14437	2.14662	1.99664	0.931927	2.02543	2.04999	1.01461	2.13958	2.06732	2.08477	1.26959e-11	1.29817e-11	4.28155e-11	4.25266e-11	3.15915e-11	3.1471e-11	1	0.916894	1	5.99476e+10
NCUFF.205701	NA	3RHet	1610799	NA	104	2	25.6597	35.315	25.5661	34.6624	15.0442	15.2437	33.0647	15.7355	25.5973	34.7091	15.9074	24.9613	11.3474	21.6851	16.0218	15.9729	1.42516	58.2586	1	1.01011	1	1.21474
NCUFF.206463	NA	3RHet	1774750	NA	81	2	10.7208	22.7087	0	22.2981	9.71866	21.0679	10.1259	21.6712	10.7795	10.7976	10.372	10.4747	0.297061	0.303751	17.7526	0.996622	16.1999	30.2267	1	1.16563	1	1.31527
NCUFF.210634	NA	U	2186826	NA	254	2	3.53963	3.60086	3.52801	0	0	3.32474	3.31577	3.35618	3.49878	3.50385	3.38471	0	8.90069	4.69971	6.69586	11.6032	10.5621	15.0904	1	0.820271	1	0.243141
NCUFF.210751	NA	U	2087952	NA	1946	2	19.7188	16.7048	22.5107	19.6711	18.724	17.9912	20.1769	18.5347	16.4145	16.9157	14.9433	16.4817	9.80833	10.3833	9.46376	9.43844	12.1678	8.50292	0.487301	1.11457	0.000235764	1.92958
NCUFF.210994	NA	U	2714028	NA	220	2	8.26974	8.3968	3.96336	3.96846	0	3.67432	7.61576	7.71218	8.05191	8.06399	7.78022	7.84873	9.9379	9.9576	0.460407	0.457292	6.09882	0.338169	0.516481	0.600616	1	1.03752
NCUFF.211256	NA	U	3405242	NA	58	2	77.9819	46.4393	45.29	61.54	41.5925	57.7208	73.8351	74.6466	45.0923	45.1693	59.2365	59.7458	58.2834	40.0066	75.6844	54.1633	48.6523	88.7125	1	0.924073	1	0.904411
NCUFF.211333	NA	U	3544279	NA	167	2	0	0	5.31547	5.32136	4.93093	10.4903	10.777	0	0	5.43094	0	0	7.27872	20.154	18.4104	32.9309	16.5759	16.5568	0.946574	1.60774	1	0.232855
NCUFF.211411	NA	U	3569989	NA	4092	2	1.76554	1.56202	1.75997	1.76168	0.549882	0.558581	1.21106	1.45141	1.51529	1.74725	1.68977	1.93086	0.814494	0.816385	0.423748	0.422375	0.945565	0.371606	0.778455	0.833645	1	2.09734
NCUFF.211439	NA	U	4026335	NA	3519	2	17.3152	16.0236	15.6821	15.1738	13.5973	11.9755	13.3574	15.0501	14.886	14.9075	17.7428	17.3652	7.59854	7.92051	5.02229	5.74019	6.51985	6.1741	1	0.962047	6.82341e-12	2.30318
NCUFF.211493	NA	U	4074724	NA	262	3	45.0979	27.6332	37.7623	16.3497	24.9733	21.7937	57.0694	36.3446	34.1433	0	29.5651	22.763	172.783	132.307	178.844	154.43	43.4529	6.42304	1	0.965115	2.09082e-15	0.252252
NCUFF.215461	NA	4	202031	NA	622	2	5.71293	4.30049	5.69183	4.19251	9.66292	5.32206	5.46731	2.58698	5.75277	4.24806	5.57501	5.61986	7.13886	8.85459	5.06322	5.04923	4.53573	2.58969	0.891138	1.19257	1	1.04969
NCUFF.215730	NA	4	284954	NA	1025	2	12.213	10.5874	13.0856	13.0992	9.56391	9.66601	11.5782	10.8196	11.2779	12.2095	10.9113	10.1027	5.43664	6.48318	1.99038	3.26939	6.3368	4.0577	1	1.01967	0.354214	2.47388
NCUFF.216143	NA	4	414523	NA	2072	2	5.59602	6.15845	6.93469	5.58227	4.74232	3.92378	7.03342	6.22253	6.02013	4.22314	5.38398	5.43038	2.70651	3.73697	2.28772	2.28136	3.18011	1.46585	1	0.959898	1	2.10349
NCUFF.216899	NA	U	5767492	NA	4580	2	6.41482	7.15294	6.18916	6.1961	6.70742	6.9676	4.00917	4.45715	5.05584	5.47093	4.69501	5.53829	10.2829	10.0733	10.5463	10.8021	10.0301	9.754	0.0256342	1.3559	0.0461749	0.644478
NCUFF.216976	NA	U	6384724	NA	366	3	12.1698	7.22846	14.6975	14.7125	13.7188	8.88395	4.45798	7.03228	7.31967	4.76334	9.63217	4.61664	9.29691	6.39434	15.5636	15.5288	11.0765	7.84233	0.178346	1.88808	1	1.08689
NCUFF.217016	NA	U	6558705	NA	1737	4	5.11601	6.30783	5.09722	7.26734	3.17462	5.28926	4.88127	4.40974	4.59977	4.06676	4.44779	5.55429	2.57059	1.96424	3.279	2.56831	3.00214	0.150925	0.837673	1.15353	1	2.38284
NCUFF.217085	NA	U	7281321	NA	224	2	7.82455	7.99504	11.9856	11.998	11.1739	7.22532	11.8457	0	3.86522	8.07354	7.83691	0	4.7213e-11	4.82756e-11	1.5922e-10	1.58146e-10	1.17481e-10	1.17033e-10	0.368323	1.8406	0.791998	8.99061e+10
NCUFF.217208	NA	U	7882137	NA	101	2	18.0133	8.85887	17.9608	8.64419	7.90882	0	8.12075	17.3799	8.64491	8.65945	8.31818	8.4005	0.119562	0.122254	0.403531	0.400806	0.29766	23.4284	1	1.03129	1	2.47802
NCUFF.217229	NA	U	8023028	NA	132	2	13.6441	13.8772	13.5998	6.5047	5.8788	5.95935	0	6.82997	0	0	0	0	8.0119e-11	8.19222e-11	2.70192e-10	2.68369e-10	1.99362e-10	1.98601e-10	0.0544248	8.70633	1	5.41288e+10
NCUFF.217427	NA	U	7542749	NA	2291	2	0	9.87221	0	8.49763	0	0	0	0	7.19074	7.61268	0	7.87928	3.57492	4.05921	9.38666	9.36509	8.06284	7.02778	0.539275	0.809862	0.456075	0.442898
NCUFF.217788	NA	Uextra	380385	NA	762	2	23.5124	21.449	23.4324	27.1482	11.2946	19.6648	21.1871	21.4312	18.6084	18.6361	19.1908	19.3531	2.93672	1.54165	0.237958	3.75691	3.441	3.43762	0.911305	1.06836	6.53964e-12	8.24015
NCUFF.217850	NA	Uextra	693720	NA	1202	3	0	4.54971	4.45342	6.02883	4.14314	4.94329	4.83443	4.89898	7.47042	5.91477	5.71011	7.30414	3.73462	0.0993055	6.82332	5.81036	0.24285	5.34661	0.232857	0.667492	1	1.09345
NCUFF.217871	NA	Uextra	495460	NA	1581	2	5.57064	7.48371	7.32315	7.33105	6.80696	6.87454	5.7567	7.56815	7.29239	8.48941	7.6315	8.86657	1.41539	1.41889	1.03154	0.113857	1.65838	1.65675	0.830581	0.907582	1.96194e-05	5.6739
NCUFF.217955	NA	Uextra	222730	NA	347	2	0	5.32369	0	0	0	13.0236	0	2.48857	2.58512	0	2.50789	2.52735	36.2634	45.656	52.2755	52.1402	60.814	60.7526	0.809456	1.81496	1.54514e-18	0.0595882
NCUFF.218094	NA	Uextra	2207144	NA	206	3	8.66003	13.457	8.62923	4.1021	8.00808	3.71954	12.4706	12.6078	8.52196	8.53574	8.21192	8.29009	5.43006	15.6421	0.393966	0.391302	0.29052	0.28941	1	0.794296	1	2.07582
NCUFF.218165	NA	Uextra	2444692	NA	96	2	18.3354	38.5937	18.2621	28.0883	16.7854	7.68161	0	17.349	27.9968	37.8972	27.1441	27.3593	12.1954	12.237	16.9904	1.87627	51.0223	27.2866	1	0.927403	1	1.05048
NCUFF.218220	NA	Uextra	3616261	NA	167	2	43.156	26.8288	37.3786	43.0594	34.7644	18.8944	30.6215	36.5102	32.1936	20.9812	25.6734	14.8599	6.8931	6.91425	16.6426	16.6074	8.37011	0.622432	0.749033	1.26885	1	3.64107
NCUFF.218229	NA	Uextra	2822799	NA	313	3	44.9887	70.0864	32.9648	50.8145	64.0731	82.0432	61.1439	90.992	79.6232	91.6679	62.5043	80.6519	361.279	410.514	259.542	250.346	72.8327	93.3274	0.0544306	0.739355	3.09824e-46	0.238266
NCUFF.218243	NA	Uextra	3789076	NA	123	2	6.94876	7.13057	6.91427	6.9249	20.96	21.125	13.6216	13.794	14.4017	29.8276	0	14.0383	0.0491933	0.0503007	10.5563	0.164845	0.12244	0.121973	1	0.817004	1	6.32657
NCUFF.218403	NA	Uextra	4903895	NA	236	2	7.59479	3.7163	7.56894	3.6091	7.04754	7.11588	3.56868	7.55276	3.76564	0	0	3.67381	0.0256259	4.583	0.0864552	0.0858715	0.0637819	0.0635385	0.564047	1.97472	1	7.4675
NCUFF.218419	NA	Uextra	4935952	NA	234	2	7.55517	11.7787	11.5516	7.53503	3.13777	7.01619	6.92852	7.03403	11.4122	11.4286	15.0141	11.1364	23.1771	14.2205	0.942537	7.24214	0.694361	11.45	0.939988	0.771587	1	0.841457
NCUFF.218526	NA	Uextra	6268742	NA	81	2	184.711	375.54	138.22	230.2	224.27	271.036	172.071	252.916	252.029	298.531	266.344	325.452	1346.32	1416.55	1326.53	1404.78	365.03	316.505	0.809882	0.90853	5.39591e-52	0.230577
NCUFF.218613	NA	Uextra	7255618	NA	276	2	67.2394	9.32009	36.1188	9.00157	11.0918	8.05266	35.0675	21.9176	22.7682	12.5915	12.0673	5.59982	71.503	63.9748	3.66043	57.174	26.5775	22.1316	0.710054	1.28008	1	0.574743
NCUFF.218677	NA	Uextra	7859354	NA	419	2	0	11.0688	0	6.37305	8.08132	10.3504	0	10.5464	8.62644	8.63716	0	8.44586	24.2289	29.3844	31.5764	25.5473	23.0651	25.8594	1	0.989453	0.000149697	0.224685
NCUFF.218758	NA	Uextra	4366174	NA	188	3	9.62774	4.72691	9.59803	0	8.99855	4.24108	14.0325	9.20552	4.56771	4.57641	4.37244	4.42163	0.0321687	5.75313	0.108529	0.107796	0.0800666	0.079761	1	0.903248	1	6.03629
NCUFF.218783	NA	Uextra	8410253	NA	730	2	0	16.3026	12.1187	17.2808	16.162	16.3064	0	21.2428	18.2332	25.9753	22.6742	26.6634	6.34721	9.30228	12.0939	12.0647	10.9912	10.9798	0.0765317	0.680994	1	1.26532
NCUFF.218816	NA	Uextra	7098843	NA	355	3	5.0986	5.1814	2.43531	2.43865	2.21747	2.24594	22.4678	27.9423	2.15156	2.15922	1.97964	4.55389	2.97907e-11	3.04612e-11	1.00466e-10	9.97878e-11	7.41288e-11	7.38461e-11	0.0257452	0.320261	1	4.80253e+10		Up
NCUFF.218828	NA	Uextra	6796523	NA	73	2	1821.31	2464.4	1440.96	1791.99	1443.22	1623.67	1782.78	2214.81	1864.08	1979.14	1611.14	1722.4	13228.6	14060.1	23791.9	22167.9	5131.24	4868.75	0.564894	0.947309	0	0.127156
NCUFF.218899	NA	Uextra	10274698	NA	244	2	3.53041	7.50737	7.35726	7.36464	3.18034	3.22391	7.06856	10.968	0	7.41179	0	3.44145	0.0741048	0.0757736	5.71445	0.24852	0.184538	9.87192	1	1.11333	1	1.9892
NCUFF.218917	NA	Uextra	10138738	NA	253	2	14.4705	3.40212	14.431	3.28899	6.41825	2.9519	14.2578	0	3.45115	0	3.32073	3.35359	8.52336	4.38381	0.241032	0.239403	0.177768	0.177089	0.516481	1.844	1	3.27181
NCUFF.218920	NA	Uextra	10146352	NA	158	2	27.8965	40.5017	16.0071	33.7573	37.0024	43.1378	26.0849	38.0681	33.6572	39.6615	38.3764	32.8125	128.233	114.979	230.05	206.05	83.3733	67.7141	1	0.950361	3.58172e-11	0.238804
NCUFF.218990	NA	Uextra	8966895	NA	74	2	24.3382	11.9292	11.5862	24.2836	10.4867	22.8739	23.3071	11.1108	24.4084	0	23.7226	11.3474	14.5908	0.0835652	0.27572	0.273859	0.203411	0.202635	1	1.12356	1	6.7497
NCUFF.219206	NA	Uextra	12995862	NA	115	2	85.5038	128.464	77.0541	134.472	63.5611	0	27.6498	36.0032	70.5021	78.811	52.3611	52.8062	22.9197	2.81507	149.985	149.639	147.102	207.283	0.144435	1.53726	1	0.71947
NCUFF.219232	NA	Uextra	12782036	NA	112	2	1541.96	2246.32	1391.07	1643.47	1483.47	1759.11	1220.66	1392.16	1585.99	1645.13	976.088	1191.29	1463.1	1477.06	3720.24	3896.94	1278.44	1230.5	1.10837e-06	1.2564	5.11384e-05	0.770332
NCUFF.219236	NA	Uextra	12811990	NA	558	3	1.54377	1.582	4.91594	3.22039	1.39069	1.40974	4.70134	3.08056	1.52663	1.5297	3.10544	1.47504	0.0108382	1.93833	0.0365653	0.0363184	0.0269758	0.0268729	1	0.912043	1	6.77418
NCUFF.219413	NA	Uextra	14739059	NA	106	3	8.06299	44.3772	0	0	33.0331	0	91.9013	57.5215	41.8427	33.0558	6.26605	23.4119	274.999	205.902	8.83274	51.9668	6.4739	6.44874	0.010163	0.33651	1.93776e-05	0.154111	Down
NCUFF.219453	NA	Uextra	14551651	NA	133	2	81.8672	40.2973	53.3117	67.5098	42.6209	43.0988	24.7179	25.0676	54.6351	40.4776	39.1935	18.6581	16.6406	8.68152	11.7119	20.8516	0.784157	10.4966	0.129108	1.62124	0.0360134	4.75239
NCUFF.219503	NA	Uextra	10849244	NA	383	2	9.38651	4.59782	9.3554	6.90787	6.3628	8.8096	22.8876	13.4151	11.5182	9.09211	11.1163	8.80932	118.838	158.242	94.6092	87.6272	40.4718	43.6783	0.227786	0.591108	8.01237e-38	0.0835745
NCUFF.219506	NA	Uextra	15856837	NA	70	2	409.242	457.083	235.474	355.05	303.537	460.573	173.874	202.263	345.29	399.288	269.35	390.199	952.489	892.728	2079.49	2242.74	421.869	585.424	0.204301	1.24754	4.41972e-36	0.309553
NCUFF.219533	NA	Uextra	18134124	NA	70	2	76.7329	78.1229	103.425	76.5503	32.719	45.9728	60.3024	74.219	50.1875	36.9227	61.5449	75.3609	48.45	63.7635	45.5246	63.1461	57.4896	40.6313	1	1.15336	1	1.29629
NCUFF.219555	NA	Uextra	18637389	NA	242	2	7.33812	11.4218	7.31092	7.31931	3.0756	6.83443	7.12698	3.39751	7.46373	0	11.125	0	4.57278	8.92584	0.251989	0.250286	0.18585	0.18514	0.893334	1.4873	1	3.01284
NCUFF.219612	NA	Uextra	18889001	NA	92	2	184.891	198.529	143.645	133.684	113.217	232.324	119.818	81.4742	115.97	136.556	122.21	113.146	900.84	961.316	505.57	417.629	331.427	290.228	0.0614799	1.46014	1.28505e-24	0.295359
NCUFF.219632	NA	Uextra	17506010	NA	194	2	105.351	126.852	95.3758	114.694	101.83	130.693	263.436	303.765	0	193.904	103.495	146.766	991.346	4.7234	16.5659	200.572	11.9459	109.392	0.001597	0.667213	2.94889e-07	0.505638	Down
NCUFF.219635	NA	Uextra	17548998	NA	323	2	5.60373	2.75125	5.58644	2.68026	2.43717	2.46846	2.57264	8.38021	2.72678	0	2.6307	0	19.9257	6.94464	5.04784	0.556587	0.41295	0.411369	0.990334	1.31986	1	0.646483
NCUFF.219812	NA	Uextra	20427669	NA	80	2	197.613	44.4914	137.644	8.91143	6.83265	0	135.952	9.04122	21.3995	9.91641	20.4615	20.6979	41.1725	28.0406	20.3852	20.3251	32.7733	1.66278	0.152822	1.81862	1	2.73963
NCUFF.219852	NA	Uextra	21323135	NA	111	2	23.8986	32.9524	32.2801	23.835	21.9542	22.1969	14.9917	7.00808	15.8861	15.9109	15.3289	32.3094	31.2986	31.3983	65.0669	86.7306	48.8758	38.1979	0.4741	1.54894	1	0.521001
NCUFF.219909	NA	Uextra	22642162	NA	134	2	6.48053	6.63178	6.45183	13.4787	12.6248	5.95017	6.37342	6.44429	6.69431	0	6.49431	0	0.0451549	0.0461714	0.152341	9.6723	0.112389	0.11196	0.662113	1.98482	1	5.09036
NCUFF.219935	NA	Uextra	22135031	NA	129	2	35.4363	6.51578	35.3383	13.4327	19.1909	5.50661	0	13.8174	6.88908	0	13.9008	0	8.36992	0.0479366	0.158165	0.157097	0.116686	0.11624	0.0505621	3.33515	1	12.8731
NCUFF.219999	NA	Uextra	22824391	NA	463	4	3.81844	3.89588	3.80373	3.80826	5.46798	3.54607	3.52399	3.57589	5.78615	5.79422	5.60449	5.65031	2.28417e-11	2.33558e-11	7.70309e-11	7.65112e-11	5.68374e-11	5.66206e-11	0.93276	0.813105	1	7.77156e+10
NCUFF.220080	NA	Uextra	23591696	NA	157	2	11.4714	11.6675	5.46097	11.4457	4.94268	5.0104	10.6718	10.8069	11.2829	11.2999	10.9022	10.9982	0.038533	0.0394004	0.13	0.129123	7.71613	0.0955411	1	0.757994	1	6.13577
NCUFF.220122	NA	Uextra	17999474	NA	112	2	820.81	877.364	589.303	647.129	831.534	980.304	949.153	991.544	792.834	867.624	703.693	709.663	4475.87	4724.47	3047.32	3217.3	1636.94	1424.14	0.623809	0.946542	4.92982e-205	0.256204
NCUFF.220125	NA	Uextra	18005550	NA	70	3	109.228	341.487	108.666	241.566	275.435	342.802	222.708	0	396.507	597.922	345.232	492.983	14.0099	2227.73	1183.1	50.2087	434.916	452.092	0.0196184	0.690482	7.28626e-21	0.325348	Down
NCUFF.220164	NA	Uextra	23448482	NA	108	2	40.8817	32.9597	32.0743	49.4628	71.1532	54.7688	37.5997	55.0889	66.1861	57.5709	64.1208	73.2552	558.318	510.064	235.57	270.95	82.6961	82.5385	0.643291	0.795035	7.68745e-25	0.161654
NCUFF.220190	NA	Uextra	23097633	NA	205	3	8.66256	13.4833	17.8623	0	3.63071	8.06797	12.66	3.83568	8.64109	8.65404	8.34952	8.42304	0.204396	0.209002	25.0754	13.5305	0.509509	6.8114	1	1.02261	1	1.11581
NCUFF.220196	NA	Uextra	23129568	NA	93	2	38.0393	59.2796	37.8933	37.9383	34.9494	45.1054	45.7779	46.3014	17.9859	28.0153	56.6661	47.0423	0.513641	0.525218	1.73771	43.1475	27.8558	40.0834	1	1.04722	1	2.22377
NCUFF.220239	NA	Uextra	24823684	NA	178	2	20.1481	25.8691	14.8011	14.8191	13.6208	13.7754	14.2241	14.3963	15.0026	15.0242	9.34494	14.6401	109.422	115.52	3.97469	3.94737	2.91798	2.90669	0.962703	1.24689	1	0.431666
NCUFF.220253	NA	Uextra	24882851	NA	164	2	103.094	99.2974	119.812	114.232	106.147	96.2057	108.035	120.471	125.323	74.3207	138.262	105.564	538.946	362.549	429.659	365.015	171.731	163.824	0.926512	0.950611	7.82915e-24	0.314407
NCUFF.220283	NA	Uextra	25553062	NA	111	2	16.2254	16.5027	16.1727	7.73532	6.991	7.08679	23.0295	15.0048	24.2137	24.2464	15.1533	15.3028	173.824	115.901	365.702	420.539	98.3867	153.51	0.4741	0.604648	2.97298e-29	0.0532539
NCUFF.220316	NA	Uextra	26182719	NA	138	2	216.067	192.163	174.729	147.862	0	210.162	210.373	140.259	207.42	173.904	154.739	196.009	93.286	29.7586	29.3448	438.897	246.006	288.389	0.433693	0.869105	1	0.835923
NCUFF.220388	NA	Uextra	24616378	NA	107	2	112.985	33.7305	0	0	47.3279	30.7123	39.0223	65.4189	50.085	23.9074	48.5156	40.2398	22.1478	12.0194	122.064	88.6113	27.7929	2.9835	0.784959	0.841188	1	0.81546
NCUFF.220397	NA	Uextra	24633889	NA	72	2	228.789	73.6573	215.023	71.6642	102.018	41.1556	72.1025	59.9678	36.2226	23.3709	47.5757	60.909	122.16	48.5351	117.819	83.5357	59.2997	42.5077	0.00138485	2.43982	1	1.54542		Up
NCUFF.220428	NA	Uextra	27150369	NA	151	4	53.8682	35.8595	35.0166	41.2732	32.3048	38.6619	57.0436	57.6454	47.2835	41.1253	27.527	27.818	234.697	1132.98	378.697	156.263	92.803	92.6278	0.960825	0.91697	9.2941e-54	0.113495
NCUFF.220445	NA	Uextra	25847991	NA	167	2	1231.84	914.392	1053.18	623.669	613.153	655.523	1556.94	1001.72	888.846	824.714	601.344	606.628	4741.81	4760.51	3238.09	3315.26	910.32	909.059	0.284686	0.92912	2.18363e-264	0.284853
NCUFF.220466	NA	Uextra	25959093	NA	297	2	18.5975	5.98835	5.82644	8.99072	8.33542	2.39174	8.64964	8.7448	5.91085	5.92041	5.69581	5.75003	11.4567	7.87979	15.0596	19.136	13.6495	13.6348	1	1.23256	1	0.620297
NCUFF.220614	NA	Uextra	26203400	NA	260	3	0	21.2042	0	28.1041	15.9784	26.7281	0	19.7605	20.5788	35.1621	19.9245	20.0895	35.5125	52.1411	53.2287	43.2933	70.5627	83.9349	0.788358	0.796559	2.81448e-05	0.271692
NCUFF.221997	NA	Uextra	19544360	NA	99	2	54.5149	55.4581	35.3608	44.8789	41.5596	32.843	51.1682	42.5114	73.0097	73.1006	42.9057	24.7515	142.885	143.154	6.25169	88.048	4.59252	4.57478	1	0.860686	1	0.679361
NCUFF.222068	NA	Uextra	19856916	NA	555	2	14.2984	21.4304	19.304	0	26.149	23.0685	19.5712	18.1791	27.4581	34.2781	15.0575	23.5032	48.484	52.4713	74.0415	60.3222	24.5121	28.9125	0.257878	0.755179	1.19165e-07	0.361048
NCUFF.222989	NA	Uextra	26892883	NA	201	2	13.0844	22.8314	17.6959	27.1163	11.942	7.63296	25.2025	30.0952	26.5783	31.3048	12.0412	25.9376	105.359	138.391	530.917	472.896	138.459	156.82	0.309334	0.663556	2.28457e-61	0.0650117
NCUFF.223000	NA	Uextra	26984631	NA	106	2	25.9476	8.32789	16.9356	8.10021	7.3208	7.4211	24.8878	16.3268	8.10123	8.11664	7.75489	7.84214	30.6612	20.799	1.14474	14.293	0.843919	0.840692	1	1.01402	1	1.07977
NCUFF.223180	NA	Uextra	26511658	NA	675	2	92.8585	95.9012	87.0748	54.4222	68.0806	92.354	90.6038	99.6267	88.436	91.2974	66.9721	66.2223	214.074	217.934	491.291	489.993	167.891	163.853	0.96034	0.975222	2.20176e-97	0.281193
NCUFF.223418	NA	X	2237997	NA	627	2	6.92773	14.6593	8.3844	11.3863	9.1371	12.1337	10.4398	14.96	15.596	17.1163	16.5578	18.1723	9.11575	7.42907	16.1114	16.0742	12.8439	12.8304	0.136887	0.674569	1	0.841728
NCUFF.226789	NA	X	3028146	NA	276	2	19.586	19.9195	16.1102	12.7271	14.9545	8.56642	15.294	12.1521	12.7287	9.36443	18.9679	22.4983	8.10771	8.12776	5.90894	0.652204	17.746	0.482037	1	1.00943	1	2.23923
NCUFF.228825	NA	X	4520573	NA	459	2	9.66922	14.0065	9.63327	9.64435	6.95096	10.9841	9.35797	5.44572	5.71417	5.72372	9.52976	7.57119	7.1759	7.19076	3.55264	0.391925	3.15813	3.15404	0.621063	1.40482	1	2.47278
NCUFF.229200	NA	X	4725194	NA	141	2	12.8369	6.3025	6.13148	12.8095	5.58302	5.6547	18.4065	18.5948	12.5633	5.96112	12.1395	5.72575	7.5005e-11	7.66931e-11	2.52946e-10	2.51239e-10	1.86636e-10	1.85924e-10	0.772187	0.671992	1	47954152554
NCUFF.229285	NA	X	4751237	NA	787	2	1.11256	1.13691	2.30501	1.10936	1.01499	1.02714	0	1.09725	0	1.14133	1.10576	1.11435	1.3438e-11	1.37404e-11	4.53181e-11	4.50123e-11	3.3438e-11	3.33105e-11	0.979224	1.72831	1	4.18219e+10
NCUFF.230081	NA	X	4594732	NA	1310	2	284.321	250.868	299.87	231.362	203.752	212.837	247.787	185.845	172.004	157.771	228.268	221.948	121.358	129.202	98.5938	91.9605	112.189	124.567	1.21833e-08	1.22197	6.08587e-75	2.18775	Down
NCUFF.231568	NA	Uextra	19016161	NA	74	2	266.867	399.932	0	0	272.389	447.187	334.863	571.376	543.266	518.884	415.993	518.378	2997.7	3303.31	4188.99	4252.67	1222.03	1202.74	2.07346e-10	0.477606	1.53634e-236	0.080756	Down
NCUFF.233988	NA	X	6748019	NA	606	2	3.00222	1.47648	2.99346	1.4407	0	1.33392	2.86836	1.37275	1.44082	1.44324	1.38636	1.40009	1.74517e-11	1.78444e-11	5.88537e-11	5.84566e-11	4.34253e-11	4.32597e-11	1	1.03381	1	4.28213e+10
NCUFF.234309	NA	X	6811397	NA	551	2	3.2086	3.27367	3.19624	3.20005	4.59469	2.97973	4.59507	4.6507	4.84658	4.85354	3.01887	4.72945	4.10301	4.11403	5.36182	5.34875	2.72095	4.86368	0.837005	0.766194	1	0.771454
NCUFF.236771	NA	X	8326123	NA	328	2	27.5164	19.281	21.6918	16.0027	14.6575	25.8964	18.0196	18.2369	16.1412	13.3125	21.2116	21.3781	13.7192	10.5003	10.1472	6.11071	23.2061	19.6883	0.845189	1.15462	1	1.49986
NCUFF.238526	NA	X	9559446	NA	2013	2	39.6295	35.6838	37.2099	31.3043	26.4417	30.2039	29.4768	24.0243	24.148	21.4405	35.4453	36.1688	15.5564	17.1931	11.7948	11.7609	17.09	13.5132	0.0902841	1.17439	1.15446e-15	2.30672
NCUFF.239019	NA	X	9744607	NA	4691	2	4.19492	3.86796	4.37973	3.58762	3.50789	3.73555	4.50607	3.59046	4.54917	4.15802	5.37923	5.02779	3.10278	3.11051	2.6564	2.64914	2.88977	3.3885	0.440261	0.855312	1	1.30772
NCUFF.239840	NA	X	9939473	NA	6188	3	3.87795	3.80024	5.21902	4.01854	3.72411	4.19641	2.17864	2.50103	2.60128	1.99966	2.67	1.79629	3.25073	2.0453	3.76794	3.35442	2.85463	2.85147	3.72887e-05	1.80668	1	1.37032		Up
NCUFF.240749	NA	X	9479893	NA	4100	2	86.9811	90.1266	85.8057	90.9473	83.9164	89.8904	87.8284	87.9746	92.1639	95.8065	104.034	102.273	75.2035	74.5898	65.9436	66.0952	85.6318	80.4964	0.0304314	0.925602	0.00642576	1.17793
NCUFF.241134	NA	Uextra	24004923	NA	96	2	106.809	0	0	96.6901	0	0	113.689	153.335	139.618	130.037	106.542	107.504	1214.96	1015.58	646.826	506.978	190.204	189.871	4.62507e-08	0.27107	2.23339e-72	0.0540585	Down
NCUFF.241211	NA	Uextra	24255000	NA	146	2	181.466	198.005	199.795	193.674	148.727	420.692	208.633	229.739	194.286	296.732	131.966	189.477	402.551	454.964	228.909	290.999	169.99	211.974	0.771972	1.07317	1	0.762969
NCUFF.242342	NA	X	11114066	NA	690	2	20.9536	14.4184	20.888	16.8202	10.4328	9.26035	20.0847	14.9406	8.76923	10.1351	16.4008	12.5005	11.3229	9.80815	10.8807	7.20365	8.1341	13.2118	0.995994	1.12003	1	1.53189
NCUFF.242345	NA	X	11115787	NA	1845	3	13.155	13.3829	12.605	8.57323	7.88451	9.42873	12.5155	10.1771	9.59415	9.1032	10.7594	10.8481	6.71567	7.89046	8.05945	5.29771	7.30409	7.9338	1	1.03225	1	1.50527
NCUFF.246632	NA	X	12453295	NA	474	2	1.863	1.90101	1.85579	1.85801	1.71066	1.72964	3.69693	0	1.85811	1.86102	0	3.7796	2.23116e-11	2.28138e-11	7.52433e-11	7.47356e-11	5.55184e-11	5.53066e-11	1	0.975209	1	3.56884e+10
NCUFF.247131	NA	X	12742868	NA	1120	2	3.21768	3.27247	1.53221	3.21047	1.38706	2.21061	2.27138	2.29805	1.5539	2.3953	2.31687	1.50866	1.92537	0.990271	0.0544473	0.0540793	0.0401566	0.0400032	1	1.20142	1	4.77737
NCUFF.252894	NA	X	15497305	NA	308	2	11.4859	14.8038	14.4921	14.5075	13.4877	7.7444	11.0412	17.1983	11.6177	5.54717	5.28678	8.33552	11.047	11.0774	6.246	14.4838	20.6618	13.1464	0.82394	1.29639	1	0.998161
NCUFF.254556	NA	X	16123531	NA	158	2	5.58901	5.70304	5.56737	5.57404	10.9031	0	5.19108	5.26505	11.492	5.53545	5.31729	5.36991	6.69348e-11	6.84413e-11	2.2573e-10	2.24207e-10	1.66555e-10	1.6592e-10	1	0.873354	1	3.63227e+10
NCUFF.255401	NA	X	16567383	NA	3607	2	3.24826	3.03959	2.19742	2.20003	2.77592	1.79959	2.13668	1.39551	1.72124	1.98449	1.40872	1.9355	3.98675	3.11136	2.25137	2.59739	3.31665	2.33211	0.206837	1.44213	1	0.867308
NCUFF.255863	NA	X	16732044	NA	1946	3	18.8577	17.7453	21.6613	13.5684	14.7708	15.838	17.0587	12.5928	12.6795	12.2226	19.2672	18.4689	11.3637	9.74764	5.91052	6.55466	6.48077	8.91281	0.551559	1.11	8.23073e-05	2.09192
NCUFF.258443	NA	X	17447104	NA	866	2	4.13153	3.11025	4.1172	4.12162	2.78564	3.86583	2.8583	2.89788	4.12193	3.04234	5.06444	4.02454	3.87678	2.65552	3.54984	3.54046	4.54225	3.19253	1	1.00557	1	1.03627
NCUFF.258856	NA	X	17116966	NA	806	2	65.5138	83.0226	62.9908	93.7693	135.948	127.269	61.3866	95.26	121.992	114.17	113.849	108.029	147.111	139.319	244.99	244.325	189.189	203.079	0.516962	0.924884	6.26574e-31	0.486735
NCUFF.260258	NA	X	18395440	NA	3941	2	5.89148	5.76043	5.16186	5.87723	5.91104	5.28351	5.53446	6.06407	6.08232	6.56428	6.57882	6.86569	5.69355	4.89123	6.41053	6.71416	6.40791	4.28114	0.616732	0.899068	1	0.985088
NCUFF.26086	NA	2L	14092852	NA	1596	2	30.553	21.0204	25.7912	18.8353	15.1992	18.149	26.004	16.561	14.9317	13.2103	16.7007	17.4159	9.11319	7.12609	7.78667	6.9687	7.73569	12.8636	0.136887	1.23587	3.42722e-08	2.51092
NCUFF.264146	NA	X	19956092	NA	600	2	62.9017	46.7209	53.3915	42.6175	52.6123	50.1365	53.4482	43.5459	64.0851	65.7243	53.0194	54.9895	26.284	20.9879	23.6985	34.146	31.1035	34.9899	0.749033	0.921054	0.0362275	1.80118
NCUFF.265836	NA	X	20735284	NA	609	2	2.95734	1.44952	2.94774	2.9507	1.27423	1.29169	2.87742	0	1.44622	1.44848	1.39526	1.4081	1.81712	1.82121	0.100166	0.0994888	2.10307	0.0735932	0.997106	1.50093	1	2.13998
NCUFF.266124	NA	X	20786255	NA	2024	2	6.18888	4.89744	7.5595	4.78662	4.40673	6.24178	5.37685	4.5443	6.61034	6.61963	5.49304	8.28667	3.9096	4.44728	3.87675	4.48617	5.7934	4.05549	1	0.922832	1	1.28275
NCUFF.268809	NA	X	22158148	NA	3896	2	1.37865	1.64816	2.10119	1.37537	0.363124	0.596508	1.06607	1.31594	1.1303	1.13208	1.80325	1.33816	0.593686	1.1424	0.808495	0.806259	1.32182	0.723361	1	0.958541	1	1.38306
NCUFF.268835	NA	X	22168699	NA	187	2	19.2245	14.4728	24.2148	14.148	8.24927	13.1756	13.7377	13.8888	9.38783	9.40301	9.04629	9.1324	5.65546e-11	5.78274e-11	1.90724e-10	1.89437e-10	1.40726e-10	1.40189e-10	0.769869	1.44723	0.0495001	1.20555e+11
NCUFF.270998	NA	X	16426411	NA	802	2	5.51444	9.18702	7.83789	6.6709	3.94963	3.99913	8.38046	8.48466	6.51875	8.86489	10.8632	10.9473	4.17111	4.18112	2.20328	3.7743	3.41641	3.41258	0.240242	0.687376	1	1.7562
NCUFF.273768	NA	X	13879250	NA	1711	2	24.0823	20.1152	28.891	21.8551	14.1116	18.9369	25.4615	23.0924	19.6791	15.9203	21.1505	22.9284	7.24794	6.64144	6.49984	7.22376	10.6329	9.25788	1	0.998126	1.87043e-10	2.69435
NCUFF.273864	NA	Uextra	27302428	NA	494	2	3.61122	5.6116	3.59838	5.51591	0	1.55101	3.30284	3.35148	5.42304	7.34504	5.25277	3.42039	51.0402	46.8523	22.8862	22.8193	12.9423	17.8975	0.825388	0.707874	3.33392e-12	0.114013
NCUFF.273896	NA	Uextra	27567670	NA	183	2	9.70402	15.1043	4.57421	9.67914	8.94298	9.03798	18.8633	14.003	14.5928	14.6137	9.08965	9.18557	37.1289	31.3811	75.4001	88.3791	17.9303	10.9246	0.732498	0.709945	0.0219877	0.218433
NCUFF.274032	NA	Uextra	28037722	NA	65	2	1181.72	987.997	923.475	783.547	1271.6	1541.25	1382.33	1190.24	1109.75	1082.97	743.645	875.198	4383.82	4343.82	2827.8	3183.82	1222.71	1340.8	0.821113	1.04785	2.08473e-64	0.386619
NCUFF.274106	NA	Uextra	28281864	NA	196	2	18.5276	4.31358	23.3127	4.15167	12.6997	8.20005	13.3117	13.4426	4.31211	9.09325	8.78616	0	28.0392	44.1915	16.0631	1.61115	8.22859	1.18964	0.717574	1.45478	1	0.716905
NCUFF.274134	NA	Uextra	28432050	NA	87	2	73.5751	30.8148	84.2911	30.0568	27.4544	0	146.16	18.3952	8.96395	30.2845	8.30967	8.47436	14.6043	244.818	4.74769	4.71531	3.4928	3.47936	1	1.11607	1	0.892462
NCUFF.274161	NA	Uextra	28587820	NA	137	2	130.026	167.032	129.56	150.175	113.666	101.761	253.566	189.154	162.376	108.265	123.843	118.313	823.87	699.41	617.611	538.777	239.884	202.338	0.362979	0.829101	2.98196e-40	0.253763
NCUFF.274179	NA	Uextra	28643062	NA	72	2	0	0	0	12.8568	0	0	71.9158	124.511	49.1194	36.1866	9.66851	22.3481	1.46885e-10	1.50191e-10	4.95352e-10	4.92009e-10	3.65496e-10	3.64102e-10	8.56668e-06	0.0409778	1	6.38358e+09		Up
NCUFF.3281	NA	2L	1700441	NA	4097	2	9.3001	6.44366	8.12983	4.49675	2.20429	5.04985	9.11165	3.99396	2.3294	0.983882	1.13662	3.83179	2.92096	2.41206	0.531396	0.529169	0.753	1.0463	0.000488869	1.66568	4.48647e-12	4.34822	Down
NCUFF.33462	NA	2L	18735616	NA	703	2	1.26724	1.29116	0	1.2641	1.17135	1.18329	1.1667	1.18333	1.24201	2.58588	1.19507	1.20689	1.60736	1.61167	2.10445	2.09925	1.9088	0.105934	0.979224	0.719956	1	0.654533
NCUFF.40430	NA	2L	22886993	NA	175	2	36.4627	15.2503	25.5561	25.5826	18.6442	8.6027	24.1885	24.4756	25.4864	25.5223	19.4028	19.5833	25.2269	25.2819	1.59674	10.2448	22.4739	15.7952	1	0.938264	1	1.29298
NCUFF.47848	NA	2R	3769316	NA	585	2	7.61392	7.75827	7.58649	7.59495	5.49391	8.66331	10.1033	13.3803	7.45143	9.06416	10.3112	10.3977	5.79743	7.62982	7.57437	5.43202	6.87911	4.86186	0.482153	0.736489	1	1.17122
NCUFF.55067	NA	2R	7129195	NA	454	2	32.5771	39.5265	42.637	42.6878	72.8239	79.4283	63.8307	56.5261	60.9148	60.9999	50.9618	45.3541	43.2299	43.3664	118.366	115.33	66.2443	63.5105	0.723158	0.914625	1	0.688107
NCUFF.6836	NA	2L	5325949	NA	736	2	14.5733	10.9803	17.0745	15.814	11.0562	12.4034	11.3406	12.7307	14.5503	10.751	15.3465	15.4675	7.65019	10.5562	6.53878	8.22371	9.03478	5.82739	1	1.02139	1	1.71231
NCUFF.72980	NA	2R	15405394	NA	7529	6	46.2813	39.9087	46.8442	40.0609	30.9014	33.5769	43.3077	36.7131	30.3897	28.155	40.6221	40.2362	21.2014	18.7831	15.5071	15.4621	16.5356	17.3514	0.0711338	1.08271	9.27222e-74	2.26604
NCUFF.79526	NA	2R	18553882	NA	270	2	6.60734	3.22771	6.58384	6.59108	6.10996	6.17206	6.4902	3.11836	3.26203	0	6.59266	0	8.24326	8.26271	5.90654	5.88974	9.59339	0.43881	0.602235	1.81326	1	0.920634
NCUFF.84697	NA	2R	21029742	NA	82	2	20.9434	56.2527	32.2261	43.7409	29.7183	30.0469	29.9276	41.5405	31.894	66.4315	41.8983	42.2585	27.5697	27.6437	2.69355	35.939	18.2823	60.62	1	0.838464	1	1.23259
NCUFF.85725	NA	2RHet	574223	NA	310	2	5.7547	5.86245	8.78204	5.74055	2.43414	2.47166	5.6072	5.66251	0	2.82132	2.71013	2.73695	3.41152e-11	3.4883e-11	1.15049e-10	1.14273e-10	8.48895e-11	8.45656e-11	0.88326	1.58897	1	6.63684e+10
NCUFF.86969	NA	2RHet	1632188	NA	4021	2	2.23805	2.03997	1.5305	1.76536	1.85785	1.42557	1.45585	1.93198	2.00755	1.77606	1.03156	1.73127	0.837819	1.10365	0.455396	1.07846	0.695064	0.694243	1	1.09291	1	2.23189
NCUFF.87042	NA	2RHet	1689802	NA	623	2	2.81329	4.39995	4.3094	4.31385	2.56712	2.59783	4.04509	4.09551	4.27306	5.79413	2.65549	4.16689	3.59186	3.60074	2.61776	0.288937	4.20851	4.20438	1	0.839045	1	1.13447
NCUFF.88703	NA	3L	53457	NA	146	2	12.3973	6.08666	12.3591	5.92961	5.39182	5.46104	18.2838	0	5.9804	5.99045	5.75437	5.81132	0.20558	7.76044	10.1335	10.1085	9.19133	9.18156	1	1.13881	1	1.02242
NCUFF.90405	NA	3L	628705	NA	8867	2	1.8101	1.95074	2.12024	1.91115	1.47249	1.48825	1.40695	1.52812	1.70122	1.49304	2.26765	2.18017	0.898255	1.02144	1.60771	1.0451	1.20782	1.074	1	1.01662	1	1.56878
NCUFF.92550	NA	2RHet	3127806	NA	63	2	14.5564	0	14.5179	0	0	0	13.1898	13.3643	13.9801	14.002	13.4875	13.6116	0.0959955	17.1681	0.323864	0.321677	0.238929	0.238017	0.407342	0.356149	1	1.58128
NCUFF.93641	NA	3L	2169436	NA	1468	2	2.40467	2.45416	2.39528	2.39817	3.43979	3.47089	2.9349	2.96582	2.43162	1.79474	1.72601	1.11697	4.57501	5.30978	4.18591	3.31636	2.959	5.35729	0.751668	1.27701	1	0.644389
